# Supplementary material for: Transcriptome Profiling of Two Asparagus Bean (Vigna unguiculata subsp. sesquipedalis) Cultivars Differing in Chilling Tolerance under Cold Stress
Source: PLoS One. 2016 Mar 8;11(3):e0151105. doi: 10.1371/journal.pone.0151105 (PMC4783050; doi:10.1371/journal.pone.0151105)
Supplement: S1 Table — Functional annotation of these genes was performed by Mercator pipeline. (XLSX) [file pone.0151105.s005.xlsx]

## Sheet: Sheet1
Table S1. Details of selected genes and the sequence of primers.
Code	Unigene ID	Mercator annotiation	Mercator classification	Primer_Forward	Primer_Reverse
1	c35719.graph_c0	glucose6-Phosphate/phosphate transporter 2	transport.metabolite transporters at the envelope membrane	CAATGCCATGTTCTCTGTGG	TCATCGCTCACTTGTTCTGC
2	c46885.graph_c0	calcium-dependent protein kinase 32 (CPK32)	signalling.calcium	CTCCTTTTTCCCCTTTTTGC	CCATTTCACTCCACCAGCTT
3	c50086.graph_c0	zinc finger (C3HC4-type RING finger) family protein	protein.degradation.ubiquitin	CCTTCGGTGATGATTTCTGG	ATTGATTTGGGTGGAGTTGC
4	c50014.graph_c0	PYR1 (pyrabactin resistance)-like 4 (PYL4)	not assigned.no ontology	TCAAACCCACCCATGTCTTC	CGCGTGAGTGTGGTAATCTG
5	c21965.graph_c0	GENERAL CONTROL NON- REPRESSIBLE 1 (GCN1)	protein.synthesis.ribosome biogenesis	TCGGAAACCATCCTTAATCG	GGCCACAACTACCTCCTTCA
6	c52994.graph_c0	Calcium-binding EF-hand family protein	signalling.calcium	AAGCAAGGACTCAACCGAAA	CTGATGGACGTGAACATTGG
7	c49824.graph_c0	ethylene responsive element binding factor 6 (ERF6)	hormone metabolism.ethylene.signal transduction	GCAGTGACGGTTTTCGATTT	TACTTCCACCACGGAAGACC
8	c31687.graph_c0	Late Embryogenesis Abundant 4-5 (LEA4-5)	development.late embryogenesis abundant	GGAAAAGGGAACAAGCAAGA	AGCTACGGCCCATAATACCC
9	c19038.graph_c0	Calcium-dependent lipid-binding (CaLB domain) family protein	protein.targeting.secretory pathway	CGTCAGCTACAAGGTCGTCA	TGAGGAGGGTAAGCCATCAC
10	c41028.graph_c0	cation/H+ exchanger 4 (CHX4)	transport.metal	TTAGGTGGGGTTGTCCTCTG	TGACCACAGCAACAACCAAT
11	c51204.graph_c0	C-repeat-binding factor 4 (CBF4)	RNA.regulation of transcription.AP2/EREBP	CGGTACGCCTGTCTCAACTT	CCAGGCACTCTTGTCTTGTG
12	c44871.graph_c0	REVEILLE 1 (RVE1)	RNA.regulation of transcription.MYB-related transcription factor family	CAGTTTCACAAGGGGTTGCT	TTGGTTCCTCCGATTCAGAC
13	c24513.graph_c0	unknown protein	not assigned.unknown	GGAATTGAGGAGGTCGTTGA	ATGGAAATTGGTTCCCCTTC
14	c44756.graph_c0	bHLH DNA-binding superfamily protein	RNA.regulation of transcription.bHLH	CAGAATTTTCAGCGTCAGCA	TGGACAAGGCTTCTGTGTTG
15	c34641.graph_c0	no description available	RNA.regulation of transcription.bZIP transcription factor family	CTGAGATCGTCCTCCTTTGC	ATTGGTGGATGGAGACCAAG
16	c50205.graph_c0	redox responsive transcription factor 1 (RRTF1)	hormone metabolism.ethylene.signal transduction	CTCCGGTGAAATCCATCATC	TTGCAGCGGAAGAACAAATA
Reference_1	XM_003523083.2	Glycine max glyceraldehyde-3 phosphate dehydrogenase (GAPDH)		GTGGTCTCCACCGACTTTGT	GCTGTATCCCCACTCGTTGT
Reference_2	J01298.1	Soybean actin 1 gene (SAc1)		GAGACATCCGAGACCAGCTC	AATGCCTGATGCTTCCATTC
