# Supplementary material for: Transcriptome Profiling of Two Asparagus Bean (Vigna unguiculata subsp. sesquipedalis) Cultivars Differing in Chilling Tolerance under Cold Stress
Source: PLoS One. 2016 Mar 8;11(3):e0151105. doi: 10.1371/journal.pone.0151105 (PMC4783050; doi:10.1371/journal.pone.0151105)
Supplement: S4 Table — (XLS) [file pone.0151105.s008.xls]

Table S4. Functional annotation of the unigenes.
#GeneID	COG_class	COG_class_annotation	GO_annotation	KEGG_annotation	KOG_class	KOG_class_annotation	Pfam_annotation	Swissprot_annotation	nr_annotation
c50438.graph_c0	[S]	Function unknown	Molecular Function: protein serine/threonine kinase activity (GO:0004674);; Molecular Function: ATP binding (GO:0005524);; Biological Process: protein phosphorylation (GO:0006468);; Molecular Function: oxidoreductase activity (GO:0016491);;	--	--	--	Di-glucose binding within endoplasmic reticulum;; Protein kinase domain;; Protein tyrosine kinase;; Leucine Rich repeats (2 copies);; Leucine rich repeat;; Leucine Rich Repeat;; Leucine Rich repeat	Probable leucine-rich repeat receptor-like serine/threonine-protein kinase At3g14840 (Precursor) GN=LRR-RLK OS=Arabidopsis thaliana (Mouse-ear cress) PE=1 SV=1	receptor-like protein kinase 2-like precursor [Glycine max]
c42019.graph_c0	--	--	--	--	[S]	Function unknown	--	--	PREDICTED: WD repeat-containing protein 74-like [Glycine max]
c45052.graph_c0	[O]	Posttranslational modification, protein turnover, chaperones	--	--	[O]	Posttranslational modification, protein turnover, chaperones	DnaJ domain	Chaperone protein dnaJ 20, chloroplastic (Precursor) GN=F18A5.220 OS=Arabidopsis thaliana (Mouse-ear cress) PE=2 SV=2	unknown [Lotus japonicus]
c48074.graph_c0	[P]	Inorganic ion transport and metabolism	--	--	[P]	Inorganic ion transport and metabolism	Ammonium Transporter Family;; Ammonium Transporter Family	Ammonium transporter 2 GN=AMT2 OS=Arabidopsis thaliana (Mouse-ear cress) PE=1 SV=2	PREDICTED: ammonium transporter 2-like [Glycine max]
c28089.graph_c0	--	--	Cellular Component: mitochondrion (GO:0005739);;	--	[R]	General function prediction only	PPR repeat;; PPR repeat family;; PPR repeat;; Pentatricopeptide repeat domain	Pentatricopeptide repeat-containing protein At2g36980, mitochondrial (Precursor) GN=PCMP-E73 OS=Arabidopsis thaliana (Mouse-ear cress) PE=2 SV=1	PREDICTED: pentatricopeptide repeat-containing protein At2g36980, mitochondrial-like [Glycine max]
c68469.graph_c0	[R]	General function prediction only	--	--	--	--	--	--	hypothetical protein SORBIDRAFT_05g001953 [Sorghum bicolor]
c31782.graph_c0	[R]	General function prediction only	Molecular Function: RNA binding (GO:0003723);; Cellular Component: nucleolus (GO:0005730);; Biological Process: rRNA processing (GO:0006364);; Cellular Component: ribonucleoprotein complex (GO:0030529);;	K06961|0.0|vvi:100245609|hypothetical protein LOC100245609	[JD]	--	--	--	PREDICTED: ribosomal RNA assembly protein mis3-like [Glycine max]
c25711.graph_c0	[E]	Amino acid transport and metabolism	Biological Process: RNA splicing, via endonucleolytic cleavage and ligation (GO:0000394);; Molecular Function: homoserine kinase activity (GO:0004413);; Molecular Function: ATP binding (GO:0005524);; Biological Process: methionine biosynthetic process (GO:0009086);; Biological Process: threonine biosynthetic process (GO:0009088);; Cellular Component: chloroplast stroma (GO:0009570);; Biological P…	K00872|1e-175|rcu:RCOM_0902180|homoserine kinase, putative (EC:2.7.1.39)	[E]	Amino acid transport and metabolism	GHMP kinases N terminal domain;; GHMP kinases C terminal	Leucine-rich repeat extensin-like protein 2 (Precursor) GN=LRX2 OS=Arabidopsis thaliana (Mouse-ear cress) PE=1 SV=1	homoserine kinase-like [Glycine max]
c68618.graph_c0	[R]	General function prediction only	--	--	--	--	--	--	hypothetical protein OsI_17110 [Oryza sativa Indica Group]
c35901.graph_c0	[RTKL]	--	Molecular Function: protein serine/threonine kinase activity (GO:0004674);; Molecular Function: ATP binding (GO:0005524);; Biological Process: protein phosphorylation (GO:0006468);; Biological Process: cellular response to phosphate starvation (GO:0016036);;	--	[T]	Signal transduction mechanisms	Protein kinase domain;; Protein tyrosine kinase;; Kinase-like	Phosphoenolpyruvate carboxylase kinase 2 GN=PPCK2 OS=Arabidopsis thaliana (Mouse-ear cress) PE=1 SV=2	phosphoenolpyruvate-carboxylase kinase [Glycine max]
c31850.graph_c0	--	--	Cellular Component: plant-type vacuole (GO:0000325);; Cellular Component: vacuolar membrane (GO:0005774);; Cellular Component: plasma membrane (GO:0005886);; Molecular Function: potassium ion transmembrane transporter activity (GO:0015079);; Biological Process: potassium ion transmembrane transport (GO:0071805);;	--	--	--	--	Potassium transporter 7 GN=T5E8_200 OS=Arabidopsis thaliana (Mouse-ear cress) PE=1 SV=2	PREDICTED: potassium transporter 7-like [Glycine max]
c6212.graph_c0	--	--	--	--	--	--	Domain of unknown function (DUF4216)	--	PREDICTED: uncharacterized protein LOC101501598 [Cicer arietinum]
c26698.graph_c0	--	--	Molecular Function: iron ion binding (GO:0005506);; Cellular Component: cytoplasm (GO:0005737);; Molecular Function: linoleate 13S-lipoxygenase activity (GO:0016165);; Biological Process: oxylipin biosynthetic process (GO:0031408);; Biological Process: oxidation-reduction process (GO:0055114);;	--	--	--	Lipoxygenase	Seed linoleate 9S-lipoxygenase GN=LOX1.4 OS=Glycine max (Soybean) PE=1 SV=1	lipoxygenase [Glycine max]
c51455.graph_c0	[E]	Amino acid transport and metabolism	Biological Process: tryptophan catabolic process (GO:0006569);; Biological Process: response to symbiotic fungus (GO:0009610);; Biological Process: indoleacetic acid biosynthetic process (GO:0009684);; Biological Process: cysteine biosynthetic process (GO:0019344);; Molecular Function: pyridoxal phosphate binding (GO:0030170);; Molecular Function: isopenicillin-N epimerase activity (GO:0045439);;…	--	[E]	Amino acid transport and metabolism	Aminotransferase class-V	Proline-rich receptor-like protein kinase PERK8 GN=PERK8 OS=Arabidopsis thaliana (Mouse-ear cress) PE=1 SV=1	PREDICTED: isopenicillin N epimerase-like [Glycine max]
c25462.graph_c0	--	--	Biological Process: carbohydrate metabolic process (GO:0005975);; Molecular Function: cellulase activity (GO:0008810);; Biological Process: response to nematode (GO:0009624);;	--	--	--	Glycosyl hydrolase family 9	Endoglucanase 17 (Precursor) GN=At4g02290 OS=Arabidopsis thaliana (Mouse-ear cress) PE=2 SV=1	unknown [Medicago truncatula]
c50088.graph_c0	--	--	--	K03260|0.0|vvi:100260481|hypothetical protein LOC100260481	[J]	Translation, ribosomal structure and biogenesis	MIF4G domain;; MA3 domain	Eukaryotic translation initiation factor isoform 4G-1 GN=EIF(ISO)4G1 OS=Arabidopsis thaliana (Mouse-ear cress) PE=1 SV=1	PREDICTED: eukaryotic initiation factor iso-4F subunit p82-34-like isoform 1 [Glycine max]
c90004.graph_c0	--	--	Molecular Function: alpha-galactosidase activity (GO:0004557);; Cellular Component: cell wall (GO:0005618);; Biological Process: carbohydrate metabolic process (GO:0005975);;	--	[G]	Carbohydrate transport and metabolism	--	--	PREDICTED: uncharacterized protein LOC100801585 [Glycine max]
c42478.graph_c0	--	--	--	--	--	--	--	--	PREDICTED: uncharacterized protein LOC100805616 [Glycine max]
c74356.graph_c0	--	--	--	--	--	--	Death-associated protein	--	--
c43288.graph_c0	--	--	--	--	--	--	Plant mobile domain;; Plant mobile domain;; Glycosyl hydrolases family 32 C terminal	Beta-fructofuranosidase, cell wall isozyme (Precursor) GN=BFRUCT1 OS=Pisum sativum (Garden pea) PE=2 SV=1	PREDICTED: serine/threonine-protein phosphatase 7 long form homolog [Glycine max]
c16523.graph_c0	--	--	Biological Process: double-strand break repair via homologous recombination (GO:0000724);; Biological Process: cytokinesis by cell plate formation (GO:0000911);; Molecular Function: SNAP receptor activity (GO:0005484);; Cellular Component: endosome (GO:0005768);; Cellular Component: vacuolar membrane (GO:0005774);; Cellular Component: Golgi apparatus (GO:0005794);; Cellular Component: trans-Golgi…	--	[U]	Intracellular trafficking, secretion, and vesicular transport	Endomembrane protein 70	--	putative endosomal protein [Arabidopsis thaliana]
c43627.graph_c0	[L]	Replication, recombination and repair	--	--	[R]	General function prediction only	Reverse transcriptase (RNA-dependent DNA polymerase)	RNA-directed DNA polymerase homolog OS=Oenothera berteriana (Bertero&apos;s evening primrose) PE=4 SV=1	gag-pol polyprotein [Phaseolus vulgaris]
c18313.graph_c0	[I]	Lipid transport and metabolism	Molecular Function: ATP binding (GO:0005524);; Biological Process: heme biosynthetic process (GO:0006783);; Cellular Component: chloroplast (GO:0009507);; Cellular Component: chromoplast (GO:0009509);; Biological Process: response to blue light (GO:0009637);; Biological Process: response to high light intensity (GO:0009644);; Biological Process: response to sucrose (GO:0009744);; Biological Proce…	K00919|1e-165|rcu:RCOM_0784670|4-diphosphocytidyl-2-C-methyl-d-erythritol kinase, putative (EC:2.7.1.148)	--	--	GHMP kinases N terminal domain;; GHMP kinases C terminal	4-diphosphocytidyl-2-C-methyl-D-erythritol kinase, chloroplastic/chromoplastic (Precursor; Fragment) GN=ISPE OS=Solanum lycopersicum (Tomato) PE=1 SV=1	PREDICTED: 4-diphosphocytidyl-2-C-methyl-D-erythritol kinase, chloroplastic/chromoplastic-like [Glycine max]
c34856.graph_c0	[S]	Function unknown	Molecular Function: RNA binding (GO:0003723);; Cellular Component: mitochondrion (GO:0005739);; Cellular Component: chloroplast (GO:0009507);;	--	[S]	Function unknown	S4 domain	--	uncharacterized protein LOC100793767 [Glycine max]
c59972.graph_c0	[RTKL]	--	Molecular Function: protein serine/threonine kinase activity (GO:0004674);; Molecular Function: ATP binding (GO:0005524);; Cellular Component: plasma membrane (GO:0005886);; Biological Process: protein phosphorylation (GO:0006468);; Molecular Function: carbohydrate binding (GO:0030246);;	--	--	--	Protein kinase domain;; Protein tyrosine kinase	L-type lectin-domain containing receptor kinase VIII.1 (Precursor) GN=LECRK81 OS=Arabidopsis thaliana (Mouse-ear cress) PE=1 SV=1	PREDICTED: L-type lectin-domain containing receptor kinase VIII.1-like [Glycine max]
c36174.graph_c0	--	--	Molecular Function: serine-type carboxypeptidase activity (GO:0004185);; Cellular Component: extracellular region (GO:0005576);; Cellular Component: vacuole (GO:0005773);; Biological Process: proteolysis (GO:0006508);; Cellular Component: plant-type cell wall (GO:0009505);; Cellular Component: cytoplasmic membrane-bounded vesicle (GO:0016023);;	K13289|0.0|rcu:RCOM_1534000|serine carboxypeptidase, putative (EC:3.4.16.6)	[OE]	--	Serine carboxypeptidase	Serine carboxypeptidase-like 34 (Precursor) GN=SCPL34 OS=Arabidopsis thaliana (Mouse-ear cress) PE=2 SV=2	PREDICTED: serine carboxypeptidase-like 34-like [Glycine max]
c101875.graph_c0	--	--	--	--	[O]	Posttranslational modification, protein turnover, chaperones	--	--	--
c70594.graph_c0	--	--	--	--	--	--	--	--	PREDICTED: uncharacterized protein LOC100820224 [Glycine max]
c5275.graph_c0	[I]	Lipid transport and metabolism	--	--	--	--	--	--	--
c25743.graph_c0	--	--	Molecular Function: hydrolase activity (GO:0016787);; Biological Process: inositol trisphosphate metabolic process (GO:0032957);; Biological Process: phosphatidylinositol phosphorylation (GO:0046854);; Biological Process: inositol phosphate dephosphorylation (GO:0046855);; Biological Process: phosphatidylinositol dephosphorylation (GO:0046856);;	--	[U]	Intracellular trafficking, secretion, and vesicular transport	--	Type I inositol 1,4,5-trisphosphate 5-phosphatase 1 GN=F12G12.6 OS=Arabidopsis thaliana (Mouse-ear cress) PE=1 SV=2	PREDICTED: type I inositol 1,4,5-trisphosphate 5-phosphatase CVP2-like isoform X1 [Cicer arietinum]
c60319.graph_c0	--	--	--	--	--	--	--	Ripening-related protein grip22 (Precursor) GN=grip22 OS=Vitis vinifera (Grape) PE=2 SV=1	PREDICTED: ripening-related protein grip22-like [Glycine max]
c40959.graph_c0	[LKJ]	--	Molecular Function: RNA binding (GO:0003723);; Molecular Function: ATP binding (GO:0005524);; Cellular Component: nucleus (GO:0005634);; Biological Process: mRNA processing (GO:0006397);; Molecular Function: ATP-dependent helicase activity (GO:0008026);; Biological Process: RNA splicing (GO:0008380);; Biological Process: mRNA transport (GO:0051028);;	K12812|0.0|zma:100273717|gpm624	[A]	RNA processing and modification	DEAD/DEAH box helicase;; Helicase conserved C-terminal domain	DEAD-box ATP-dependent RNA helicase 56 GN=B1156H12.15-1 OS=Oryza sativa subsp. japonica (Rice) PE=2 SV=2	hypothetical protein PNEG_00489 [Pneumocystis murina B123]
c24610.graph_c0	[G]	Carbohydrate transport and metabolism	Molecular Function: hydrolase activity, acting on glycosyl bonds (GO:0016798);;	K05350|1e-27|rcu:RCOM_0905360|beta-glucosidase, putative (EC:3.2.1.21)	[G]	Carbohydrate transport and metabolism	--	Beta-glucosidase 47 (Precursor) GN=BGLU47 OS=Arabidopsis thaliana (Mouse-ear cress) PE=3 SV=2	PREDICTED: beta-glucosidase 47-like [Cicer arietinum]
c87867.graph_c0	[P]	Inorganic ion transport and metabolism	Biological Process: transport (GO:0006810);; Cellular Component: membrane (GO:0016020);; Biological Process: single-organism process (GO:0044699);;	--	[P]	Inorganic ion transport and metabolism	Sodium/hydrogen exchanger family	K(+) efflux antiporter 1, chloroplastic GN=KEA1 OS=Arabidopsis thaliana (Mouse-ear cress) PE=1 SV=2	predicted protein [Physcomitrella patens subsp. patens]
c80685.graph_c0	--	--	--	--	--	--	PB1 domain	--	hypothetical protein HMPREF1544_02625 [Mucor circinelloides f. circinelloides 1006PhL]
c37178.graph_c0	--	--	--	--	--	--	--	--	PREDICTED: protein VERNALIZATION INSENSITIVE 3-like [Glycine max]
c26313.graph_c0	--	--	Cellular Component: mitochondrion (GO:0005739);;	--	--	--	--	--	uncharacterized protein LOC100817709 [Glycine max]
c33569.graph_c0	[R]	General function prediction only	Molecular Function: iron ion binding (GO:0005506);; Cellular Component: plasma membrane (GO:0005886);; Molecular Function: methyltransferase activity (GO:0008168);; Molecular Function: FMN binding (GO:0010181);; Molecular Function: oxidoreductase activity (GO:0016491);; Molecular Function: adenyl nucleotide binding (GO:0030554);; Biological Process: methylation (GO:0032259);; Molecular Function: …	--	[S]	Function unknown	Domain of unknown function DUF21;; CBS domain	DUF21 domain-containing protein At1g47330 GN=CBSDUF7 OS=Arabidopsis thaliana (Mouse-ear cress) PE=1 SV=1	PREDICTED: DUF21 domain-containing protein At1g47330-like [Glycine max]
c22783.graph_c0	--	--	Cellular Component: cytoplasm (GO:0005737);; Biological Process: cellular macromolecule biosynthetic process (GO:0034645);; Biological Process: primary metabolic process (GO:0044238);; Molecular Function: metal ion binding (GO:0046872);;	--	[R]	General function prediction only	Ankyrin repeats (3 copies);; Ankyrin repeat;; Ankyrin repeats (many copies);; Ankyrin repeat;; Ankyrin repeats (many copies);; Zinc finger C-x8-C-x5-C-x3-H type (and similar)	Zinc finger CCCH domain-containing protein 30 GN=At2g41900 OS=Arabidopsis thaliana (Mouse-ear cress) PE=1 SV=2	PREDICTED: zinc finger CCCH domain-containing protein 30-like [Glycine max]
c9347.graph_c0	[Z]	Cytoskeleton	Biological Process: nuclear division (GO:0000280);; Biological Process: cytokinesis by cell plate formation (GO:0000911);; Molecular Function: microtubule motor activity (GO:0003777);; Molecular Function: ATP binding (GO:0005524);; Cellular Component: cytoplasm (GO:0005737);; Cellular Component: kinesin complex (GO:0005871);; Cellular Component: microtubule (GO:0005874);; Biological Process: DNA …	--	[Z]	Cytoskeleton	Kinesin motor domain	Kinesin-like protein KLP1 GN=KLP1 OS=Chlamydomonas reinhardtii (Chlamydomonas smithii) PE=1 SV=1	PREDICTED: centromere-associated protein E-like [Glycine max]
c34656.graph_c0	[O]	Posttranslational modification, protein turnover, chaperones	Molecular Function: ARF GTPase activator activity (GO:0008060);; Molecular Function: zinc ion binding (GO:0008270);; Cellular Component: chloroplast thylakoid membrane (GO:0009535);; Biological Process: cytochrome b6f complex assembly (GO:0010190);; Cellular Component: integral component of membrane (GO:0016021);; Biological Process: electron transport chain (GO:0022900);; Biological Process: reg…	K06196|1e-156|pop:POPTR_269063|hypothetical protein	--	--	Cytochrome C biogenesis protein transmembrane region;; Putative GTPase activating protein for Arf	Cytochrome c-type biogenesis ccda-like chloroplastic protein 2 (Precursor) GN=CCDA2 OS=Oryza sativa subsp. japonica (Rice) PE=2 SV=1	PREDICTED: cytochrome c-type biogenesis ccda-like chloroplastic protein 2-like [Glycine max]
c16242.graph_c0	--	--	--	--	--	--	--	Golgin candidate 1 GN=GC1 OS=Arabidopsis thaliana (Mouse-ear cress) PE=2 SV=2	PREDICTED: golgin candidate 1-like [Glycine max]
c48344.graph_c0	--	--	--	--	--	--	--	--	PREDICTED: uncharacterized protein LOC101515491 [Cicer arietinum]
c33330.graph_c0	--	--	Molecular Function: RNA binding (GO:0003723);; Molecular Function: RNA-directed DNA polymerase activity (GO:0003964);; Biological Process: RNA-dependent DNA replication (GO:0006278);; Molecular Function: zinc ion binding (GO:0008270);; Biological Process: DNA integration (GO:0015074);;	--	[R]	General function prediction only	--	Endonuclease OS=Nicotiana tabacum (Common tobacco) PE=2 SV=1	PREDICTED: uncharacterized protein LOC100795634 [Glycine max]
c49491.graph_c0	--	--	Cellular Component: mitochondrion (GO:0005739);; Biological Process: pentose-phosphate shunt (GO:0006098);; Cellular Component: chloroplast stroma (GO:0009570);; Biological Process: leaf senescence (GO:0010150);; Biological Process: mRNA modification (GO:0016556);; Molecular Function: 2 iron, 2 sulfur cluster binding (GO:0051537);; Biological Process: iron ion homeostasis (GO:0055072);; Biologica…	--	[R]	General function prediction only	Iron-binding zinc finger CDGSH type	--	PREDICTED: CDGSH iron-sulfur domain-containing protein 2-like [Glycine max]
c66200.graph_c0	--	--	--	--	--	--	--	--	PREDICTED: uncharacterized protein LOC100782697 [Glycine max]
c42715.graph_c0	[R]	General function prediction only	--	--	[T]	Signal transduction mechanisms	WD domain, G-beta repeat	Katanin p80 WD40 repeat-containing subunit B1 homolog GN=At5g23430 OS=Arabidopsis thaliana (Mouse-ear cress) PE=2 SV=3	PREDICTED: uncharacterized protein LOC100806443 [Glycine max]
c50435.graph_c0	--	--	Molecular Function: structural molecule activity (GO:0005198);; Cellular Component: chloroplast thylakoid membrane (GO:0009535);; Biological Process: thylakoid membrane organization (GO:0010027);; Cellular Component: plastoglobule (GO:0010287);; Biological Process: isopentenyl diphosphate biosynthetic process, methylerythritol 4-phosphate pathway (GO:0019288);; Cellular Component: thylakoid lumen…	--	--	--	PAP_fibrillin	Probable plastid-lipid-associated protein 13, chloroplastic (Precursor) GN=PAP13 OS=Arabidopsis thaliana (Mouse-ear cress) PE=1 SV=2	uncharacterized protein LOC100779837 [Glycine max]
c73314.graph_c0	--	--	Molecular Function: nucleic acid binding (GO:0003676);; Biological Process: DNA metabolic process (GO:0006259);; Molecular Function: transferase activity, transferring phosphorus-containing groups (GO:0016772);; Biological Process: protein metabolic process (GO:0019538);;	--	[R]	General function prediction only	--	--	PREDICTED: uncharacterized protein LOC101216833 [Cucumis sativus]
c73885.graph_c0	--	--	--	--	[Z]	Cytoskeleton	Myosin head (motor domain)	Myosin-16 GN=F9D24.70 OS=Arabidopsis thaliana (Mouse-ear cress) PE=2 SV=1	PREDICTED: myosin-J heavy chain-like [Glycine max]
c95021.graph_c0	[G]	Carbohydrate transport and metabolism	--	--	--	--	--	--	nagb/rpia/CoA transferase-like protein [Coccomyxa subellipsoidea C-169]
c29128.graph_c0	--	--	Cellular Component: spindle (GO:0005819);; Cellular Component: microtubule (GO:0005874);; Biological Process: mitosis (GO:0007067);;	--	--	--	Cell cycle regulated microtubule associated protein	Protein TPX2 GN=TPX2 OS=Arabidopsis thaliana (Mouse-ear cress) PE=1 SV=1	PREDICTED: uncharacterized protein LOC100788936 [Glycine max]
c41753.graph_c0	--	--	--	--	[T]	Signal transduction mechanisms	EGF-like domain;; Human growth factor-like EGF	UDP-glucuronic acid decarboxylase 4 GN=UXS4 OS=Arabidopsis thaliana (Mouse-ear cress) PE=2 SV=1	Uncharacterized protein isoform 2 [Theobroma cacao]
c61730.graph_c0	[Q]	Secondary metabolites biosynthesis, transport and catabolism	Molecular Function: copper ion binding (GO:0005507);; Biological Process: protein folding (GO:0006457);; Molecular Function: primary amine oxidase activity (GO:0008131);; Biological Process: amine metabolic process (GO:0009308);; Cellular Component: prefoldin complex (GO:0016272);; Molecular Function: quinone binding (GO:0048038);; Molecular Function: unfolded protein binding (GO:0051082);; Biolo…	K00276|7e-31|vcn:VOLCADRAFT_84774|amx1	[Q]	Secondary metabolites biosynthesis, transport and catabolism	Copper amine oxidase, enzyme domain	Primary amine oxidase (Precursor) OS=Pisum sativum (Garden pea) PE=1 SV=1	hypothetical protein A1Q2_04216 [Trichosporon asahii var. asahii CBS 8904]
c84917.graph_c0	--	--	--	--	--	--	--	--	PREDICTED: uncharacterized protein LOC100784708 [Glycine max]
c40715.graph_c0	--	--	--	--	--	--	NPH3 family;; BTB/POZ domain	BTB/POZ domain-containing protein At1g30440 GN=At1g30440 OS=Arabidopsis thaliana (Mouse-ear cress) PE=1 SV=2	PREDICTED: BTB/POZ domain-containing protein At1g30440-like [Glycine max]
c49680.graph_c0	--	--	--	--	[R]	General function prediction only	C2H2-type zinc finger;; Zinc finger, C2H2 type;; C2H2 type zinc-finger (2 copies)	Zinc finger protein ZAT11 GN=ZAT11 OS=Arabidopsis thaliana (Mouse-ear cress) PE=2 SV=1	uncharacterized protein LOC100500607 [Glycine max]
c49638.graph_c0	[R]	General function prediction only	--	K12890|1e-159|vvi:100255499|hypothetical protein LOC100255499	[A]	RNA processing and modification	RNA recognition motif. (a.k.a. RRM, RBD, or RNP domain);; RNA recognition motif (a.k.a. RRM, RBD, or RNP domain);; RNA recognition motif. (a.k.a. RRM, RBD, or RNP domain)	Pre-mRNA-splicing factor SF2 GN=SF2 OS=Arabidopsis thaliana (Mouse-ear cress) PE=1 SV=1	unknown [Glycine max]
c63200.graph_c0	[V]	Defense mechanisms	--	--	--	--	ABC transporter transmembrane region	--	Piso0_005119 [Millerozyma farinosa CBS 7064]
c34497.graph_c0	--	--	Molecular Function: magnesium ion binding (GO:0000287);; Biological Process: metabolic process (GO:0008152);; Molecular Function: terpene synthase activity (GO:0010333);;	--	--	--	Terpene synthase family, metal binding domain;; Terpene synthase, N-terminal domain	(-)-germacrene D synthase OS=Vitis vinifera (Grape) PE=1 SV=1	PREDICTED: (-)-germacrene D synthase-like [Glycine max]
c58491.graph_c0	--	--	--	--	--	--	--	Extensin (Precursor) GN=HRGP OS=Zea mays (Maize) PE=2 SV=1	hypothetical protein 31.t00077 [Brassica oleracea]
c38954.graph_c0	--	--	Biological Process: gene silencing (GO:0016458);; Biological Process: cell cycle process (GO:0022402);; Biological Process: regulation of gene expression, epigenetic (GO:0040029);; Biological Process: chromosome organization (GO:0051276);;	K06670|0.0|rcu:RCOM_1076750|cohesin subunit rad21, putative	[D]	Cell cycle control, cell division, chromosome partitioning	N terminus of Rad21 / Rec8 like protein	Sister chromatid cohesion 1 protein 3 GN=SYN3 OS=Arabidopsis thaliana (Mouse-ear cress) PE=2 SV=2	PREDICTED: uncharacterized protein LOC100809967 [Glycine max]
c60680.graph_c0	--	--	--	--	--	--	--	--	PREDICTED: TMV resistance protein N-like [Glycine max]
c46846.graph_c0	--	--	--	K04646|0.0|vvi:100256972|hypothetical protein LOC100256972	[U]	Intracellular trafficking, secretion, and vesicular transport	Region in Clathrin and VPS;; Region in Clathrin and VPS;; Clathrin-H-link	Clathrin heavy chain 2 OS=Oryza sativa subsp. japonica (Rice) PE=2 SV=1	PREDICTED: clathrin heavy chain 1-like [Glycine max]
c18181.graph_c0	--	--	Biological Process: ribosome biogenesis (GO:0042254);; Biological Process: single-organism cellular process (GO:0044763);;	--	[DZ]	--	SDA1	B3 domain-containing protein At5g60140 GN=At5g60140 OS=Arabidopsis thaliana (Mouse-ear cress) PE=2 SV=2	PREDICTED: protein SDA1 homolog [Glycine max]
c93198.graph_c0	--	--	--	--	[P]	Inorganic ion transport and metabolism	Eukaryotic porin	--	--
c37044.graph_c0	--	--	--	--	--	--	Protein of unknown function (DUF707)	--	PREDICTED: uncharacterized protein LOC100814260 [Glycine max]
c73316.graph_c0	[R]	General function prediction only	Cellular Component: intracellular (GO:0005622);;	K13217|8e-28|sbi:SORBI_01g043300|hypothetical protein	[A]	RNA processing and modification	--	--	pre-mRNA-processing factor 39 [Beauveria bassiana ARSEF 2860]
c75342.graph_c0	[O]	Posttranslational modification, protein turnover, chaperones	Molecular Function: threonine-type endopeptidase activity (GO:0004298);; Cellular Component: nucleus (GO:0005634);; Cellular Component: cytoplasm (GO:0005737);; Cellular Component: proteasome core complex (GO:0005839);; Biological Process: ubiquitin-dependent protein catabolic process (GO:0006511);;	K02739|2e-44|zma:100283485|pco138078	[O]	Posttranslational modification, protein turnover, chaperones	Proteasome subunit	Proteasome subunit beta type-7-A (Precursor) GN=K1G2.15 OS=Arabidopsis thaliana (Mouse-ear cress) PE=1 SV=2	PREDICTED: proteasome subunit beta type-7-A-like [Setaria italica]
c45207.graph_c0	[J]	Translation, ribosomal structure and biogenesis	--	--	[J]	Translation, ribosomal structure and biogenesis	Amidase	Fatty acid amide hydrolase GN=FAAH OS=Arabidopsis thaliana (Mouse-ear cress) PE=1 SV=1	PREDICTED: glutamyl-tRNA(Gln) amidotransferase subunit A-like [Glycine max]
c40573.graph_c0	--	--	--	--	[S]	Function unknown	BSD domain	Protein ycf2 (Fragment) GN=ycf2 OS=Oenothera picensis (Evening primrose) PE=3 SV=1	PREDICTED: uncharacterized protein LOC100775611 [Glycine max]
c15226.graph_c0	--	--	--	K12153|1e-39|vvi:100246526|hypothetical protein LOC100246526	[Q]	Secondary metabolites biosynthesis, transport and catabolism	Cytochrome P450	Isoleucine N-monooxygenase 1 GN=CYP79D3 OS=Lotus japonicus (Lotus corniculatus var. japonicus) PE=1 SV=1	PREDICTED: isoleucine N-monooxygenase 1-like [Glycine max]
c40693.graph_c0	--	--	--	K11584|0.0|rcu:RCOM_1081470|protein phosphatase 2a, regulatory subunit, putative	[T]	Signal transduction mechanisms	Protein phosphatase 2A regulatory B subunit (B56 family);; Protein phosphatase 2A regulatory B subunit (B56 family)	Serine/threonine protein phosphatase 2A 59 kDa regulatory subunit B&apos; eta isoform GN=B&apos;ETA OS=Arabidopsis thaliana (Mouse-ear cress) PE=2 SV=1	PREDICTED: serine/threonine protein phosphatase 2A 59 kDa regulatory subunit B&apos; eta isoform-like [Glycine max]
c50489.graph_c0	--	--	--	--	--	--	--	--	uncharacterized protein LOC100800524 [Glycine max]
c82762.graph_c0	[H]	Coenzyme transport and metabolism	Molecular Function: transferase activity (GO:0016740);; Biological Process: tetrapyrrole biosynthetic process (GO:0033014);;	--	[H]	Coenzyme transport and metabolism	Aminotransferase class I and II	--	hypothetical protein BATDEDRAFT_34735 [Batrachochytrium dendrobatidis JAM81]
c40368.graph_c0	[DKL]	--	--	--	[D]	Cell cycle control, cell division, chromosome partitioning	Cyclin, N-terminal domain;; Cyclin, C-terminal domain;; Cyclin, N-terminal domain	Cyclin-T1-5 GN=CYCT1-5 OS=Arabidopsis thaliana (Mouse-ear cress) PE=2 SV=2	PREDICTED: cyclin-T1-5-like [Glycine max]
c38421.graph_c0	--	--	--	--	--	--	--	Proline-rich receptor-like protein kinase PERK5 GN=PERK5 OS=Arabidopsis thaliana (Mouse-ear cress) PE=2 SV=1	PREDICTED: uncharacterized protein LOC100785981 [Glycine max]
c37638.graph_c0	[S]	Function unknown	Molecular Function: ATP binding (GO:0005524);; Cellular Component: chloroplast (GO:0009507);; Molecular Function: nucleoside-triphosphatase activity (GO:0017111);;	--	--	--	ATPase family associated with various cellular activities (AAA);; AAA domain;; NTPase;; Molybdopterin guanine dinucleotide synthesis protein B;; AAA domain (dynein-related subfamily)	Uncharacterized protein ycf45 GN=ycf45 OS=Porphyra purpurea (Red seaweed) PE=3 SV=1	PREDICTED: uncharacterized protein ycf45-like [Glycine max]
c88480.graph_c0	--	--	Molecular Function: glucose-6-phosphate dehydrogenase activity (GO:0004345);; Biological Process: pentose-phosphate shunt (GO:0006098);; Molecular Function: NADP binding (GO:0050661);;	K00036|5e-12|zma:100284317|glucose-6-phosphate 1-dehydrogenase, cytoplasmic isoform	[G]	Carbohydrate transport and metabolism	Glucose-6-phosphate dehydrogenase, C-terminal domain	Glucose-6-phosphate 1-dehydrogenase, cytoplasmic isoform GN=G6PDH OS=Solanum tuberosum (Potato) PE=2 SV=1	glucose-6-P dehydrogenase [Stereum hirsutum FP-91666 SS1]
c28099.graph_c0	--	--	Cellular Component: mitochondrion (GO:0005739);; Molecular Function: metal ion binding (GO:0046872);;	--	[R]	General function prediction only	PPR repeat family;; PPR repeat;; PPR repeat;; Pentatricopeptide repeat domain	Pentatricopeptide repeat-containing protein At3g18020 GN=At3g18020 OS=Arabidopsis thaliana (Mouse-ear cress) PE=2 SV=1	PREDICTED: pentatricopeptide repeat-containing protein At3g18020-like [Glycine max]
c29736.graph_c0	[O]	Posttranslational modification, protein turnover, chaperones	Molecular Function: glutathione peroxidase activity (GO:0004602);; Biological Process: response to oxidative stress (GO:0006979);; Cellular Component: chloroplast stroma (GO:0009570);; Molecular Function: phospholipid-hydroperoxide glutathione peroxidase activity (GO:0047066);; Biological Process: oxidation-reduction process (GO:0055114);;	K00432|1e-111|vvi:100245697|hypothetical protein LOC100245697	[O]	Posttranslational modification, protein turnover, chaperones	Glutathione peroxidase;; AhpC/TSA family;; Redoxin	Phospholipid hydroperoxide glutathione peroxidase, chloroplastic (Precursor) OS=Pisum sativum (Garden pea) PE=2 SV=1	uncharacterized protein LOC100305775 [Glycine max]
c50730.graph_c0	[E]	Amino acid transport and metabolism	--	--	[E]	Amino acid transport and metabolism	POT family	Probable nitrite transporter At1g68570 GN=At1g68570 OS=Arabidopsis thaliana (Mouse-ear cress) PE=2 SV=1	PREDICTED: probable nitrite transporter At1g68570-like [Glycine max]
c59819.graph_c0	--	--	Cellular Component: extracellular region (GO:0005576);;	--	--	--	--	--	hypothetical protein MTR_1g023270 [Medicago truncatula]
c28612.graph_c0	--	--	Cellular Component: nucleus (GO:0005634);;	--	[R]	General function prediction only	Yippee zinc-binding/DNA-binding /Mis18, centromere assembly	Protein yippee-like OS=Solanum tuberosum (Potato) PE=2 SV=1	uncharacterized protein LOC100305552 [Glycine max]
c102743.graph_c0	--	--	--	--	[G]	Carbohydrate transport and metabolism	--	--	hypothetical protein GLRG_06513 [Glomerella graminicola M1.001]
c54070.graph_c0	--	--	--	--	--	--	--	--	PREDICTED: putative disease resistance protein RGA1-like [Glycine max]
c33321.graph_c0	--	--	Cellular Component: exocyst (GO:0000145);; Biological Process: exocytosis (GO:0006887);;	--	[U]	Intracellular trafficking, secretion, and vesicular transport	--	--	PREDICTED: exocyst complex component 7-like [Glycine max]
c41186.graph_c0	[L]	Replication, recombination and repair	--	--	[R]	General function prediction only	Integrase core domain;; Reverse transcriptase-like;; Reverse transcriptase (RNA-dependent DNA polymerase)	RNA-directed DNA polymerase homolog OS=Oenothera berteriana (Bertero&apos;s evening primrose) PE=4 SV=1	gag-pol precursor [Castanea mollissima]
c43495.graph_c0	[P]	Inorganic ion transport and metabolism	--	--	[P]	Inorganic ion transport and metabolism	E1-E2 ATPase	Calcium-transporting ATPase 12, plasma membrane-type GN=ACA12 OS=Arabidopsis thaliana (Mouse-ear cress) PE=2 SV=1	Calcium-transporting ATPase [Medicago truncatula]
c93519.graph_c0	[O]	Posttranslational modification, protein turnover, chaperones	Molecular Function: threonine-type endopeptidase activity (GO:0004298);; Cellular Component: nucleus (GO:0005634);; Cellular Component: cytoplasm (GO:0005737);; Cellular Component: plasma membrane (GO:0005886);; Biological Process: ubiquitin-dependent protein catabolic process (GO:0006511);; Cellular Component: proteasome core complex, alpha-subunit complex (GO:0019773);; Biological Process: resp…	K02725|1e-31|ppp:PHYPADRAFT_216478|hypothetical protein	[O]	Posttranslational modification, protein turnover, chaperones	Proteasome subunit A N-terminal signature;; Proteasome subunit	Proteasome subunit alpha type-1-B GN=F8G22.3 OS=Arabidopsis thaliana (Mouse-ear cress) PE=1 SV=2	20S proteasome subunit alpha type 1 [Guillardia theta CCMP2712]
c26218.graph_c0	--	--	Biological Process: polysaccharide catabolic process (GO:0000272);; Molecular Function: sequence-specific DNA binding transcription factor activity (GO:0003700);; Cellular Component: nucleus (GO:0005634);; Cellular Component: cytoplasm (GO:0005737);; Biological Process: regulation of transcription, DNA-templated (GO:0006355);; Biological Process: vernalization response (GO:0010048);; Molecular Fu…	--	--	--	Glycosyl hydrolase family 14;; Plant protein of unknown function (DUF822)	Beta-amylase 7 GN=F4I18.14 OS=Arabidopsis thaliana (Mouse-ear cress) PE=2 SV=2	PREDICTED: beta-amylase 7-like [Glycine max]
c102449.graph_c0	--	--	Biological Process: cellular process (GO:0009987);; Cellular Component: intracellular part (GO:0044424);; Biological Process: single-organism process (GO:0044699);;	--	[YU]	--	--	--	predicted protein [Physcomitrella patens subsp. patens]
c44468.graph_c0	[O]	Posttranslational modification, protein turnover, chaperones	--	--	[O]	Posttranslational modification, protein turnover, chaperones	DnaJ domain	Chaperone protein dnaJ 10 GN=F28O16.7 OS=Arabidopsis thaliana (Mouse-ear cress) PE=2 SV=2	uncharacterized protein LOC100792705 precursor [Glycine max]
c74380.graph_c0	--	--	--	--	[K]	Transcription	PurA ssDNA and RNA-binding protein	Transcription factor Pur-alpha 1 GN=PURA1 OS=Arabidopsis thaliana (Mouse-ear cress) PE=1 SV=2	hypothetical protein, conserved [Cyanidioschyzon merolae strain 10D]
c48392.graph_c0	[GEPR]	--	--	K08150|5e-45|rcu:RCOM_0573930|sugar transporter, putative (EC:1.3.1.74)	[R]	General function prediction only	Sugar (and other) transporter	Inositol transporter 1 GN=INT1 OS=Arabidopsis thaliana (Mouse-ear cress) PE=1 SV=1	PREDICTED: probable inositol transporter 1-like [Glycine max]
c44594.graph_c0	[RTKL]	--	--	--	[T]	Signal transduction mechanisms	Protein kinase domain;; Protein tyrosine kinase;; Protein kinase domain;; Protein tyrosine kinase	Serine/threonine-protein kinase AFC2 GN=AFC2 OS=Arabidopsis thaliana (Mouse-ear cress) PE=1 SV=1	uncharacterized protein LOC100804452 [Glycine max]
c76763.graph_c0	--	--	--	--	--	--	--	--	PREDICTED: LOW QUALITY PROTEIN: condensin complex subunit 2-like [Glycine max]
c41927.graph_c0	--	--	Cellular Component: ribonucleoprotein complex (GO:0030529);;	--	--	--	gag-polypeptide of LTR copia-type	--	PREDICTED: uncharacterized protein LOC101492396 [Cicer arietinum]
c49496.graph_c0	--	--	Biological Process: lipid metabolic process (GO:0006629);; Molecular Function: hydrolase activity, acting on ester bonds (GO:0016788);; Cellular Component: apoplast (GO:0048046);;	--	--	--	GDSL-like Lipase/Acylhydrolase	GDSL esterase/lipase APG (Precursor) GN=APG OS=Arabidopsis thaliana (Mouse-ear cress) PE=1 SV=1	PREDICTED: uncharacterized protein LOC100781632 [Glycine max]
c24331.graph_c0	--	--	Molecular Function: inward rectifier potassium channel activity (GO:0005242);; Cellular Component: endoplasmic reticulum (GO:0005783);; Cellular Component: plasma membrane (GO:0005886);; Biological Process: response to nematode (GO:0009624);; Biological Process: high-affinity potassium ion import (GO:0010163);; Biological Process: response to nitrate (GO:0010167);; Biological Process: nitrate tra…	--	[PT]	--	--	Potassium channel KAT3 GN=F4D11.150 OS=Arabidopsis thaliana (Mouse-ear cress) PE=1 SV=1	PREDICTED: potassium channel KAT3-like [Glycine max]
c45887.graph_c0	[C]	Energy production and conversion	Molecular Function: ATP binding (GO:0005524);; Cellular Component: vacuolar membrane (GO:0005774);; Cellular Component: Golgi apparatus (GO:0005794);; Cellular Component: plasma membrane (GO:0005886);; Biological Process: gluconeogenesis (GO:0006094);; Biological Process: pentose-phosphate shunt (GO:0006098);; Biological Process: response to salt stress (GO:0009651);; Cellular Component: chloropl…	K02147|0.0|vvi:100243574|hypothetical protein LOC100243574	[C]	Energy production and conversion	ATP synthase alpha/beta family, nucleotide-binding domain;; ATP synthase alpha/beta chain, C terminal domain;; ATP synthase alpha/beta family, beta-barrel domain	V-type proton ATPase subunit B 1 OS=Gossypium hirsutum (Upland cotton) PE=2 SV=1	PREDICTED: V-type proton ATPase subunit B 2-like [Glycine max]
c35200.graph_c0	[O]	Posttranslational modification, protein turnover, chaperones	Molecular Function: protein binding (GO:0005515);; Molecular Function: ATP binding (GO:0005524);; Biological Process: ATP catabolic process (GO:0006200);; Biological Process: rRNA processing (GO:0006364);; Biological Process: tryptophan catabolic process (GO:0006569);; Biological Process: transport (GO:0006810);; Biological Process: aromatic amino acid family biosynthetic process (GO:0009073);; C…	K09013|1e-134|rcu:RCOM_0890970|abc transporter, putative (EC:3.6.3.31)	--	--	ABC transporter;; AAA domain	ABC transporter I family member 6, chloroplastic (Precursor) OS=Arabidopsis thaliana (Mouse-ear cress) PE=1 SV=1	PREDICTED: ABC transporter I family member 6, chloroplastic-like [Cicer arietinum]
c91234.graph_c0	--	--	Biological Process: formation of translation preinitiation complex (GO:0001731);; Molecular Function: translation initiation factor activity (GO:0003743);; Cellular Component: eukaryotic translation initiation factor 3 complex (GO:0005852);; Biological Process: regulation of translational initiation (GO:0006446);; Cellular Component: eukaryotic 43S preinitiation complex (GO:0016282);; Molecular F…	K03252|4e-28|vvi:100252123|hypothetical protein LOC100252123	[J]	Translation, ribosomal structure and biogenesis	PCI domain	Eukaryotic translation initiation factor 3 subunit C GN=TIF3C1 OS=Arabidopsis thaliana (Mouse-ear cress) PE=1 SV=2	predicted protein [Hordeum vulgare subsp. vulgare]
c94746.graph_c0	[G]	Carbohydrate transport and metabolism	--	--	--	--	Binding-protein-dependent transport system inner membrane component	--	hypothetical protein VOLCADRAFT_101460 [Volvox carteri f. nagariensis]
c38576.graph_c0	--	--	--	--	[R]	General function prediction only	Reverse transcriptase (RNA-dependent DNA polymerase);; Reverse transcriptase (RNA-dependent DNA polymerase)	Endonuclease OS=Nicotiana tabacum (Common tobacco) PE=2 SV=1	Tpv2-1c [Phaseolus vulgaris]
c64061.graph_c0	--	--	Biological Process: systemic acquired resistance (GO:0009627);; Biological Process: response to endoplasmic reticulum stress (GO:0034976);;	--	[R]	General function prediction only	PPR repeat;; PPR repeat family;; Pentatricopeptide repeat domain	Pentatricopeptide repeat-containing protein At5g39680 GN=MIJ24.150 OS=Arabidopsis thaliana (Mouse-ear cress) PE=2 SV=1	PREDICTED: pentatricopeptide repeat-containing protein At5g39680-like [Glycine max]
c48432.graph_c0	--	--	--	--	--	--	--	Probable calcium-binding protein CML16 GN=CML16 OS=Arabidopsis thaliana (Mouse-ear cress) PE=2 SV=2	PREDICTED: uncharacterized protein LOC100806103 [Glycine max]
c63521.graph_c0	--	--	--	--	--	--	Protein of unknown function (DUF1442)	--	PREDICTED: uncharacterized protein LOC100805528 [Glycine max]
c59229.graph_c0	--	--	Biological Process: single-organism cellular process (GO:0044763);;	--	--	--	--	--	PREDICTED: uncharacterized protein LOC100820089 [Glycine max]
c30036.graph_c0	[C]	Energy production and conversion	Cellular Component: mitochondrion (GO:0005739);; Biological Process: proton transport (GO:0015992);; Molecular Function: hydrolase activity, acting on acid anhydrides, catalyzing transmembrane movement of substances (GO:0016820);; Molecular Function: ATPase activity (GO:0016887);; Cellular Component: proton-transporting two-sector ATPase complex, catalytic domain (GO:0033178);; Biological Process…	K02132|5e-18|cme:CMT434C|mitochondrial F-type ATPase F1 subunit alpha, precursor	[C]	Energy production and conversion	ATP synthase alpha/beta chain, C terminal domain	ATP synthase subunit alpha, chloroplastic GN=atpA OS=Chara vulgaris (Common stonewort) PE=3 SV=1	hypothetical protein AURANDRAFT_59430 [Aureococcus anophagefferens]
c46295.graph_c0	[E]	Amino acid transport and metabolism	--	K00800|0.0|vvi:100232912|5-enolpyruvylshikimate-3-phosphate synthase	[E]	Amino acid transport and metabolism	EPSP synthase (3-phosphoshikimate 1-carboxyvinyltransferase)	3-phosphoshikimate 1-carboxyvinyltransferase, chloroplastic (Precursor) OS=Petunia hybrida (Petunia) PE=1 SV=1	PREDICTED: 3-phosphoshikimate 1-carboxyvinyltransferase, chloroplastic-like [Glycine max]
c48408.graph_c0	--	--	--	--	--	--	--	3-oxo-Delta(4,5)-steroid 5-beta-reductase GN=T22A6.50 OS=Arabidopsis thaliana (Mouse-ear cress) PE=1 SV=1	PREDICTED: uncharacterized protein LOC100812240 [Glycine max]
c52477.graph_c0	--	--	--	--	--	--	--	--	PREDICTED: uncharacterized protein LOC100793368 [Glycine max]
c92108.graph_c0	--	--	--	--	[R]	General function prediction only	--	--	PREDICTED: uncharacterized protein LOC101508707 [Cicer arietinum]
c69676.graph_c0	--	--	--	--	[U]	Intracellular trafficking, secretion, and vesicular transport	--	--	PREDICTED: putative phagocytic receptor 1b-like [Glycine max]
c79319.graph_c0	[R]	General function prediction only	Molecular Function: nucleic acid binding (GO:0003676);; Cellular Component: cytosol (GO:0005829);; Biological Process: fatty acid beta-oxidation (GO:0006635);; Biological Process: vernalization response (GO:0010048);; Biological Process: protein import into peroxisome matrix (GO:0016558);; Biological Process: photoperiodism, flowering (GO:0048573);;	--	[A]	RNA processing and modification	RNA recognition motif. (a.k.a. RRM, RBD, or RNP domain);; RNA recognition motif (a.k.a. RRM, RBD, or RNP domain);; RNA recognition motif. (a.k.a. RRM, RBD, or RNP domain)	Polyadenylate-binding protein 5 GN=PAB5 OS=Arabidopsis thaliana (Mouse-ear cress) PE=1 SV=3	hypothetical protein SELMODRAFT_169951 [Selaginella moellendorffii]
c79531.graph_c0	--	--	--	--	--	--	Nucleocytoplasmic shuttling protein for mRNA cap-binding EIF4E	--	--
c18033.graph_c0	--	--	Molecular Function: 1-phosphatidylinositol binding (GO:0005545);; Cellular Component: nucleus (GO:0005634);; Cellular Component: clathrin coat (GO:0030118);; Molecular Function: clathrin binding (GO:0030276);; Molecular Function: 2-alkenal reductase [NAD(P)] activity (GO:0032440);; Biological Process: clathrin coat assembly (GO:0048268);; Biological Process: oxidation-reduction process (GO:005511…	--	[TU]	--	ANTH domain	Putative clathrin assembly protein At5g57200 GN=At5g57200 OS=Arabidopsis thaliana (Mouse-ear cress) PE=3 SV=1	PREDICTED: putative clathrin assembly protein At4g25940-like [Glycine max]
c52992.graph_c0	--	--	--	--	[O]	Posttranslational modification, protein turnover, chaperones	Glutaredoxin	Glutaredoxin-C9 GN=F3M18.8 OS=Arabidopsis thaliana (Mouse-ear cress) PE=1 SV=1	uncharacterized protein LOC100792704 [Glycine max]
c44891.graph_c0	[Z]	Cytoskeleton	Biological Process: RNA splicing, via endonucleolytic cleavage and ligation (GO:0000394);; Molecular Function: microtubule motor activity (GO:0003777);; Molecular Function: ATP binding (GO:0005524);; Cellular Component: cytoplasm (GO:0005737);; Cellular Component: kinesin complex (GO:0005871);; Cellular Component: microtubule (GO:0005874);; Biological Process: microtubule-based movement (GO:00070…	--	[Z]	Cytoskeleton	Kinesin motor domain	Kinesin-like protein FLA10 GN=FLA10 OS=Chlamydomonas reinhardtii (Chlamydomonas smithii) PE=1 SV=1	PREDICTED: chromosome-associated kinesin KIF4-like [Glycine max]
c100905.graph_c0	[GEPR]	--	--	--	--	--	--	--	--
c38732.graph_c0	--	--	--	--	--	--	Cotton fibre expressed protein	--	PREDICTED: uncharacterized protein LOC100806803 [Glycine max]
c43040.graph_c0	--	--	Molecular Function: binding (GO:0005488);; Biological Process: gene expression (GO:0010467);; Biological Process: RNA metabolic process (GO:0016070);; Biological Process: regulation of cellular process (GO:0050794);;	K11314|0.0|rcu:RCOM_1592950|transcriptional adaptor, putative	[B]	Chromatin structure and dynamics	SWIRM domain;; Myb-like DNA-binding domain;; Zinc finger, ZZ type;; Myb-like DNA-binding domain	Transcriptional adapter ADA2 GN=OSJNBa0047E24.21 OS=Oryza sativa subsp. japonica (Rice) PE=2 SV=2	PREDICTED: transcriptional adapter ADA2-like [Glycine max]
c63712.graph_c0	--	--	--	--	[R]	General function prediction only	Hypoxia induced protein conserved region	--	--
c22928.graph_c0	--	--	Molecular Function: catalytic activity (GO:0003824);;	--	[T]	Signal transduction mechanisms	--	Probable protein phosphatase 2C 40 GN=At3g16560 OS=Arabidopsis thaliana (Mouse-ear cress) PE=2 SV=1	PREDICTED: LOW QUALITY PROTEIN: probable protein phosphatase 2C 40-like [Glycine max]
c46762.graph_c0	--	--	--	--	--	--	--	--	hypothetical protein AURANDRAFT_71111, partial [Aureococcus anophagefferens]
c49304.graph_c0	--	--	--	K04035|0.0|rcu:RCOM_1272340|Magnesium-protoporphyrin IX monomethyl ester [oxidative] cyclase, chloroplast precursor, putative (EC:1.14.13.81)	--	--	Rubrerythrin	Magnesium-protoporphyrin IX monomethyl ester [oxidative] cyclase, chloroplastic (Precursor) GN=CRD1 OS=Euphorbia esula (Leafy spurge) PE=3 SV=1	PREDICTED: magnesium-protoporphyrin IX monomethyl ester [oxidative] cyclase, chloroplastic-like [Glycine max]
c39834.graph_c1	--	--	--	--	--	--	Late embryogenesis abundant protein	--	uncharacterized protein LOC100818121 [Glycine max]
c76798.graph_c0	--	--	Molecular Function: protein serine/threonine kinase activity (GO:0004674);; Molecular Function: ATP binding (GO:0005524);; Biological Process: protein phosphorylation (GO:0006468);; Biological Process: epidermis development (GO:0008544);; Biological Process: embryo sac development (GO:0009553);; Biological Process: embryo development (GO:0009790);; Cellular Component: integral component of membra…	--	--	--	Leucine rich repeat;; Leucine Rich repeats (2 copies);; Leucine Rich Repeat;; Leucine Rich repeat;; Leucine rich repeat	LRR receptor-like serine/threonine-protein kinase GSO2 (Precursor) GN=K23L20.3 OS=Arabidopsis thaliana (Mouse-ear cress) PE=2 SV=2	PREDICTED: LRR receptor-like serine/threonine-protein kinase GSO1-like [Glycine max]
c15806.graph_c0	[Z]	Cytoskeleton	Molecular Function: GTPase activity (GO:0003924);; Molecular Function: structural constituent of cytoskeleton (GO:0005200);; Molecular Function: GTP binding (GO:0005525);; Cellular Component: microtubule (GO:0005874);; Biological Process: GTP catabolic process (GO:0006184);; Biological Process: microtubule-based process (GO:0007017);; Biological Process: protein polymerization (GO:0051258);;	K07375|2e-16|pop:POPTR_582598|TUB8	[Z]	Cytoskeleton	--	Tubulin beta-9 chain GN=T13K14.50 OS=Arabidopsis thaliana (Mouse-ear cress) PE=2 SV=1	beta-tubulin 8 [Populus tremuloides]
c26431.graph_c0	--	--	Cellular Component: chloroplast (GO:0009507);; Biological Process: embryo development ending in seed dormancy (GO:0009793);;	--	--	--	--	--	uncharacterized protein LOC100305614 [Glycine max]
c51410.graph_c0	--	--	--	K13065|0.0|vvi:100265530|hypothetical protein LOC100265530	--	--	Transferase family	Shikimate O-hydroxycinnamoyltransferase GN=HST OS=Nicotiana tabacum (Common tobacco) PE=1 SV=1	putative acyltransferase [Clitoria ternatea]
c60302.graph_c0	--	--	--	--	--	--	Chitin binding Peritrophin-A domain	--	--
c84423.graph_c0	--	--	--	--	[K]	Transcription	Transcription initiation factor IIF, beta subunit	--	--
c50925.graph_c0	[K]	Transcription	--	--	[K]	Transcription	NAC domain	Nascent polypeptide-associated complex subunit alpha-like protein 3 GN=At5g13850 OS=Arabidopsis thaliana (Mouse-ear cress) PE=1 SV=1	uncharacterized protein LOC100500056 [Glycine max]
c101140.graph_c0	--	--	Biological Process: mRNA splicing, via spliceosome (GO:0000398);; Cellular Component: nucleus (GO:0005634);; Biological Process: response to cold (GO:0009409);; Cellular Component: amyloplast starch grain (GO:0009568);; Biological Process: starch biosynthetic process (GO:0019252);;	K12855|3e-16|ppp:PHYPADRAFT_203777|hypothetical protein	[A]	RNA processing and modification	--	--	Prp1 protein [Hordeum vulgare subsp. vulgare]
c47246.graph_c0	[D]	Cell cycle control, cell division, chromosome partitioning	--	--	--	--	PP-loop family;; PP-loop family	--	PREDICTED: uncharacterized protein LOC100818654 [Glycine max]
c42607.graph_c0	--	--	--	--	--	--	CCT motif;; CCT motif	Zinc finger protein CONSTANS-LIKE 5 GN=COL5 OS=Arabidopsis thaliana (Mouse-ear cress) PE=2 SV=2	PREDICTED: uncharacterized protein LOC100807304 [Glycine max]
c47072.graph_c0	--	--	--	--	--	--	--	--	PREDICTED: uncharacterized protein LOC100819376 [Glycine max]
c20268.graph_c0	[TZDR]	--	--	--	[Z]	Cytoskeleton	EF-hand domain pair;; EF-hand domain;; EF hand;; Uncharacterised protein family (UPF0154)	Calmodulin OS=Euglena gracilis PE=1 SV=2	hypothetical protein BATDEDRAFT_12868, partial [Batrachochytrium dendrobatidis JAM81]
c43632.graph_c0	--	--	--	--	[V]	Defense mechanisms	Lanthionine synthetase C-like protein;; Lanthionine synthetase C-like protein	--	PREDICTED: lanC-like protein 2-like [Glycine max]
c41461.graph_c0	--	--	Biological Process: very long-chain fatty acid metabolic process (GO:0000038);; Biological Process: polysaccharide biosynthetic process (GO:0000271);; Molecular Function: 1-acylglycerol-3-phosphate O-acyltransferase activity (GO:0003841);; Molecular Function: glycerol-3-phosphate O-acyltransferase activity (GO:0004366);; Cellular Component: endoplasmic reticulum (GO:0005783);; Biological Process:…	K13508|0.0|pop:POPTR_834747|hypothetical protein	--	--	haloacid dehalogenase-like hydrolase;; Acyltransferase	Probable glycerol-3-phosphate acyltransferase 8 GN=F5I10.4/F5I10.5 OS=Arabidopsis thaliana (Mouse-ear cress) PE=2 SV=1	PREDICTED: probable glycerol-3-phosphate acyltransferase 8-like [Glycine max]
c24236.graph_c0	[P]	Inorganic ion transport and metabolism	Molecular Function: hydrolase activity, hydrolyzing O-glycosyl compounds (GO:0004553);; Biological Process: carbohydrate metabolic process (GO:0005975);; Biological Process: response to lead ion (GO:0010288);; Biological Process: response to cadmium ion (GO:0046686);;	--	[P]	Inorganic ion transport and metabolism	ChaC-like protein	--	PREDICTED: cation transport regulator-like protein 2-like [Glycine max]
c50440.graph_c0	--	--	Cellular Component: mitochondrial outer membrane translocase complex (GO:0005742);; Cellular Component: mitochondrial inner membrane (GO:0005743);; Cellular Component: plasma membrane (GO:0005886);; Biological Process: transmembrane transport (GO:0055085);;	K11518|0.0|vvi:100268104|hypothetical protein LOC100268104	[U]	Intracellular trafficking, secretion, and vesicular transport	Eukaryotic porin	Mitochondrial import receptor subunit TOM40-1 GN=TOM40-1 OS=Arabidopsis thaliana (Mouse-ear cress) PE=1 SV=3	Rsdv1 resistance like protein [Glycine max]
c80592.graph_c0	--	--	Molecular Function: binding (GO:0005488);;	--	[R]	General function prediction only	--	--	hypothetical protein VITISV_036971 [Vitis vinifera]
c69581.graph_c0	--	--	Biological Process: response to stress (GO:0006950);;	--	--	--	Universal stress protein family	--	hypothetical protein MTR_5g047050 [Medicago truncatula]
c40494.graph_c0	--	--	--	--	--	--	Auxin responsive protein	Classical arabinogalactan protein 7 (Precursor) GN=AGP7 OS=Arabidopsis thaliana (Mouse-ear cress) PE=1 SV=2	PREDICTED: uncharacterized protein LOC101493674 [Cicer arietinum]
c70633.graph_c0	--	--	Molecular Function: ATP binding (GO:0005524);; Biological Process: defense response (GO:0006952);; Molecular Function: nucleoside-triphosphatase activity (GO:0017111);; Molecular Function: ADP binding (GO:0043531);;	--	[T]	Signal transduction mechanisms	NB-ARC domain	Probable disease resistance protein At4g27220 GN=At4g27220 OS=Arabidopsis thaliana (Mouse-ear cress) PE=2 SV=1	Rpp4C1 [Phaseolus vulgaris]
c14254.graph_c0	[T]	Signal transduction mechanisms	Molecular Function: DNA binding (GO:0003677);; Molecular Function: protein serine/threonine phosphatase activity (GO:0004722);; Biological Process: protein dephosphorylation (GO:0006470);; Molecular Function: metal ion binding (GO:0046872);;	--	[T]	Signal transduction mechanisms	Protein phosphatase 2C	Probable protein phosphatase 2C 54 OS=Oryza sativa subsp. japonica (Rice) PE=2 SV=1	uncharacterized protein LOC100813157 [Glycine max]
c86039.graph_c0	--	--	Molecular Function: sequence-specific DNA binding transcription factor activity (GO:0003700);; Molecular Function: transporter activity (GO:0005215);; Cellular Component: nucleus (GO:0005634);; Biological Process: regulation of transcription, DNA-templated (GO:0006355);; Biological Process: transport (GO:0006810);; Cellular Component: chloroplast (GO:0009507);; Cellular Component: membrane (GO:00…	--	[R]	General function prediction only	PPR repeat family;; PPR repeat;; PPR repeat	Pentatricopeptide repeat-containing protein At1g06145 GN=T21E18.20 OS=Arabidopsis thaliana (Mouse-ear cress) PE=2 SV=2	PREDICTED: pentatricopeptide repeat-containing protein At1g06145-like [Glycine max]
c51510.graph_c0	[U]	Intracellular trafficking, secretion, and vesicular transport	Molecular Function: transporter activity (GO:0005215);; Cellular Component: endoplasmic reticulum (GO:0005783);; Cellular Component: Golgi apparatus (GO:0005794);; Cellular Component: plasma membrane (GO:0005886);; Biological Process: protein folding (GO:0006457);; Biological Process: response to heat (GO:0009408);; Biological Process: response to high light intensity (GO:0009644);; Cellular Comp…	K08517|1e-141|vvi:100258366|hypothetical protein LOC100258366	[U]	Intracellular trafficking, secretion, and vesicular transport	Regulated-SNARE-like domain;; Synaptobrevin	25.3 kDa vesicle transport protein GN=SEC22 OS=Arabidopsis thaliana (Mouse-ear cress) PE=2 SV=1	uncharacterized protein LOC100795552 [Glycine max]
c47379.graph_c1	[S]	Function unknown	--	--	--	--	Di-glucose binding within endoplasmic reticulum;; Protein tyrosine kinase;; Protein kinase domain;; Leucine Rich repeats (2 copies);; Leucine rich repeat;; Leucine Rich Repeat;; Leucine Rich repeat	Probable LRR receptor-like serine/threonine-protein kinase At1g56130 (Precursor) GN=At1g56130 OS=Arabidopsis thaliana (Mouse-ear cress) PE=1 SV=2	PREDICTED: probable LRR receptor-like serine/threonine-protein kinase At1g56130-like [Glycine max]
c38217.graph_c0	--	--	--	K10085|1e-149|pop:POPTR_419089|hypothetical protein	[G]	Carbohydrate transport and metabolism	Glycosyl hydrolase family 47	Probable alpha-mannosidase I MNS4 GN=MNS4 OS=Arabidopsis thaliana (Mouse-ear cress) PE=2 SV=1	PREDICTED: probable alpha-mannosidase I MNS4-like [Glycine max]
c14973.graph_c0	--	--	--	--	--	--	--	--	PREDICTED: uncharacterized protein LOC100788611 [Glycine max]
c73610.graph_c0	--	--	--	--	--	--	Domain of unknown function (DUF588)	CASP-like protein RCOM_1206790 GN=RCOM_1206790 OS=Ricinus communis (Castor bean) PE=3 SV=1	hypothetical protein MTR_6g073040 [Medicago truncatula]
c26742.graph_c0	[Q]	Secondary metabolites biosynthesis, transport and catabolism	Molecular Function: RNA binding (GO:0003723);; Molecular Function: RNA-directed DNA polymerase activity (GO:0003964);; Molecular Function: iron ion binding (GO:0005506);; Cellular Component: endoplasmic reticulum (GO:0005783);; Biological Process: RNA-dependent DNA replication (GO:0006278);; Molecular Function: electron carrier activity (GO:0009055);; Molecular Function: heme binding (GO:0020037)…	--	[QI]	--	Cytochrome P450	Cytochrome P450 704C1 GN=CYP704C1 OS=Pinus taeda (Loblolly pine) PE=2 SV=1	PREDICTED: cytochrome P450 704C1-like isoform 1 [Glycine max]
c38168.graph_c0	--	--	--	--	--	--	Transmembrane Fragile-X-F protein;; Zinc finger, C3HC4 type (RING finger)	MND1-interacting protein 1 GN=MIP1 OS=Arabidopsis thaliana (Mouse-ear cress) PE=1 SV=1	PREDICTED: uncharacterized protein LOC100794581 [Glycine max]
c95460.graph_c0	--	--	Molecular Function: methyltransferase activity (GO:0008168);;	--	--	--	O-methyltransferase	--	hypothetical protein AN4008.2 [Aspergillus nidulans FGSC A4]
c92535.graph_c0	--	--	--	--	--	--	Male enhanced antigen 1 (MEA1)	--	--
c26790.graph_c0	--	--	Molecular Function: serine-type endopeptidase activity (GO:0004252);; Cellular Component: extracellular region (GO:0005576);; Biological Process: proteolysis (GO:0006508);; Molecular Function: identical protein binding (GO:0042802);; Biological Process: negative regulation of catalytic activity (GO:0043086);;	--	--	--	Peptidase inhibitor I9	--	PREDICTED: subtilisin-like protease-like [Glycine max]
c74173.graph_c0	[IQ]	--	Molecular Function: peroxidase activity (GO:0004601);; Biological Process: response to oxidative stress (GO:0006979);; Molecular Function: ligase activity (GO:0016874);; Molecular Function: heme binding (GO:0020037);; Molecular Function: metal ion binding (GO:0046872);; Biological Process: oxidation-reduction process (GO:0055114);;	--	[I]	Lipid transport and metabolism	AMP-binding enzyme	4-coumarate--CoA ligase-like 7 GN=4CLL7 OS=Arabidopsis thaliana (Mouse-ear cress) PE=1 SV=1	unknown [Lotus japonicus]
c684.graph_c0	[G]	Carbohydrate transport and metabolism	--	--	[G]	Carbohydrate transport and metabolism	pfkB family carbohydrate kinase	--	hypothetical protein EMIHUDRAFT_74125, partial [Emiliania huxleyi CCMP1516]
c30094.graph_c0	[L]	Replication, recombination and repair	Molecular Function: nucleic acid binding (GO:0003676);; Biological Process: DNA metabolic process (GO:0006259);; Molecular Function: transferase activity, transferring phosphorus-containing groups (GO:0016772);; Biological Process: cellular macromolecule biosynthetic process (GO:0034645);; Cellular Component: intracellular organelle (GO:0043229);; Biological Process: cellular protein metabolic pr…	--	[R]	General function prediction only	--	--	PREDICTED: uncharacterized protein LOC100788433 [Glycine max]
c2258.graph_c1	[RTKL]	--	Molecular Function: nucleotide binding (GO:0000166);; Molecular Function: protein kinase activity (GO:0004672);; Biological Process: phosphorylation (GO:0016310);;	K06631|1e-73|cme:CME146C|polo-like protein kinase	[D]	Cell cycle control, cell division, chromosome partitioning	Protein kinase domain;; Protein tyrosine kinase	Probable serine/threonine-protein kinase CCRP1 GN=CCRP1 OS=Zea mays (Maize) PE=1 SV=1	polo-like protein kinase [Cyanidioschyzon merolae strain 10D]
c77747.graph_c0	--	--	Molecular Function: DNA binding (GO:0003677);; Molecular Function: chromatin binding (GO:0003682);; Molecular Function: sequence-specific DNA binding transcription factor activity (GO:0003700);; Biological Process: regulation of transcription, DNA-templated (GO:0006355);;	--	[K]	Transcription	--	Trihelix transcription factor GTL2 GN=At5g28300 OS=Arabidopsis thaliana (Mouse-ear cress) PE=2 SV=1	PREDICTED: uncharacterized protein LOC100801868 [Glycine max]
c55733.graph_c0	[E]	Amino acid transport and metabolism	Molecular Function: hydroxymethylglutaryl-CoA lyase activity (GO:0004419);; Cellular Component: mitochondrion (GO:0005739);; Biological Process: leucine metabolic process (GO:0006551);;	K01640|1e-118|vvi:100264975|hypothetical protein LOC100264975	[CE]	--	HMGL-like	Hydroxymethylglutaryl-CoA lyase, mitochondrial GN=HMGCL OS=Arabidopsis thaliana (Mouse-ear cress) PE=1 SV=2	PREDICTED: hydroxymethylglutaryl-CoA lyase, mitochondrial-like [Glycine max]
c39105.graph_c0	--	--	--	--	[R]	General function prediction only	--	--	--
c32203.graph_c0	--	--	Biological Process: protein glycosylation (GO:0006486);; Biological Process: cuticle hydrocarbon biosynthetic process (GO:0006723);; Biological Process: sister chromatid cohesion (GO:0007062);; Biological Process: photomorphogenesis (GO:0009640);; Biological Process: seed germination (GO:0009845);; Biological Process: embryonic pattern specification (GO:0009880);; Biological Process: regulation o…	--	--	--	Protein of unknown function (DUF3730)	--	PREDICTED: uncharacterized protein LOC100775274 [Glycine max]
c66705.graph_c0	--	--	Molecular Function: structural molecule activity (GO:0005198);; Molecular Function: protein binding (GO:0005515);; Cellular Component: vacuolar membrane (GO:0005774);; Cellular Component: cytosol (GO:0005829);; Biological Process: intracellular protein transport (GO:0006886);; Biological Process: endocytosis (GO:0006897);; Cellular Component: plasmodesma (GO:0009506);; Molecular Function: oxidore…	K04646|4e-28|vvi:100251869|hypothetical protein LOC100251869	[U]	Intracellular trafficking, secretion, and vesicular transport	Clathrin propeller repeat	Clathrin heavy chain 1 GN=CHC1 OS=Arabidopsis thaliana (Mouse-ear cress) PE=1 SV=1	PREDICTED: clathrin heavy chain 1-like [Glycine max]
c44162.graph_c1	--	--	--	--	--	--	Lipoxygenase;; PLAT/LH2 domain	Linoleate 9S-lipoxygenase-4 GN=LOX1.5 OS=Glycine max (Soybean) PE=1 SV=1	PREDICTED: linoleate 9S-lipoxygenase-4-like isoform 1 [Glycine max]
c32097.graph_c0	[I]	Lipid transport and metabolism	Cellular Component: nucleus (GO:0005634);; Cellular Component: cytoplasm (GO:0005737);; Biological Process: metabolic process (GO:0008152);; Molecular Function: carboxylic ester hydrolase activity (GO:0052689);;	--	[V]	Defense mechanisms	alpha/beta hydrolase fold;; Carboxylesterase family	Probable carboxylesterase 11 GN=CXE11 OS=Arabidopsis thaliana (Mouse-ear cress) PE=2 SV=1	PREDICTED: probable carboxylesterase 11-like [Glycine max]
c89379.graph_c0	[I]	Lipid transport and metabolism	Molecular Function: binding (GO:0005488);; Biological Process: phosphate-containing compound metabolic process (GO:0006796);; Cellular Component: plastid (GO:0009536);; Molecular Function: oxidoreductase activity, acting on the CH-OH group of donors, NAD or NADP as acceptor (GO:0016616);; Biological Process: organophosphate metabolic process (GO:0019637);; Biological Process: cellular biosyntheti…	--	[R]	General function prediction only	NAD binding domain of 6-phosphogluconate dehydrogenase;; NADP oxidoreductase coenzyme F420-dependent	Glyoxylate/succinic semialdehyde reductase 1 GN=MWL2.18 OS=Arabidopsis thaliana (Mouse-ear cress) PE=1 SV=1	hypothetical protein SELMODRAFT_416042 [Selaginella moellendorffii]
c19472.graph_c0	[C]	Energy production and conversion	Cellular Component: mitochondrion (GO:0005739);; Biological Process: tricarboxylic acid cycle (GO:0006099);; Molecular Function: succinate dehydrogenase (ubiquinone) activity (GO:0008177);; Biological Process: electron transport chain (GO:0022900);; Molecular Function: flavin adenine dinucleotide binding (GO:0050660);;	K00234|5e-79|zma:100280324|hypothetical protein LOC100280324	[C]	Energy production and conversion	FAD binding domain	Succinate dehydrogenase [ubiquinone] flavoprotein subunit, mitochondrial (Precursor) GN=P0507H12.27 OS=Oryza sativa subsp. japonica (Rice) PE=2 SV=1	PREDICTED: succinate dehydrogenase [ubiquinone] flavoprotein subunit 1, mitochondrial-like, partial [Cucumis sativus]
c49015.graph_c0	[G]	Carbohydrate transport and metabolism	Molecular Function: phosphoglycerate mutase activity (GO:0004619);; Cellular Component: cytosol (GO:0005829);; Biological Process: metabolic process (GO:0008152);; Molecular Function: metal ion binding (GO:0046872);;	K01834|1e-141|vvi:100242333|hypothetical protein LOC100242333	--	--	Metalloenzyme superfamily;; 2,3-bisphosphoglycerate-independent phosphoglycerate mutase	--	PREDICTED: 2,3-bisphosphoglycerate-independent phosphoglycerate mutase 1-like [Glycine max]
c29313.graph_c0	--	--	--	--	[R]	General function prediction only	PPR repeat family;; PPR repeat;; Pentatricopeptide repeat domain	Pentatricopeptide repeat-containing protein At4g19191, mitochondrial (Precursor) GN=PCMP-E1 OS=Arabidopsis thaliana (Mouse-ear cress) PE=2 SV=1	PREDICTED: pentatricopeptide repeat-containing protein At4g19191, mitochondrial-like [Glycine max]
c1496.graph_c0	--	--	--	--	--	--	RTP801 C-terminal region	--	--
c42111.graph_c0	--	--	--	--	--	--	--	Leucine-rich repeat extensin-like protein 6 (Precursor) GN=LRX6 OS=Arabidopsis thaliana (Mouse-ear cress) PE=2 SV=1	PREDICTED: leucine-rich repeat extensin-like protein 3-like [Cicer arietinum]
c86943.graph_c0	--	--	Molecular Function: helicase activity (GO:0004386);; Molecular Function: iron ion binding (GO:0005506);; Molecular Function: ATP binding (GO:0005524);; Cellular Component: chloroplast thylakoid membrane (GO:0009535);; Cellular Component: chloroplast stroma (GO:0009570);; Biological Process: response to wounding (GO:0009611);; Biological Process: response to fungus (GO:0009620);; Biological Proces…	--	--	--	Lipoxygenase	Linoleate 13S-lipoxygenase 2-1, chloroplastic (Precursor) GN=LOX2.1 OS=Solanum tuberosum (Potato) PE=1 SV=1	PREDICTED: linoleate 13S-lipoxygenase 2-1, chloroplastic-like [Glycine max]
c6963.graph_c0	--	--	Molecular Function: protein serine/threonine kinase activity (GO:0004674);; Biological Process: phosphorylation (GO:0016310);; Molecular Function: carbohydrate binding (GO:0030246);;	--	--	--	Legume lectin domain	L-type lectin-domain containing receptor kinase IX.1 (Precursor) GN=LECRK91 OS=Arabidopsis thaliana (Mouse-ear cress) PE=2 SV=1	lectin-like receptor kinase [Glycine max]
c16087.graph_c0	--	--	--	--	[K]	Transcription	Transcriptional Coactivator p15 (PC4)	RNA polymerase II transcriptional coactivator KIWI GN=KIWI OS=Arabidopsis thaliana (Mouse-ear cress) PE=1 SV=1	uncharacterized protein LOC100499936 [Glycine max]
c49653.graph_c0	--	--	--	--	[S]	Function unknown	CHCH domain	--	uncharacterized protein LOC100500139 [Glycine max]
c101654.graph_c0	[L]	Replication, recombination and repair	--	--	--	--	Integrase core domain	--	Hypothetical protein OM2255_14710 [Chondrus crispus]
c52911.graph_c0	--	--	--	--	--	--	--	Type I inositol 1,4,5-trisphosphate 5-phosphatase 12 GN=F6E13.3 OS=Arabidopsis thaliana (Mouse-ear cress) PE=1 SV=1	hypothetical protein MTR_4g097790 [Medicago truncatula]
c40398.graph_c0	--	--	Molecular Function: ion binding (GO:0043167);; Cellular Component: intracellular organelle (GO:0043229);; Biological Process: single-organism cellular process (GO:0044763);; Molecular Function: organic cyclic compound binding (GO:0097159);; Molecular Function: heterocyclic compound binding (GO:1901363);;	--	--	--	--	Auxin response factor 7 GN=At5g20730 OS=Arabidopsis thaliana (Mouse-ear cress) PE=1 SV=2	PREDICTED: uncharacterized protein LOC100780169 [Glycine max]
c28307.graph_c0	--	--	Molecular Function: nucleotide binding (GO:0000166);; Biological Process: RNA methylation (GO:0001510);; Molecular Function: DNA binding (GO:0003677);; Molecular Function: copper ion binding (GO:0005507);; Cellular Component: nucleus (GO:0005634);; Cellular Component: mitochondrial inner membrane (GO:0005743);; Cellular Component: mitochondrial intermembrane space (GO:0005758);; Biological Proces…	--	[U]	Intracellular trafficking, secretion, and vesicular transport	Tim10/DDP family zinc finger	Mitochondrial import inner membrane translocase subunit Tim13 GN=OJ1123_G04.16 OS=Oryza sativa subsp. japonica (Rice) PE=2 SV=2	PREDICTED: mitochondrial import inner membrane translocase subunit Tim13 [Glycine max]
c24155.graph_c0	[C]	Energy production and conversion	Molecular Function: dihydrolipoyl dehydrogenase activity (GO:0004148);; Molecular Function: glycine dehydrogenase (decarboxylating) activity (GO:0004375);; Molecular Function: oxoglutarate dehydrogenase (succinyl-transferring) activity (GO:0004591);; Molecular Function: pyruvate dehydrogenase activity (GO:0004738);; Cellular Component: glycine cleavage complex (GO:0005960);; Biological Process: p…	K00382|1e-68|cme:CMM299C|dihydrolipoamide dehydrogenase	[C]	Energy production and conversion	Pyridine nucleotide-disulphide oxidoreductase, dimerisation domain;; Pyridine nucleotide-disulphide oxidoreductase	Dihydrolipoyl dehydrogenase 2, mitochondrial (Precursor) GN=LPD2 OS=Arabidopsis thaliana (Mouse-ear cress) PE=1 SV=1	hypothetical protein PFL1_01705 [Pseudozyma flocculosa PF-1]
c49035.graph_c0	--	--	Molecular Function: binding (GO:0005488);; Biological Process: cellular process (GO:0009987);; Molecular Function: transferase activity, transferring phosphorus-containing groups (GO:0016772);;	--	--	--	Wall-associated receptor kinase galacturonan-binding	Wall-associated receptor kinase 2 (Precursor) GN=WAK2 OS=Arabidopsis thaliana (Mouse-ear cress) PE=1 SV=1	PREDICTED: wall-associated receptor kinase 2-like [Glycine max]
c102226.graph_c0	--	--	--	--	--	--	Trypsin	--	PREDICTED: protein ECERIFERUM 3-like isoform X1 [Setaria italica]
c25671.graph_c0	--	--	--	--	--	--	--	--	uncharacterized protein LOC100801119 [Glycine max]
c76307.graph_c0	--	--	Molecular Function: N-acetyltransferase activity (GO:0008080);;	--	--	--	--	--	uncharacterized protein LOC100527210 [Glycine max]
c19833.graph_c0	--	--	Molecular Function: 6-phosphofructo-2-kinase activity (GO:0003873);; Molecular Function: fructose-2,6-bisphosphate 2-phosphatase activity (GO:0004331);; Molecular Function: ATP binding (GO:0005524);; Biological Process: fructose metabolic process (GO:0006000);; Biological Process: fructose 2,6-bisphosphate metabolic process (GO:0006003);; Cellular Component: cell part (GO:0044464);; Molecular Fun…	K01103|1e-146|pop:POPTR_815458|hypothetical protein	[G]	Carbohydrate transport and metabolism	6-phosphofructo-2-kinase	Fructose-2,6-bisphosphatase GN=F10K1.19 OS=Arabidopsis thaliana (Mouse-ear cress) PE=1 SV=1	PREDICTED: 6-phosphofructo-2-kinase/fructose-2,6-biphosphatase 3-like [Glycine max]
c24323.graph_c0	--	--	Biological Process: rRNA processing (GO:0006364);; Biological Process: xylem and phloem pattern formation (GO:0010051);; Cellular Component: intracellular membrane-bounded organelle (GO:0043231);; Cellular Component: cytoplasmic part (GO:0044444);; Biological Process: shoot system development (GO:0048367);;	K11294|5e-23|ppp:PHYPADRAFT_167900|hypothetical protein	[Y]	Nuclear structure	--	Nucleolin 1 GN=F27K7.6 OS=Arabidopsis thaliana (Mouse-ear cress) PE=1 SV=1	hypothetical protein FOMPIDRAFT_1050281 [Fomitopsis pinicola FP-58527 SS1]
c64910.graph_c0	--	--	--	--	--	--	MAP7 (E-MAP-115) family	Eukaryotic translation initiation factor 3 subunit A GN=TIF3A1 OS=Nicotiana tabacum (Common tobacco) PE=2 SV=1	preproMP73 [Cucurbita maxima]
c31217.graph_c0	--	--	Molecular Function: nucleotide binding (GO:0000166);; Biological Process: polysaccharide catabolic process (GO:0000272);; Molecular Function: protein kinase activity (GO:0004672);; Cellular Component: plasma membrane (GO:0005886);; Biological Process: starch metabolic process (GO:0005982);; Biological Process: acetyl-CoA metabolic process (GO:0006084);; Biological Process: microtubule nucleation …	--	--	--	--	Probable inactive receptor kinase At2g26730 (Precursor) GN=At2g26730 OS=Arabidopsis thaliana (Mouse-ear cress) PE=1 SV=1	hypothetical protein MTR_4g113100 [Medicago truncatula]
c28702.graph_c0	--	--	--	--	--	--	--	--	PREDICTED: uncharacterized protein LOC100776119 [Glycine max]
c93065.graph_c0	[E]	Amino acid transport and metabolism	Molecular Function: transferase activity (GO:0016740);;	--	[E]	Amino acid transport and metabolism	--	--	aminotransferase class I and II [Colletotrichum higginsianum]
c83376.graph_c0	--	--	--	--	--	--	Dienelactone hydrolase family	--	--
c46910.graph_c0	[S]	Function unknown	--	--	--	--	Protein of unknown function (DUF502)	--	uncharacterized protein LOC100305375 [Glycine max]
c93316.graph_c0	--	--	Cellular Component: Golgi apparatus (GO:0005794);; Cellular Component: plasma membrane (GO:0005886);; Cellular Component: plant-type cell wall (GO:0009505);; Cellular Component: integral component of membrane (GO:0016021);; Cellular Component: cytoplasmic membrane-bounded vesicle (GO:0016023);;	--	[U]	Intracellular trafficking, secretion, and vesicular transport	--	--	PREDICTED: transmembrane 9 superfamily member 4-like [Glycine max]
c100500.graph_c0	[J]	Translation, ribosomal structure and biogenesis	Cellular Component: mitochondrion (GO:0005739);; Biological Process: protein targeting to mitochondrion (GO:0006626);; Molecular Function: rRNA binding (GO:0019843);; Cellular Component: cytosolic small ribosomal subunit (GO:0022627);;	K14560|3e-16|rcu:RCOM_0790970|U3 small nucleolar ribonucleoprotein protein IMP3, putative	[A]	RNA processing and modification	--	--	U3 small nucleolar ribonucleoprotein IMP3 [Aegilops tauschii]
c40939.graph_c0	--	--	Cellular Component: nucleosome (GO:0000786);; Molecular Function: DNA binding (GO:0003677);; Cellular Component: nucleolus (GO:0005730);; Biological Process: nucleosome assembly (GO:0006334);; Cellular Component: chloroplast (GO:0009507);; Molecular Function: protein heterodimerization activity (GO:0046982);;	--	[B]	Chromatin structure and dynamics	Core histone H2A/H2B/H3/H4	Histone H2B.4 OS=Zea mays (Maize) PE=3 SV=3	hypothetical protein [Zea mays]
c81234.graph_c0	--	--	--	--	--	--	--	CLE22p (Precursor) GN=CLE22 OS=Arabidopsis thaliana (Mouse-ear cress) PE=2 SV=1	CLE18 protein [Glycine max]
c14967.graph_c0	--	--	--	--	--	--	--	--	PREDICTED: probable lysine-specific demethylase JMJ14-like [Glycine max]
c44184.graph_c0	[J]	Translation, ribosomal structure and biogenesis	--	K02984|1e-121|cre:CHLREDRAFT_168484|RPS3a	[J]	Translation, ribosomal structure and biogenesis	Ribosomal S3Ae family	40S ribosomal protein S3a GN=CHLREDRAFT_168484 OS=Chlamydomonas reinhardtii (Chlamydomonas smithii) PE=1 SV=1	ribosomal protein S3a, component of cytosolic 80S ribosome and 40S small subunit [Chlamydomonas reinhardtii]
c81699.graph_c0	[R]	General function prediction only	--	--	[I]	Lipid transport and metabolism	Partial alpha/beta-hydrolase lipase region	Triacylglycerol lipase 2 (Precursor) GN=LIP2 OS=Arabidopsis thaliana (Mouse-ear cress) PE=2 SV=1	predicted protein [Hordeum vulgare subsp. vulgare]
c25505.graph_c0	[J]	Translation, ribosomal structure and biogenesis	Molecular Function: binding (GO:0005488);; Biological Process: translation (GO:0006412);;	K03238|6e-73|vvi:100263785|hypothetical protein LOC100263785	[J]	Translation, ribosomal structure and biogenesis	Domain found in IF2B/IF5	Eukaryotic translation initiation factor 2 subunit beta OS=Triticum aestivum (Wheat) PE=1 SV=1	hypothetical protein WALSEDRAFT_30978 [Wallemia sebi CBS 633.66]
c17083.graph_c0	--	--	Cellular Component: mitochondrion (GO:0005739);;	--	--	--	--	--	uncharacterized protein LOC100305827 [Glycine max]
c33525.graph_c0	--	--	Cellular Component: nucleus (GO:0005634);;	--	[S]	Function unknown	Eukaryotic protein of unknown function (DUF872)	--	PREDICTED: UPF0414 transmembrane protein C20orf30 homolog [Glycine max]
c46168.graph_c0	[R]	General function prediction only	Molecular Function: protein kinase activity (GO:0004672);; Molecular Function: ATP binding (GO:0005524);; Biological Process: protein phosphorylation (GO:0006468);; Molecular Function: oxidoreductase activity (GO:0016491);;	K10143|0.0|rcu:RCOM_0073590|ubiquitin ligase protein cop1, putative (EC:1.3.1.74)	[J]	Translation, ribosomal structure and biogenesis	Protein kinase domain;; Protein tyrosine kinase;; WD domain, G-beta repeat;; WD domain, G-beta repeat;; Bacterial Peptidase A24 N-terminal domain	Protein SPA1-RELATED 3 GN=SPA3 OS=Arabidopsis thaliana (Mouse-ear cress) PE=1 SV=1	PREDICTED: protein SPA1-RELATED 3-like [Glycine max]
c101340.graph_c0	--	--	Molecular Function: hydrolase activity (GO:0016787);;	--	[G]	Carbohydrate transport and metabolism	Glycosyl hydrolase family 1	Putative beta-glucosidase 41 (Precursor) GN=BGLU41 OS=Arabidopsis thaliana (Mouse-ear cress) PE=3 SV=2	hypothetical protein NGA_0437801 [Nannochloropsis gaditana CCMP526]
c62837.graph_c0	--	--	--	--	--	--	--	--	retropepsin-like protein [Phaseolus vulgaris]
c18134.graph_c0	--	--	Molecular Function: DNA binding (GO:0003677);; Cellular Component: plasma membrane (GO:0005886);;	--	--	--	Remorin, C-terminal region	Uncharacterized protein At3g61260 GN=At3g61260 OS=Arabidopsis thaliana (Mouse-ear cress) PE=1 SV=1	PREDICTED: uncharacterized protein LOC100805128 [Glycine max]
c31468.graph_c0	--	--	Cellular Component: endosome (GO:0005768);; Cellular Component: Golgi apparatus (GO:0005794);; Cellular Component: trans-Golgi network (GO:0005802);; Biological Process: intra-Golgi vesicle-mediated transport (GO:0006891);; Biological Process: membrane fusion (GO:0006944);; Cellular Component: integral component of membrane (GO:0016021);;	--	[U]	Intracellular trafficking, secretion, and vesicular transport	Got1/Sft2-like family	--	uncharacterized protein LOC100306412 [Glycine max]
c8227.graph_c0	[D]	Cell cycle control, cell division, chromosome partitioning	Molecular Function: binding (GO:0005488);; Biological Process: RNA processing (GO:0006396);; Cellular Component: nuclear lumen (GO:0031981);;	K14325|3e-09|pop:POPTR_823076|hypothetical protein	[R]	General function prediction only	--	Arginine/serine-rich protein 45 GN=F19K19.9 OS=Arabidopsis thaliana (Mouse-ear cress) PE=1 SV=1	protein arginine/serine-rich 45 [Genlisea aurea]
c85062.graph_c0	--	--	Biological Process: transition metal ion transport (GO:0000041);; Molecular Function: ATP binding (GO:0005524);; Cellular Component: plasma membrane (GO:0005886);; Biological Process: ATP catabolic process (GO:0006200);; Biological Process: drug transmembrane transport (GO:0006855);; Cellular Component: plasmodesma (GO:0009506);; Biological Process: auxin polar transport (GO:0009926);; Biological…	--	[Q]	Secondary metabolites biosynthesis, transport and catabolism	ABC-2 type transporter	Pleiotropic drug resistance protein 3 GN=PDR3 OS=Nicotiana tabacum (Common tobacco) PE=2 SV=1	PREDICTED: pleiotropic drug resistance protein 3-like [Glycine max]
c52597.graph_c0	--	--	--	--	--	--	Protein of unknown function (DUF789)	--	PREDICTED: uncharacterized protein LOC100803393 [Glycine max]
c63705.graph_c0	--	--	--	--	--	--	--	--	PREDICTED: uncharacterized protein LOC100777392 [Glycine max]
c43276.graph_c0	--	--	--	--	[O]	Posttranslational modification, protein turnover, chaperones	--	Uncharacterized PKHD-type hydroxylase At1g22950 GN=At1g22950 OS=Arabidopsis thaliana (Mouse-ear cress) PE=2 SV=2	PREDICTED: uncharacterized PKHD-type hydroxylase At1g22950-like [Glycine max]
c61004.graph_c0	[N]	Cell motility	Biological Process: ciliary or bacterial-type flagellar motility (GO:0001539);; Molecular Function: motor activity (GO:0003774);; Cellular Component: bacterial-type flagellum basal body, distal rod, L ring (GO:0009427);;	--	--	--	Flagellar L-ring protein	--	Flagellar L-ring protein precursor, putative [Ricinus communis]
c60840.graph_c0	--	--	--	--	[S]	Function unknown	PDZ domain (Also known as DHR or GLGF);; PDZ domain	--	TPA: glyceraldehyde-3-phosphate dehydrogenase1 [Zea mays]
c34900.graph_c0	[A]	RNA processing and modification	Cellular Component: nucleus (GO:0005634);; Cellular Component: cytosol (GO:0005829);; Biological Process: positive regulation of cell proliferation (GO:0008284);; Biological Process: double fertilization forming a zygote and endosperm (GO:0009567);;	--	[A]	RNA processing and modification	LUC7 N_terminus	Splicing factor U2af large subunit B GN=U2AF65B OS=Oryza sativa subsp. japonica (Rice) PE=2 SV=2	uncharacterized protein LOC100793888 [Glycine max]
c34070.graph_c0	[GER]	--	Cellular Component: Golgi apparatus (GO:0005794);; Cellular Component: membrane (GO:0016020);;	--	--	--	EamA-like transporter family	WAT1-related protein At4g19185 GN=At4g19185 OS=Arabidopsis thaliana (Mouse-ear cress) PE=2 SV=1	PREDICTED: auxin-induced protein 5NG4-like [Glycine max]
c24522.graph_c0	[P]	Inorganic ion transport and metabolism	Cellular Component: cytoplasm (GO:0005737);; Cellular Component: plasma membrane (GO:0005886);; Biological Process: pollen development (GO:0009555);; Molecular Function: potassium ion transmembrane transporter activity (GO:0015079);; Biological Process: potassium ion transmembrane transport (GO:0071805);;	--	--	--	K+ potassium transporter	Potassium transporter 10 GN=F28K20.5 OS=Arabidopsis thaliana (Mouse-ear cress) PE=2 SV=2	PREDICTED: potassium transporter 11-like [Glycine max]
c78583.graph_c0	--	--	--	--	[G]	Carbohydrate transport and metabolism	--	--	PREDICTED: lysosomal alpha-mannosidase-like [Glycine max]
c62602.graph_c0	--	--	Biological Process: metabolic process (GO:0008152);; Molecular Function: kinase activity (GO:0016301);;	--	--	--	--	Serine/threonine-protein kinase ATM GN=ATM OS=Arabidopsis thaliana (Mouse-ear cress) PE=2 SV=1	PREDICTED: uncharacterized protein LOC101489416 [Cicer arietinum]
c90307.graph_c0	[F]	Nucleotide transport and metabolism	Biological Process: folic acid-containing compound biosynthetic process (GO:0009396);; Molecular Function: ligase activity (GO:0016874);;	K00288|6e-27|vcn:VOLCADRAFT_79713|hypothetical protein	[H]	Coenzyme transport and metabolism	Formate--tetrahydrofolate ligase	Formate--tetrahydrofolate ligase OS=Spinacia oleracea (Spinach) PE=1 SV=3	hypothetical protein TREMEDRAFT_32433 [Tremella mesenterica DSM 1558]
c48079.graph_c0	--	--	--	--	[R]	General function prediction only	PPR repeat family;; PPR repeat;; PPR repeat;; Pentatricopeptide repeat domain	Pentatricopeptide repeat-containing protein At1g12775, mitochondrial (Precursor) GN=At1g12775 OS=Arabidopsis thaliana (Mouse-ear cress) PE=2 SV=1	PREDICTED: pentatricopeptide repeat-containing protein At1g62670, mitochondrial-like [Glycine max]
c23486.graph_c0	--	--	Molecular Function: DNA binding (GO:0003677);; Molecular Function: sequence-specific DNA binding transcription factor activity (GO:0003700);; Cellular Component: nucleus (GO:0005634);; Biological Process: regulation of transcription, DNA-templated (GO:0006355);;	--	--	--	AP2 domain	Pathogenesis-related genes transcriptional activator PTI5 GN=PTI5 OS=Solanum lycopersicum (Tomato) PE=2 SV=1	PREDICTED: pathogenesis-related genes transcriptional activator PTI5-like [Glycine max]
c2764.graph_c0	--	--	Cellular Component: extracellular region (GO:0005576);; Biological Process: arabinan catabolic process (GO:0031222);; Molecular Function: alpha-N-arabinofuranosidase activity (GO:0046556);;	--	--	--	--	Alpha-N-arabinofuranosidase (Precursor; Fragment) GN=Xyl1 OS=Medicago sativa subsp. varia (Alfalfa) PE=1 SV=1	PREDICTED: beta-xylosidase/alpha-L-arabinofuranosidase 1-like [Glycine max]
c101757.graph_c0	[O]	Posttranslational modification, protein turnover, chaperones	Molecular Function: electron carrier activity (GO:0009055);; Molecular Function: protein disulfide oxidoreductase activity (GO:0015035);; Biological Process: cell redox homeostasis (GO:0045454);;	--	[O]	Posttranslational modification, protein turnover, chaperones	--	Monothiol glutaredoxin-S15, mitochondrial (Precursor) GN=GRXS15 OS=Arabidopsis thaliana (Mouse-ear cress) PE=1 SV=2	glutaredoxin [Emiliania huxleyi CCMP1516]
c49871.graph_c0	--	--	--	--	[R]	General function prediction only	Leucine Rich repeats (2 copies);; Leucine Rich Repeat;; Leucine rich repeat N-terminal domain;; Leucine rich repeat;; Leucine Rich repeat;; Leucine rich repeat	Somatic embryogenesis receptor kinase 2 (Precursor) GN=SERK2 OS=Arabidopsis thaliana (Mouse-ear cress) PE=1 SV=1	PREDICTED: somatic embryogenesis receptor kinase 1-like [Glycine max]
c32720.graph_c0	--	--	Cellular Component: cytosol (GO:0005829);; Biological Process: protein folding (GO:0006457);; Biological Process: response to heat (GO:0009408);; Biological Process: pollen development (GO:0009555);; Biological Process: embryonic pattern specification (GO:0009880);; Biological Process: leaf morphogenesis (GO:0009965);; Biological Process: inflorescence meristem growth (GO:0010450);; Biological Pr…	--	[T]	Signal transduction mechanisms	CS domain	Protein BOBBER 1 GN=BOB1 OS=Arabidopsis thaliana (Mouse-ear cress) PE=1 SV=1	PREDICTED: protein BOBBER 1-like [Cicer arietinum]
c58910.graph_c0	--	--	Biological Process: protein retention in ER lumen (GO:0006621);; Cellular Component: integral component of membrane (GO:0016021);; Molecular Function: ER retention sequence binding (GO:0046923);;	--	--	--	--	--	PREDICTED: ER lumen protein retaining receptor 1-like [Glycine max]
c18242.graph_c0	--	--	Biological Process: aromatic amino acid family biosynthetic process (GO:0009073);; Cellular Component: chloroplast thylakoid membrane (GO:0009535);; Biological Process: response to blue light (GO:0009637);; Biological Process: response to high light intensity (GO:0009644);; Cellular Component: chloroplast inner membrane (GO:0009706);; Biological Process: response to sucrose (GO:0009744);; Biologi…	--	[R]	General function prediction only	Chromo (CHRromatin Organisation MOdifier) domain;; Ankyrin repeats (3 copies);; Ankyrin repeats (many copies);; Ankyrin repeats (many copies);; Ankyrin repeat;; Ankyrin repeat;; Chromo shadow domain;; Domain of unknown function (DUF1918)	Signal recognition particle 43 kDa protein, chloroplastic (Precursor) GN=T30B22.25 OS=Arabidopsis thaliana (Mouse-ear cress) PE=1 SV=2	PREDICTED: signal recognition particle 43 kDa protein, chloroplastic-like [Glycine max]
c98218.graph_c0	--	--	--	--	--	--	--	--	hypothetical protein VITISV_009641 [Vitis vinifera]
c70185.graph_c0	[RTKL]	--	--	--	[S]	Function unknown	--	Proline-rich receptor-like protein kinase PERK2 GN=PERK2 OS=Arabidopsis thaliana (Mouse-ear cress) PE=2 SV=3	hypothetical protein CNAG_04963 [Cryptococcus neoformans var. grubii H99]
c60725.graph_c0	--	--	Molecular Function: ATP binding (GO:0005524);; Cellular Component: nucleus (GO:0005634);; Cellular Component: cytoplasm (GO:0005737);; Biological Process: DNA replication initiation (GO:0006270);; Biological Process: regulation of DNA replication (GO:0006275);; Biological Process: DNA methylation (GO:0006306);; Biological Process: mitosis (GO:0007067);; Biological Process: cell proliferation (GO:…	--	[D]	Cell cycle control, cell division, chromosome partitioning	Domain of unknown function (DUF3635)	--	PREDICTED: serine/threonine-protein kinase haspin homolog C23C4.03-like [Glycine max]
c62075.graph_c0	--	--	--	--	--	--	--	Cellulose synthase-like protein E2 GN=CSLE2 OS=Oryza sativa subsp. japonica (Rice) PE=2 SV=1	PREDICTED: cellulose synthase-like protein E6-like [Glycine max]
c20588.graph_c0	--	--	Cellular Component: membrane (GO:0016020);; Cellular Component: cytoplasmic membrane-bounded vesicle (GO:0016023);;	--	--	--	--	Anther-specific proline-rich protein APG (Fragment) GN=APG OS=Brassica napus (Rape) PE=2 SV=1	proline-rich protein [Sorghum bicolor]
c34565.graph_c0	[K]	Transcription	Cellular Component: chloroplast (GO:0009507);;	--	--	--	Polysaccharide biosynthesis	Protein IRX15-LIKE GN=IRX15-L OS=Arabidopsis thaliana (Mouse-ear cress) PE=2 SV=1	PREDICTED: uncharacterized protein LOC100780760 [Glycine max]
c45547.graph_c0	[R]	General function prediction only	--	--	[Q]	Secondary metabolites biosynthesis, transport and catabolism	Zinc-binding dehydrogenase;; D-isomer specific 2-hydroxyacid dehydrogenase, NAD binding domain	Probable mannitol dehydrogenase GN=CAD OS=Fragaria ananassa (Strawberry) PE=1 SV=1	Cinnamyl alcohol dehydrogenase [Medicago truncatula]
c50969.graph_c0	--	--	Cellular Component: nucleus (GO:0005634);; Biological Process: regulation of transcription, DNA-templated (GO:0006355);; Biological Process: auxin-activated signaling pathway (GO:0009734);; Molecular Function: protein dimerization activity (GO:0046983);;	--	--	--	--	Auxin-responsive protein IAA3 OS=Oryza sativa subsp. japonica (Rice) PE=2 SV=1	PREDICTED: auxin-responsive protein IAA27-like [Glycine max]
c54537.graph_c0	--	--	--	--	--	--	--	Putative disease resistance protein At3g14460 GN=At3g14460 OS=Arabidopsis thaliana (Mouse-ear cress) PE=3 SV=1	PREDICTED: uncharacterized protein LOC100797322 [Glycine max]
c39662.graph_c0	--	--	--	--	[R]	General function prediction only	PPR repeat family;; PPR repeat;; Pentatricopeptide repeat domain;; PPR repeat;; Tetratricopeptide repeat	Pentatricopeptide repeat-containing protein At5g56310 GN=PCMP-E13 OS=Arabidopsis thaliana (Mouse-ear cress) PE=2 SV=1	PREDICTED: pentatricopeptide repeat-containing protein At5g56310-like [Glycine max]
c17889.graph_c0	--	--	Cellular Component: endoplasmic reticulum (GO:0005783);; Biological Process: vesicle-mediated transport (GO:0016192);;	--	[U]	Intracellular trafficking, secretion, and vesicular transport	PRA1 family protein	PRA1 family protein B3 GN=K18I23.19 OS=Arabidopsis thaliana (Mouse-ear cress) PE=1 SV=1	PREDICTED: PRA1 family protein B4-like [Glycine max]
c39880.graph_c0	--	--	Cellular Component: endoplasmic reticulum (GO:0005783);; Cellular Component: chloroplast (GO:0009507);;	--	--	--	--	--	uncharacterized protein LOC100786994 precursor [Glycine max]
c35937.graph_c0	[J]	Translation, ribosomal structure and biogenesis	Molecular Function: structural constituent of ribosome (GO:0003735);; Molecular Function: iron ion binding (GO:0005506);; Cellular Component: nucleolus (GO:0005730);; Cellular Component: plasma membrane (GO:0005886);; Biological Process: translation (GO:0006412);; Molecular Function: electron carrier activity (GO:0009055);; Molecular Function: oxidoreductase activity, acting on paired donors, wit…	K02885|1e-86|pop:POPTR_925723|hypothetical protein	[J]	Translation, ribosomal structure and biogenesis	Ribosomal protein L19e	60S ribosomal protein L19-3 GN=RPL19C OS=Arabidopsis thaliana (Mouse-ear cress) PE=2 SV=3	large subunit ribosomal protein L19e, cytoplasmic [Guillardia theta CCMP2712]
c88662.graph_c0	--	--	Molecular Function: mannosyl-oligosaccharide 1,2-alpha-mannosidase activity (GO:0004571);; Molecular Function: calcium ion binding (GO:0005509);; Cellular Component: membrane (GO:0016020);;	K10085|8e-16|ppp:PHYPADRAFT_171836|hypothetical protein	[G]	Carbohydrate transport and metabolism	Glycosyl hydrolase family 47	Probable alpha-mannosidase I MNS4 GN=MNS4 OS=Arabidopsis thaliana (Mouse-ear cress) PE=2 SV=1	alpha mannosidase Mnl1 (predicted) [Schizosaccharomyces pombe 972h-]
c52729.graph_c0	[M]	Cell wall/membrane/envelope biogenesis	--	--	[TZ]	--	--	Formin-like protein 10 (Precursor) OS=Oryza sativa subsp. japonica (Rice) PE=2 SV=1	Uncharacterized protein TCM_000260 [Theobroma cacao]
c45805.graph_c0	--	--	--	--	--	--	X8 domain	Glucan endo-1,3-beta-glucosidase 12 (Precursor) GN=At4g29360 OS=Arabidopsis thaliana (Mouse-ear cress) PE=1 SV=1	PREDICTED: DNA-directed RNA polymerase II subunit RPB1-like [Cicer arietinum]
c95715.graph_c0	--	--	--	--	[TZ]	--	Armadillo/beta-catenin-like repeat	--	--
c51039.graph_c0	--	--	--	--	--	--	Transcription factor Pcc1	--	PREDICTED: uncharacterized protein LOC100811814 [Glycine max]
c51887.graph_c0	--	--	--	--	--	--	Armadillo/beta-catenin-like repeat;; U-box domain	U-box domain-containing protein 38 GN=PUB38 OS=Arabidopsis thaliana (Mouse-ear cress) PE=1 SV=1	PREDICTED: U-box domain-containing protein 38-like [Glycine max]
c43683.graph_c0	--	--	Molecular Function: motor activity (GO:0003774);; Molecular Function: actin binding (GO:0003779);; Molecular Function: ATP binding (GO:0005524);; Biological Process: response to nematode (GO:0009624);; Biological Process: xylem development (GO:0010089);; Cellular Component: unconventional myosin complex (GO:0016461);; Biological Process: actin filament-based movement (GO:0030048);; Biological Pro…	--	[Z]	Cytoskeleton	Myosin head (motor domain)	Myosin-12 GN=F20M17.6 OS=Arabidopsis thaliana (Mouse-ear cress) PE=2 SV=1	PREDICTED: myosin-J heavy chain-like [Glycine max]
c85704.graph_c0	--	--	--	--	--	--	RNA recognition motif. (a.k.a. RRM, RBD, or RNP domain);; RNA recognition motif (a.k.a. RRM, RBD, or RNP domain);; RNA recognition motif. (a.k.a. RRM, RBD, or RNP domain)	--	--
c54646.graph_c0	--	--	Molecular Function: purine ribonucleoside binding (GO:0032550);; Molecular Function: adenyl ribonucleotide binding (GO:0032559);; Molecular Function: anion binding (GO:0043168);; Biological Process: response to stimulus (GO:0050896);;	--	--	--	Leucine Rich Repeat	TMV resistance protein N GN=N OS=Nicotiana glutinosa (Tobacco) PE=1 SV=1	PREDICTED: TMV resistance protein N-like [Glycine max]
c53820.graph_c0	--	--	--	K12619|2e-30|pop:POPTR_595465|hypothetical protein	[LA]	--	Zinc knuckle;; XRN 5'-3' exonuclease N-terminus	5&apos;-3&apos; exoribonuclease 4 GN=F20D21.30 OS=Arabidopsis thaliana (Mouse-ear cress) PE=2 SV=1	PREDICTED: 5&apos;-3&apos; exoribonuclease 4-like [Glycine max]
c2334.graph_c0	--	--	Molecular Function: nucleic acid binding (GO:0003676);;	K12883|9e-10|vvi:100265980|hypothetical protein LOC100265980	[A]	RNA processing and modification	--	Nuclear cap-binding protein subunit 2 GN=OJ1004_A05.24 OS=Oryza sativa subsp. japonica (Rice) PE=2 SV=1	unknown [Picea sitchensis]
c48918.graph_c1	--	--	Molecular Function: motor activity (GO:0003774);; Molecular Function: actin binding (GO:0003779);; Molecular Function: ATP binding (GO:0005524);; Cellular Component: peroxisome (GO:0005777);; Cellular Component: myosin complex (GO:0016459);; Molecular Function: Rab GTPase binding (GO:0017137);; Molecular Function: GTP-dependent protein binding (GO:0030742);; Biological Process: root hair elongati…	--	[Z]	Cytoskeleton	DIL domain	Myosin-6 GN=F6B6.4 OS=Arabidopsis thaliana (Mouse-ear cress) PE=1 SV=1	PREDICTED: myosin-Va-like [Glycine max]
c27311.graph_c0	--	--	--	--	--	--	--	Cadmium-induced protein AS8 GN=At4g19070 OS=Arabidopsis thaliana (Mouse-ear cress) PE=2 SV=1	uncharacterized protein LOC100785538 [Glycine max]
c49464.graph_c0	--	--	--	K03949|2e-94|rcu:RCOM_1581930|NADH dehydrogenase, putative (EC:1.6.5.3)	[C]	Energy production and conversion	ETC complex I subunit conserved region	Probable NADH dehydrogenase [ubiquinone] 1 alpha subcomplex subunit 5, mitochondrial (Precursor) GN=At5g52840 OS=Arabidopsis thaliana (Mouse-ear cress) PE=1 SV=1	uncharacterized protein LOC100526984 [Glycine max]
c94288.graph_c0	--	--	--	--	[Z]	Cytoskeleton	Tropomyosin	--	--
c23682.graph_c0	[G]	Carbohydrate transport and metabolism	Cellular Component: proteinaceous extracellular matrix (GO:0005578);; Cellular Component: cell wall (GO:0005618);; Molecular Function: beta-glucosidase activity (GO:0008422);; Molecular Function: xylan 1,4-beta-xylosidase activity (GO:0009044);; Cellular Component: cytoplasmic membrane-bounded vesicle (GO:0016023);; Biological Process: xylan catabolic process (GO:0045493);; Molecular Function: al…	--	--	--	--	Alpha-N-arabinofuranosidase (Precursor) GN=Xyl2 OS=Medicago sativa subsp. varia (Alfalfa) PE=2 SV=1	PREDICTED: beta-xylosidase/alpha-L-arabinofuranosidase 2-like [Glycine max]
c16873.graph_c0	--	--	Biological Process: mitotic cell cycle (GO:0000278);; Biological Process: cytokinesis by cell plate formation (GO:0000911);; Biological Process: establishment of planar polarity (GO:0001736);; Biological Process: regionalization (GO:0003002);; Molecular Function: ARF guanyl-nucleotide exchange factor activity (GO:0005086);; Cellular Component: endosome (GO:0005768);; Cellular Component: plasma me…	--	[U]	Intracellular trafficking, secretion, and vesicular transport	--	ARF guanine-nucleotide exchange factor GNOM GN=At1g13980 OS=Arabidopsis thaliana (Mouse-ear cress) PE=1 SV=1	PREDICTED: pattern formation protein EMB30-like [Glycine max]
c58111.graph_c0	--	--	--	--	--	--	--	--	PREDICTED: uncharacterized protein LOC100820089 [Glycine max]
c40362.graph_c0	[R]	General function prediction only	--	--	[R]	General function prediction only	TPR repeat;; Tetratricopeptide repeat;; Tetratricopeptide repeat;; Tetratricopeptide repeat;; Tetratricopeptide repeat;; Tetratricopeptide repeat;; Tetratricopeptide repeat;; TPR repeat;; Tetratricopeptide repeat;; Tetratricopeptide repeat;; Thioredoxin;; Tetratricopeptide repeat;; Anaphase-promoting complex, cyclosome, subunit 3;; Tetratricopeptide repeat;; Tetratricopeptide repeat;; Tetratricop…	TPR repeat-containing thioredoxin TTL1 GN=TTL1 OS=Arabidopsis thaliana (Mouse-ear cress) PE=1 SV=1	PREDICTED: TPR repeat-containing thioredoxin TTL1-like [Glycine max]
c86107.graph_c0	[E]	Amino acid transport and metabolism	Molecular Function: transaminase activity (GO:0008483);;	K00827|1e-11|ath:AT2G38400|AGT3	[E]	Amino acid transport and metabolism	--	Alanine--glyoxylate aminotransferase 2 homolog 2, mitochondrial (Precursor) GN=AGT3 OS=Arabidopsis thaliana (Mouse-ear cress) PE=2 SV=2	alanine-glyoxylate transaminase [Coccomyxa subellipsoidea C-169]
c48325.graph_c0	--	--	--	--	--	--	--	Eukaryotic translation initiation factor 3 subunit A GN=TIF3A1 OS=Nicotiana tabacum (Common tobacco) PE=2 SV=1	unnamed protein product [Blastocystis hominis]
c73881.graph_c0	--	--	--	K08238|5e-35|ath:AT4G02500|XT2	[GM]	--	--	Putative glycosyltransferase 2 OS=Arabidopsis thaliana (Mouse-ear cress) PE=2 SV=1	unknown [Zea mays]
c22605.graph_c0	--	--	Molecular Function: nucleic acid binding (GO:0003676);; Molecular Function: endonuclease activity (GO:0004519);; Cellular Component: chloroplast (GO:0009507);;	--	--	--	HNH endonuclease;; HNH endonuclease	--	uncharacterized protein LOC100527904 [Glycine max]
c57847.graph_c0	--	--	--	--	--	--	--	--	hypothetical protein MTR_4g113740 [Medicago truncatula]
c92673.graph_c0	[R]	General function prediction only	Molecular Function: nucleotide binding (GO:0000166);; Molecular Function: ATPase activity (GO:0016887);;	--	--	--	ABC transporter	--	abc transporter, putative [Ricinus communis]
c87467.graph_c0	--	--	--	--	--	--	--	--	PREDICTED: uncharacterized protein LOC100796899 [Glycine max]
c43450.graph_c0	--	--	--	--	--	--	Peroxidase;; Peroxidase;; Peroxidase	Peroxidase 20 (Precursor) GN=T32F12.24 OS=Arabidopsis thaliana (Mouse-ear cress) PE=2 SV=1	PREDICTED: peroxidase 20-like [Glycine max]
c80288.graph_c0	--	--	Biological Process: petal morphogenesis (GO:0048446);;	--	--	--	--	--	PREDICTED: uncharacterized protein LOC100796483 [Glycine max]
c14684.graph_c0	--	--	--	--	--	--	--	--	hypothetical protein MTR_1g080510 [Medicago truncatula]
c46849.graph_c1	--	--	--	--	--	--	--	Protein EMBRYONIC FLOWER 1 GN=EMF1 OS=Arabidopsis thaliana (Mouse-ear cress) PE=1 SV=1	PREDICTED: uncharacterized protein LOC100811989 [Glycine max]
c98513.graph_c0	--	--	--	--	[S]	Function unknown	Golgi-body localisation protein domain	--	PREDICTED: uncharacterized protein LOC100777373 [Glycine max]
c50405.graph_c0	[F]	Nucleotide transport and metabolism	--	--	[F]	Nucleotide transport and metabolism	Glutamine amidotransferase class-I;; Peptidase C26	--	PREDICTED: putative glutamine amidotransferase YLR126C-like [Glycine max]
c18394.graph_c0	[C]	Energy production and conversion	Molecular Function: ATP binding (GO:0005524);; Biological Process: ATP synthesis coupled proton transport (GO:0015986);; Biological Process: ATP hydrolysis coupled proton transport (GO:0015991);; Cellular Component: proton-transporting ATP synthase complex, catalytic core F(1) (GO:0045261);; Molecular Function: proton-transporting ATP synthase activity, rotational mechanism (GO:0046933);;	K02133|2e-83|cre:CHLREDRAFT_78348|ATP2	[C]	Energy production and conversion	ATP synthase alpha/beta family, nucleotide-binding domain;; ATP synthase alpha/beta chain, C terminal domain	ATP synthase subunit beta, mitochondrial (Precursor) GN=ATP2 OS=Chlamydomonas reinhardtii (Chlamydomonas smithii) PE=1 SV=1	hypothetical protein TREMEDRAFT_41300 [Tremella mesenterica DSM 1558]
c39411.graph_c0	[E]	Amino acid transport and metabolism	--	K12524|1e-85|vvi:100258602|hypothetical protein LOC100258602	--	--	Homoserine dehydrogenase, NAD binding domain	Homoserine dehydrogenase (Precursor) GN=T16H5.70 OS=Arabidopsis thaliana (Mouse-ear cress) PE=1 SV=1	PREDICTED: LOW QUALITY PROTEIN: bifunctional aspartokinase/homoserine dehydrogenase 2, chloroplastic-like [Glycine max]
c83565.graph_c0	--	--	Molecular Function: nucleotide binding (GO:0000166);; Molecular Function: protein kinase activity (GO:0004672);; Biological Process: phosphorylation (GO:0016310);;	--	--	--	--	Putative cysteine-rich receptor-like protein kinase 12 (Precursor) GN=CRK12 OS=Arabidopsis thaliana (Mouse-ear cress) PE=3 SV=2	PREDICTED: G-type lectin S-receptor-like serine/threonine-protein kinase At4g27290-like [Glycine max]
c44825.graph_c0	[F]	Nucleotide transport and metabolism	--	K01488|1e-144|pop:POPTR_837657|hypothetical protein	[F]	Nucleotide transport and metabolism	Adenosine/AMP deaminase;; Adenosine/AMP deaminase	--	PREDICTED: adenosine deaminase-like protein-like [Glycine max]
c94883.graph_c0	--	--	Molecular Function: histone acetyltransferase activity (GO:0004402);; Molecular Function: binding (GO:0005488);; Cellular Component: nucleus (GO:0005634);; Biological Process: DNA repair (GO:0006281);; Biological Process: regulation of transcription, DNA-templated (GO:0006355);; Biological Process: organelle organization (GO:0006996);; Biological Process: positive regulation of cell proliferation…	K11308|1e-09|ppp:PHYPADRAFT_115486|HAM1501	[B]	Chromatin structure and dynamics	RNA binding activity-knot of a chromodomain	Probable MYST-like histone acetyltransferase 1 GN=HAG4 OS=Arabidopsis thaliana (Mouse-ear cress) PE=2 SV=1	histone acetyltransferase HTATIP [Galdieria sulphuraria]
c15531.graph_c0	--	--	--	--	--	--	--	Formin-like protein 20 GN=MBK20.20/MBK20.21 OS=Arabidopsis thaliana (Mouse-ear cress) PE=2 SV=3	--
c98709.graph_c0	--	--	--	--	--	--	--	--	hypothetical protein MYCTH_2138765 [Myceliophthora thermophila ATCC 42464]
c35321.graph_c0	--	--	Molecular Function: nucleic acid binding (GO:0003676);; Molecular Function: zinc ion binding (GO:0008270);; Biological Process: DNA integration (GO:0015074);;	--	[R]	General function prediction only	--	Endonuclease OS=Nicotiana tabacum (Common tobacco) PE=2 SV=1	hypothetical protein VITISV_004671 [Vitis vinifera]
c34572.graph_c0	[K]	Transcription	Cellular Component: nucleus (GO:0005634);; Biological Process: regulation of transcription, DNA-templated (GO:0006355);; Molecular Function: sequence-specific DNA binding (GO:0043565);; Molecular Function: protein heterodimerization activity (GO:0046982);;	--	[K]	Transcription	Histone-like transcription factor (CBF/NF-Y) and archaeal histone	Nuclear transcription factor Y subunit B-7 GN=NFYB7 OS=Arabidopsis thaliana (Mouse-ear cress) PE=2 SV=1	uncharacterized protein LOC100306382 [Glycine max]
c39879.graph_c0	[G]	Carbohydrate transport and metabolism	Molecular Function: hydrolase activity, hydrolyzing O-glycosyl compounds (GO:0004553);; Biological Process: carbohydrate metabolic process (GO:0005975);;	--	--	--	Glycosyl hydrolase family 3 N terminal domain	Alpha-N-arabinofuranosidase (Precursor) GN=Xyl2 OS=Medicago sativa subsp. varia (Alfalfa) PE=2 SV=1	PREDICTED: lysosomal beta glucosidase-like [Glycine max]
c15734.graph_c0	--	--	--	--	[R]	General function prediction only	PPR repeat;; PPR repeat family;; PPR repeat;; Pentatricopeptide repeat domain	Putative pentatricopeptide repeat-containing protein At3g05240 GN=PCMP-E82 OS=Arabidopsis thaliana (Mouse-ear cress) PE=3 SV=2	PREDICTED: putative pentatricopeptide repeat-containing protein At3g05240-like [Glycine max]
c43465.graph_c0	[C]	Energy production and conversion	--	K12355|1e-138|rcu:RCOM_1053300|aldehyde dehydrogenase, putative (EC:1.2.1.36)	[C]	Energy production and conversion	Aldehyde dehydrogenase family	Aldehyde dehydrogenase family 2 member C4 GN=MOB24.3 OS=Arabidopsis thaliana (Mouse-ear cress) PE=1 SV=2	PREDICTED: aldehyde dehydrogenase family 2 member C4-like [Glycine max]
c37027.graph_c0	--	--	--	K09529|8e-06|rcu:RCOM_0091440|Chaperone protein dnaJ, putative	--	--	--	--	--
c19910.graph_c0	--	--	Biological Process: response to water deprivation (GO:0009414);; Cellular Component: chloroplast thylakoid membrane (GO:0009535);; Biological Process: chloroplast organization (GO:0009658);; Biological Process: heat acclimation (GO:0010286);; Biological Process: hyperosmotic salinity response (GO:0042538);; Biological Process: photosystem I assembly (GO:0048564);; Biological Process: response to …	--	--	--	--	--	PREDICTED: uncharacterized protein LOC100779639 isoform 1 [Glycine max]
c12510.graph_c0	--	--	--	--	--	--	Transferrin	Extensin (Precursor) GN=HRGP OS=Zea mays (Maize) PE=2 SV=1	predicted protein [Hordeum vulgare subsp. vulgare]
c49254.graph_c0	--	--	Molecular Function: calcium ion binding (GO:0005509);; Cellular Component: chloroplast thylakoid membrane (GO:0009535);; Cellular Component: chloroplast thylakoid lumen (GO:0009543);; Cellular Component: chloroplast stroma (GO:0009570);; Cellular Component: photosystem II oxygen evolving complex (GO:0009654);; Biological Process: photosynthesis (GO:0015979);; Cellular Component: extrinsic compone…	K08901|1e-107|vvi:100240959|hypothetical protein LOC100240959	--	--	Oxygen evolving enhancer protein 3 (PsbQ)	Oxygen-evolving enhancer protein 3-2, chloroplastic (Precursor) GN=C17L7.100 OS=Arabidopsis thaliana (Mouse-ear cress) PE=1 SV=2	uncharacterized protein LOC100306034 [Glycine max]
c94332.graph_c0	[O]	Posttranslational modification, protein turnover, chaperones	Biological Process: protein polyubiquitination (GO:0000209);; Biological Process: mitotic cell cycle (GO:0000278);; Cellular Component: nucleus (GO:0005634);; Cellular Component: cytosol (GO:0005829);; Biological Process: DNA repair (GO:0006281);; Biological Process: RNA processing (GO:0006396);; Biological Process: ubiquitin-dependent protein catabolic process (GO:0006511);; Biological Process: …	K10609|2e-33|ath:AT5G46210|CUL4	[D]	Cell cycle control, cell division, chromosome partitioning	Cullin family	Cullin-4 GN=CUL4 OS=Arabidopsis thaliana (Mouse-ear cress) PE=1 SV=1	hypothetical protein CARUB_v10028121mg [Capsella rubella]
c43244.graph_c0	[O]	Posttranslational modification, protein turnover, chaperones	--	--	[O]	Posttranslational modification, protein turnover, chaperones	--	Cell division control protein 48 homolog A GN=F8A24.11 OS=Arabidopsis thaliana (Mouse-ear cress) PE=1 SV=1	uncharacterized protein LOC100796908 [Glycine max]
c16660.graph_c0	--	--	Molecular Function: core promoter proximal region sequence-specific DNA binding (GO:0000987);; Molecular Function: sequence-specific DNA binding transcription factor activity (GO:0003700);; Biological Process: regulation of transcription, DNA-templated (GO:0006355);; Biological Process: regulation of cell size (GO:0008361);; Biological Process: anatomical structure morphogenesis (GO:0009653);; Bi…	--	--	--	TCP family transcription factor	Transcription factor TCP20 GN=MOJ10.8 OS=Arabidopsis thaliana (Mouse-ear cress) PE=1 SV=1	unknown [Glycine max]
c66181.graph_c0	--	--	--	--	--	--	--	Putative receptor protein kinase ZmPK1 (Precursor) GN=PK1 OS=Zea mays (Maize) PE=2 SV=2	PREDICTED: putative receptor protein kinase ZmPK1-like [Glycine max]
c96761.graph_c0	--	--	--	K03097|8e-08|pop:POPTR_1073670|hypothetical protein	[TDK]	--	--	Casein kinase II subunit alpha, chloroplastic (Precursor) GN=At2g23070 OS=Arabidopsis thaliana (Mouse-ear cress) PE=2 SV=1	hypothetical protein PRUPE_ppa006184mg [Prunus persica]
c92885.graph_c0	[RTKL]	--	Biological Process: MAPK cascade (GO:0000165);; Biological Process: response to molecule of bacterial origin (GO:0002237);; Molecular Function: MAP kinase activity (GO:0004707);; Molecular Function: ATP binding (GO:0005524);; Biological Process: protein phosphorylation (GO:0006468);; Biological Process: transmembrane receptor protein tyrosine kinase signaling pathway (GO:0007169);; Biological Pro…	--	--	--	Protein kinase domain;; Protein tyrosine kinase	Leucine-rich repeat receptor-like protein kinase PXL2 (Precursor) GN=PXL2 OS=Arabidopsis thaliana (Mouse-ear cress) PE=2 SV=1	PREDICTED: leucine-rich repeat receptor-like protein kinase PXL1-like [Cicer arietinum]
c3324.graph_c0	[L]	Replication, recombination and repair	Molecular Function: RNA polymerase II transcription cofactor activity (GO:0001104);; Molecular Function: RNA binding (GO:0003723);; Molecular Function: RNA-directed DNA polymerase activity (GO:0003964);; Biological Process: RNA-dependent DNA replication (GO:0006278);; Biological Process: regulation of transcription from RNA polymerase II promoter (GO:0006357);; Biological Process: DNA integration…	--	[R]	General function prediction only	--	--	hypothetical protein [Lotus japonicus]
c98943.graph_c0	--	--	--	--	--	--	--	--	40S ribosomal protein S7 [Spraguea lophii 42_110]
c30349.graph_c0	--	--	Molecular Function: DNA binding (GO:0003677);; Molecular Function: sequence-specific DNA binding transcription factor activity (GO:0003700);; Cellular Component: nucleus (GO:0005634);; Biological Process: regulation of transcription, DNA-templated (GO:0006355);;	--	--	--	AP2 domain	Ethylene-responsive transcription factor ERF060 GN=ERF060 OS=Arabidopsis thaliana (Mouse-ear cress) PE=2 SV=1	PREDICTED: ethylene-responsive transcription factor ERF060-like [Glycine max]
c47585.graph_c0	[O]	Posttranslational modification, protein turnover, chaperones	Molecular Function: catalytic activity (GO:0003824);;	--	[E]	Amino acid transport and metabolism	Trypsin	Leucine-rich repeat extensin-like protein 5 (Precursor) GN=LRX5 OS=Arabidopsis thaliana (Mouse-ear cress) PE=2 SV=2	trypsin precursor [Pyrenophora tritici-repentis Pt-1C-BFP]
c37559.graph_c1	[R]	General function prediction only	Molecular Function: iron ion binding (GO:0005506);; Molecular Function: gibberellin 3-beta-dioxygenase activity (GO:0016707);; Biological Process: oxidation-reduction process (GO:0055114);;	--	[QR]	--	2OG-Fe(II) oxygenase superfamily;; non-haem dioxygenase in morphine synthesis N-terminal	Gibberellin 20 oxidase 2 OS=Oryza sativa subsp. japonica (Rice) PE=1 SV=1	PREDICTED: gibberellin 20 oxidase 2-like [Glycine max]
c45977.graph_c0	[J]	Translation, ribosomal structure and biogenesis	Cellular Component: exosome (RNase complex) (GO:0000178);; Molecular Function: RNA binding (GO:0003723);; Molecular Function: structural constituent of ribosome (GO:0003735);; Molecular Function: exonuclease activity (GO:0004527);; Cellular Component: ribosome (GO:0005840);; Biological Process: translation (GO:0006412);;	K03681|1e-140|pop:POPTR_728586|hypothetical protein	[J]	Translation, ribosomal structure and biogenesis	--	--	PREDICTED: putative exosome complex component rrp40-like [Glycine max]
c57921.graph_c0	--	--	--	--	--	--	--	--	PREDICTED: uncharacterized protein LOC100788369 [Glycine max]
c29140.graph_c1	--	--	--	--	[I]	Lipid transport and metabolism	GNS1/SUR4 family	--	predicted protein [Populus trichocarpa]
c43480.graph_c0	--	--	--	--	[UR]	--	Dynamin central region;; Dynamin family;; Dynamin GTPase effector domain	Dynamin-related protein 1E GN=T2O9.170 OS=Arabidopsis thaliana (Mouse-ear cress) PE=1 SV=1	PREDICTED: dynamin-related protein 1E-like [Glycine max]
c74159.graph_c0	--	--	Molecular Function: organic cyclic compound binding (GO:0097159);; Molecular Function: heterocyclic compound binding (GO:1901363);;	--	[R]	General function prediction only	--	--	gag-pol polyprotein-related [Medicago truncatula]
c37456.graph_c0	[V]	Defense mechanisms	--	--	[R]	General function prediction only	MatE	Protein TRANSPARENT TESTA 12 GN=F17J16_80 OS=Arabidopsis thaliana (Mouse-ear cress) PE=2 SV=1	PREDICTED: protein TRANSPARENT TESTA 12-like [Glycine max]
c11560.graph_c0	--	--	--	--	--	--	--	--	unknown [Glycine max]
c82466.graph_c0	[J]	Translation, ribosomal structure and biogenesis	Molecular Function: structural constituent of ribosome (GO:0003735);; Biological Process: translation (GO:0006412);; Cellular Component: chloroplast (GO:0009507);; Cellular Component: small ribosomal subunit (GO:0015935);;	K02967|2e-58|vvi:4025096|rps2	[J]	Translation, ribosomal structure and biogenesis	Ribosomal protein S2	30S ribosomal protein S2, chloroplastic GN=rps2 OS=Vitis vinifera (Grape) PE=3 SV=1	rps2 gene product (chloroplast) [Sesamum indicum]
c83088.graph_c0	--	--	--	--	--	--	Ecdysteroid kinase;; Protein of unknown function (DUF1679);; Phosphotransferase enzyme family	--	--
c27544.graph_c0	[R]	General function prediction only	Molecular Function: transmembrane signaling receptor activity (GO:0004888);; Molecular Function: GTP binding (GO:0005525);; Biological Process: protein import into nucleus (GO:0006606);; Cellular Component: chloroplast outer membrane (GO:0009707);; Biological Process: determination of bilateral symmetry (GO:0009855);; Biological Process: organ morphogenesis (GO:0009887);; Biological Process: xyle…	--	--	--	Domain of unknown function (DUF3406);; AIG1 family;; 50S ribosome-binding GTPase;; Septin	Translocase of chloroplast 132, chloroplastic GN=TOC132 OS=Arabidopsis thaliana (Mouse-ear cress) PE=1 SV=1	PREDICTED: translocase of chloroplast 132, chloroplastic-like [Glycine max]
c70519.graph_c0	--	--	Biological Process: galactose metabolic process (GO:0006012);; Biological Process: response to heat (GO:0009408);; Biological Process: response to cold (GO:0009409);; Biological Process: response to high light intensity (GO:0009644);; Biological Process: carbohydrate biosynthetic process (GO:0016051);; Biological Process: response to hydrogen peroxide (GO:0042542);; Molecular Function: inositol 3…	--	[G]	Carbohydrate transport and metabolism	Glycosyl transferase family 8	Galactinol synthase 1 GN=GOLS1 OS=Arabidopsis thaliana (Mouse-ear cress) PE=1 SV=1	PREDICTED: glycogenin-2-like [Glycine max]
c41505.graph_c0	--	--	--	--	[R]	General function prediction only	PPR repeat family;; PPR repeat;; PPR repeat;; Pentatricopeptide repeat domain	Pentatricopeptide repeat-containing protein At4g19890 GN=At4g19890 OS=Arabidopsis thaliana (Mouse-ear cress) PE=2 SV=1	PREDICTED: pentatricopeptide repeat-containing protein At4g19890-like [Glycine max]
c38655.graph_c0	--	--	--	--	--	--	--	Glutenin, low molecular weight subunit (Precursor) OS=Triticum aestivum (Wheat) PE=3 SV=1	hypothetical protein MGL_4143 [Malassezia globosa CBS 7966]
c46012.graph_c0	[R]	General function prediction only	Molecular Function: iron ion binding (GO:0005506);; Molecular Function: oxidoreductase activity, acting on paired donors, with incorporation or reduction of molecular oxygen, 2-oxoglutarate as one donor, and incorporation of one atom each of oxygen into both donors (GO:0016706);; Biological Process: oxidation-reduction process (GO:0055114);;	--	[QR]	--	2OG-Fe(II) oxygenase superfamily;; non-haem dioxygenase in morphine synthesis N-terminal	Feruloyl CoA ortho-hydroxylase 2 GN=F6&apos;H2 OS=Arabidopsis thaliana (Mouse-ear cress) PE=1 SV=1	uncharacterized protein LOC100820326 [Glycine max]
c82926.graph_c0	--	--	--	--	--	--	--	--	Subtilisin-like protease [Triticum urartu]
c100657.graph_c0	[K]	Transcription	--	--	--	--	--	--	--
c46528.graph_c0	[ER]	--	Molecular Function: nucleotide binding (GO:0000166);; Cellular Component: mitochondrial matrix (GO:0005759);; Cellular Component: plasma membrane (GO:0005886);; Molecular Function: electron carrier activity (GO:0009055);; Molecular Function: oxidoreductase activity (GO:0016491);; Biological Process: hydrogen peroxide catabolic process (GO:0042744);; Biological Process: oxidation-reduction process…	K00528|0.0|vvi:100252665|hypothetical protein LOC100252665	[F]	Nucleotide transport and metabolism	NAD(P)-binding Rossmann-like domain	--	PREDICTED: NADPH:adrenodoxin oxidoreductase, mitochondrial-like [Glycine max]
c43094.graph_c0	[L]	Replication, recombination and repair	--	--	[L]	Replication, recombination and repair	Single-strand binding protein family	Single-stranded DNA-binding protein, mitochondrial (Precursor) GN=At4g11060 OS=Arabidopsis thaliana (Mouse-ear cress) PE=2 SV=1	PREDICTED: single-stranded DNA-binding protein, mitochondrial-like [Glycine max]
c79738.graph_c0	--	--	Molecular Function: phosphatidylinositol phospholipase C activity (GO:0004435);; Molecular Function: signal transducer activity (GO:0004871);; Biological Process: lipid metabolic process (GO:0006629);; Biological Process: intracellular signal transduction (GO:0035556);;	K05857|3e-22|vvi:100255373|hypothetical protein LOC100255373	[T]	Signal transduction mechanisms	Phosphoinositide-specific phospholipase C, efhand-like	Phosphoinositide phospholipase C 5 OS=Arabidopsis thaliana (Mouse-ear cress) PE=2 SV=2	phosphoinositide-specific phospholipase C P12 [Glycine max]
c41918.graph_c0	--	--	Biological Process: metabolic process (GO:0008152);; Molecular Function: transferase activity, transferring hexosyl groups (GO:0016758);;	--	[GC]	--	UDP-glucoronosyl and UDP-glucosyl transferase;; F-box domain;; F-box associated;; F-box-like	UDP-glycosyltransferase 73C3 GN=UGT73C3 OS=Arabidopsis thaliana (Mouse-ear cress) PE=2 SV=1	PREDICTED: UDP-glycosyltransferase 73C3-like [Glycine max]
c79761.graph_c0	[O]	Posttranslational modification, protein turnover, chaperones	--	K13113|2e-27|olu:OSTLU_37980|hypothetical protein	[O]	Posttranslational modification, protein turnover, chaperones	--	Ubiquitin-like protein 5 GN=UBL5 OS=Arabidopsis thaliana (Mouse-ear cress) PE=1 SV=1	unnamed protein product [Pneumocystis jirovecii]
c32405.graph_c0	[RTKL]	--	Molecular Function: protein serine/threonine kinase activity (GO:0004674);; Molecular Function: ATP binding (GO:0005524);; Cellular Component: plasma membrane (GO:0005886);; Biological Process: protein phosphorylation (GO:0006468);; Biological Process: abscisic acid-activated signaling pathway (GO:0009738);; Biological Process: seed germination (GO:0009845);; Molecular Function: carbohydrate bind…	--	--	--	Protein kinase domain;; Protein tyrosine kinase	Lectin-domain containing receptor kinase VI.4 (Precursor) GN=F7A7.80 OS=Arabidopsis thaliana (Mouse-ear cress) PE=2 SV=1	PREDICTED: lectin-domain containing receptor kinase VI.3-like [Glycine max]
c50569.graph_c0	[R]	General function prediction only	--	--	[TU]	--	Ras family;; Miro-like protein;; ADP-ribosylation factor family;; Gtr1/RagA G protein conserved region	Ras-related protein RIC1 OS=Oryza sativa subsp. japonica (Rice) PE=2 SV=2	unknown [Glycine max]
c26858.graph_c0	--	--	Cellular Component: protein phosphatase type 2A complex (GO:0000159);; Biological Process: signal transduction (GO:0007165);; Molecular Function: protein phosphatase type 2A regulator activity (GO:0008601);;	K11584|1e-134|vvi:100250858|hypothetical protein LOC100250858	[T]	Signal transduction mechanisms	Protein phosphatase 2A regulatory B subunit (B56 family)	Serine/threonine protein phosphatase 2A 57 kDa regulatory subunit B&apos; iota isoform GN=B&apos;IOTA OS=Arabidopsis thaliana (Mouse-ear cress) PE=2 SV=1	PREDICTED: serine/threonine protein phosphatase 2A 57 kDa regulatory subunit B&apos; iota isoform-like [Glycine max]
c102770.graph_c0	[O]	Posttranslational modification, protein turnover, chaperones	Molecular Function: ATP binding (GO:0005524);; Biological Process: response to stress (GO:0006950);;	K09490|5e-12|ppp:PHYPADRAFT_219762|hypothetical protein	[O]	Posttranslational modification, protein turnover, chaperones	--	Luminal-binding protein (Precursor) OS=Solanum lycopersicum (Tomato) PE=1 SV=1	Heat shock protein [Medicago truncatula]
c92807.graph_c0	[P]	Inorganic ion transport and metabolism	Biological Process: ion transport (GO:0006811);; Cellular Component: membrane (GO:0016020);;	--	--	--	K+ potassium transporter	Potassium transporter 26 OS=Oryza sativa subsp. japonica (Rice) PE=2 SV=1	Low affinity potassium transport system protein kup, putative [Ricinus communis]
c77413.graph_c0	--	--	Molecular Function: ion binding (GO:0043167);;	--	[R]	General function prediction only	--	--	hypothetical protein VITISV_033373 [Vitis vinifera]
c50208.graph_c0	--	--	--	K14324|8e-84|vvi:100250532|similar to Os02g0122000	[K]	Transcription	Sin3 associated polypeptide p18 (SAP18)	Histone deacetylase complex subunit SAP18 GN=At2g45640 OS=Arabidopsis thaliana (Mouse-ear cress) PE=1 SV=1	uncharacterized protein LOC100526922 [Glycine max]
c76410.graph_c0	--	--	--	--	--	--	Pacifastin inhibitor (LCMII)	--	--
c50203.graph_c0	[R]	General function prediction only	--	--	[U]	Intracellular trafficking, secretion, and vesicular transport	Ras family;; Miro-like protein;; ADP-ribosylation factor family;; 50S ribosome-binding GTPase	Ras-related protein Rab11D GN=RAB11D OS=Lotus japonicus (Lotus corniculatus var. japonicus) PE=2 SV=1	small GTP-binding protein [Glycine max]
c74427.graph_c0	--	--	--	--	[U]	Intracellular trafficking, secretion, and vesicular transport	--	Protein YABBY 3 OS=Oryza sativa subsp. japonica (Rice) PE=2 SV=1	TPA: hypothetical protein ZEAMMB73_157414 [Zea mays]
c74088.graph_c0	--	--	--	--	--	--	Adenomatosis polyposis coli down-regulated 1	--	--
c44159.graph_c0	--	--	--	--	--	--	--	--	PREDICTED: uncharacterized protein LOC100796285 [Glycine max]
c52322.graph_c0	[M]	Cell wall/membrane/envelope biogenesis	--	--	--	--	--	--	PREDICTED: uncharacterized protein LOC100804098 [Glycine max]
c48302.graph_c0	--	--	--	--	--	--	Fasciclin domain	Putative fasciclin-like arabinogalactan protein 20 GN=FLA20 OS=Arabidopsis thaliana (Mouse-ear cress) PE=3 SV=1	PREDICTED: putative fasciclin-like arabinogalactan protein 20-like [Cicer arietinum]
c44036.graph_c0	[I]	Lipid transport and metabolism	--	K04713|1e-107|rcu:RCOM_0297100|sur2 hydroxylase/desaturase, putative (EC:1.14.13.72)	[I]	Lipid transport and metabolism	Fatty acid hydroxylase superfamily	Sphinganine C(4)-monooxygenase 1 GN=SBH1 OS=Arabidopsis thaliana (Mouse-ear cress) PE=1 SV=1	uncharacterized protein LOC100795462 [Glycine max]
c56275.graph_c0	--	--	--	--	[R]	General function prediction only	Sulfotransferase domain	Cytosolic sulfotransferase 15 GN=MOJ9.18 OS=Arabidopsis thaliana (Mouse-ear cress) PE=1 SV=1	PREDICTED: flavonol sulfotransferase-like [Glycine max]
c31920.graph_c0	[N]	Cell motility	Biological Process: post-embryonic development (GO:0009791);;	--	--	--	--	Pollen-specific leucine-rich repeat extensin-like protein 1 (Precursor) GN=PEX1 OS=Arabidopsis thaliana (Mouse-ear cress) PE=2 SV=1	unknown [Medicago truncatula]
c34513.graph_c0	[GER]	--	Cellular Component: membrane (GO:0016020);;	--	--	--	EamA-like transporter family	WAT1-related protein At5g40240 GN=At5g40240 OS=Arabidopsis thaliana (Mouse-ear cress) PE=2 SV=1	PREDICTED: auxin-induced protein 5NG4-like [Glycine max]
c50658.graph_c0	[R]	General function prediction only	Molecular Function: ATP binding (GO:0005524);; Cellular Component: nucleus (GO:0005634);; Molecular Function: glycerate kinase activity (GO:0008887);; Cellular Component: chloroplast stroma (GO:0009570);; Biological Process: photorespiration (GO:0009853);; Cellular Component: chloroplast envelope (GO:0009941);; Biological Process: phosphorylation (GO:0016310);;	--	[R]	General function prediction only	--	D-glycerate 3-kinase, chloroplastic (Precursor) GN=GLYK OS=Arabidopsis thaliana (Mouse-ear cress) PE=1 SV=2	uncharacterized protein LOC100806896 [Glycine max]
c44080.graph_c0	[E]	Amino acid transport and metabolism	--	--	--	--	Peptidase family M20/M25/M40;; Peptidase family M28	Allantoate deiminase, chloroplastic (Precursor) GN=AAH OS=Arabidopsis thaliana (Mouse-ear cress) PE=1 SV=2	PREDICTED: LOW QUALITY PROTEIN: uncharacterized hydrolase HI_0588-like [Glycine max]
c42419.graph_c0	--	--	--	--	--	--	GRAS domain family	Scarecrow-like protein 14 GN=SCL14 OS=Arabidopsis thaliana (Mouse-ear cress) PE=2 SV=2	PREDICTED: scarecrow-like protein 14-like [Glycine max]
c25769.graph_c0	--	--	Cellular Component: integral component of membrane (GO:0016021);;	--	[U]	Intracellular trafficking, secretion, and vesicular transport	--	Phosphate transporter PHO1 homolog 6 GN=PHO1-H6 OS=Arabidopsis thaliana (Mouse-ear cress) PE=2 SV=1	PREDICTED: phosphate transporter PHO1 homolog 3-like isoform 2 [Glycine max]
c14217.graph_c0	[MG]	--	Cellular Component: Golgi membrane (GO:0000139);; Cellular Component: endosome (GO:0005768);; Cellular Component: vacuolar membrane (GO:0005774);; Cellular Component: trans-Golgi network (GO:0005802);; Cellular Component: cytosol (GO:0005829);; Cellular Component: plasma membrane (GO:0005886);; Molecular Function: dTDP-glucose 4,6-dehydratase activity (GO:0008460);; Biological Process: dTDP-rhamn…	--	[GM]	--	NAD dependent epimerase/dehydratase family;; RmlD substrate binding domain;; Male sterility protein	UDP-glucuronic acid decarboxylase 4 GN=UXS4 OS=Arabidopsis thaliana (Mouse-ear cress) PE=2 SV=1	PREDICTED: UDP-glucuronic acid decarboxylase 1-like [Glycine max]
c30271.graph_c0	[O]	Posttranslational modification, protein turnover, chaperones	Molecular Function: metalloendopeptidase activity (GO:0004222);; Molecular Function: ATP binding (GO:0005524);; Biological Process: proteolysis (GO:0006508);; Molecular Function: zinc ion binding (GO:0008270);; Molecular Function: microtubule-severing ATPase activity (GO:0008568);; Cellular Component: chloroplast envelope (GO:0009941);; Cellular Component: integral component of membrane (GO:00160…	K03798|0.0|vvi:100265577|hypothetical protein LOC100265577	[O]	Posttranslational modification, protein turnover, chaperones	ATPase family associated with various cellular activities (AAA);; Peptidase family M41;; FtsH Extracellular;; AAA domain;; AAA domain (Cdc48 subfamily)	ATP-dependent zinc metalloprotease FTSH 9, chloroplastic (Precursor) GN=FTSH9 OS=Arabidopsis thaliana (Mouse-ear cress) PE=2 SV=1	PREDICTED: ATP-dependent zinc metalloprotease FTSH 9, chloroplastic-like [Glycine max]
c14214.graph_c0	--	--	Cellular Component: mitochondrion (GO:0005739);;	--	[R]	General function prediction only	Protein of unknown function, DUF607	--	PREDICTED: uncharacterized protein LOC100803689 [Glycine max]
c82960.graph_c0	[L]	Replication, recombination and repair	--	--	--	--	Transposase	--	conserved hypothetical protein [Ricinus communis]
c77245.graph_c0	--	--	--	--	--	--	--	Formin-like protein 19 GN=FH19 OS=Arabidopsis thaliana (Mouse-ear cress) PE=2 SV=1	hypothetical protein AURANDRAFT_70520 [Aureococcus anophagefferens]
c44404.graph_c0	[R]	General function prediction only	--	--	[R]	General function prediction only	Alpha/beta hydrolase family;; alpha/beta hydrolase fold;; Alpha/beta hydrolase family;; Putative lysophospholipase;; Rubber elongation factor protein (REF)	Stress-related protein GN=SRP OS=Phaseolus vulgaris (Kidney bean) PE=2 SV=1	PREDICTED: haloalkane dehalogenase 2-like [Glycine max]
c45673.graph_c0	[P]	Inorganic ion transport and metabolism	Cellular Component: intracellular part (GO:0044424);; Biological Process: response to stimulus (GO:0050896);;	K00522|2e-21|zma:100382986|hypothetical protein LOC100382986	[P]	Inorganic ion transport and metabolism	Ferritin-like domain	Ferritin-1, chloroplastic (Precursor) GN=FER1 OS=Zea mays (Maize) PE=1 SV=2	hypothetical protein OsJ_34932 [Oryza sativa Japonica Group]
c52286.graph_c0	--	--	--	--	--	--	--	Transcription factor bHLH60 OS=Arabidopsis thaliana (Mouse-ear cress) PE=2 SV=1	PREDICTED: transcription factor bHLH48-like [Glycine max]
c29844.graph_c0	--	--	--	--	--	--	--	Protein ycf2 GN=ycf2 OS=Silene latifolia (White campion) PE=3 SV=1	--
c78688.graph_c0	--	--	--	--	[U]	Intracellular trafficking, secretion, and vesicular transport	MAS20 protein import receptor	--	hypothetical protein HMPREF1544_02300 [Mucor circinelloides f. circinelloides 1006PhL]
c35034.graph_c0	[L]	Replication, recombination and repair	Molecular Function: nucleic acid binding (GO:0003676);; Molecular Function: endodeoxyribonuclease activity (GO:0004520);; Molecular Function: endoribonuclease activity (GO:0004521);; Molecular Function: aminoacyl-tRNA ligase activity (GO:0004812);; Molecular Function: ATP binding (GO:0005524);; Cellular Component: plasma membrane (GO:0005886);; Biological Process: DNA catabolic process (GO:000630…	--	--	--	Staphylococcal nuclease homologue	Uncharacterized 38.1 kDa protein OS=Corydalis sempervirens (Rock-harlequin) PE=2 SV=1	uncharacterized protein LOC100795618 [Glycine max]
c39643.graph_c0	--	--	--	--	--	--	Domain of unknown function (DUF4228)	Uncharacterized protein At1g66480 GN=At1g66480 OS=Arabidopsis thaliana (Mouse-ear cress) PE=1 SV=1	PREDICTED: uncharacterized protein At1g66480-like [Glycine max]
c54442.graph_c0	[Z]	Cytoskeleton	--	K11498|0.0|pop:POPTR_831806|hypothetical protein	[Z]	Cytoskeleton	Kinesin motor domain	Kinesin-like protein NACK2 GN=F7K15.60 OS=Arabidopsis thaliana (Mouse-ear cress) PE=1 SV=1	PREDICTED: uncharacterized protein LOC100813718 [Glycine max]
c84280.graph_c0	--	--	--	--	[X]	--	--	Glutenin, high molecular weight subunit DY10 (Precursor) GN=GLU-D1-2B OS=Triticum aestivum (Wheat) PE=3 SV=1	HMW glutenin subunit Dtx1.5+Dty10 [Aegilops tauschii]
c94299.graph_c0	--	--	Molecular Function: DNA binding (GO:0003677);; Molecular Function: RNA binding (GO:0003723);; Molecular Function: RNA-directed DNA polymerase activity (GO:0003964);; Molecular Function: RNA-DNA hybrid ribonuclease activity (GO:0004523);; Biological Process: RNA-dependent DNA replication (GO:0006278);; Biological Process: DNA recombination (GO:0006310);; Biological Process: DNA integration (GO:001…	--	[R]	General function prediction only	--	--	gag-pol polyprotein [Phaseolus vulgaris]
c49885.graph_c0	--	--	--	K12795|0.0|rcu:RCOM_1581910|chaperone binding protein, putative	[T]	Signal transduction mechanisms	SGS domain;; CS domain;; TPR repeat;; Tetratricopeptide repeat;; Tetratricopeptide repeat;; Tetratricopeptide repeat;; Tetratricopeptide repeat;; Tetratricopeptide repeat;; Tetratricopeptide repeat	Protein SGT1 homolog B GN=F8L21.50 OS=Arabidopsis thaliana (Mouse-ear cress) PE=1 SV=1	PREDICTED: protein SGT1 homolog B-like [Glycine max]
c19863.graph_c0	--	--	Cellular Component: integral component of membrane (GO:0016021);; Cellular Component: chloroplast membrane (GO:0031969);;	--	--	--	Ycf1	Putative membrane protein ycf1 GN=ycf1 OS=Phaseolus vulgaris (Kidney bean) PE=3 SV=1	hypothetical protein RF1 (chloroplast) [Vigna angularis]
c21034.graph_c0	--	--	Biological Process: phosphatidylinositol biosynthetic process (GO:0006661);;	K12162|6e-52|rcu:RCOM_0867250|Ubiquitin-fold modifier 1 precursor, putative	[S]	Function unknown	Ubiquitin fold modifier 1 protein	Ubiquitin-fold modifier 1 (Precursor) OS=Oryza sativa subsp. japonica (Rice) PE=3 SV=1	PREDICTED: ubiquitin-fold modifier 1-like isoform 1 [Brachypodium distachyon]
c85708.graph_c0	[R]	General function prediction only	--	--	--	--	Protein of unknown function DUF45;; WLM domain	--	--
c14294.graph_c0	--	--	--	--	--	--	Rapid ALkalinization Factor (RALF)	Protein RALF-like 24 (Precursor) GN=RALFL24 OS=Arabidopsis thaliana (Mouse-ear cress) PE=3 SV=1	PREDICTED: uncharacterized protein LOC100787736 [Glycine max]
c68416.graph_c0	[R]	General function prediction only	--	K03246|1e-29|ath:AT2G46290|eukaryotic translation initiation factor 3 subunit 2, putative / eIF-3 beta, putative / eIF3i, putative	[JT]	--	WD domain, G-beta repeat	Eukaryotic translation initiation factor 3 subunit I GN=TIF3I1 OS=Arabidopsis thaliana (Mouse-ear cress) PE=2 SV=2	eukaryotic translation initiation factor 3 delta subunit [Arabidopsis thaliana]
c99777.graph_c0	[V]	Defense mechanisms	Molecular Function: ATP binding (GO:0005524);; Biological Process: ATP catabolic process (GO:0006200);; Cellular Component: integral component of membrane (GO:0016021);; Molecular Function: ATPase activity, coupled to transmembrane movement of substances (GO:0042626);; Biological Process: transmembrane transport (GO:0055085);;	--	[Q]	Secondary metabolites biosynthesis, transport and catabolism	--	--	hypothetical protein TREMEDRAFT_38635 [Tremella mesenterica DSM 1558]
c23424.graph_c1	--	--	Biological Process: circadian rhythm (GO:0007623);; Biological Process: cellular process (GO:0009987);; Molecular Function: sequence-specific DNA binding (GO:0043565);; Biological Process: single-organism process (GO:0044699);; Biological Process: anatomical structure development (GO:0048856);; Biological Process: regulation of biological process (GO:0050789);;	--	--	--	TCP family transcription factor	Transcription factor TCP11 GN=TCP11 OS=Arabidopsis thaliana (Mouse-ear cress) PE=2 SV=1	PREDICTED: transcription factor TCP11-like [Glycine max]
c98265.graph_c0	--	--	--	--	[S]	Function unknown	Cysteine-rich secretory protein family	Leucine-rich repeat extensin-like protein 5 (Precursor) GN=LRX5 OS=Arabidopsis thaliana (Mouse-ear cress) PE=2 SV=2	hypothetical protein OsJ_19630 [Oryza sativa Japonica Group]
c38499.graph_c0	[J]	Translation, ribosomal structure and biogenesis	Biological Process: cytokinesis by cell plate formation (GO:0000911);; Molecular Function: structural constituent of ribosome (GO:0003735);; Cellular Component: cell wall (GO:0005618);; Cellular Component: nucleolus (GO:0005730);; Cellular Component: mitochondrion (GO:0005739);; Biological Process: translation (GO:0006412);; Cellular Component: chloroplast (GO:0009507);; Biological Process: leaf …	K02953|2e-62|sbi:SORBI_07g001670|hypothetical protein	[J]	Translation, ribosomal structure and biogenesis	Ribosomal S13/S15 N-terminal domain	40S ribosomal protein S13 GN=RPS13 OS=Zea mays (Maize) PE=2 SV=1	hypothetical protein SORBIDRAFT_07g001670 [Sorghum bicolor]
c89894.graph_c0	[RTKL]	--	Biological Process: reproduction (GO:0000003);; Molecular Function: nucleotide binding (GO:0000166);; Molecular Function: protein serine/threonine kinase activity (GO:0004674);; Biological Process: phosphorylation (GO:0016310);; Biological Process: cell cycle process (GO:0022402);; Cellular Component: intracellular organelle (GO:0043229);; Biological Process: primary metabolic process (GO:0044238…	--	[R]	General function prediction only	Protein kinase domain	Cyclin-dependent kinase A-1 OS=Oryza sativa subsp. japonica (Rice) PE=1 SV=1	hypothetical protein PHYSODRAFT_554092 [Phytophthora sojae]
c23329.graph_c0	--	--	--	--	[R]	General function prediction only	--	Pentatricopeptide repeat-containing protein At5g50280, chloroplastic (Precursor) GN=EMB1006 OS=Arabidopsis thaliana (Mouse-ear cress) PE=2 SV=1	PREDICTED: pentatricopeptide repeat-containing protein At5g50280, chloroplastic-like [Glycine max]
c59135.graph_c0	--	--	--	--	--	--	--	--	PREDICTED: ubiquitin carboxyl-terminal hydrolase 23-like [Glycine max]
c58272.graph_c0	--	--	Biological Process: response to heat (GO:0009408);; Cellular Component: plasmodesma (GO:0009506);; Cellular Component: intracellular organelle (GO:0043229);; Biological Process: single-organism process (GO:0044699);;	--	[BD]	--	--	--	PREDICTED: condensin complex subunit 3-like [Glycine max]
c35445.graph_c0	[T]	Signal transduction mechanisms	Biological Process: phosphorelay signal transduction system (GO:0000160);; Cellular Component: nucleus (GO:0005634);; Cellular Component: cytoplasm (GO:0005737);; Molecular Function: histidine phosphotransfer kinase activity (GO:0009927);; Molecular Function: 2-alkenal reductase [NAD(P)] activity (GO:0032440);; Biological Process: oxidation-reduction process (GO:0055114);; Biological Process: reg…	K14490|5e-81|rcu:RCOM_1489450|Histidine-containing phosphotransfer protein, putative (EC:1.3.1.74)	[T]	Signal transduction mechanisms	Hpt domain	Histidine-containing phosphotransfer protein 4 GN=AHP4 OS=Arabidopsis thaliana (Mouse-ear cress) PE=1 SV=2	PREDICTED: histidine-containing phosphotransfer protein 4-like [Glycine max]
c63399.graph_c0	--	--	--	K02721|1e-23|sbi:SORBI_03g036090|hypothetical protein	--	--	--	Photosystem II reaction center W protein, chloroplastic (Precursor) GN=P0490D09.17 OS=Oryza sativa subsp. japonica (Rice) PE=2 SV=1	hypothetical protein SORBIDRAFT_03g036090 [Sorghum bicolor]
c34356.graph_c0	--	--	Molecular Function: zinc ion binding (GO:0008270);;	--	[O]	Posttranslational modification, protein turnover, chaperones	--	E3 ubiquitin-protein ligase SIS3 (Precursor) GN=SIS3 OS=Arabidopsis thaliana (Mouse-ear cress) PE=2 SV=2	PREDICTED: uncharacterized protein LOC100787213 [Glycine max]
c92658.graph_c0	--	--	--	--	[E]	Amino acid transport and metabolism	Trypsin	--	--
c36205.graph_c0	--	--	Biological Process: activation of MAPKK activity (GO:0000186);; Molecular Function: MAP kinase kinase kinase activity (GO:0004709);; Molecular Function: ATP binding (GO:0005524);;	K14510|1e-26|pop:POPTR_589567|CTR1	[T]	Signal transduction mechanisms	Protein tyrosine kinase	Serine/threonine-protein kinase CTR1 GN=CTR1 OS=Arabidopsis thaliana (Mouse-ear cress) PE=1 SV=1	PREDICTED: serine/threonine-protein kinase CTR1-like [Glycine max]
c101191.graph_c0	[J]	Translation, ribosomal structure and biogenesis	--	--	--	--	Leucyl-tRNA synthetase, Domain 2	--	hypothetical protein GMDG_08884, partial [Geomyces destructans 20631-21]
c74172.graph_c0	--	--	--	--	[Z]	Cytoskeleton	--	--	--
c39752.graph_c0	--	--	--	--	--	--	AP2 domain	Ethylene-responsive transcription factor ERF025 GN=ERF025 OS=Arabidopsis thaliana (Mouse-ear cress) PE=2 SV=1	PREDICTED: ethylene-responsive transcription factor ERF025-like [Glycine max]
c31162.graph_c0	--	--	--	--	--	--	Survival motor neuron protein (SMN)	--	uncharacterized protein LOC100792596 [Glycine max]
c45989.graph_c0	[O]	Posttranslational modification, protein turnover, chaperones	Biological Process: protein peptidyl-prolyl isomerization (GO:0000413);; Molecular Function: peptidyl-prolyl cis-trans isomerase activity (GO:0003755);; Biological Process: protein folding (GO:0006457);; Cellular Component: chloroplast (GO:0009507);;	--	[O]	Posttranslational modification, protein turnover, chaperones	FKBP-type peptidyl-prolyl cis-trans isomerase	Peptidyl-prolyl cis-trans isomerase FKBP16-1, chloroplastic (Precursor) GN=FKBP16-1 OS=Arabidopsis thaliana (Mouse-ear cress) PE=2 SV=1	uncharacterized protein LOC100500635 [Glycine max]
c52242.graph_c0	[E]	Amino acid transport and metabolism	--	K13289|1e-43|pop:POPTR_832488|hypothetical protein	[OE]	--	Serine carboxypeptidase	Serine carboxypeptidase-like 49 (Precursor) GN=SCPL49 OS=Arabidopsis thaliana (Mouse-ear cress) PE=2 SV=2	unknown [Glycine max]
c39136.graph_c0	--	--	--	K13121|1e-121|pop:POPTR_706415|hypothetical protein	[S]	Function unknown	Folate-sensitive fragile site protein Fra10Ac1	--	PREDICTED: protein FRA10AC1-like [Glycine max]
c47735.graph_c1	[O]	Posttranslational modification, protein turnover, chaperones	--	--	[O]	Posttranslational modification, protein turnover, chaperones	AAA domain (Cdc48 subfamily)	Soluble inorganic pyrophosphatase GN=PPA OS=Solanum tuberosum (Potato) PE=2 SV=1	PREDICTED: uncharacterized protein LOC100804458 [Glycine max]
c39777.graph_c0	--	--	--	--	[R]	General function prediction only	Tub family	Tubby-like F-box protein 6 OS=Oryza sativa subsp. japonica (Rice) PE=2 SV=1	PREDICTED: tubby-like F-box protein 6-like [Glycine max]
c101502.graph_c0	--	--	--	--	--	--	Cytochrome b(N-terminal)/b6/petB;; Prokaryotic cytochrome b561	--	--
c101794.graph_c0	--	--	--	--	[R]	General function prediction only	Retrotransposon gag protein	--	hypothetical protein PRUPE_ppb020741mg [Prunus persica]
c20928.graph_c0	--	--	--	--	--	--	--	--	hypothetical protein BBA_06962 [Beauveria bassiana ARSEF 2860]
c52328.graph_c0	--	--	--	K11723|2e-74|vvi:100267501|hypothetical protein LOC100267501	--	--	--	--	PREDICTED: uncharacterized protein LOC101507780 [Cicer arietinum]
c76239.graph_c0	[F]	Nucleotide transport and metabolism	--	--	[F]	Nucleotide transport and metabolism	SAICAR synthetase	--	PREDICTED: phosphoribosylaminoimidazole-succinocarboxamide synthase-like, partial [Cucumis sativus]
c80578.graph_c0	--	--	--	--	--	--	--	--	PREDICTED: probable leucine-rich repeat receptor-like protein kinase At1g35710-like [Glycine max]
c44621.graph_c0	--	--	--	--	[R]	General function prediction only	PPR repeat family;; PPR repeat;; PPR repeat;; Pentatricopeptide repeat domain	Pentatricopeptide repeat-containing protein At5g46100 GN=At5g46100 OS=Arabidopsis thaliana (Mouse-ear cress) PE=2 SV=1	PREDICTED: pentatricopeptide repeat-containing protein At5g46100-like [Glycine max]
c23193.graph_c0	[F]	Nucleotide transport and metabolism	Molecular Function: adenine phosphoribosyltransferase activity (GO:0003999);; Cellular Component: Golgi apparatus (GO:0005794);; Cellular Component: cytosol (GO:0005829);; Cellular Component: plasma membrane (GO:0005886);; Biological Process: gluconeogenesis (GO:0006094);; Biological Process: glycolysis (GO:0006096);; Biological Process: adenine salvage (GO:0006168);; Biological Process: nucleosi…	K00759|1e-103|rcu:RCOM_1587610|Adenine phosphoribosyltransferase, putative (EC:2.4.2.7)	[F]	Nucleotide transport and metabolism	Phosphoribosyl transferase domain	Adenine phosphoribosyltransferase 1, chloroplastic (Precursor) GN=F17L21.24 OS=Arabidopsis thaliana (Mouse-ear cress) PE=1 SV=2	PREDICTED: adenine phosphoribosyltransferase 1, chloroplastic-like [Glycine max]
c50101.graph_c0	--	--	--	--	--	--	VQ motif	Sigma factor binding protein 2, chloroplastic (Precursor) GN=SIB2 OS=Arabidopsis thaliana (Mouse-ear cress) PE=2 SV=1	PREDICTED: uncharacterized protein LOC100808231 [Glycine max]
c17287.graph_c0	[R]	General function prediction only	Biological Process: mitotic G2 phase (GO:0000085);; Cellular Component: nucleus (GO:0005634);; Cellular Component: cytosol (GO:0005829);; Biological Process: glycolysis (GO:0006096);; Biological Process: N-terminal protein myristoylation (GO:0006499);; Biological Process: protein targeting to vacuole (GO:0006623);; Biological Process: fatty acid beta-oxidation (GO:0006635);; Biological Process: w…	K03030|5e-62|vvi:100247098|hypothetical protein LOC100247098	[O]	Posttranslational modification, protein turnover, chaperones	JAB1/Mov34/MPN/PAD-1 ubiquitin protease	26S proteasome non-ATPase regulatory subunit 14 homolog GN=RPN11 OS=Arabidopsis thaliana (Mouse-ear cress) PE=1 SV=1	PREDICTED: 26S proteasome non-ATPase regulatory subunit 14-like, partial [Cucumis sativus]
c81818.graph_c0	--	--	Cellular Component: plasma membrane (GO:0005886);; Biological Process: drug transmembrane transport (GO:0006855);; Biological Process: response to wounding (GO:0009611);; Biological Process: response to fungus (GO:0009620);; Biological Process: jasmonic acid biosynthetic process (GO:0009695);; Biological Process: response to jasmonic acid (GO:0009753);; Molecular Function: drug transmembrane tran…	--	[R]	General function prediction only	--	MATE efflux family protein 6 GN=F3L12.10 OS=Arabidopsis thaliana (Mouse-ear cress) PE=3 SV=2	unknown [Medicago truncatula]
c57353.graph_c0	--	--	--	--	--	--	--	--	PREDICTED: B3 domain-containing transcription factor VRN1-like [Glycine max]
c46969.graph_c0	--	--	--	--	[R]	General function prediction only	Animal haem peroxidase	Alpha-dioxygenase 1 (Precursor) GN=T13O15.6 OS=Arabidopsis thaliana (Mouse-ear cress) PE=1 SV=1	PREDICTED: prostaglandin G/H synthase 2-like [Glycine max]
c17248.graph_c0	--	--	Biological Process: mitochondrial RNA processing (GO:0000963);; Cellular Component: mitochondrion (GO:0005739);; Cellular Component: chloroplast (GO:0009507);; Biological Process: cytidine to uridine editing (GO:0016554);; Biological Process: mitochondrial mRNA modification (GO:0080156);;	--	[R]	General function prediction only	PPR repeat;; PPR repeat family;; PPR repeat;; Pentatricopeptide repeat domain;; Tetratricopeptide repeat	Pentatricopeptide repeat-containing protein At4g30700 GN=T10C21.50 OS=Arabidopsis thaliana (Mouse-ear cress) PE=2 SV=1	PREDICTED: pentatricopeptide repeat-containing protein At4g30700-like [Glycine max]
c82016.graph_c0	--	--	Molecular Function: transferase activity, transferring acyl groups (GO:0016746);;	--	[I]	Lipid transport and metabolism	Choline/Carnitine o-acyltransferase	--	carnitine acetyltransferase, partial [Cryptococcus neoformans var. grubii H99]
c56279.graph_c0	--	--	--	--	--	--	Dirigent-like protein	Dirigent protein 19 (Precursor) GN=DIR19 OS=Arabidopsis thaliana (Mouse-ear cress) PE=2 SV=1	PREDICTED: disease resistance response protein 206-like [Glycine max]
c18451.graph_c0	[ER]	--	Molecular Function: nucleotide binding (GO:0000166);; Molecular Function: L-iditol 2-dehydrogenase activity (GO:0003939);; Cellular Component: cytosol (GO:0005829);; Molecular Function: zinc ion binding (GO:0008270);; Cellular Component: plasmodesma (GO:0009506);; Biological Process: oxidation-reduction process (GO:0055114);;	K00008|0.0|pop:POPTR_823499|L-iditol 2-dehydrogenase (EC:1.1.1.14)	[Q]	Secondary metabolites biosynthesis, transport and catabolism	Alcohol dehydrogenase GroES-like domain;; Zinc-binding dehydrogenase	Sorbitol dehydrogenase GN=SDH OS=Arabidopsis thaliana (Mouse-ear cress) PE=1 SV=1	uncharacterized protein LOC100791559 [Glycine max]
c93738.graph_c0	[C]	Energy production and conversion	--	--	--	--	--	--	--
c15331.graph_c0	--	--	Molecular Function: copper ion binding (GO:0005507);; Biological Process: lignin catabolic process (GO:0046274);; Cellular Component: apoplast (GO:0048046);; Molecular Function: hydroquinone:oxygen oxidoreductase activity (GO:0052716);; Biological Process: oxidation-reduction process (GO:0055114);;	--	[Q]	Secondary metabolites biosynthesis, transport and catabolism	--	Laccase-11 (Precursor) OS=Arabidopsis thaliana (Mouse-ear cress) PE=2 SV=1	Laccase-11 [Medicago truncatula]
c102093.graph_c0	[C]	Energy production and conversion	Molecular Function: L-lactate dehydrogenase activity (GO:0004459);; Cellular Component: cytoplasm (GO:0005737);; Biological Process: glycolysis (GO:0006096);; Biological Process: cellular carbohydrate metabolic process (GO:0044262);; Biological Process: oxidation-reduction process (GO:0055114);;	K00016|1e-06|cme:CMK006C|L-lactate dehydrogenase	[C]	Energy production and conversion	lactate/malate dehydrogenase, NAD binding domain	L-lactate dehydrogenase B (Fragment) OS=Hordeum vulgare (Barley) PE=1 SV=1	l-lactate dehydrogenase [Beauveria bassiana ARSEF 2860]
c36408.graph_c2	--	--	Molecular Function: nucleic acid binding (GO:0003676);; Molecular Function: sequence-specific DNA binding transcription factor activity (GO:0003700);; Cellular Component: nuclear envelope (GO:0005635);; Biological Process: regulation of transcription, DNA-templated (GO:0006355);; Biological Process: nucleocytoplasmic transport (GO:0006913);; Biological Process: nucleus organization (GO:0006997);;…	--	[R]	General function prediction only	--	Protein TRANSPARENT TESTA 1 GN=TT1 OS=Arabidopsis thaliana (Mouse-ear cress) PE=2 SV=1	uncharacterized protein LOC100802773 [Glycine max]
c43444.graph_c0	--	--	--	--	[O]	Posttranslational modification, protein turnover, chaperones	Xylanase inhibitor C-terminal;; Xylanase inhibitor N-terminal;; Eukaryotic aspartyl protease	Aspartic proteinase PCS1 (Precursor) GN=T7H20.240 OS=Arabidopsis thaliana (Mouse-ear cress) PE=2 SV=1	PREDICTED: aspartic proteinase nepenthesin-2-like [Glycine max]
c45975.graph_c0	[Q]	Secondary metabolites biosynthesis, transport and catabolism	Molecular Function: iron ion binding (GO:0005506);; Molecular Function: electron carrier activity (GO:0009055);; Cellular Component: chloroplast (GO:0009507);; Biological Process: abscisic acid metabolic process (GO:0009687);; Biological Process: response to red light (GO:0010114);; Molecular Function: (+)-abscisic acid 8'-hydroxylase activity (GO:0010295);; Molecular Function: oxygen binding (GO…	--	[QI]	--	Cytochrome P450	Abscisic acid 8&apos;-hydroxylase 2 GN=CYP707A2 OS=Arabidopsis thaliana (Mouse-ear cress) PE=2 SV=1	PREDICTED: abscisic acid 8&apos;-hydroxylase 2-like [Glycine max]
c27158.graph_c0	--	--	Molecular Function: GTP binding (GO:0005525);; Cellular Component: plasma membrane (GO:0005886);; Cellular Component: chloroplast (GO:0009507);; Biological Process: response to abscisic acid (GO:0009737);; Biological Process: vegetative to reproductive phase transition of meristem (GO:0010228);; Molecular Function: abscisic acid binding (GO:0010427);; Molecular Function: GTPase binding (GO:005102…	--	[T]	Signal transduction mechanisms	Abscisic acid G-protein coupled receptor;; Protein of unknown function (DUF3735)	GPCR-type G protein 2 GN=GTG2 OS=Arabidopsis thaliana (Mouse-ear cress) PE=1 SV=2	PREDICTED: GPCR-type G protein 2-like [Glycine max]
c14305.graph_c0	--	--	Molecular Function: calcium ion binding (GO:0005509);;	--	--	--	EF hand;; EF-hand domain;; EF hand	--	PREDICTED: uncharacterized protein LOC100820516 [Glycine max]
c81686.graph_c0	[R]	General function prediction only	Cellular Component: nucleus (GO:0005634);; Biological Process: metabolic process (GO:0008152);; Biological Process: response to nitrate (GO:0010167);; Biological Process: nitrate transport (GO:0015706);; Molecular Function: hydrolase activity (GO:0016787);;	--	[R]	General function prediction only	--	--	uncharacterized protein LOC100814291 [Glycine max]
c52243.graph_c0	--	--	--	--	--	--	--	Vegetative cell wall protein gp1 (Precursor) GN=GP1 OS=Chlamydomonas reinhardtii (Chlamydomonas smithii) PE=2 SV=1	uncharacterized protein LOC100779620 precursor [Glycine max]
c71442.graph_c0	[M]	Cell wall/membrane/envelope biogenesis	--	--	--	--	LysM domain	LysM domain-containing GPI-anchored protein 1 (Precursor) GN=LYM1 OS=Arabidopsis thaliana (Mouse-ear cress) PE=1 SV=1	PREDICTED: lysM domain-containing GPI-anchored protein 2-like [Glycine max]
c40202.graph_c0	--	--	Molecular Function: DNA binding (GO:0003677);; Molecular Function: sequence-specific DNA binding transcription factor activity (GO:0003700);; Cellular Component: nucleus (GO:0005634);; Biological Process: regulation of transcription, DNA-templated (GO:0006355);; Biological Process: tissue development (GO:0009888);; Molecular Function: 2-alkenal reductase [NAD(P)] activity (GO:0032440);; Molecular…	--	[K]	Transcription	K-box region;; SRF-type transcription factor (DNA-binding and dimerisation domain);; Protein of unknown function (DUF1313)	MADS-box transcription factor 1 GN=MTF1 OS=Pisum sativum (Garden pea) PE=2 SV=1	MADS transcription factor [Glycine max]
c34394.graph_c0	[C]	Energy production and conversion	Biological Process: transport (GO:0006810);; Cellular Component: membrane (GO:0016020);;	K02126|3e-24|ppp:PhpafMp23|atp6	[C]	Energy production and conversion	--	ATP synthase subunit a GN=ATP6 OS=Marchantia polymorpha (Liverwort) PE=3 SV=2	ATP synthase F0 subunit 6 [Marchantia polymorpha]
c78009.graph_c0	--	--	--	--	--	--	TerD domain	--	Tellurium resistance protein terZ, putative [Ricinus communis]
c31166.graph_c0	--	--	--	--	[R]	General function prediction only	VEFS-Box of polycomb protein	Polycomb group protein VERNALIZATION 2 GN=VRN2 OS=Arabidopsis thaliana (Mouse-ear cress) PE=1 SV=2	PREDICTED: polycomb group protein EMBRYONIC FLOWER 2-like [Glycine max]
c87759.graph_c0	--	--	--	--	[O]	Posttranslational modification, protein turnover, chaperones	Thioredoxin-like	--	hypothetical protein HMPREF1544_11937 [Mucor circinelloides f. circinelloides 1006PhL]
c38951.graph_c0	--	--	Molecular Function: ubiquitin-protein ligase activity (GO:0004842);; Cellular Component: nucleus (GO:0005634);; Biological Process: protein folding (GO:0006457);; Molecular Function: zinc ion binding (GO:0008270);; Biological Process: response to water deprivation (GO:0009414);; Cellular Component: prefoldin complex (GO:0016272);; Molecular Function: unfolded protein binding (GO:0051082);; Biolog…	--	[S]	Function unknown	--	E3 ubiquitin protein ligase DRIP2 GN=DRIP2 OS=Arabidopsis thaliana (Mouse-ear cress) PE=1 SV=1	PREDICTED: E3 ubiquitin protein ligase DRIP2-like [Glycine max]
c41476.graph_c0	[K]	Transcription	Cellular Component: cytosol (GO:0005829);; Cellular Component: intracellular membrane-bounded organelle (GO:0043231);;	K03626|1e-59|vcn:VOLCADRAFT_77934|hypothetical protein	[K]	Transcription	NAC domain	Nascent polypeptide-associated complex subunit alpha-like protein 2 GN=At3g49470 OS=Arabidopsis thaliana (Mouse-ear cress) PE=2 SV=2	hypothetical protein VOLCADRAFT_77934 [Volvox carteri f. nagariensis]
c44306.graph_c1	--	--	--	--	[TZ]	--	Formin Homology 2 Domain	Formin-like protein 17 GN=FH17 OS=Arabidopsis thaliana (Mouse-ear cress) PE=2 SV=2	PREDICTED: formin-like protein 18-like [Glycine max]
c22611.graph_c0	[O]	Posttranslational modification, protein turnover, chaperones	Molecular Function: serine-type endopeptidase activity (GO:0004252);; Cellular Component: cell wall (GO:0005618);; Biological Process: proteolysis (GO:0006508);; Cellular Component: extracellular matrix (GO:0031012);; Molecular Function: identical protein binding (GO:0042802);; Biological Process: negative regulation of catalytic activity (GO:0043086);; Cellular Component: apoplast (GO:0048046);;	--	--	--	Subtilase family;; PA domain	Subtilisin-like protease (Precursor) GN=K8K14.8 OS=Arabidopsis thaliana (Mouse-ear cress) PE=1 SV=1	PREDICTED: subtilisin-like protease-like [Glycine max]
c45753.graph_c1	[H]	Coenzyme transport and metabolism	Molecular Function: phosphopantothenate--cysteine ligase activity (GO:0004632);; Cellular Component: chloroplast (GO:0009507);; Biological Process: coenzyme A biosynthetic process (GO:0015937);; Cellular Component: membrane (GO:0016020);; Biological Process: intracellular signal transduction (GO:0035556);;	K01922|1e-124|pop:POPTR_710235|hypothetical protein	[R]	General function prediction only	DNA / pantothenate metabolism flavoprotein	Phosphopantothenate--cysteine ligase 2 GN=T7H20.130 OS=Arabidopsis thaliana (Mouse-ear cress) PE=2 SV=2	PREDICTED: phosphopantothenate--cysteine ligase 1-like [Glycine max]
c44046.graph_c0	--	--	--	--	[O]	Posttranslational modification, protein turnover, chaperones	Cathepsin propeptide inhibitor domain (I29)	Extensin (Precursor) GN=HRGP OS=Zea mays (Maize) PE=2 SV=1	similar to hedgehog protein [Cyanidioschyzon merolae strain 10D]
c88903.graph_c0	[H]	Coenzyme transport and metabolism	--	--	--	--	--	--	hypothetical protein SMAC_10487 [Sordaria macrospora k-hell]
c35749.graph_c0	--	--	--	--	--	--	--	--	C2H2 finger domain protein [Aspergillus oryzae RIB40]
c46509.graph_c0	--	--	Cellular Component: mitochondrion (GO:0005739);; Biological Process: protein targeting to vacuole (GO:0006623);; Biological Process: vesicle-mediated transport (GO:0016192);;	--	[L]	Replication, recombination and repair	TLD	--	PREDICTED: oxidation resistance protein 1-like [Glycine max]
c60710.graph_c0	--	--	--	--	[L]	Replication, recombination and repair	--	Putative AC transposase OS=Zea mays (Maize) PE=2 SV=2	hypothetical protein CARUB_v10018444mg, partial [Capsella rubella]
c75449.graph_c0	[D]	Cell cycle control, cell division, chromosome partitioning	Molecular Function: nucleotide binding (GO:0000166);; Molecular Function: ion binding (GO:0043167);;	--	[D]	Cell cycle control, cell division, chromosome partitioning	ParA/MinD ATPase like	Cytosolic Fe-S cluster assembly factor NBP35 GN=NBP35 OS=Arabidopsis thaliana (Mouse-ear cress) PE=1 SV=1	nucleotide binding protein [Coccomyxa subellipsoidea C-169]
c86668.graph_c0	--	--	Molecular Function: transferase activity (GO:0016740);; Biological Process: response to chemical (GO:0042221);; Biological Process: cellular catabolic process (GO:0044248);;	--	[O]	Posttranslational modification, protein turnover, chaperones	Glutathione S-transferase, C-terminal domain	Probable glutathione S-transferase GN=HSP26-A OS=Glycine max (Soybean) PE=2 SV=1	PREDICTED: probable glutathione S-transferase-like [Fragaria vesca subsp. vesca]
c56644.graph_c0	--	--	--	--	--	--	--	--	PREDICTED: uncharacterized protein LOC100803930 [Glycine max]
c53202.graph_c0	--	--	--	--	[T]	Signal transduction mechanisms	--	--	PREDICTED: uncharacterized protein LOC100815858 [Glycine max]
c89842.graph_c0	--	--	--	--	[Z]	Cytoskeleton	Spectrin repeat	--	--
c98821.graph_c0	--	--	--	--	--	--	--	--	PREDICTED: putative disease resistance protein RGA3-like [Glycine max]
c32536.graph_c0	[U]	Intracellular trafficking, secretion, and vesicular transport	Cellular Component: cytosol (GO:0005829);; Biological Process: protein targeting to vacuole (GO:0006623);; Biological Process: vesicle docking involved in exocytosis (GO:0006904);; Biological Process: membrane fusion (GO:0006944);; Biological Process: Golgi organization (GO:0007030);; Biological Process: vacuole organization (GO:0007033);; Molecular Function: protein transporter activity (GO:0008…	--	[U]	Intracellular trafficking, secretion, and vesicular transport	Sec1 family	Vacuolar protein sorting-associated protein 33 homolog GN=VPS33 OS=Arabidopsis thaliana (Mouse-ear cress) PE=2 SV=1	PREDICTED: vacuolar protein sorting-associated protein 33 homolog isoform 1 [Glycine max]
c49668.graph_c0	[MG]	--	--	--	[G]	Carbohydrate transport and metabolism	NmrA-like family;; NADH(P)-binding;; NAD dependent epimerase/dehydratase family;; 3-beta hydroxysteroid dehydrogenase/isomerase family	Uncharacterized protein ycf39 GN=ycf39 OS=Cyanophora paradoxa PE=3 SV=1	PREDICTED: LOW QUALITY PROTEIN: uncharacterized protein ycf39-like [Glycine max]
c77012.graph_c0	--	--	--	--	--	--	--	--	PREDICTED: uncharacterized protein LOC101513325 [Cicer arietinum]
c56289.graph_c0	--	--	--	--	--	--	--	--	unknown [Glycine max]
c50917.graph_c0	[H]	Coenzyme transport and metabolism	--	K01012|0.0|ath:AT2G43360|BIO2	[H]	Coenzyme transport and metabolism	Biotin and Thiamin Synthesis associated domain;; Radical SAM superfamily	Biotin synthase GN=T01O24.10 OS=Arabidopsis thaliana (Mouse-ear cress) PE=2 SV=1	PREDICTED: biotin synthase-like [Glycine max]
c79580.graph_c0	--	--	--	--	[R]	General function prediction only	--	--	predicted protein [Chlamydomonas reinhardtii]
c100985.graph_c0	[L]	Replication, recombination and repair	Molecular Function: nucleotide binding (GO:0000166);; Cellular Component: plastid (GO:0009536);; Molecular Function: anion binding (GO:0043168);; Biological Process: single-organism cellular process (GO:0044763);;	--	[L]	Replication, recombination and repair	--	--	telomere length regulation protein [Exophiala dermatitidis NIH/UT8656]
c33409.graph_c0	--	--	Biological Process: transcription, DNA-templated (GO:0006351);; Biological Process: response to chitin (GO:0010200);;	--	--	--	AP2 domain	Ethylene-responsive transcription factor ERF017 GN=ERF017 OS=Arabidopsis thaliana (Mouse-ear cress) PE=2 SV=1	PREDICTED: ethylene-responsive transcription factor ERF018-like [Cicer arietinum]
c78054.graph_c0	--	--	--	--	[S]	Function unknown	Ribosome biogenesis protein Nop16	--	--
c47717.graph_c0	[R]	General function prediction only	Biological Process: karyogamy (GO:0000741);; Molecular Function: ATP binding (GO:0005524);; Cellular Component: mitochondrion (GO:0005739);; Cellular Component: plasma membrane (GO:0005886);; Biological Process: ATP catabolic process (GO:0006200);; Molecular Function: zinc ion binding (GO:0008270);; Molecular Function: microtubule-severing ATPase activity (GO:0008568);; Biological Process: pyrimi…	--	[O]	Posttranslational modification, protein turnover, chaperones	Domain of unknown function (DUF3523);; ATPase family associated with various cellular activities (AAA);; Holliday junction DNA helicase ruvB N-terminus	26S protease regulatory subunit 6A homolog GN=TBP1 OS=Solanum lycopersicum (Tomato) PE=2 SV=1	PREDICTED: ATPase family AAA domain-containing protein 3-like [Glycine max]
c60476.graph_c0	[R]	General function prediction only	--	--	[R]	General function prediction only	DHHC palmitoyltransferase	Protein S-acyltransferase 18 GN=PAT18 OS=Arabidopsis thaliana (Mouse-ear cress) PE=2 SV=2	PREDICTED: probable S-acyltransferase At4g01730-like [Glycine max]
c32250.graph_c0	--	--	Molecular Function: oxidoreductase activity (GO:0016491);; Biological Process: cellular metabolic process (GO:0044237);; Molecular Function: metal ion binding (GO:0046872);; Molecular Function: organic cyclic compound binding (GO:0097159);; Molecular Function: heterocyclic compound binding (GO:1901363);;	--	[R]	General function prediction only	gag-polypeptide of LTR copia-type	Endonuclease OS=Nicotiana tabacum (Common tobacco) PE=2 SV=1	Uncharacterized protein TCM_024518 [Theobroma cacao]
c31794.graph_c0	--	--	--	--	--	--	--	--	uncharacterized protein LOC100306355 [Glycine max]
c79577.graph_c0	--	--	Molecular Function: peroxidase activity (GO:0004601);; Cellular Component: vacuole (GO:0005773);; Biological Process: response to oxidative stress (GO:0006979);; Cellular Component: plant-type cell wall (GO:0009505);; Cellular Component: membrane (GO:0016020);; Cellular Component: cytoplasmic membrane-bounded vesicle (GO:0016023);; Molecular Function: heme binding (GO:0020037);; Molecular Functio…	--	--	--	--	Cationic peroxidase SPC4 (Precursor) GN=Sb03g046810 OS=Sorghum bicolor (Sorghum) PE=1 SV=2	PREDICTED: cationic peroxidase SPC4-like isoform X2 [Setaria italica]
c44593.graph_c0	--	--	--	--	--	--	--	--	PREDICTED: uncharacterized protein LOC100799639 [Glycine max]
c72843.graph_c0	--	--	--	--	--	--	GDSL/SGNH-like Acyl-Esterase family found in Pmr5 and Cas1p	--	PREDICTED: uncharacterized protein LOC100777555 [Glycine max]
c34638.graph_c0	[R]	General function prediction only	Molecular Function: nucleotide binding (GO:0000166);; Molecular Function: RNA binding (GO:0003723);; Molecular Function: zinc ion binding (GO:0008270);;	--	[R]	General function prediction only	RNA recognition motif (a.k.a. RRM, RBD, or RNP domain);; RNA recognition motif. (a.k.a. RRM, RBD, or RNP domain);; RNA recognition motif. (a.k.a. RRM, RBD, or RNP domain);; RNA recognition motif (a.k.a. RRM, RBD, or RNP domain);; RNA recognition motif. (a.k.a. RRM, RBD, or RNP domain)	Nucleolin 1 OS=Oryza sativa subsp. japonica (Rice) PE=2 SV=1	uncharacterized protein LOC100814693 [Glycine max]
c48708.graph_c0	--	--	--	K05350|7e-08|sbi:SORBI_06g022510|hypothetical protein	[G]	Carbohydrate transport and metabolism	--	Beta-glucosidase 47 (Precursor) GN=BGLU47 OS=Arabidopsis thaliana (Mouse-ear cress) PE=3 SV=2	PREDICTED: beta-glucosidase 46-like [Glycine max]
c57942.graph_c0	[J]	Translation, ribosomal structure and biogenesis	--	--	--	--	--	Formin-like protein 20 GN=MBK20.20/MBK20.21 OS=Arabidopsis thaliana (Mouse-ear cress) PE=2 SV=3	hypothetical protein EMIHUDRAFT_463399 [Emiliania huxleyi CCMP1516]
c42751.graph_c0	--	--	--	--	[O]	Posttranslational modification, protein turnover, chaperones	Ring finger domain	RING-H2 finger protein ATL60 GN=ATL60 OS=Arabidopsis thaliana (Mouse-ear cress) PE=2 SV=1	unknown [Lotus japonicus]
c41712.graph_c0	[O]	Posttranslational modification, protein turnover, chaperones	Biological Process: mitotic cell cycle (GO:0000278);; Biological Process: nuclear-transcribed mRNA catabolic process (GO:0000956);; Molecular Function: protein binding (GO:0005515);; Cellular Component: nucleus (GO:0005634);; Cellular Component: cytosol (GO:0005829);; Biological Process: methylation-dependent chromatin silencing (GO:0006346);; Biological Process: RNA processing (GO:0006396);; Bio…	--	[GOT]	--	Tetratricopeptide repeat;; TPR repeat;; Tetratricopeptide repeat;; Tetratricopeptide repeat;; Tetratricopeptide repeat;; Tetratricopeptide repeat;; Tetratricopeptide repeat;; Tetratricopeptide repeat;; Tetratricopeptide repeat;; Tetratricopeptide repeat;; Tetratricopeptide repeat;; Tetratricopeptide repeat;; Tetratricopeptide repeat;; Est1 DNA/RNA binding domain;; NMDA receptor-regulated protein …	Probable UDP-N-acetylglucosamine--peptide N-acetylglucosaminyltransferase SPINDLY GN=SPY OS=Petunia hybrida (Petunia) PE=2 SV=1	PREDICTED: probable UDP-N-acetylglucosamine--peptide N-acetylglucosaminyltransferase SPINDLY-like [Glycine max]
c81569.graph_c0	--	--	--	--	--	--	NADH-ubiquinone reductase complex 1 MLRQ subunit	--	--
c42951.graph_c0	--	--	Molecular Function: microtubule motor activity (GO:0003777);; Cellular Component: cytoplasm (GO:0005737);; Cellular Component: microtubule associated complex (GO:0005875);; Biological Process: microtubule-based process (GO:0007017);;	--	[Z]	Cytoskeleton	Dynein light chain type 1	Dynein 8 kDa light chain, flagellar outer arm OS=Chlamydomonas reinhardtii (Chlamydomonas smithii) PE=1 SV=1	PREDICTED: dynein light chain LC6, flagellar outer arm-like [Glycine max]
c21669.graph_c0	--	--	Molecular Function: phospholipid binding (GO:0005543);;	--	--	--	Auxin canalisation	--	PREDICTED: uncharacterized protein LOC100815080 [Glycine max]
c28528.graph_c0	[V]	Defense mechanisms	Cellular Component: plasma membrane (GO:0005886);; Biological Process: drug transmembrane transport (GO:0006855);; Molecular Function: drug transmembrane transporter activity (GO:0015238);; Molecular Function: antiporter activity (GO:0015297);;	--	[R]	General function prediction only	MatE;; Clp amino terminal domain	MATE efflux family protein DTX1 GN=F3L12.13 OS=Arabidopsis thaliana (Mouse-ear cress) PE=2 SV=1	PREDICTED: MATE efflux family protein DTX1-like [Glycine max]
c32937.graph_c0	--	--	--	--	--	--	Protein of unknown function (DUF4005);; IQ calmodulin-binding motif	Protein IQ-DOMAIN 31 GN=IQD31 OS=Arabidopsis thaliana (Mouse-ear cress) PE=1 SV=1	PREDICTED: protein IQ-DOMAIN 31-like [Glycine max]
c60483.graph_c0	[P]	Inorganic ion transport and metabolism	--	--	--	--	K+ potassium transporter	Potassium transporter 4 GN=F1C9.17 OS=Arabidopsis thaliana (Mouse-ear cress) PE=1 SV=2	PREDICTED: potassium transporter 3-like [Glycine max]
c18925.graph_c0	--	--	--	--	--	--	--	--	hypothetical protein MTR_1g007770 [Medicago truncatula]
c73187.graph_c0	--	--	Molecular Function: binding (GO:0005488);; Biological Process: primary metabolic process (GO:0044238);; Biological Process: cellular macromolecule metabolic process (GO:0044260);; Biological Process: single-organism process (GO:0044699);; Biological Process: multi-organism process (GO:0051704);;	--	[R]	General function prediction only	--	--	PREDICTED: uncharacterized membrane protein C24H6.13-like [Glycine max]
c94532.graph_c0	[O]	Posttranslational modification, protein turnover, chaperones	Molecular Function: nucleotide binding (GO:0000166);; Biological Process: protein folding (GO:0006457);; Cellular Component: plastid (GO:0009536);;	--	[O]	Posttranslational modification, protein turnover, chaperones	TCP-1/cpn60 chaperonin family	60 kDa chaperonin, cyanelle GN=groL-B OS=Cyanophora paradoxa PE=3 SV=1	chaperonin GroEL (chloroplast) [Phaeocystis globosa]
c51824.graph_c0	--	--	--	K07407|0.0|pop:POPTR_786149|alpha-galactosidase (EC:3.2.1.22)	[G]	Carbohydrate transport and metabolism	Melibiase	Alpha-galactosidase (Precursor) OS=Cyamopsis tetragonoloba (Guar) PE=1 SV=1	alpha-galactosidase [Phaseolus vulgaris]
c1650.graph_c0	--	--	Biological Process: double-strand break repair (GO:0006302);; Biological Process: mitotic recombination (GO:0006312);; Biological Process: sister chromatid cohesion (GO:0007062);; Biological Process: synapsis (GO:0007129);; Biological Process: reciprocal meiotic recombination (GO:0007131);; Biological Process: meiotic DNA double-strand break formation (GO:0042138);; Biological Process: meiotic ch…	--	[R]	General function prediction only	DYW family of nucleic acid deaminases;; PPR repeat	Pentatricopeptide repeat-containing protein At4g02750 GN=PCMP-H24 OS=Arabidopsis thaliana (Mouse-ear cress) PE=3 SV=1	PREDICTED: pentatricopeptide repeat-containing protein At3g16610-like isoform X1 [Cicer arietinum]
c18578.graph_c0	[RTKL]	--	Molecular Function: protein serine/threonine kinase activity (GO:0004674);; Molecular Function: ATP binding (GO:0005524);; Biological Process: protein phosphorylation (GO:0006468);;	--	--	--	Protein tyrosine kinase;; Protein kinase domain	G-type lectin S-receptor-like serine/threonine-protein kinase At1g11410 (Precursor) GN=At1g11410 OS=Arabidopsis thaliana (Mouse-ear cress) PE=3 SV=3	PREDICTED: G-type lectin S-receptor-like serine/threonine-protein kinase At4g27290-like [Cicer arietinum]
c34201.graph_c0	--	--	Biological Process: metabolic process (GO:0008152);; Molecular Function: transferase activity, transferring hexosyl groups (GO:0016758);;	--	[GC]	--	UDP-glucoronosyl and UDP-glucosyl transferase	UDP-glycosyltransferase 87A1 GN=UGT87A1 OS=Arabidopsis thaliana (Mouse-ear cress) PE=2 SV=1	PREDICTED: UDP-glycosyltransferase 87A1-like [Glycine max]
c81004.graph_c0	[S]	Function unknown	--	--	[T]	Signal transduction mechanisms	Leucine Rich repeats (2 copies)	--	conserved hypothetical protein [Candida tropicalis MYA-3404]
c97648.graph_c0	--	--	--	--	--	--	--	--	hypothetical protein CNAG_01603 [Cryptococcus neoformans var. grubii H99]
c47222.graph_c1	--	--	--	--	[R]	General function prediction only	PPR repeat family;; PPR repeat;; PPR repeat;; Pentatricopeptide repeat domain;; Tetratricopeptide repeat	Pentatricopeptide repeat-containing protein At1g05600 GN=At1g05600 OS=Arabidopsis thaliana (Mouse-ear cress) PE=2 SV=1	PREDICTED: pentatricopeptide repeat-containing protein At1g05600-like [Glycine max]
c82857.graph_c0	[G]	Carbohydrate transport and metabolism	--	--	--	--	Carbohydrate-binding module 48 (Isoamylase N-terminal domain)	--	--
c40263.graph_c0	--	--	--	--	[R]	General function prediction only	Ankyrin repeats (3 copies);; Ankyrin repeat;; Ankyrin repeat;; Ankyrin repeats (many copies);; Ankyrin repeats (many copies)	Ankyrin repeat-containing protein At5g02620 GN=At5g02620 OS=Arabidopsis thaliana (Mouse-ear cress) PE=1 SV=1	PREDICTED: uncharacterized protein LOC101507721 [Cicer arietinum]
c27556.graph_c0	--	--	Molecular Function: protein binding (GO:0005515);; Cellular Component: nuclear pore (GO:0005643);; Cellular Component: cytosol (GO:0005829);; Biological Process: intracellular transport (GO:0046907);;	--	[U]	Intracellular trafficking, secretion, and vesicular transport	RanBP1 domain;; NUP50 (Nucleoporin 50 kDa)	Nucleolin 1 OS=Oryza sativa subsp. japonica (Rice) PE=2 SV=1	PREDICTED: brefeldin A resistance protein-like [Glycine max]
c45685.graph_c0	[RTKL]	--	Molecular Function: transferase activity (GO:0016740);;	--	--	--	Legume lectin domain;; Protein kinase domain;; Protein tyrosine kinase	Probable L-type lectin-domain containing receptor kinase S.5 (Precursor) GN=LECRKS5 OS=Arabidopsis thaliana (Mouse-ear cress) PE=2 SV=1	PREDICTED: probable L-type lectin-domain containing receptor kinase S.5-like [Glycine max]
c58372.graph_c0	--	--	--	--	--	--	--	--	PREDICTED: uncharacterized protein LOC101506771 isoform X3 [Cicer arietinum]
c74262.graph_c0	--	--	--	--	--	--	--	--	PREDICTED: uncharacterized protein LOC100782049 [Glycine max]
c98295.graph_c0	--	--	Molecular Function: phosphorelay response regulator activity (GO:0000156);; Biological Process: phosphorelay signal transduction system (GO:0000160);; Biological Process: regulation of transcription, DNA-templated (GO:0006355);; Biological Process: intracellular signal transduction (GO:0035556);;	--	[K]	Transcription	--	Two-component response regulator-like PRR37 GN=P0627E10.21 OS=Oryza sativa subsp. japonica (Rice) PE=2 SV=1	pseudo-response regulator 7 [Castanea sativa]
c42656.graph_c0	--	--	--	--	--	--	--	--	PREDICTED: putative disease resistance protein At1g50180-like [Glycine max]
c51345.graph_c0	[QR]	--	Cellular Component: mitochondrion (GO:0005739);; Molecular Function: methyltransferase activity (GO:0008168);; Biological Process: methylglyoxal catabolic process to D-lactate (GO:0019243);; Biological Process: methylation (GO:0032259);;	--	[R]	General function prediction only	Methyltransferase domain	Putative methyltransferase At1g22800 GN=At1g22800 OS=Arabidopsis thaliana (Mouse-ear cress) PE=2 SV=2	PREDICTED: uncharacterized protein At1g22800-like [Glycine max]
c29352.graph_c0	[K]	Transcription	Molecular Function: transcription regulatory region sequence-specific DNA binding (GO:0000976);; Molecular Function: sequence-specific DNA binding transcription factor activity (GO:0003700);; Cellular Component: nucleus (GO:0005634);; Biological Process: regulation of transcription, DNA-templated (GO:0006355);;	--	[K]	Transcription	Homeobox domain;; Homeobox associated leucine zipper	Homeobox-leucine zipper protein HAT5 GN=F4P13.2 OS=Arabidopsis thaliana (Mouse-ear cress) PE=1 SV=1	PREDICTED: uncharacterized protein LOC100799054 [Glycine max]
c64383.graph_c0	[J]	Translation, ribosomal structure and biogenesis	Molecular Function: structural constituent of ribosome (GO:0003735);; Biological Process: translation (GO:0006412);; Cellular Component: cytosolic large ribosomal subunit (GO:0022625);;	K02908|6e-30|zma:541668|rpl30	[J]	Translation, ribosomal structure and biogenesis	Ribosomal protein L7Ae/L30e/S12e/Gadd45 family	60S ribosomal protein L30 GN=RPL30 OS=Zea mays (Maize) PE=3 SV=1	60S ribosomal protein L30 [Triticum urartu]
c49725.graph_c0	--	--	Molecular Function: sequence-specific DNA binding transcription factor activity (GO:0003700);; Biological Process: regulation of transcription, DNA-templated (GO:0006355);; Molecular Function: sequence-specific DNA binding (GO:0043565);;	--	--	--	bZIP transcription factor;; Basic region leucine zipper	Ocs element-binding factor 1 GN=OBF1 OS=Zea mays (Maize) PE=2 SV=2	bZIP transcription factor bZIP60 [Glycine max]
c85238.graph_c0	--	--	--	--	[T]	Signal transduction mechanisms	--	--	--
c41007.graph_c0	[I]	Lipid transport and metabolism	Biological Process: RNA splicing, via endonucleolytic cleavage and ligation (GO:0000394);; Molecular Function: iron ion binding (GO:0005506);; Biological Process: acetyl-CoA metabolic process (GO:0006084);; Biological Process: fatty acid biosynthetic process (GO:0006633);; Biological Process: calcium ion transport (GO:0006816);; Biological Process: Golgi organization (GO:0007030);; Biological Pro…	K14423|1e-176|pop:POPTR_854922|hypothetical protein	[I]	Lipid transport and metabolism	Fatty acid hydroxylase superfamily	Methylsterol monooxygenase 1-1 GN=SMO1-1 OS=Arabidopsis thaliana (Mouse-ear cress) PE=1 SV=1	PREDICTED: putative methylsterol monooxygenase DDB_G0269788-like [Glycine max]
c75504.graph_c0	--	--	--	--	--	--	--	--	hypothetical protein CND04390 [Cryptococcus neoformans var. neoformans JEC21]
c14399.graph_c0	--	--	--	--	[WV]	--	--	Extensin (Precursor) GN=HRGP OS=Zea mays (Maize) PE=2 SV=1	hypothetical protein CARUB_v10011073mg [Capsella rubella]
c68508.graph_c0	--	--	Molecular Function: glutathione transferase activity (GO:0004364);; Biological Process: response to stress (GO:0006950);; Cellular Component: chloroplast (GO:0009507);; Biological Process: de-etiolation (GO:0009704);; Biological Process: response to cadmium ion (GO:0046686);; Biological Process: lateral root development (GO:0048527);; Biological Process: response to growth hormone (GO:0060416);; …	K00799|6e-40|zma:541841|gst30	[O]	Posttranslational modification, protein turnover, chaperones	Glutathione S-transferase, N-terminal domain;; Glutathione S-transferase, N-terminal domain	Probable glutathione S-transferase GSTU6 GN=OSJNBb0038A07.2 OS=Oryza sativa subsp. japonica (Rice) PE=2 SV=2	glutathione transferase30 [Zea mays]
c101770.graph_c0	[C]	Energy production and conversion	Molecular Function: NAD(P)+ transhydrogenase (B-specific) activity (GO:0003957);; Molecular Function: NAD(P)+ transhydrogenase (AB-specific) activity (GO:0008750);; Biological Process: proton transport (GO:0015992);; Cellular Component: integral component of membrane (GO:0016021);; Molecular Function: NADP binding (GO:0050661);; Biological Process: oxidation-reduction process (GO:0055114);;	--	--	--	NAD(P) transhydrogenase beta subunit	--	hypothetical protein CHLNCDRAFT_138139 [Chlorella variabilis]
c86837.graph_c0	--	--	Molecular Function: hydrolase activity (GO:0016787);;	--	[E]	Amino acid transport and metabolism	Trypsin	Proline-rich receptor-like protein kinase PERK1 GN=PERK1 OS=Arabidopsis thaliana (Mouse-ear cress) PE=1 SV=1	hypothetical protein PHYSODRAFT_471425 [Phytophthora sojae]
c35213.graph_c0	--	--	Molecular Function: transferase activity (GO:0016740);;	K00799|5e-20|zma:100282090|IN2-1 protein	[O]	Posttranslational modification, protein turnover, chaperones	Glutathione S-transferase, N-terminal domain;; Glutathione S-transferase, N-terminal domain	Protein IN2-1 homolog B GN=GSTZ5 OS=Oryza sativa subsp. japonica (Rice) PE=2 SV=1	PREDICTED: protein IN2-1 homolog B-like [Glycine max]
c92920.graph_c0	--	--	--	--	[E]	Amino acid transport and metabolism	Angiotensin-converting enzyme	--	--
c24094.graph_c0	--	--	Cellular Component: nucleus (GO:0005634);; Cellular Component: cytosol (GO:0005829);; Biological Process: regulation of protein ubiquitination (GO:0031396);; Molecular Function: identical protein binding (GO:0042802);; Biological Process: cellular response to salt stress (GO:0071472);;	--	[DR]	--	BTB/POZ domain;; MATH domain	BTB/POZ and MATH domain-containing protein 3 GN=BPM3 OS=Arabidopsis thaliana (Mouse-ear cress) PE=1 SV=1	PREDICTED: BTB/POZ and MATH domain-containing protein 3-like [Glycine max]
c26278.graph_c0	[KAD]	--	Molecular Function: DNA binding (GO:0003677);; Molecular Function: chromatin binding (GO:0003682);; Biological Process: response to stress (GO:0006950);; Biological Process: response to abiotic stimulus (GO:0009628);; Biological Process: response to hormone (GO:0009725);; Biological Process: cellular process (GO:0009987);; Biological Process: response to inorganic substance (GO:0010035);; Biologi…	K09422|1e-129|vvi:100257755|hypothetical protein LOC100257755	[K]	Transcription	Myb-like DNA-binding domain;; Myb-like DNA-binding domain	Myb-related protein 306 GN=MYB306 OS=Antirrhinum majus (Garden snapdragon) PE=2 SV=1	MYB transcription factor MYB60 [Glycine max]
c41679.graph_c0	--	--	--	--	[R]	General function prediction only	YT521-B-like domain	Cleavage and polyadenylation specificity factor CPSF30 GN=CPSF30 OS=Arabidopsis thaliana (Mouse-ear cress) PE=1 SV=1	PREDICTED: uncharacterized protein LOC100800887 [Glycine max]
c50029.graph_c0	[G]	Carbohydrate transport and metabolism	Molecular Function: magnesium ion binding (GO:0000287);; Molecular Function: pyruvate kinase activity (GO:0004743);; Cellular Component: plasma membrane (GO:0005886);; Biological Process: glycolysis (GO:0006096);; Biological Process: phosphorylation (GO:0016310);; Molecular Function: potassium ion binding (GO:0030955);; Biological Process: response to cadmium ion (GO:0046686);;	K00873|0.0|vvi:100247244|hypothetical protein LOC100247244	[G]	Carbohydrate transport and metabolism	Pyruvate kinase, barrel domain;; Pyruvate kinase, alpha/beta domain	Pyruvate kinase, cytosolic isozyme OS=Solanum tuberosum (Potato) PE=2 SV=1	PREDICTED: pyruvate kinase, cytosolic isozyme-like isoform X1 [Cicer arietinum]
c57060.graph_c0	[R]	General function prediction only	Molecular Function: GTP binding (GO:0005525);; Cellular Component: plasma membrane (GO:0005886);; Biological Process: small GTPase mediated signal transduction (GO:0007264);; Biological Process: protein transport (GO:0015031);; Biological Process: vesicle-mediated transport (GO:0016192);;	K07897|8e-81|pop:POPTR_710660|hypothetical protein	[R]	General function prediction only	Ras family;; Miro-like protein;; ADP-ribosylation factor family	Ras-related protein Rab7 OS=Glycine max (Soybean) PE=2 SV=1	PREDICTED: ras-related protein Rab7-like [Glycine max]
c37716.graph_c0	--	--	Cellular Component: extracellular region (GO:0005576);; Cellular Component: chloroplast (GO:0009507);; Cellular Component: integral component of membrane (GO:0016021);; Cellular Component: cytoplasmic membrane-bounded vesicle (GO:0016023);;	--	[S]	Function unknown	Protein of unknown function (DUF1242)	--	PREDICTED: protein kish-A-like isoform 1 [Glycine max]
c86467.graph_c0	[J]	Translation, ribosomal structure and biogenesis	Biological Process: ribosomal small subunit assembly (GO:0000028);; Molecular Function: structural constituent of ribosome (GO:0003735);; Biological Process: translational elongation (GO:0006414);; Cellular Component: cytosolic small ribosomal subunit (GO:0022627);;	K02962|1e-31|ota:Ot04g05240|Putative 40S ribosomal protein S17 (ISS)	[J]	Translation, ribosomal structure and biogenesis	Ribosomal S17	40S ribosomal protein S17 GN=RPS17 OS=Solanum lycopersicum (Tomato) PE=2 SV=3	40S ribosomal protein S17 [Beauveria bassiana ARSEF 2860]
c42843.graph_c0	--	--	Biological Process: single-organism metabolic process (GO:0044710);;	--	--	--	F-box domain	F-box protein At5g39450 GN=At5g39450 OS=Arabidopsis thaliana (Mouse-ear cress) PE=2 SV=1	PREDICTED: F-box protein At5g39450-like [Glycine max]
c51351.graph_c0	--	--	Cellular Component: nucleus (GO:0005634);; Biological Process: photomorphogenesis (GO:0009640);; Biological Process: negative regulation of flower development (GO:0009910);; Biological Process: cullin deneddylation (GO:0010388);; Biological Process: protein ubiquitination (GO:0016567);; Biological Process: histone methylation (GO:0016571);; Biological Process: protein deubiquitination (GO:0016579…	--	[K]	Transcription	Paf1	Formin-like protein 20 GN=MBK20.20/MBK20.21 OS=Arabidopsis thaliana (Mouse-ear cress) PE=2 SV=3	PREDICTED: uncharacterized protein LOC100800148 [Glycine max]
c52258.graph_c0	--	--	--	--	--	--	--	Probable methyltransferase PMT27 GN=At3g51070 OS=Arabidopsis thaliana (Mouse-ear cress) PE=3 SV=1	unknown [Lotus japonicus]
c40348.graph_c0	--	--	--	--	--	--	Protein of unknown function (DUF4057)	--	PREDICTED: uncharacterized protein LOC100799950 [Glycine max]
c35791.graph_c0	[J]	Translation, ribosomal structure and biogenesis	Molecular Function: double-stranded RNA binding (GO:0003725);;	--	[J]	Translation, ribosomal structure and biogenesis	Telomere recombination	--	PREDICTED: yrdC domain-containing protein, mitochondrial-like [Glycine max]
c14569.graph_c0	--	--	--	--	[R]	General function prediction only	--	--	hypothetical protein VITISV_025129 [Vitis vinifera]
c75582.graph_c0	--	--	--	K09422|9e-26|pop:POPTR_564217|MYB136	--	--	--	--	PREDICTED: uncharacterized protein LOC100810632 [Glycine max]
c43722.graph_c0	--	--	--	--	--	--	Fatty acid hydroxylase superfamily	Methylsterol monooxygenase 1-2 GN=SMO1-2 OS=Arabidopsis thaliana (Mouse-ear cress) PE=2 SV=1	sterol desaturase [Guillardia theta CCMP2712]
c34360.graph_c0	--	--	Cellular Component: nucleus (GO:0005634);;	--	--	--	Protein of unknown function (DUF1336)	Proline-rich receptor-like protein kinase PERK14 GN=PERK14 OS=Arabidopsis thaliana (Mouse-ear cress) PE=2 SV=1	PREDICTED: uncharacterized protein LOC100813296 [Glycine max]
c48946.graph_c0	[H]	Coenzyme transport and metabolism	Biological Process: cellular protein modification process (GO:0006464);; Biological Process: lipoate biosynthetic process (GO:0009107);; Cellular Component: chloroplast (GO:0009507);; Molecular Function: octanoyltransferase activity (GO:0016415);; Molecular Function: ligase activity (GO:0016874);; Molecular Function: lipoyltransferase activity (GO:0017118);; Biological Process: methylglyoxal cata…	K03801|9e-68|pop:POPTR_1072058|hypothetical protein	[CH]	--	Biotin/lipoate A/B protein ligase family	Putative lipoyltransferase-like protein, chloroplastic (Precursor) GN=At1g47578 OS=Arabidopsis thaliana (Mouse-ear cress) PE=3 SV=1	PREDICTED: plastidial lipoyltransferase 2-like [Glycine max]
c53068.graph_c0	[O]	Posttranslational modification, protein turnover, chaperones	--	--	[O]	Posttranslational modification, protein turnover, chaperones	AAA domain (Cdc48 subfamily);; C-terminal, D2-small domain, of ClpB protein;; AAA domain (dynein-related subfamily)	Chaperone protein ClpB4, mitochondrial (Precursor) GN=F13D4.100 OS=Arabidopsis thaliana (Mouse-ear cress) PE=2 SV=1	ClpB [Phaseolus lunatus]
c18223.graph_c0	--	--	--	--	--	--	--	--	PREDICTED: uncharacterized protein LOC100799113 [Glycine max]
c46164.graph_c0	--	--	--	--	[R]	General function prediction only	GYF domain	Auxin response factor 7 GN=At5g20730 OS=Arabidopsis thaliana (Mouse-ear cress) PE=1 SV=2	PREDICTED: uncharacterized protein LOC100810477 [Glycine max]
c25923.graph_c0	--	--	Molecular Function: methyltransferase activity (GO:0008168);; Molecular Function: zinc ion binding (GO:0008270);; Biological Process: methylation (GO:0032259);;	K11449|6e-30|pop:POPTR_863931|hypothetical protein	[K]	Transcription	--	--	PREDICTED: uncharacterized protein LOC100805723 [Glycine max]
c39688.graph_c0	--	--	--	--	--	--	--	--	hypothetical protein MTR_3g061800 [Medicago truncatula]
c10511.graph_c0	--	--	Molecular Function: transporter activity (GO:0005215);; Cellular Component: plasma membrane (GO:0005886);; Biological Process: oligopeptide transport (GO:0006857);; Cellular Component: integral component of membrane (GO:0016021);;	--	[E]	Amino acid transport and metabolism	--	Probable peptide transporter At1g52190 GN=At1g52190 OS=Arabidopsis thaliana (Mouse-ear cress) PE=1 SV=1	predicted protein [Populus trichocarpa]
c48225.graph_c0	--	--	Cellular Component: mitochondrion (GO:0005739);;	--	[R]	General function prediction only	PPR repeat family;; PPR repeat;; PPR repeat;; Pentatricopeptide repeat domain	Pentatricopeptide repeat-containing protein At2g27800, mitochondrial (Precursor) GN=At2g27800 OS=Arabidopsis thaliana (Mouse-ear cress) PE=2 SV=2	PREDICTED: pentatricopeptide repeat-containing protein At2g27800, mitochondrial-like [Glycine max]
c35019.graph_c0	--	--	Cellular Component: cytosol (GO:0005829);;	--	--	--	--	Putative WEB family protein At1g65010, chloroplastic (Precursor) GN=At1g65010 OS=Arabidopsis thaliana (Mouse-ear cress) PE=1 SV=1	PREDICTED: myosin-2 heavy chain-like [Cicer arietinum]
c28856.graph_c1	--	--	Molecular Function: DNA binding (GO:0003677);; Cellular Component: nucleus (GO:0005634);; Biological Process: transcription, DNA-templated (GO:0006351);; Biological Process: xylem development (GO:0010089);; Biological Process: cell wall macromolecule metabolic process (GO:0044036);;	--	--	--	Domain of unknown function (DUF3527)	--	PREDICTED: uncharacterized protein LOC100776815 [Glycine max]
c14884.graph_c0	[P]	Inorganic ion transport and metabolism	Cellular Component: plasma membrane (GO:0005886);; Molecular Function: potassium ion transmembrane transporter activity (GO:0015079);; Biological Process: potassium ion transmembrane transport (GO:0071805);;	--	--	--	K+ potassium transporter	Potassium transporter 8 GN=T9L3_180 OS=Arabidopsis thaliana (Mouse-ear cress) PE=2 SV=2	PREDICTED: potassium transporter 6-like [Glycine max]
c51997.graph_c0	--	--	--	--	--	--	Alpha/beta hydrolase family;; Putative lysophospholipase;; Alpha/beta hydrolase family	Protein AUXIN RESPONSE 4 GN=AXR4 OS=Arabidopsis thaliana (Mouse-ear cress) PE=1 SV=1	PREDICTED: protein AUXIN RESPONSE 4-like [Glycine max]
c86094.graph_c0	[B]	Chromatin structure and dynamics	--	--	--	--	--	Formin-like protein 14 GN=FH14 OS=Arabidopsis thaliana (Mouse-ear cress) PE=3 SV=3	1-phosphatidylinositol-3-phosphate 5-kinase [Rhizoctonia solani AG-1 IA]
c79053.graph_c0	[R]	General function prediction only	--	K07953|5e-07|vcn:VOLCADRAFT_80466|arf10	[U]	Intracellular trafficking, secretion, and vesicular transport	--	GTP-binding protein SAR1B GN=F14G9.6 OS=Arabidopsis thaliana (Mouse-ear cress) PE=2 SV=1	hypothetical protein [Tuber melanosporum Mel28]
c64083.graph_c0	[E]	Amino acid transport and metabolism	--	K01254|2e-11|cre:CHLREDRAFT_113845|LKHA4	[IOVE]	--	Leukotriene A4 hydrolase, C-terminal	--	leukotriene-A4 hydrolase [Galdieria sulphuraria]
c62303.graph_c0	--	--	Biological Process: cellular component organization (GO:0016043);; Biological Process: single-organism cellular process (GO:0044763);;	--	--	--	--	--	PREDICTED: protein ABIL1-like [Glycine max]
c75315.graph_c0	--	--	Cellular Component: integral component of membrane (GO:0016021);;	--	[GE]	--	UAA transporter family;; EamA-like transporter family	Probable sugar phosphate/phosphate translocator At5g05820 GN=At5g05820 OS=Arabidopsis thaliana (Mouse-ear cress) PE=2 SV=1	hypothetical protein CGB_M3370C [Cryptococcus gattii WM276]
c87284.graph_c0	--	--	Molecular Function: nucleic acid binding (GO:0003676);; Molecular Function: zinc ion binding (GO:0008270);; Biological Process: DNA integration (GO:0015074);;	--	[R]	General function prediction only	--	--	putative protein [Arabidopsis thaliana]
c92315.graph_c0	--	--	Biological Process: postreplication repair (GO:0006301);;	--	[S]	Function unknown	--	--	TPA: hypothetical protein ZEAMMB73_233538 [Zea mays]
c35646.graph_c0	[S]	Function unknown	Molecular Function: protein serine/threonine kinase activity (GO:0004674);; Molecular Function: protein tyrosine kinase activity (GO:0004713);; Molecular Function: ATP binding (GO:0005524);; Cellular Component: plasma membrane (GO:0005886);; Biological Process: protein phosphorylation (GO:0006468);; Biological Process: transmembrane receptor protein tyrosine kinase signaling pathway (GO:0007169);…	--	--	--	Leucine Rich repeats (2 copies);; Leucine rich repeat;; Protein kinase domain;; Protein tyrosine kinase;; Leucine Rich Repeat;; Leucine Rich repeat;; Leucine rich repeat	Leucine-rich repeat receptor-like tyrosine-protein kinase At2g41820 (Precursor) GN=At2g41820 OS=Arabidopsis thaliana (Mouse-ear cress) PE=1 SV=1	PREDICTED: leucine-rich repeat receptor-like tyrosine-protein kinase At2g41820-like [Glycine max]
c22502.graph_c0	--	--	--	--	[R]	General function prediction only	--	Uncharacterized mitochondrial protein AtMg00240 GN=AtMg00240 OS=Arabidopsis thaliana (Mouse-ear cress) PE=4 SV=1	PREDICTED: uncharacterized mitochondrial protein AtMg00810-like [Cicer arietinum]
c74644.graph_c0	--	--	--	--	--	--	Protein of unknown function DUF260	LOB domain-containing protein 19 GN=F4L23.8 OS=Arabidopsis thaliana (Mouse-ear cress) PE=2 SV=1	PREDICTED: LOW QUALITY PROTEIN: LOB domain-containing protein 31-like [Glycine max]
c27686.graph_c0	--	--	Cellular Component: plastid (GO:0009536);; Biological Process: cellulose microfibril organization (GO:0010215);; Cellular Component: cytoplasmic membrane-bounded vesicle (GO:0016023);; Biological Process: cell growth (GO:0016049);; Cellular Component: anchored component of membrane (GO:0031225);; Cellular Component: cell periphery (GO:0071944);;	--	--	--	COBRA-like protein	COBRA-like protein 1 (Precursor) GN=OSJNBb0040H10.12 OS=Oryza sativa subsp. japonica (Rice) PE=2 SV=1	unnamed protein product [Vitis vinifera]
c73336.graph_c0	--	--	--	--	--	--	--	--	hypothetical protein MTR_8g091700 [Medicago truncatula]
c95656.graph_c0	[E]	Amino acid transport and metabolism	Molecular Function: cysteine synthase activity (GO:0004124);; Biological Process: cysteine biosynthetic process from serine (GO:0006535);; Molecular Function: transferase activity (GO:0016740);;	K01697|4e-28|cme:CMS037C|cystathionine beta-synthase	[E]	Amino acid transport and metabolism	Pyridoxal-phosphate dependent enzyme	Cysteine synthase OS=Oryza sativa subsp. japonica (Rice) PE=2 SV=1	cystathionine beta-synthase [Cryptococcus neoformans var. grubii H99]
c22835.graph_c0	--	--	Molecular Function: malate dehydrogenase (decarboxylating) (NADP+) activity (GO:0004473);; Cellular Component: cytoplasm (GO:0005737);; Biological Process: malate metabolic process (GO:0006108);; Molecular Function: malate dehydrogenase (decarboxylating) (NAD+) activity (GO:0016619);; Molecular Function: metal ion binding (GO:0046872);; Biological Process: protein homooligomerization (GO:0051260)…	K00029|1e-17|pop:POPTR_737670|hypothetical protein	[C]	Energy production and conversion	--	NADP-dependent malic enzyme OS=Populus trichocarpa (Western balsam poplar) PE=2 SV=3	PREDICTED: NADP-dependent malic enzyme-like [Glycine max]
c51445.graph_c0	[HE]	--	--	K00058|8e-63|vvi:100260655|hypothetical protein LOC100260655	[E]	Amino acid transport and metabolism	D-isomer specific 2-hydroxyacid dehydrogenase, catalytic domain	D-3-phosphoglycerate dehydrogenase, chloroplastic (Precursor) GN=At1g17745 OS=Arabidopsis thaliana (Mouse-ear cress) PE=1 SV=2	PREDICTED: d-3-phosphoglycerate dehydrogenase, chloroplastic-like [Glycine max]
c38893.graph_c0	--	--	Cellular Component: Golgi stack (GO:0005795);; Biological Process: intracellular protein transport (GO:0006886);; Biological Process: intra-Golgi vesicle-mediated transport (GO:0006891);; Molecular Function: protein transporter activity (GO:0008565);;	--	[U]	Intracellular trafficking, secretion, and vesicular transport	VHS domain	--	predicted protein [Populus trichocarpa]
c33116.graph_c0	--	--	Molecular Function: copper ion binding (GO:0005507);; Molecular Function: electron carrier activity (GO:0009055);; Cellular Component: anchored component of membrane (GO:0031225);;	--	--	--	Plastocyanin-like domain	Early nodulin-like protein 3 (Precursor) GN=At5g25090 OS=Arabidopsis thaliana (Mouse-ear cress) PE=1 SV=2	uncharacterized protein LOC100527517 precursor [Glycine max]
c86077.graph_c0	--	--	--	--	[L]	Replication, recombination and repair	--	--	unknown [Lotus japonicus]
c65214.graph_c0	--	--	Cellular Component: cytoskeleton (GO:0005856);; Biological Process: actin filament organization (GO:0007015);;	K05758|5e-11|ath:AT2G33385|arpc2b	--	--	--	Actin-related protein 2/3 complex subunit 2B GN=ARPC2B OS=Arabidopsis thaliana (Mouse-ear cress) PE=2 SV=1	PREDICTED: probable actin-related protein 2/3 complex subunit 2-like [Glycine max]
c23264.graph_c0	--	--	Biological Process: cellular process (GO:0009987);; Molecular Function: kinase activity (GO:0016301);;	--	--	--	PAN-like domain;; S-locus glycoprotein family	G-type lectin S-receptor-like serine/threonine-protein kinase At4g27290 (Precursor) GN=At4g27290 OS=Arabidopsis thaliana (Mouse-ear cress) PE=3 SV=4	PREDICTED: G-type lectin S-receptor-like serine/threonine-protein kinase At4g27290-like [Glycine max]
c23501.graph_c0	--	--	Molecular Function: organic cyclic compound binding (GO:0097159);; Molecular Function: heterocyclic compound binding (GO:1901363);;	--	--	--	--	--	Polypyrimidine tract-binding protein-like protein [Medicago truncatula]
c38918.graph_c1	--	--	Molecular Function: hydrolase activity (GO:0016787);;	--	--	--	Endonuclease/Exonuclease/phosphatase family	--	PREDICTED: uncharacterized protein LOC100801298 [Glycine max]
c34019.graph_c1	--	--	Biological Process: phosphorylation (GO:0016310);; Molecular Function: kinase inhibitor activity (GO:0019210);; Biological Process: cell cycle process (GO:0022402);; Biological Process: negative regulation of cell cycle (GO:0045786);;	--	--	--	Cyclin-dependent kinase inhibitor	Cyclin-dependent kinase inhibitor 7 GN=F14J22.14 OS=Arabidopsis thaliana (Mouse-ear cress) PE=1 SV=2	uncharacterized protein LOC100527437 [Glycine max]
c66886.graph_c0	[S]	Function unknown	--	--	[S]	Function unknown	Cysteine-rich secretory protein family	Pathogenesis-related protein PRB1-3 (Precursor) OS=Hordeum vulgare (Barley) PE=2 SV=1	hypothetical protein SELMODRAFT_101024 [Selaginella moellendorffii]
c38516.graph_c0	--	--	Molecular Function: protein binding (GO:0005515);; Cellular Component: chloroplast (GO:0009507);; Cellular Component: membrane (GO:0016020);; Biological Process: intracellular signal transduction (GO:0035556);;	--	[OUT]	--	Cornichon protein	Protein cornichon homolog 4 GN=At1g12390 OS=Arabidopsis thaliana (Mouse-ear cress) PE=1 SV=1	uncharacterized protein LOC100306239 [Glycine max]
c42280.graph_c0	--	--	--	--	--	--	Myb-like DNA-binding domain	--	PREDICTED: uncharacterized protein LOC100794351 [Glycine max]
c97540.graph_c0	--	--	--	--	[R]	General function prediction only	--	--	PREDICTED: uncharacterized protein LOC101488872 [Cicer arietinum]
c38782.graph_c0	[M]	Cell wall/membrane/envelope biogenesis	--	K00696|0.0|rcu:RCOM_1018300|sucrose phosphate syntase, putative (EC:2.4.1.14)	[M]	Cell wall/membrane/envelope biogenesis	Glycosyl transferases group 1;; Glycosyl transferase 4-like domain;; Sucrose synthase;; Glycosyl transferases group 1;; Sucrose-6F-phosphate phosphohydrolase	Probable sucrose-phosphate synthase 3 GN=F13M7.9 OS=Arabidopsis thaliana (Mouse-ear cress) PE=2 SV=1	PREDICTED: probable sucrose-phosphate synthase 2-like [Glycine max]
c25326.graph_c0	--	--	Cellular Component: cell wall (GO:0005618);; Cellular Component: cytoplasmic membrane-bounded vesicle (GO:0016023);;	--	--	--	--	Extensin (Precursor) GN=HRGP OS=Zea mays (Maize) PE=2 SV=1	TPA: hydroxyproline rich glycoprotein1 [Zea mays]
c87906.graph_c0	--	--	Biological Process: vesicle-mediated transport (GO:0016192);; Cellular Component: membrane coat (GO:0030117);; Biological Process: intracellular transport (GO:0046907);;	--	[U]	Intracellular trafficking, secretion, and vesicular transport	--	Coatomer subunit delta-2 OS=Oryza sativa subsp. japonica (Rice) PE=2 SV=1	predicted protein [Micromonas pusilla CCMP1545]
c47828.graph_c0	--	--	--	--	--	--	--	--	PREDICTED: uncharacterized protein LOC100788533 [Glycine max]
c43473.graph_c0	--	--	--	--	--	--	PHD-finger	Zinc finger CCCH domain-containing protein 44 GN=At3g51120 OS=Arabidopsis thaliana (Mouse-ear cress) PE=2 SV=3	PREDICTED: uncharacterized protein LOC100777440 [Glycine max]
c1297.graph_c0	--	--	--	--	--	--	--	--	hypothetical protein MTR_132s0010, partial [Medicago truncatula]
c69870.graph_c0	[V]	Defense mechanisms	Molecular Function: ATP binding (GO:0005524);; Biological Process: ATP catabolic process (GO:0006200);; Biological Process: drug transmembrane transport (GO:0006855);; Cellular Component: plasmodesma (GO:0009506);; Molecular Function: organic phosphonate transmembrane-transporting ATPase activity (GO:0015416);; Cellular Component: membrane (GO:0016020);;	--	[Q]	Secondary metabolites biosynthesis, transport and catabolism	ABC transporter	ABC transporter G family member 31 GN=F23F1.14 OS=Arabidopsis thaliana (Mouse-ear cress) PE=2 SV=1	PREDICTED: ABC transporter G family member 31-like [Glycine max]
c73987.graph_c0	[O]	Posttranslational modification, protein turnover, chaperones	Molecular Function: ATP binding (GO:0005524);; Cellular Component: cell wall (GO:0005618);; Cellular Component: mitochondrial matrix (GO:0005759);; Cellular Component: vacuolar membrane (GO:0005774);; Biological Process: gluconeogenesis (GO:0006094);; Biological Process: glycolysis (GO:0006096);; Biological Process: protein folding (GO:0006457);; Molecular Function: zinc ion binding (GO:0008270);…	--	[O]	Posttranslational modification, protein turnover, chaperones	Hsp70 protein	Heat shock 70 kDa protein, mitochondrial (Precursor) OS=Phaseolus vulgaris (Kidney bean) PE=1 SV=1	predicted protein [Hordeum vulgare subsp. vulgare]
c60555.graph_c0	--	--	--	--	--	--	Lipase	--	hypothetical protein PDIG_84210 [Penicillium digitatum PHI26]
c75841.graph_c0	--	--	--	--	--	--	--	--	hypothetical protein MPH_08364 [Macrophomina phaseolina MS6]
c38415.graph_c0	[E]	Amino acid transport and metabolism	--	--	[E]	Amino acid transport and metabolism	POT family	Peptide transporter PTR3-B GN=PTR3-B OS=Arabidopsis thaliana (Mouse-ear cress) PE=2 SV=1	PREDICTED: peptide transporter PTR3-A-like [Glycine max]
c38041.graph_c0	[J]	Translation, ribosomal structure and biogenesis	--	K03231|5e-74|zma:100286309|elf*-uaz7c01f12	[J]	Translation, ribosomal structure and biogenesis	Elongation factor Tu C-terminal domain	Elongation factor 1-alpha GN=EF1A OS=Zea mays (Maize) PE=3 SV=1	elongation factor 1-alpha [Cicer arietinum]
c33666.graph_c0	[E]	Amino acid transport and metabolism	Molecular Function: serine-type endopeptidase activity (GO:0004252);; Biological Process: proteolysis (GO:0006508);;	K01303|0.0|vvi:100242540|hypothetical protein LOC100242540	[O]	Posttranslational modification, protein turnover, chaperones	Prolyl oligopeptidase family;; Alpha/beta hydrolase family;; Alpha/beta hydrolase family;; alpha/beta hydrolase fold;; WD40-like Beta Propeller Repeat;; Dienelactone hydrolase family	Probable glutamyl endopeptidase, chloroplastic (Precursor) GN=OsJ_10563 OS=Oryza sativa subsp. japonica (Rice) PE=2 SV=1	PREDICTED: acylamino-acid-releasing enzyme-like [Glycine max]
c43013.graph_c0	--	--	Molecular Function: protein serine/threonine kinase activity (GO:0004674);; Molecular Function: ATP binding (GO:0005524);; Biological Process: protein phosphorylation (GO:0006468);; Biological Process: recognition of pollen (GO:0048544);;	--	--	--	D-mannose binding lectin	G-type lectin S-receptor-like serine/threonine-protein kinase SD2-5 (Precursor) GN=SD25 OS=Arabidopsis thaliana (Mouse-ear cress) PE=1 SV=1	PREDICTED: G-type lectin S-receptor-like serine/threonine-protein kinase SD2-5-like [Glycine max]
c95624.graph_c0	--	--	Cellular Component: Golgi membrane (GO:0000139);; Molecular Function: galactosylgalactosylxylosylprotein 3-beta-glucuronosyltransferase activity (GO:0015018);; Cellular Component: integral component of membrane (GO:0016021);;	--	[O]	Posttranslational modification, protein turnover, chaperones	Glycosyltransferase family 43	Probable glucuronosyltransferase Os04g0650300 OS=Oryza sativa subsp. japonica (Rice) PE=2 SV=1	glycosyltransferase [Hordeum vulgare]
c50990.graph_c0	--	--	Biological Process: response to molecule of fungal origin (GO:0002238);; Cellular Component: cytosol (GO:0005829);; Cellular Component: plasma membrane (GO:0005886);; Biological Process: response to stress (GO:0006950);; Biological Process: protein sumoylation (GO:0016925);;	--	--	--	Universal stress protein family	CASP-like protein Sb03g029220 GN=Sb03g029220 OS=Sorghum bicolor (Sorghum) PE=2 SV=1	PREDICTED: uncharacterized protein C167.05 [Glycine max]
c50885.graph_c0	--	--	--	--	--	--	ZF-HD protein dimerisation region	Transcription factor HB29 GN=F24J1.29 OS=Arabidopsis thaliana (Mouse-ear cress) PE=1 SV=1	PREDICTED: ZF-HD homeobox protein At4g24660-like [Glycine max]
c20935.graph_c0	--	--	Molecular Function: anthocyanidin reductase activity (GO:0033729);; Biological Process: cellular metabolic process (GO:0044237);; Molecular Function: coenzyme binding (GO:0050662);; Biological Process: oxidation-reduction process (GO:0055114);;	--	[V]	Defense mechanisms	--	Anthocyanidin reductase GN=T13M11.8 OS=Arabidopsis thaliana (Mouse-ear cress) PE=1 SV=2	anthocyanidin reductase-like [Glycine max]
c85548.graph_c0	[L]	Replication, recombination and repair	--	--	--	--	LAGLIDADG-like domain	--	--
c35269.graph_c0	[O]	Posttranslational modification, protein turnover, chaperones	Molecular Function: sugar:hydrogen symporter activity (GO:0005351);; Cellular Component: mitochondrion (GO:0005739);; Biological Process: nitrate transport (GO:0015706);; Cellular Component: integral component of membrane (GO:0016021);; Cellular Component: cytoplasmic membrane-bounded vesicle (GO:0016023);; Biological Process: carbohydrate transmembrane transport (GO:0034219);;	--	[G]	Carbohydrate transport and metabolism	Major Facilitator Superfamily;; Ubiquitin-conjugating enzyme	NEDD8-conjugating enzyme Ubc12 GN=RCE1 OS=Arabidopsis thaliana (Mouse-ear cress) PE=1 SV=1	PREDICTED: uncharacterized protein LOC100812646 [Glycine max]
c80519.graph_c0	[S]	Function unknown	Molecular Function: catalytic activity (GO:0003824);; Biological Process: metabolic process (GO:0008152);; Molecular Function: purine ribonucleoside binding (GO:0032550);; Molecular Function: adenyl ribonucleotide binding (GO:0032559);; Molecular Function: anion binding (GO:0043168);;	--	[T]	Signal transduction mechanisms	Leucine rich repeat;; Leucine Rich repeats (2 copies);; Leucine Rich Repeat	Putative disease resistance protein At4g10780 GN=At4g10780 OS=Arabidopsis thaliana (Mouse-ear cress) PE=2 SV=1	PREDICTED: probable disease resistance protein At4g27220-like [Glycine max]
c68158.graph_c0	--	--	--	--	[A]	RNA processing and modification	--	--	conserved unknown protein [Ectocarpus siliculosus]
c5950.graph_c0	[J]	Translation, ribosomal structure and biogenesis	--	--	--	--	--	--	--
c4766.graph_c0	--	--	Molecular Function: GTPase activity (GO:0003924);; Molecular Function: GTP binding (GO:0005525);; Cellular Component: nucleus (GO:0005634);; Cellular Component: vacuolar membrane (GO:0005774);; Cellular Component: endoplasmic reticulum membrane (GO:0005789);; Cellular Component: plasma membrane (GO:0005886);; Biological Process: GTP catabolic process (GO:0006184);; Biological Process: protein tar…	--	[R]	General function prediction only	Root hair defective 3 GTP-binding protein (RHD3)	Protein ROOT HAIR DEFECTIVE 3 GN=MCP4.11 OS=Arabidopsis thaliana (Mouse-ear cress) PE=1 SV=1	PREDICTED: protein ROOT HAIR DEFECTIVE 3 homolog 1-like [Glycine max]
c75153.graph_c0	[EP]	--	Molecular Function: hydrolase activity (GO:0016787);;	--	--	--	--	--	hypothetical protein OsI_14937 [Oryza sativa Indica Group]
c88424.graph_c0	[H]	Coenzyme transport and metabolism	Molecular Function: methionine adenosyltransferase activity (GO:0004478);; Molecular Function: ATP binding (GO:0005524);; Biological Process: S-adenosylmethionine biosynthetic process (GO:0006556);; Biological Process: one-carbon metabolic process (GO:0006730);; Molecular Function: metal ion binding (GO:0046872);;	K00789|3e-48|osa:4337733|Os05g0135700	[H]	Coenzyme transport and metabolism	S-adenosylmethionine synthetase, C-terminal domain	S-adenosylmethionine synthase GN=SAMS OS=Triticum aestivum (Wheat) PE=2 SV=1	unnamed protein product [Pneumocystis jirovecii]
c98579.graph_c0	--	--	Cellular Component: cytoplasmic membrane-bounded vesicle (GO:0016023);;	--	--	--	--	--	TPA: putative bifunctional inhibitor/lipid-transfer protein/seed storage 2S albumin superfamily protein [Zea mays]
c77706.graph_c0	--	--	Molecular Function: kinase activity (GO:0016301);;	--	--	--	--	--	PREDICTED: uncharacterized protein LOC100810950 [Glycine max]
c30130.graph_c0	[R]	General function prediction only	Molecular Function: GTPase activity (GO:0003924);; Molecular Function: GTP binding (GO:0005525);; Cellular Component: cytosol (GO:0005829);; Biological Process: GTP catabolic process (GO:0006184);; Molecular Function: GDP binding (GO:0019003);;	--	[T]	Signal transduction mechanisms	--	Developmentally regulated G-protein 2 GN=DRG2 OS=Arabidopsis thaliana (Mouse-ear cress) PE=2 SV=1	Os07g0627800 [Oryza sativa Japonica Group]
c17742.graph_c0	[R]	General function prediction only	Molecular Function: nucleotide binding (GO:0000166);; Biological Process: mitotic cell cycle (GO:0000278);; Molecular Function: protein binding (GO:0005515);; Cellular Component: nucleus (GO:0005634);; Biological Process: RNA processing (GO:0006396);; Biological Process: proteolysis (GO:0006508);; Biological Process: sister chromatid cohesion (GO:0007062);; Biological Process: photomorphogenesis …	K12862|0.0|pop:POPTR_725686|hypothetical protein	[A]	RNA processing and modification	WD domain, G-beta repeat	Protein pleiotropic regulatory locus 1 OS=Arabidopsis thaliana (Mouse-ear cress) PE=1 SV=1	PREDICTED: protein pleiotropic regulatory locus 1-like [Glycine max]
c35075.graph_c0	--	--	Molecular Function: nucleotide binding (GO:0000166);; Molecular Function: nucleic acid binding (GO:0003676);; Cellular Component: chloroplast (GO:0009507);;	--	[R]	General function prediction only	PPR repeat family;; PPR repeat;; PPR repeat;; Pentatricopeptide repeat domain;; RNA recognition motif. (a.k.a. RRM, RBD, or RNP domain);; RNA recognition motif (a.k.a. RRM, RBD, or RNP domain);; Mitochondrial ATPase expression;; PPR repeat family;; PPR repeat;; Pentatricopeptide repeat domain;; PPR repeat	Pentatricopeptide repeat-containing protein At5g04810, chloroplastic (Precursor) GN=PPR4 OS=Arabidopsis thaliana (Mouse-ear cress) PE=1 SV=1	PREDICTED: pentatricopeptide repeat-containing protein At5g04810, chloroplastic-like [Glycine max]
c83131.graph_c0	--	--	--	--	[R]	General function prediction only	--	--	hypothetical protein VITISV_010513 [Vitis vinifera]
c44985.graph_c0	[R]	General function prediction only	--	--	[R]	General function prediction only	Tetratricopeptide repeat;; Tetratricopeptide repeat	FAM10 family protein At4g22670 GN=At4g22670 OS=Arabidopsis thaliana (Mouse-ear cress) PE=1 SV=1	PREDICTED: tetratricopeptide repeat protein 13-like [Glycine max]
c48329.graph_c0	[E]	Amino acid transport and metabolism	--	K00818|0.0|rcu:RCOM_1575530|acetylornithine aminotransferase, putative (EC:2.6.1.11)	[E]	Amino acid transport and metabolism	Aminotransferase class-III	Acetylornithine aminotransferase, mitochondrial (Precursor) GN=AG118 OS=Alnus glutinosa (European alder) PE=2 SV=1	PREDICTED: acetylornithine aminotransferase, mitochondrial-like [Glycine max]
c31689.graph_c0	--	--	Cellular Component: cytoplasm (GO:0005737);;	--	--	--	Variant SH3 domain;; SH3 domain;; Variant SH3 domain	--	PREDICTED: uncharacterized protein LOC100810746 isoform 1 [Glycine max]
c73771.graph_c0	--	--	--	--	--	--	--	--	PREDICTED: uncharacterized protein At4g38062-like [Glycine max]
c40568.graph_c0	--	--	--	--	--	--	Domain of unknown function (DUF4378)	--	PREDICTED: uncharacterized protein LOC101509220 [Cicer arietinum]
c47778.graph_c0	[H]	Coenzyme transport and metabolism	Molecular Function: GTP cyclohydrolase I activity (GO:0003934);; Cellular Component: cytoplasm (GO:0005737);; Biological Process: tetrahydrofolate biosynthetic process (GO:0046654);;	K01495|0.0|rcu:RCOM_1416900|GTP cyclohydrolase I, putative (EC:3.5.4.16)	[H]	Coenzyme transport and metabolism	GTP cyclohydrolase I;; GTP cyclohydrolase I	GTP cyclohydrolase 1 (Fragment) OS=Euglena gracilis PE=3 SV=1	PREDICTED: uncharacterized protein LOC100780537 [Glycine max]
c54524.graph_c0	--	--	--	--	--	--	Domain of unknown function (DUF296);; AT hook motif	Putative DNA-binding protein ESCAROLA GN=ESC OS=Arabidopsis thaliana (Mouse-ear cress) PE=2 SV=1	PREDICTED: uncharacterized protein LOC100812673 [Glycine max]
c26693.graph_c0	--	--	Molecular Function: ATP binding (GO:0005524);; Cellular Component: plasma membrane (GO:0005886);; Biological Process: ATP catabolic process (GO:0006200);; Biological Process: fatty acid beta-oxidation (GO:0006635);; Biological Process: peroxisome organization (GO:0007031);; Molecular Function: xenobiotic-transporting ATPase activity (GO:0008559);; Biological Process: toxin catabolic process (GO:0…	--	[IR]	--	ABC transporter transmembrane region 2	ABC transporter D family member 1 GN=At4g39850 OS=Arabidopsis thaliana (Mouse-ear cress) PE=1 SV=1	PREDICTED: LOW QUALITY PROTEIN: ABC transporter D family member 1-like [Cicer arietinum]
c37979.graph_c0	[E]	Amino acid transport and metabolism	--	K00600|1e-161|vvi:100245411|hypothetical protein LOC100245411	[E]	Amino acid transport and metabolism	Serine hydroxymethyltransferase	Serine hydroxymethyltransferase 2, mitochondrial (Precursor) GN=F2P16.40 OS=Arabidopsis thaliana (Mouse-ear cress) PE=1 SV=2	PREDICTED: serine hydroxymethyltransferase, mitochondrial-like [Glycine max]
c30951.graph_c0	[O]	Posttranslational modification, protein turnover, chaperones	Molecular Function: ATP binding (GO:0005524);; Cellular Component: cell wall (GO:0005618);; Cellular Component: nucleolus (GO:0005730);; Cellular Component: plasma membrane (GO:0005886);; Biological Process: protein folding (GO:0006457);; Biological Process: response to heat (GO:0009408);; Biological Process: response to salt stress (GO:0009651);; Molecular Function: heat shock protein binding (G…	K09503|7e-24|pop:POPTR_558228|hypothetical protein	[O]	Posttranslational modification, protein turnover, chaperones	DnaJ domain	DnaJ protein homolog ANJ1 (Precursor) OS=Atriplex nummularia (Old man saltbush) PE=2 SV=1	putative dnaJ chaperone family protein [Zea mays]
c1780.graph_c0	--	--	Cellular Component: nucleus (GO:0005634);; Biological Process: auxin-activated signaling pathway (GO:0009734);; Biological Process: cytokinin-activated signaling pathway (GO:0009736);; Biological Process: response to abscisic acid (GO:0009737);; Molecular Function: water channel activity (GO:0015250);; Molecular Function: identical protein binding (GO:0042802);; Biological Process: lateral root d…	--	--	--	Transcription factor BRX N-terminal domain	Protein BREVIS RADIX GN=BRX OS=Arabidopsis thaliana (Mouse-ear cress) PE=1 SV=2	PREDICTED: protein BREVIS RADIX-like [Glycine max]
c45884.graph_c0	--	--	--	K13199|1e-172|vvi:100259885|hypothetical protein LOC100259885	[R]	General function prediction only	Hyaluronan / mRNA binding family;; Stm1	Formin-like protein 16 (Precursor) GN=OsJ_008039 OS=Oryza sativa subsp. japonica (Rice) PE=2 SV=1	PREDICTED: uncharacterized protein LOC100791259 [Glycine max]
c77588.graph_c0	[M]	Cell wall/membrane/envelope biogenesis	Molecular Function: glycogen (starch) synthase activity (GO:0004373);; Cellular Component: cytoplasm (GO:0005737);; Biological Process: glycogen biosynthetic process (GO:0005978);;	--	[G]	Carbohydrate transport and metabolism	Glycogen synthase	--	GYS_NEUCR Glycogen [starch] synthase [Aspergillus nidulans FGSC A4]
c57529.graph_c0	--	--	Molecular Function: ATP binding (GO:0005524);; Biological Process: ATP catabolic process (GO:0006200);; Biological Process: drug transmembrane transport (GO:0006855);; Cellular Component: plasmodesma (GO:0009506);; Molecular Function: organic phosphonate transmembrane-transporting ATPase activity (GO:0015416);; Cellular Component: integral component of membrane (GO:0016021);; Cellular Component: …	--	[Q]	Secondary metabolites biosynthesis, transport and catabolism	ABC-2 type transporter	Pleiotropic drug resistance protein 13 GN=OSJNBb0048O22.8 OS=Oryza sativa subsp. japonica (Rice) PE=3 SV=1	PREDICTED: ABC transporter G family member 31-like [Glycine max]
c100872.graph_c0	[J]	Translation, ribosomal structure and biogenesis	Molecular Function: structural constituent of ribosome (GO:0003735);; Biological Process: translation (GO:0006412);; Cellular Component: large ribosomal subunit (GO:0015934);;	K02874|3e-40|sbi:SORBI_08g021680|hypothetical protein	[J]	Translation, ribosomal structure and biogenesis	Ribosomal protein L14p/L23e	50S ribosomal protein L14, chloroplastic GN=rpl14 OS=Thalassiosira pseudonana (Marine diatom) PE=3 SV=1	PREDICTED: 60S ribosomal protein L14, mitochondrial-like [Setaria italica]
c23661.graph_c0	--	--	Molecular Function: catalytic activity (GO:0003824);; Molecular Function: calmodulin binding (GO:0005516);; Cellular Component: intracellular (GO:0005622);; Biological Process: phosphatidylinositol biosynthetic process (GO:0006661);; Biological Process: RNA metabolic process (GO:0016070);;	--	--	--	2'-5' RNA ligase superfamily	Proline-rich receptor-like protein kinase PERK2 GN=PERK2 OS=Arabidopsis thaliana (Mouse-ear cress) PE=2 SV=3	PREDICTED: uncharacterized protein LOC100802388 [Glycine max]
c40831.graph_c0	[G]	Carbohydrate transport and metabolism	--	K01728|0.0|vvi:100246761|hypothetical protein LOC100246761	--	--	Pectate lyase	Putative pectate lyase 21 (Precursor) GN=At5g55720 OS=Arabidopsis thaliana (Mouse-ear cress) PE=3 SV=1	PREDICTED: probable pectate lyase 4-like [Glycine max]
c96888.graph_c0	[K]	Transcription	--	--	--	--	MerR HTH family regulatory protein;; MerR family regulatory protein	--	hypothetical protein ZEAMMB73_407628, partial [Zea mays]
c26392.graph_c0	--	--	Molecular Function: ATP binding (GO:0005524);; Biological Process: proteolysis (GO:0006508);; Molecular Function: peptidase activity (GO:0008233);; Molecular Function: nucleoside-triphosphatase activity (GO:0017111);; Biological Process: cell division (GO:0051301);;	--	[O]	Posttranslational modification, protein turnover, chaperones	--	--	PREDICTED: mitochondrial chaperone BCS1-like isoform 5 [Glycine max]
c68023.graph_c0	[O]	Posttranslational modification, protein turnover, chaperones	--	K03066|2e-62|rcu:RCOM_0826390|26S protease regulatory subunit, putative (EC:3.6.4.3)	[O]	Posttranslational modification, protein turnover, chaperones	--	26S protease regulatory subunit 8 homolog B GN=F28I16.150 OS=Arabidopsis thaliana (Mouse-ear cress) PE=1 SV=1	26S protease regulatory subunit 8 [Mucor circinelloides f. circinelloides 1006PhL]
c52080.graph_c0	--	--	--	K11251|3e-78|vvi:100259607|hypothetical protein LOC100259607	[B]	Chromatin structure and dynamics	Core histone H2A/H2B/H3/H4	Probable histone H2AXb GN=At1g54690 OS=Arabidopsis thaliana (Mouse-ear cress) PE=1 SV=1	PREDICTED: histone H2AX-like [Glycine max]
c91360.graph_c0	[R]	General function prediction only	Molecular Function: nucleotide binding (GO:0000166);; Molecular Function: mRNA binding (GO:0003729);; Biological Process: RNA 3'-end processing (GO:0031123);; Biological Process: negative regulation of transcription, DNA-templated (GO:0045892);; Biological Process: developmental growth (GO:0048589);;	K14407|2e-23|ppp:PHYPADRAFT_9554|hypothetical protein	[A]	RNA processing and modification	RNA recognition motif. (a.k.a. RRM, RBD, or RNP domain);; RNA recognition motif. (a.k.a. RRM, RBD, or RNP domain);; RNA recognition motif (a.k.a. RRM, RBD, or RNP domain)	Glycine-rich RNA-binding protein 10 GN=GRP10 OS=Brassica napus (Rape) PE=1 SV=1	hypothetical protein ZEAMMB73_461561 [Zea mays]
c52876.graph_c0	[V]	Defense mechanisms	--	--	[R]	General function prediction only	MatE	Protein TRANSPARENT TESTA 12 GN=F17J16_80 OS=Arabidopsis thaliana (Mouse-ear cress) PE=2 SV=1	PREDICTED: protein TRANSPARENT TESTA 12-like [Glycine max]
c25951.graph_c0	[O]	Posttranslational modification, protein turnover, chaperones	Biological Process: metabolic process (GO:0008152);; Biological Process: response to abscisic acid (GO:0009737);; Molecular Function: amino acid binding (GO:0016597);;	--	--	--	ACT domain	--	PREDICTED: uncharacterized protein LOC100794729 [Glycine max]
c17582.graph_c0	--	--	Molecular Function: GTPase activity (GO:0003924);; Molecular Function: signal transducer activity (GO:0004871);; Molecular Function: GTP binding (GO:0005525);; Cellular Component: nucleus (GO:0005634);; Biological Process: GTP catabolic process (GO:0006184);; Biological Process: G-protein coupled receptor signaling pathway (GO:0007186);; Biological Process: response to abscisic acid (GO:0009737);…	--	[DT]	--	G-protein alpha subunit	Guanine nucleotide-binding protein alpha-1 subunit OS=Oryza sativa subsp. japonica (Rice) PE=1 SV=2	PREDICTED: uncharacterized protein LOC100818681 [Glycine max]
c19360.graph_c0	--	--	Cellular Component: nucleus (GO:0005634);; Cellular Component: apoplast (GO:0048046);;	--	[R]	General function prediction only	Ankyrin repeats (3 copies);; Ankyrin repeat;; Ankyrin repeats (many copies);; Ankyrin repeats (many copies);; Ankyrin repeat	Formin-like protein 5 GN=P0453E05.107 OS=Oryza sativa subsp. japonica (Rice) PE=2 SV=2	PREDICTED: ankyrin repeat domain-containing protein 13B [Glycine max]
c44898.graph_c0	--	--	--	--	[M]	Cell wall/membrane/envelope biogenesis	--	Protein ycf2 (Fragment) GN=ycf2 OS=Oenothera picensis (Evening primrose) PE=3 SV=1	PREDICTED: uncharacterized protein LOC100790707 [Glycine max]
c82259.graph_c0	[R]	General function prediction only	Molecular Function: transferase activity (GO:0016740);;	--	[R]	General function prediction only	Aldo/keto reductase family	Aldo-keto reductase family 4 member C9 GN=AKR4C9 OS=Arabidopsis thaliana (Mouse-ear cress) PE=1 SV=1	predicted protein [Physcomitrella patens subsp. patens]
c16788.graph_c0	[U]	Intracellular trafficking, secretion, and vesicular transport	Cellular Component: mitochondrion (GO:0005739);; Cellular Component: Golgi apparatus (GO:0005794);; Biological Process: postreplication repair (GO:0006301);; Biological Process: intracellular protein transport (GO:0006886);; Molecular Function: protein transporter activity (GO:0008565);; Cellular Component: clathrin vesicle coat (GO:0030125);;	K12403|9e-94|pop:POPTR_717550|hypothetical protein	[U]	Intracellular trafficking, secretion, and vesicular transport	Clathrin adaptor complex small chain	AP-4 complex subunit sigma GN=At2g19790 OS=Arabidopsis thaliana (Mouse-ear cress) PE=2 SV=1	uncharacterized protein LOC100306047 [Glycine max]
c47162.graph_c1	--	--	--	--	[R]	General function prediction only	GIY-YIG catalytic domain	--	PREDICTED: structure-specific endonuclease subunit SLX1-like [Glycine max]
c46782.graph_c0	--	--	--	--	--	--	ARID/BRIGHT DNA binding domain	AT-rich interactive domain-containing protein 4 GN=ARID4 OS=Arabidopsis thaliana (Mouse-ear cress) PE=2 SV=1	PREDICTED: uncharacterized protein LOC100816540 [Glycine max]
c17010.graph_c0	[BQ]	--	Biological Process: mitotic G2 phase (GO:0000085);; Cellular Component: nucleus (GO:0005634);; Biological Process: regulation of transcription, DNA-templated (GO:0006355);; Biological Process: photomorphogenesis (GO:0009640);; Biological Process: response to salt stress (GO:0009651);; Biological Process: response to abscisic acid (GO:0009737);; Biological Process: embryo development ending in see…	K06067|1e-134|pop:POPTR_252260|HDA908	[B]	Chromatin structure and dynamics	Histone deacetylase domain	Histone deacetylase 6 GN=MDC12.7 OS=Arabidopsis thaliana (Mouse-ear cress) PE=1 SV=1	PREDICTED: histone deacetylase 6-like [Glycine max]
c43624.graph_c0	[LKJ]	--	--	K03257|0.0|vvi:100249159|hypothetical protein LOC100249159	[J]	Translation, ribosomal structure and biogenesis	DEAD/DEAH box helicase;; Helicase conserved C-terminal domain	Eukaryotic initiation factor 4A-8 OS=Nicotiana tabacum (Common tobacco) PE=2 SV=1	PREDICTED: uncharacterized protein LOC100806423 [Glycine max]
c39106.graph_c0	--	--	--	--	[L]	Replication, recombination and repair	DDE superfamily endonuclease	--	PREDICTED: putative nuclease HARBI1-like [Glycine max]
c42094.graph_c0	--	--	--	--	--	--	Domain of unknown function (DUF4228)	--	uncharacterized protein LOC100527730 [Glycine max]
c21360.graph_c0	--	--	Cellular Component: plastid (GO:0009536);;	--	--	--	--	--	uncharacterized protein LOC100383598 [Zea mays]
c39896.graph_c0	--	--	Molecular Function: sequence-specific DNA binding transcription factor activity (GO:0003700);; Biological Process: regulation of transcription, DNA-templated (GO:0006355);; Molecular Function: sequence-specific DNA binding (GO:0043565);;	--	--	--	Plant zinc cluster domain;; WRKY DNA -binding domain;; Plant zinc cluster domain	Probable WRKY transcription factor 15 GN=WRKY15 OS=Arabidopsis thaliana (Mouse-ear cress) PE=2 SV=1	transcription factor [Glycine max]
c44028.graph_c0	[O]	Posttranslational modification, protein turnover, chaperones	--	--	[O]	Posttranslational modification, protein turnover, chaperones	Domain associated at C-terminal with AAA;; ATPase family associated with various cellular activities (AAA)	Cell division cycle protein 48 homolog GN=CDC48 OS=Glycine max (Soybean) PE=1 SV=1	PREDICTED: uncharacterized protein LOC100820437 [Glycine max]
c80012.graph_c0	--	--	Molecular Function: nucleic acid binding (GO:0003676);; Cellular Component: plastid (GO:0009536);; Molecular Function: metal ion binding (GO:0046872);;	--	[R]	General function prediction only	--	Uncharacterized mitochondrial protein AtMg00810 GN=AtMg00810 OS=Arabidopsis thaliana (Mouse-ear cress) PE=4 SV=1	PREDICTED: uncharacterized protein LOC100817175 [Glycine max]
c84831.graph_c0	--	--	--	--	[L]	Replication, recombination and repair	--	--	--
c70916.graph_c0	--	--	Cellular Component: mitochondrion (GO:0005739);;	--	[R]	General function prediction only	PPR repeat;; PPR repeat family;; Pentatricopeptide repeat domain;; PPR repeat	Pentatricopeptide repeat-containing protein At3g50420 GN=PCMP-E85 OS=Arabidopsis thaliana (Mouse-ear cress) PE=2 SV=1	PREDICTED: pentatricopeptide repeat-containing protein At3g50420-like [Glycine max]
c19937.graph_c0	--	--	Molecular Function: peroxidase activity (GO:0004601);; Molecular Function: iron ion binding (GO:0005506);; Molecular Function: calcium ion binding (GO:0005509);; Biological Process: iron ion transport (GO:0006826);; Biological Process: defense response (GO:0006952);; Molecular Function: electron carrier activity (GO:0009055);; Biological Process: response to heat (GO:0009408);; Biological Process…	K13447|0.0|rcu:RCOM_1433130|respiratory burst oxidase, putative (EC:1.6.3.1)	[PQ]	--	Respiratory burst NADPH oxidase;; Ferric reductase like transmembrane component;; EF-hand domain pair;; EF-hand domain;; EF hand	Respiratory burst oxidase homolog protein B GN=RBOHB OS=Solanum tuberosum (Potato) PE=1 SV=1	PREDICTED: respiratory burst oxidase homolog protein B-like [Glycine max]
c65118.graph_c0	[E]	Amino acid transport and metabolism	Molecular Function: transporter activity (GO:0005215);; Biological Process: transport (GO:0006810);; Cellular Component: membrane (GO:0016020);;	--	[E]	Amino acid transport and metabolism	POT family	Probable peptide/nitrate transporter At1g27040 GN=At1g27040 OS=Arabidopsis thaliana (Mouse-ear cress) PE=2 SV=1	PREDICTED: nitrate transporter 1.2-like [Glycine max]
c40150.graph_c0	--	--	Cellular Component: cytosol (GO:0005829);; Biological Process: protein targeting to vacuole (GO:0006623);; Biological Process: ER to Golgi vesicle-mediated transport (GO:0006888);; Cellular Component: chloroplast (GO:0009507);; Cellular Component: extrinsic component of endoplasmic reticulum membrane (GO:0042406);;	--	[UD]	--	RINT-1 / TIP-1 family	--	PREDICTED: RINT1-like protein-like [Glycine max]
c35703.graph_c0	[GEPR]	--	Biological Process: carbohydrate transport (GO:0008643);; Cellular Component: integral component of membrane (GO:0016021);; Molecular Function: substrate-specific transmembrane transporter activity (GO:0022891);; Molecular Function: 2-alkenal reductase [NAD(P)] activity (GO:0032440);; Biological Process: transmembrane transport (GO:0055085);; Biological Process: oxidation-reduction process (GO:00…	--	[R]	General function prediction only	Sugar (and other) transporter;; Major Facilitator Superfamily	Polyol transporter 5 GN=PLT5 OS=Arabidopsis thaliana (Mouse-ear cress) PE=1 SV=2	PREDICTED: polyol transporter 5-like [Glycine max]
c77362.graph_c0	--	--	--	--	--	--	--	--	ribonuclease H [Phaseolus vulgaris]
c46010.graph_c0	--	--	Molecular Function: phospholipase A2 activity (GO:0004623);; Cellular Component: extracellular region (GO:0005576);; Cellular Component: vacuole (GO:0005773);; Cellular Component: Golgi apparatus (GO:0005794);; Biological Process: phospholipid metabolic process (GO:0006644);; Biological Process: lipid catabolic process (GO:0016042);;	K01047|4e-75|vvi:100243777|hypothetical protein LOC100243777	--	--	--	Phospholipase A2-alpha (Precursor) GN=PLA2-ALPHA OS=Arabidopsis thaliana (Mouse-ear cress) PE=1 SV=1	uncharacterized protein LOC100797904 precursor [Glycine max]
c42004.graph_c0	[RTKL]	--	--	--	--	--	Protein kinase domain;; Protein tyrosine kinase	LRR receptor-like serine/threonine-protein kinase FEI 2 (Precursor) GN=FEI2 OS=Arabidopsis thaliana (Mouse-ear cress) PE=1 SV=1	PREDICTED: LRR receptor-like serine/threonine-protein kinase FEI 1-like [Glycine max]
c94022.graph_c0	--	--	Molecular Function: binding (GO:0005488);; Cellular Component: intracellular (GO:0005622);; Biological Process: primary metabolic process (GO:0044238);; Biological Process: cellular macromolecule metabolic process (GO:0044260);;	--	[R]	General function prediction only	--	Endonuclease OS=Nicotiana tabacum (Common tobacco) PE=2 SV=1	PREDICTED: uncharacterized protein LOC100795634 [Glycine max]
c39524.graph_c0	--	--	--	--	--	--	--	Uncharacterized GPI-anchored protein At1g61900 (Precursor) GN=At1g61900 OS=Arabidopsis thaliana (Mouse-ear cress) PE=1 SV=1	PREDICTED: uncharacterized GPI-anchored protein At1g61900-like [Glycine max]
c94431.graph_c0	[G]	Carbohydrate transport and metabolism	Molecular Function: 1,4-alpha-glucan branching enzyme activity (GO:0003844);; Molecular Function: hydrolase activity, hydrolyzing O-glycosyl compounds (GO:0004553);; Biological Process: glycogen biosynthetic process (GO:0005978);; Biological Process: starch metabolic process (GO:0005982);; Cellular Component: chloroplast stroma (GO:0009570);; Molecular Function: cation binding (GO:0043169);;	--	[G]	Carbohydrate transport and metabolism	--	1,4-alpha-glucan-branching enzyme 2-2, chloroplastic/amyloplastic (Precursor) GN=F17C15.70 OS=Arabidopsis thaliana (Mouse-ear cress) PE=1 SV=1	glycoside hydrolase [Auricularia delicata TFB-10046 SS5]
c35756.graph_c0	--	--	Biological Process: lipid metabolic process (GO:0006629);; Molecular Function: hydrolase activity, acting on ester bonds (GO:0016788);;	--	--	--	GDSL-like Lipase/Acylhydrolase	GDSL esterase/lipase At1g33811 (Precursor) GN=At1g33811 OS=Arabidopsis thaliana (Mouse-ear cress) PE=2 SV=1	PREDICTED: GDSL esterase/lipase At5g45670-like [Glycine max]
c31765.graph_c0	--	--	--	--	--	--	Protein of unknown function (DUF1639)	--	PREDICTED: uncharacterized protein LOC101496171 [Cicer arietinum]
c65640.graph_c0	--	--	--	--	--	--	--	Rho guanine nucleotide exchange factor 8 GN=ROPGEF8 OS=Arabidopsis thaliana (Mouse-ear cress) PE=1 SV=1	PREDICTED: rho guanine nucleotide exchange factor 8-like [Glycine max]
c23963.graph_c0	[J]	Translation, ribosomal structure and biogenesis	Molecular Function: structural constituent of ribosome (GO:0003735);; Cellular Component: ribosome (GO:0005840);; Biological Process: translation (GO:0006412);; Cellular Component: chloroplast stroma (GO:0009570);; Cellular Component: thylakoid (GO:0009579);; Cellular Component: chloroplast envelope (GO:0009941);;	K02899|8e-87|rcu:RCOM_1676950|ribosomal protein L27, putative	[J]	Translation, ribosomal structure and biogenesis	Ribosomal L27 protein	50S ribosomal protein L27, chloroplastic (Precursor) GN=RPL27 OS=Arabidopsis thaliana (Mouse-ear cress) PE=2 SV=1	PREDICTED: 50S ribosomal protein L27, chloroplastic-like [Glycine max]
c17919.graph_c0	--	--	Molecular Function: ubiquitin-protein ligase activity (GO:0004842);; Cellular Component: cytoplasm (GO:0005737);; Molecular Function: zinc ion binding (GO:0008270);;	--	[A]	RNA processing and modification	RING-variant domain	Probable E3 ubiquitin ligase SUD1 GN=F28A23.140 OS=Arabidopsis thaliana (Mouse-ear cress) PE=1 SV=1	PREDICTED: uncharacterized protein LOC100527094 [Glycine max]
c34012.graph_c0	--	--	Cellular Component: plasma membrane (GO:0005886);; Molecular Function: transmembrane transporter activity (GO:0022857);; Biological Process: transmembrane transport (GO:0055085);;	--	[F]	Nucleotide transport and metabolism	--	Nucleobase-ascorbate transporter 11 GN=NAT11 OS=Arabidopsis thaliana (Mouse-ear cress) PE=2 SV=1	PREDICTED: nucleobase-ascorbate transporter 11-like [Glycine max]
c58315.graph_c0	--	--	--	--	[P]	Inorganic ion transport and metabolism	--	Sodium/hydrogen exchanger 2 GN=NHX2 OS=Arabidopsis thaliana (Mouse-ear cress) PE=2 SV=2	PREDICTED: sodium/hydrogen exchanger 2-like isoform 1 [Glycine max]
c49115.graph_c0	--	--	--	--	--	--	--	Proline-rich receptor-like protein kinase PERK9 GN=PERK9 OS=Arabidopsis thaliana (Mouse-ear cress) PE=2 SV=1	predicted protein [Populus trichocarpa]
c83731.graph_c0	--	--	--	--	--	--	--	--	PREDICTED: uncharacterized protein LOC101515133 [Cicer arietinum]
c63593.graph_c0	[E]	Amino acid transport and metabolism	--	--	[E]	Amino acid transport and metabolism	--	Amino-acid permease BAT1 homolog GN=OsJ_02547 OS=Oryza sativa subsp. japonica (Rice) PE=2 SV=1	PREDICTED: uncharacterized amino-acid permease C15C4.04c-like [Glycine max]
c85678.graph_c0	[T]	Signal transduction mechanisms	Molecular Function: phosphorelay sensor kinase activity (GO:0000155);; Molecular Function: phosphorelay response regulator activity (GO:0000156);; Biological Process: phosphorelay signal transduction system (GO:0000160);; Molecular Function: ATP binding (GO:0005524);; Biological Process: regulation of transcription, DNA-templated (GO:0006355);; Cellular Component: membrane (GO:0016020);; Biologic…	--	[T]	Signal transduction mechanisms	Histidine kinase-, DNA gyrase B-, and HSP90-like ATPase	--	predicted protein [Populus trichocarpa]
c51290.graph_c0	[K]	Transcription	Molecular Function: DNA binding (GO:0003677);; Molecular Function: DNA-directed RNA polymerase activity (GO:0003899);; Cellular Component: nucleus (GO:0005634);; Biological Process: transcription, DNA-templated (GO:0006351);; Biological Process: protein targeting to mitochondrion (GO:0006626);; Molecular Function: protein dimerization activity (GO:0046983);;	K03027|0.0|vvi:100248046|hypothetical protein LOC100248046	[K]	Transcription	RNA polymerase Rpb3/RpoA insert domain;; RNA polymerase Rpb3/Rpb11 dimerisation domain	DNA-directed RNA polymerase II subunit RPB3-B GN=RPB36B OS=Arabidopsis thaliana (Mouse-ear cress) PE=1 SV=2	PREDICTED: DNA-directed RNA polymerases I and III subunit RPAC1-like [Glycine max]
c42923.graph_c0	--	--	Molecular Function: DNA binding (GO:0003677);; Molecular Function: chromatin binding (GO:0003682);;	--	--	--	--	Telomere repeat-binding protein 3 GN=T2E22.13 OS=Arabidopsis thaliana (Mouse-ear cress) PE=1 SV=1	PREDICTED: telomere repeat-binding protein 4-like [Glycine max]
c49675.graph_c0	[J]	Translation, ribosomal structure and biogenesis	--	--	[J]	Translation, ribosomal structure and biogenesis	Elongation factor Tu domain 2	Elongation factor 1-alpha OS=Solanum lycopersicum (Tomato) PE=2 SV=1	elongation factor 1 alpha [Capsicum chinense]
c99715.graph_c0	[H]	Coenzyme transport and metabolism	--	--	--	--	--	--	--
c17123.graph_c0	--	--	--	--	--	--	--	--	PREDICTED: tyrosine-protein phosphatase 3-like [Cicer arietinum]
c75094.graph_c0	--	--	--	--	--	--	--	Putative membrane protein ycf1 GN=ycf1-B OS=Cucumis sativus (Cucumber) PE=3 SV=2	similar to hedgehog protein [Cyanidioschyzon merolae strain 10D]
c102569.graph_c0	--	--	--	--	--	--	--	--	unknown [Glycine max]
c39757.graph_c0	--	--	--	--	[G]	Carbohydrate transport and metabolism	--	Beta-hexosaminidase 1 (Precursor) GN=T26I12.140 OS=Arabidopsis thaliana (Mouse-ear cress) PE=1 SV=1	PREDICTED: beta-hexosaminidase 1-like [Cicer arietinum]
c40247.graph_c0	--	--	--	--	--	--	--	--	unknown [Glycine max]
c46065.graph_c1	--	--	--	--	--	--	F-box domain	Putative FBD-associated F-box protein At5g22720 GN=At5g22720 OS=Arabidopsis thaliana (Mouse-ear cress) PE=2 SV=2	PREDICTED: F-box protein At1g60400-like [Glycine max]
c33960.graph_c0	[G]	Carbohydrate transport and metabolism	Molecular Function: mannosyl-oligosaccharide 1,3-1,6-alpha-mannosidase activity (GO:0004572);; Cellular Component: endosome (GO:0005768);; Cellular Component: Golgi apparatus (GO:0005794);; Cellular Component: trans-Golgi network (GO:0005802);; Biological Process: mannose metabolic process (GO:0006013);; Biological Process: protein N-linked glycosylation (GO:0006487);; Molecular Function: zinc io…	K01231|0.0|vvi:100243903|hypothetical protein LOC100243903	[G]	Carbohydrate transport and metabolism	Glycosyl hydrolases family 38 N-terminal domain;; Glycosyl hydrolases family 38 C-terminal domain;; Alpha mannosidase, middle domain	Early nodulin-20 (Precursor) GN=ENOD20 OS=Medicago truncatula (Barrel medic) PE=3 SV=1	PREDICTED: alpha-mannosidase 2x-like [Glycine max]
c2096.graph_c0	[R]	General function prediction only	--	--	--	--	Protein of unknown function DUF45;; WLM domain	--	--
c81087.graph_c0	--	--	Cellular Component: 1,3-beta-D-glucan synthase complex (GO:0000148);; Molecular Function: 1,3-beta-D-glucan synthase activity (GO:0003843);; Cellular Component: Golgi apparatus (GO:0005794);; Biological Process: (1->3)-beta-D-glucan biosynthetic process (GO:0006075);; Biological Process: protein targeting to membrane (GO:0006612);; Biological Process: nucleotide transport (GO:0006862);; Biologica…	K11000|4e-72|rcu:RCOM_1174510|transferase, transferring glycosyl groups, putative (EC:2.4.1.34)	[M]	Cell wall/membrane/envelope biogenesis	--	Callose synthase 12 OS=Arabidopsis thaliana (Mouse-ear cress) PE=1 SV=1	PREDICTED: callose synthase 12-like [Glycine max]
c51079.graph_c0	--	--	--	--	[S]	Function unknown	RWD domain	--	PREDICTED: RWD domain-containing protein 1-like [Glycine max]
c43505.graph_c0	--	--	--	--	--	--	Alkaline and neutral invertase;; Alkaline and neutral invertase	Alkaline/neutral invertase CINV2 GN=CINV2 OS=Arabidopsis thaliana (Mouse-ear cress) PE=2 SV=1	PREDICTED: uncharacterized protein LOC100803655 [Glycine max]
c85114.graph_c0	[T]	Signal transduction mechanisms	--	--	--	--	--	--	hypothetical protein OsJ_25689 [Oryza sativa Japonica Group]
c43378.graph_c0	[O]	Posttranslational modification, protein turnover, chaperones	--	--	[WV]	--	--	Proline-rich receptor-like protein kinase PERK2 GN=PERK2 OS=Arabidopsis thaliana (Mouse-ear cress) PE=2 SV=3	gag-pol polyprotein [Phaseolus vulgaris]
c35281.graph_c0	[O]	Posttranslational modification, protein turnover, chaperones	Molecular Function: DNA binding (GO:0003677);;	--	--	--	Domain of unknown function (DUF3444);; DnaJ domain	Chaperone protein dnaJ 49 OS=Arabidopsis thaliana (Mouse-ear cress) PE=2 SV=2	PREDICTED: uncharacterized protein LOC100788692 [Glycine max]
c34467.graph_c0	--	--	--	--	--	--	von Willebrand factor type D domain	--	predicted protein [Leptosphaeria maculans JN3]
c50820.graph_c0	[C]	Energy production and conversion	Molecular Function: electron carrier activity (GO:0009055);; Biological Process: electron transport chain (GO:0022900);; Molecular Function: metal ion binding (GO:0046872);; Molecular Function: 2 iron, 2 sulfur cluster binding (GO:0051537);;	K02639|2e-72|rcu:RCOM_1539220|Ferredoxin-3, chloroplast precursor, putative	--	--	2Fe-2S iron-sulfur cluster binding domain	Ferredoxin-3, chloroplastic (Precursor) GN=FDX3 OS=Zea mays (Maize) PE=2 SV=1	uncharacterized protein LOC100500583 [Glycine max]
c27784.graph_c0	--	--	Molecular Function: superoxide dismutase activity (GO:0004784);; Cellular Component: cytoplasm (GO:0005737);; Biological Process: L-fucose biosynthetic process (GO:0006005);; Biological Process: stomatal complex morphogenesis (GO:0010103);; Biological Process: L-ascorbic acid biosynthetic process (GO:0019853);; Biological Process: cellular cation homeostasis (GO:0030003);; Molecular Function: man…	--	--	--	Cupin;; Cupin domain	Germin-like protein 1 (Precursor) GN=GER1 OS=Brassica napus (Rape) PE=2 SV=1	oxalic acid oxidase [Brassica napus]
c61038.graph_c0	--	--	--	--	--	--	--	--	PREDICTED: serine/threonine-protein kinase At5g01020-like [Glycine max]
c23454.graph_c0	--	--	Biological Process: regulation of gene expression (GO:0010468);; Biological Process: single-organism process (GO:0044699);; Molecular Function: metal ion binding (GO:0046872);; Biological Process: regulation of primary metabolic process (GO:0080090);; Biological Process: regulation of cellular macromolecule biosynthetic process (GO:2000112);;	--	--	--	C2H2-type zinc finger	Probable transcriptional regulator RABBIT EARS GN=RBE OS=Arabidopsis thaliana (Mouse-ear cress) PE=2 SV=2	PREDICTED: probable transcriptional regulator RABBIT EARS-like [Glycine max]
c75789.graph_c0	--	--	--	--	--	--	--	--	hypothetical protein AURANDRAFT_64293 [Aureococcus anophagefferens]
c49842.graph_c0	[MJ]	--	--	K00971|0.0|vvi:100233006|GDP-D-mannose pyrophosphorylase	[M]	Cell wall/membrane/envelope biogenesis	Nucleotidyl transferase;; MobA-like NTP transferase domain;; Bacterial transferase hexapeptide (six repeats)	Mannose-1-phosphate guanylyltransferase 1 GN=At2g39770 OS=Arabidopsis thaliana (Mouse-ear cress) PE=1 SV=1	GDP-D-mannose pyrophosphorylase [Glycine max]
c88127.graph_c0	--	--	--	--	--	--	--	--	hypothetical protein [Podospora anserina S mat+]
c38181.graph_c0	--	--	--	--	--	--	Protein of unknown function (DUF 659)	--	HAT family dimerization domain containing protein [Medicago truncatula]
c60610.graph_c0	--	--	--	--	[R]	General function prediction only	Degradation arginine-rich protein for mis-folding	--	hypothetical protein EMIHUDRAFT_433800 [Emiliania huxleyi CCMP1516]
c37663.graph_c0	[RTKL]	--	Molecular Function: protein serine/threonine kinase activity (GO:0004674);; Molecular Function: ATP binding (GO:0005524);; Biological Process: protein phosphorylation (GO:0006468);;	--	[T]	Signal transduction mechanisms	Protein kinase domain;; Protein tyrosine kinase	Probable receptor-like protein kinase At5g38990 (Precursor) GN=At5g38990 OS=Arabidopsis thaliana (Mouse-ear cress) PE=2 SV=1	PREDICTED: receptor-like protein kinase FERONIA-like [Glycine max]
c51133.graph_c0	--	--	--	K11841|0.0|vvi:100261998|hypothetical protein LOC100261998	[O]	Posttranslational modification, protein turnover, chaperones	Ubiquitin carboxyl-terminal hydrolase;; Ubiquitin carboxyl-terminal hydrolase	Ubiquitin carboxyl-terminal hydrolase 24 GN=UBP24 OS=Arabidopsis thaliana (Mouse-ear cress) PE=1 SV=1	PREDICTED: ubiquitin carboxyl-terminal hydrolase 24-like [Glycine max]
c50479.graph_c0	--	--	--	--	--	--	--	--	PREDICTED: uncharacterized protein LOC100808512 [Glycine max]
c3671.graph_c0	--	--	--	--	--	--	Transposase family tnp2	--	hypothetical protein - soybean transposable element Tgm5 (fragment)
c4076.graph_c0	--	--	--	--	--	--	--	--	lyr family protein [Colletotrichum orbiculare MAFF 240422]
c76781.graph_c0	[Q]	Secondary metabolites biosynthesis, transport and catabolism	Biological Process: polysaccharide biosynthetic process (GO:0000271);; Molecular Function: copper ion binding (GO:0005507);; Cellular Component: extracellular region (GO:0005576);; Molecular Function: L-ascorbate oxidase activity (GO:0008447);; Cellular Component: plant-type cell wall (GO:0009505);; Cellular Component: plasmodesma (GO:0009506);; Biological Process: multidimensional cell growth (G…	--	[Q]	Secondary metabolites biosynthesis, transport and catabolism	Multicopper oxidase	L-ascorbate oxidase homolog (Precursor) GN=Bp10 OS=Brassica napus (Rape) PE=2 SV=1	PREDICTED: L-ascorbate oxidase homolog [Glycine max]
c87359.graph_c0	--	--	--	--	--	--	--	Glycine-rich RNA-binding protein 1 (Fragment) GN=GRP1 OS=Sorghum bicolor (Sorghum) PE=2 SV=1	--
c82303.graph_c0	--	--	--	--	--	--	--	--	PREDICTED: uncharacterized protein LOC100795321 [Glycine max]
c50305.graph_c0	[EH]	--	--	K00826|0.0|rcu:RCOM_0858990|branched-chain amino acid aminotransferase, putative (EC:2.6.1.42)	[E]	Amino acid transport and metabolism	Aminotransferase class IV	Branched-chain-amino-acid aminotransferase 5, chloroplastic (Precursor) GN=BCAT5 OS=Arabidopsis thaliana (Mouse-ear cress) PE=1 SV=1	uncharacterized protein LOC100798328 [Glycine max]
c26660.graph_c0	[GER]	--	Biological Process: glucose catabolic process (GO:0006007);; Biological Process: transport (GO:0006810);; Cellular Component: integral component of membrane (GO:0016021);;	--	[S]	Function unknown	Eukaryotic protein of unknown function (DUF914);; EamA-like transporter family;; Triose-phosphate Transporter family;; UAA transporter family;; Multidrug resistance efflux transporter	--	uncharacterized protein LOC100788015 [Glycine max]
c36910.graph_c0	--	--	--	K03233|6e-08|ppp:PHYPADRAFT_206386|hypothetical protein	[J]	Translation, ribosomal structure and biogenesis	Elongation factor 1 gamma, conserved domain	--	elongation factor 1 gamma domain-containing protein [Scheffersomyces stipitis CBS 6054]
c78469.graph_c0	[G]	Carbohydrate transport and metabolism	--	--	--	--	--	--	--
c45956.graph_c0	--	--	--	--	--	--	--	--	PREDICTED: uncharacterized protein LOC100784692 [Glycine max]
c45949.graph_c0	--	--	Molecular Function: protein serine/threonine kinase activity (GO:0004674);; Molecular Function: ATP binding (GO:0005524);; Biological Process: protein phosphorylation (GO:0006468);;	--	[T]	Signal transduction mechanisms	--	Wall-associated receptor kinase-like 14 (Precursor) GN=WAKL14 OS=Arabidopsis thaliana (Mouse-ear cress) PE=2 SV=2	PREDICTED: wall-associated receptor kinase-like 14-like [Glycine max]
c57169.graph_c0	--	--	Molecular Function: cyclin-dependent protein serine/threonine kinase activity (GO:0004693);; Molecular Function: ATP binding (GO:0005524);; Cellular Component: plasma membrane (GO:0005886);; Biological Process: protein phosphorylation (GO:0006468);; Molecular Function: carbohydrate binding (GO:0030246);;	--	--	--	Legume lectin domain	L-type lectin-domain containing receptor kinase S.4 (Precursor) GN=LECRKS4 OS=Arabidopsis thaliana (Mouse-ear cress) PE=1 SV=1	receptor-like protein kinase [Glycine max]
c22095.graph_c0	--	--	--	--	--	--	--	--	uncharacterized protein LOC100526944 [Glycine max]
c46431.graph_c0	--	--	Molecular Function: acid-amino acid ligase activity (GO:0016881);;	--	[O]	Posttranslational modification, protein turnover, chaperones	Ubiquitin-conjugating enzyme	Probable ubiquitin-conjugating enzyme E2 24 GN=T1B8.8 OS=Arabidopsis thaliana (Mouse-ear cress) PE=2 SV=1	PREDICTED: probable ubiquitin-conjugating enzyme E2 24-like [Glycine max]
c44002.graph_c0	--	--	--	--	--	--	Protein of unknown function (DUF1218)	--	PREDICTED: uncharacterized protein LOC100804333 [Glycine max]
c81547.graph_c0	--	--	Molecular Function: transporter activity (GO:0005215);; Cellular Component: Golgi apparatus (GO:0005794);; Biological Process: transport (GO:0006810);; Biological Process: signal transduction (GO:0007165);; Biological Process: response to hormone (GO:0009725);;	--	[I]	Lipid transport and metabolism	--	--	PREDICTED: SEC14 cytosolic factor-like [Glycine max]
c51863.graph_c0	[R]	General function prediction only	--	--	[DT]	--	50S ribosome-binding GTPase;; Elongation factor Tu GTP binding domain;; KH domain;; AIG1 family;; Ferrous iron transport protein B;; Ethanolamine utilisation - propanediol utilisation	GTP-binding protein ERG GN=ERG OS=Antirrhinum majus (Garden snapdragon) PE=2 SV=1	PREDICTED: GTP-binding protein ERG-like [Glycine max]
c37786.graph_c0	[I]	Lipid transport and metabolism	--	K00507|5e-23|zma:100382970|hypothetical protein LOC100382970	[I]	Lipid transport and metabolism	Fatty acid desaturase	Delta-9 desaturase-like 5 protein GN=At1g06360 OS=Arabidopsis thaliana (Mouse-ear cress) PE=2 SV=1	predicted protein [Thalassiosira pseudonana CCMP1335]
c16736.graph_c0	[E]	Amino acid transport and metabolism	Molecular Function: protein binding (GO:0005515);; Molecular Function: ATP binding (GO:0005524);; Cellular Component: mitochondrion (GO:0005739);; Biological Process: cysteine metabolic process (GO:0006534);; Molecular Function: zinc ion binding (GO:0008270);; Molecular Function: transaminase activity (GO:0008483);; Cellular Component: chloroplast (GO:0009507);; Biological Process: iron-sulfur cl…	K04487|0.0|pop:POPTR_718085|cysteine desulfurase/transaminase (EC:2.8.1.7)	[E]	Amino acid transport and metabolism	Aminotransferase class-V;; Beta-eliminating lyase;; DegT/DnrJ/EryC1/StrS aminotransferase family;; Pyridoxal-dependent decarboxylase conserved domain	Cysteine desulfurase 1, mitochondrial (Precursor) GN=NIFS OS=Arabidopsis thaliana (Mouse-ear cress) PE=1 SV=1	PREDICTED: cysteine desulfurase 1, mitochondrial-like isoform 1 [Glycine max]
c27101.graph_c0	--	--	Molecular Function: zinc ion binding (GO:0008270);;	--	[O]	Posttranslational modification, protein turnover, chaperones	IBR domain;; Reverse transcriptase-like	Putative uncharacterized protein At4g01020, chloroplastic (Precursor) GN=At4g01020 OS=Arabidopsis thaliana (Mouse-ear cress) PE=4 SV=1	PREDICTED: uncharacterized protein LOC100790037 [Glycine max]
c23472.graph_c0	--	--	Molecular Function: diacylglycerol O-acyltransferase activity (GO:0004144);; Cellular Component: endoplasmic reticulum membrane (GO:0005789);; Biological Process: carbohydrate metabolic process (GO:0005975);; Biological Process: circadian rhythm (GO:0007623);; Biological Process: response to cold (GO:0009409);; Biological Process: response to salt stress (GO:0009651);; Biological Process: respons…	K11155|1e-104|vvi:100266364|hypothetical protein LOC100266364	[I]	Lipid transport and metabolism	--	Diacylglycerol O-acyltransferase 1 GN=F3P11.5 OS=Arabidopsis thaliana (Mouse-ear cress) PE=1 SV=2	acyl CoA:diacylglycerol acyltransferase [Glycine max]
c87355.graph_c0	[E]	Amino acid transport and metabolism	--	--	--	--	--	--	--
c36305.graph_c0	[C]	Energy production and conversion	--	K01681|2e-32|rcu:RCOM_0487910|aconitase, putative (EC:4.2.1.3)	[AJ]	--	--	Aconitate hydratase 2, mitochondrial (Precursor) GN=ACO2 OS=Arabidopsis thaliana (Mouse-ear cress) PE=1 SV=2	PREDICTED: aconitate hydratase, cytoplasmic-like [Glycine max]
c92288.graph_c0	[J]	Translation, ribosomal structure and biogenesis	Biological Process: RNA methylation (GO:0001510);; Cellular Component: nucleolus (GO:0005730);; Cellular Component: cytosol (GO:0005829);; Cellular Component: plasma membrane (GO:0005886);; Biological Process: purine nucleotide biosynthetic process (GO:0006164);; Biological Process: proteolysis (GO:0006508);; Biological Process: protein import into nucleus (GO:0006606);; Molecular Function: metal…	--	[R]	General function prediction only	Metallopeptidase family M24	--	predicted protein [Hordeum vulgare subsp. vulgare]
c85971.graph_c0	--	--	Molecular Function: iron ion binding (GO:0005506);; Molecular Function: electron carrier activity (GO:0009055);; Molecular Function: heme binding (GO:0020037);; Molecular Function: flavonoid 3',5'-hydroxylase activity (GO:0033772);; Biological Process: oxidation-reduction process (GO:0055114);;	--	[Q]	Secondary metabolites biosynthesis, transport and catabolism	Cytochrome P450	Flavonoid 3&apos;,5&apos;-hydroxylase 1 GN=CYP75A1 OS=Petunia hybrida (Petunia) PE=2 SV=1	Flavonoid 3&apos; 5&apos;-hydroxylase [Medicago truncatula]
c70390.graph_c0	--	--	Molecular Function: kinase activity (GO:0016301);; Biological Process: phosphorylation (GO:0016310);;	--	[R]	General function prediction only	Leucine Rich Repeat;; Leucine Rich repeats (2 copies);; Leucine Rich repeat;; Leucine rich repeat	Leucine-rich repeat receptor-like protein FASCIATED EAR2 (Precursor) GN=FEA2 OS=Zea mays (Maize) PE=1 SV=1	Receptor protein kinase-like protein [Medicago truncatula]
c46666.graph_c0	--	--	--	--	--	--	--	--	hypothetical protein PHYSODRAFT_514663 [Phytophthora sojae]
c99172.graph_c0	--	--	Biological Process: metabolic process (GO:0008152);; Cellular Component: cytoplasmic membrane-bounded vesicle (GO:0016023);; Molecular Function: hydrolase activity (GO:0016787);;	--	--	--	--	Thaumatin-like protein (Precursor) OS=Oryza sativa subsp. japonica (Rice) PE=1 SV=1	hypothetical protein F775_07593 [Aegilops tauschii]
c52963.graph_c0	[E]	Amino acid transport and metabolism	--	K00264|5e-78|pop:POPTR_824538|hypothetical protein	[E]	Amino acid transport and metabolism	GXGXG motif	Glutamate synthase [NADH], amyloplastic (Precursor) OS=Medicago sativa (Alfalfa) PE=1 SV=1	NADH glutamate synthase precursor [Phaseolus vulgaris]
c49327.graph_c0	[E]	Amino acid transport and metabolism	--	K00600|0.0|ath:AT4G37930|SHM1	[E]	Amino acid transport and metabolism	Serine hydroxymethyltransferase;; Beta-eliminating lyase	Serine hydroxymethyltransferase, mitochondrial (Precursor) OS=Solanum tuberosum (Potato) PE=2 SV=1	serine hydroxymethyltransferase 5 [Glycine max]
c50602.graph_c0	--	--	--	--	[U]	Intracellular trafficking, secretion, and vesicular transport	emp24/gp25L/p24 family/GOLD	Transmembrane emp24 domain-containing protein p24delta9 (Precursor) GN=At1g26690 OS=Arabidopsis thaliana (Mouse-ear cress) PE=2 SV=1	uncharacterized protein LOC100499866 precursor [Glycine max]
c92038.graph_c0	[Q]	Secondary metabolites biosynthesis, transport and catabolism	Molecular Function: binding (GO:0005488);; Molecular Function: oxidoreductase activity (GO:0016491);;	--	[Q]	Secondary metabolites biosynthesis, transport and catabolism	Cytochrome P450	Cytochrome P450 71B29 GN=CYP71B29 OS=Arabidopsis thaliana (Mouse-ear cress) PE=2 SV=1	predicted protein [Hordeum vulgare subsp. vulgare]
c40141.graph_c0	[T]	Signal transduction mechanisms	Molecular Function: nucleotide binding (GO:0000166);; Molecular Function: protein binding (GO:0005515);; Cellular Component: nucleus (GO:0005634);; Cellular Component: cytoplasm (GO:0005737);; Biological Process: DNA repair (GO:0006281);; Biological Process: negative regulation of abscisic acid-activated signaling pathway (GO:0009788);; Biological Process: negative regulation of photomorphogenesi…	K13175|1e-143|vvi:100244028|hypothetical protein LOC100244028	[R]	General function prediction only	WD domain, G-beta repeat;; WD domain, G-beta repeat	WD repeat-containing protein DWA1 GN=DWA1 OS=Arabidopsis thaliana (Mouse-ear cress) PE=1 SV=1	PREDICTED: eukaryotic initiation factor 4A-15-like [Glycine max]
c89690.graph_c0	--	--	--	--	[U]	Intracellular trafficking, secretion, and vesicular transport	PX domain	--	--
c3026.graph_c0	--	--	--	--	--	--	--	--	PREDICTED: soluble starch synthase 3, chloroplastic/amyloplastic-like [Glycine max]
c64874.graph_c0	--	--	--	--	[R]	General function prediction only	--	--	polyprotein [Glycine max]
c55263.graph_c0	--	--	Molecular Function: copper ion binding (GO:0005507);; Molecular Function: L-ascorbate oxidase activity (GO:0008447);; Cellular Component: plant-type cell wall (GO:0009505);; Cellular Component: membrane (GO:0016020);; Cellular Component: apoplast (GO:0048046);; Biological Process: oxidation-reduction process (GO:0055114);;	--	[Q]	Secondary metabolites biosynthesis, transport and catabolism	Multicopper oxidase	L-ascorbate oxidase homolog (Precursor) OS=Nicotiana tabacum (Common tobacco) PE=1 SV=1	PREDICTED: L-ascorbate oxidase homolog [Glycine max]
c92075.graph_c0	[LKJ]	--	Molecular Function: RNA binding (GO:0003723);; Molecular Function: RNA helicase activity (GO:0003724);; Molecular Function: ATP binding (GO:0005524);; Cellular Component: nuclear envelope (GO:0005635);; Cellular Component: cytoplasm (GO:0005737);; Cellular Component: plasma membrane (GO:0005886);; Biological Process: protein folding (GO:0006457);; Molecular Function: ATP-dependent helicase activi…	--	[A]	RNA processing and modification	DEAD/DEAH box helicase	DEAD-box ATP-dependent RNA helicase 38 OS=Oryza sativa subsp. japonica (Rice) PE=2 SV=1	DEAD-box ATP-dependent RNA helicase 38 [Aegilops tauschii]
c35242.graph_c0	[LKJ]	--	Molecular Function: nucleic acid binding (GO:0003676);; Molecular Function: ATP binding (GO:0005524);; Cellular Component: nucleus (GO:0005634);; Molecular Function: ATP-dependent helicase activity (GO:0008026);; Biological Process: pyrimidine ribonucleotide biosynthetic process (GO:0009220);;	--	[A]	RNA processing and modification	DEAD/DEAH box helicase;; Helicase conserved C-terminal domain;; Protein of unknown function (DUF1253);; Type III restriction enzyme, res subunit	DEAD-box ATP-dependent RNA helicase 57 GN=RH57 OS=Arabidopsis thaliana (Mouse-ear cress) PE=2 SV=1	PREDICTED: DEAD-box ATP-dependent RNA helicase 57-like [Glycine max]
c45917.graph_c0	--	--	Biological Process: pentose-phosphate shunt (GO:0006098);; Cellular Component: chloroplast thylakoid lumen (GO:0009543);; Biological Process: photosystem II assembly (GO:0010207);;	--	--	--	Photosystem II Pbs27	Photosystem II D1 precursor processing protein PSB27-H2, chloroplastic (Precursor) GN=T25N20.4 OS=Arabidopsis thaliana (Mouse-ear cress) PE=1 SV=1	PREDICTED: uncharacterized protein LOC100805317 [Glycine max]
c69839.graph_c0	--	--	Molecular Function: DNA binding (GO:0003677);; Molecular Function: RNA binding (GO:0003723);; Molecular Function: RNA-directed DNA polymerase activity (GO:0003964);; Molecular Function: aspartic-type endopeptidase activity (GO:0004190);; Biological Process: RNA-dependent DNA replication (GO:0006278);; Biological Process: DNA recombination (GO:0006310);; Biological Process: proteolysis (GO:0006508…	--	[R]	General function prediction only	--	--	putative polyprotein [Cicer arietinum]
c81426.graph_c0	--	--	--	--	--	--	--	--	uncharacterized protein LOC100527705 [Glycine max]
c44134.graph_c0	--	--	--	--	--	--	--	Putative E3 ubiquitin-protein ligase LIN GN=LIN OS=Medicago truncatula (Barrel medic) PE=2 SV=1	PREDICTED: uncharacterized protein LOC100784106 [Glycine max]
c56144.graph_c0	--	--	--	--	[R]	General function prediction only	gag-polypeptide of LTR copia-type;; gag-polypeptide of LTR copia-type	Endonuclease OS=Nicotiana tabacum (Common tobacco) PE=2 SV=1	hypothetical protein VITISV_036712 [Vitis vinifera]
c93969.graph_c0	[R]	General function prediction only	--	--	--	--	--	--	--
c87367.graph_c0	--	--	--	--	--	--	--	--	PREDICTED: uncharacterized protein At4g38062-like [Glycine max]
c48106.graph_c0	[R]	General function prediction only	--	--	[GQ]	--	Oxidoreductase family, NAD-binding Rossmann fold	Uncharacterized oxidoreductase At4g09670 GN=At4g09670 OS=Arabidopsis thaliana (Mouse-ear cress) PE=1 SV=1	PREDICTED: uncharacterized oxidoreductase At4g09670-like [Glycine max]
c15613.graph_c0	--	--	--	--	[CR]	--	--	Zeaxanthin epoxidase, chloroplastic (Precursor) GN=At5g67030 OS=Arabidopsis thaliana (Mouse-ear cress) PE=1 SV=1	PREDICTED: zeaxanthin epoxidase, chloroplastic-like [Glycine max]
c53282.graph_c0	[GER]	--	--	--	[S]	Function unknown	Eukaryotic protein of unknown function (DUF914)	--	uncharacterized protein LOC100805326 [Glycine max]
c93125.graph_c0	--	--	--	--	--	--	--	Vegetative cell wall protein gp1 (Precursor) GN=GP1 OS=Chlamydomonas reinhardtii (Chlamydomonas smithii) PE=2 SV=1	hypothetical protein VOLCADRAFT_107539 [Volvox carteri f. nagariensis]
c67931.graph_c0	--	--	Molecular Function: tRNA binding (GO:0000049);; Biological Process: cytokinesis (GO:0000910);; Molecular Function: protein kinase activity (GO:0004672);; Molecular Function: protein binding (GO:0005515);; Molecular Function: ATP binding (GO:0005524);; Cellular Component: nuclear pore (GO:0005643);; Cellular Component: cytoplasm (GO:0005737);; Biological Process: tRNA export from nucleus (GO:00064…	K08876|4e-34|ath:AT2G40730|HEAT repeat-containing protein	[R]	General function prediction only	--	--	PREDICTED: probable inactive serine/threonine-protein kinase scy1-like isoform X2 [Cicer arietinum]
c30091.graph_c0	[V]	Defense mechanisms	Cellular Component: plant-type vacuole (GO:0000325);; Molecular Function: ATP binding (GO:0005524);; Cellular Component: vacuolar membrane (GO:0005774);; Cellular Component: Golgi apparatus (GO:0005794);; Cellular Component: plasma membrane (GO:0005886);; Biological Process: ATP catabolic process (GO:0006200);; Biological Process: drug transmembrane transport (GO:0006855);; Molecular Function: fo…	--	[Q]	Secondary metabolites biosynthesis, transport and catabolism	ABC transporter	ABC transporter C family member 4 GN=F17A22.19 OS=Arabidopsis thaliana (Mouse-ear cress) PE=1 SV=2	MRP-like ABC transporter [Arabidopsis thaliana]
c14522.graph_c0	--	--	--	--	--	--	--	--	PREDICTED: protein TRANSPARENT TESTA 1-like [Glycine max]
c47184.graph_c0	[S]	Function unknown	--	--	[R]	General function prediction only	Protein of unknown function (DUF1295);; Phospholipid methyltransferase	--	uncharacterized protein LOC100786065 [Glycine max]
c10743.graph_c0	--	--	--	--	[WV]	--	--	Vegetative cell wall protein gp1 (Precursor) GN=GP1 OS=Chlamydomonas reinhardtii (Chlamydomonas smithii) PE=2 SV=1	ATP binding protein, putative [Ricinus communis]
c44274.graph_c0	--	--	--	--	--	--	Cyclic phosphodiesterase-like protein;; 2'-5' RNA ligase superfamily;; LigT like Phosphoesterase	Cyclic phosphodiesterase GN=At4g18930 OS=Arabidopsis thaliana (Mouse-ear cress) PE=1 SV=1	PREDICTED: cyclic phosphodiesterase-like [Glycine max]
c71841.graph_c0	[GEPR]	--	--	--	--	--	BT1 family	Probable folate-biopterin transporter 4 GN=At5g54860 OS=Arabidopsis thaliana (Mouse-ear cress) PE=2 SV=1	PREDICTED: uncharacterized protein LOC100796680 [Glycine max]
c16288.graph_c0	[G]	Carbohydrate transport and metabolism	Molecular Function: magnesium ion binding (GO:0000287);; Molecular Function: pyruvate kinase activity (GO:0004743);; Cellular Component: cytosol (GO:0005829);; Cellular Component: plasma membrane (GO:0005886);; Biological Process: glycolysis (GO:0006096);; Biological Process: phosphorylation (GO:0016310);; Molecular Function: potassium ion binding (GO:0030955);; Biological Process: response to ca…	K00873|2e-56|ath:AT3G52990|pyruvate kinase, putative (EC:2.7.1.40)	[G]	Carbohydrate transport and metabolism	Pyruvate kinase, barrel domain	Pyruvate kinase, cytosolic isozyme OS=Solanum tuberosum (Potato) PE=2 SV=1	pyruvate kinase [Arabidopsis thaliana]
c96082.graph_c0	[G]	Carbohydrate transport and metabolism	--	--	--	--	--	--	--
c47663.graph_c0	[L]	Replication, recombination and repair	Molecular Function: nucleic acid binding (GO:0003676);; Molecular Function: RNA helicase activity (GO:0003724);; Molecular Function: ATP binding (GO:0005524);; Cellular Component: cytosol (GO:0005829);; Molecular Function: ATP-dependent helicase activity (GO:0008026);; Cellular Component: plasmodesma (GO:0009506);;	K13117|1e-166|rcu:RCOM_1013010|ATP-dependent RNA helicase, putative	[A]	RNA processing and modification	--	Probable pre-mRNA-splicing factor ATP-dependent RNA helicase GN=At3g26560 OS=Arabidopsis thaliana (Mouse-ear cress) PE=1 SV=2	PREDICTED: probable ATP-dependent RNA helicase DHX35-like [Cicer arietinum]
c64952.graph_c0	--	--	--	--	--	--	--	--	PREDICTED: uncharacterized protein LOC100797988 [Glycine max]
c95364.graph_c0	--	--	Cellular Component: membrane (GO:0016020);;	--	[R]	General function prediction only	PPR repeat;; PPR repeat family;; PPR repeat;; Pentatricopeptide repeat domain	Pentatricopeptide repeat-containing protein At1g08070 GN=PCMP-H12 OS=Arabidopsis thaliana (Mouse-ear cress) PE=2 SV=1	Pentatricopeptide repeat-containing protein [Medicago truncatula]
c34937.graph_c0	--	--	Molecular Function: nucleic acid binding (GO:0003676);; Biological Process: response to stress (GO:0006950);; Biological Process: response to abiotic stimulus (GO:0009628);; Molecular Function: ligase activity (GO:0016874);; Biological Process: growth (GO:0040007);; Biological Process: cellular metabolic process (GO:0044237);; Biological Process: single-organism cellular process (GO:0044763);; Mo…	--	[K]	Transcription	--	E3 SUMO-protein ligase SIZ1 OS=Arabidopsis thaliana (Mouse-ear cress) PE=1 SV=2	PREDICTED: E3 SUMO-protein ligase SIZ1-like isoform 2 [Glycine max]
c28151.graph_c0	--	--	Molecular Function: sequence-specific DNA binding transcription factor activity (GO:0003700);; Biological Process: regulation of transcription, DNA-templated (GO:0006355);; Molecular Function: protein dimerization activity (GO:0046983);;	--	--	--	--	Transcription factor bHLH144 OS=Arabidopsis thaliana (Mouse-ear cress) PE=1 SV=1	PREDICTED: transcription factor bHLH144-like [Glycine max]
c45712.graph_c0	--	--	Molecular Function: nucleotide binding (GO:0000166);;	--	[T]	Signal transduction mechanisms	NB-ARC domain	Putative disease resistance protein RGA3 GN=RGA3 OS=Solanum bulbocastanum (Wild potato) PE=2 SV=2	PREDICTED: disease resistance protein RGA2-like [Glycine max]
c43974.graph_c0	--	--	Molecular Function: nucleic acid binding (GO:0003676);; Molecular Function: ATP binding (GO:0005524);; Molecular Function: ATP-dependent helicase activity (GO:0008026);;	--	[A]	RNA processing and modification	--	DEAD-box ATP-dependent RNA helicase 13 GN=RH13 OS=Arabidopsis thaliana (Mouse-ear cress) PE=2 SV=3	PREDICTED: DEAD-box ATP-dependent RNA helicase 13-like [Glycine max]
c19738.graph_c0	--	--	--	--	--	--	--	--	hypothetical protein MTR_7g098280 [Medicago truncatula]
c39901.graph_c0	--	--	Biological Process: DNA damage checkpoint (GO:0000077);; Biological Process: signal transduction involved in filamentous growth (GO:0001402);; Molecular Function: DNA replication origin binding (GO:0003688);; Cellular Component: nucleus (GO:0005634);; Biological Process: glycogen metabolic process (GO:0005977);; Biological Process: pre-replicative complex assembly involved in nuclear cell cycle D…	K06630|1e-130|ppp:PHYPADRAFT_211050|hypothetical protein	[O]	Posttranslational modification, protein turnover, chaperones	14-3-3 protein	14-3-3-like protein OS=Chlamydomonas reinhardtii (Chlamydomonas smithii) PE=1 SV=1	hypothetical protein UM01366.1 [Ustilago maydis 521]
c1481.graph_c0	--	--	--	--	[C]	Energy production and conversion	--	--	--
c81884.graph_c0	--	--	--	--	[Z]	Cytoskeleton	Spectrin repeat	--	hypothetical protein AURANDRAFT_71850 [Aureococcus anophagefferens]
c43187.graph_c0	--	--	Cellular Component: nucleus (GO:0005634);; Biological Process: fatty acid beta-oxidation (GO:0006635);; Cellular Component: plasmodesma (GO:0009506);; Biological Process: response to red or far red light (GO:0009639);; Biological Process: protein import into peroxisome matrix (GO:0016558);;	--	--	--	--	Protein FAR1-RELATED SEQUENCE 3 GN=FRS3 OS=Arabidopsis thaliana (Mouse-ear cress) PE=2 SV=2	PREDICTED: protein FAR1-RELATED SEQUENCE 3-like [Glycine max]
c52261.graph_c0	--	--	--	--	--	--	--	--	PREDICTED: uncharacterized protein LOC100306625 [Glycine max]
c48878.graph_c0	--	--	Cellular Component: 1,3-beta-D-glucan synthase complex (GO:0000148);; Molecular Function: 1,3-beta-D-glucan synthase activity (GO:0003843);; Biological Process: (1->3)-beta-D-glucan biosynthetic process (GO:0006075);; Biological Process: microsporogenesis (GO:0009556);; Biological Process: plant-type cell wall modification (GO:0009827);; Biological Process: pollen germination (GO:0009846);; Biolo…	K11000|0.0|vvi:100248918|hypothetical protein LOC100248918	[M]	Cell wall/membrane/envelope biogenesis	1,3-beta-glucan synthase subunit FKS1, domain-1;; 1,3-beta-glucan synthase component;; 1,3-beta-glucan synthase component	Callose synthase 5 OS=Arabidopsis thaliana (Mouse-ear cress) PE=1 SV=1	PREDICTED: callose synthase 5-like [Glycine max]
c70189.graph_c0	--	--	--	--	--	--	--	--	PREDICTED: mitogen-activated protein kinase kinase kinase A-like [Glycine max]
c46824.graph_c0	--	--	--	K02365|3e-77|rcu:RCOM_1374500|separase, putative (EC:3.4.22.49)	[D]	Cell cycle control, cell division, chromosome partitioning	VQ motif	Protein MKS1 GN=MKS1 OS=Arabidopsis thaliana (Mouse-ear cress) PE=1 SV=2	PREDICTED: uncharacterized protein LOC100791010 [Glycine max]
c36728.graph_c0	[S]	Function unknown	--	--	[J]	Translation, ribosomal structure and biogenesis	Noc2p family	Nucleolar complex protein 2 homolog GN=At2g18220 OS=Arabidopsis thaliana (Mouse-ear cress) PE=2 SV=2	PREDICTED: nucleolar complex protein 2 homolog [Glycine max]
c64161.graph_c0	--	--	--	--	[R]	General function prediction only	PPR repeat family;; PPR repeat;; Pentatricopeptide repeat domain;; PPR repeat	Pentatricopeptide repeat-containing protein At1g06140, mitochondrial (Precursor) GN=PCMP-E61 OS=Arabidopsis thaliana (Mouse-ear cress) PE=2 SV=1	PREDICTED: pentatricopeptide repeat-containing protein At1g11290-like [Glycine max]
c39588.graph_c0	--	--	--	--	--	--	--	--	unknown [Glycine max]
c47526.graph_c0	[K]	Transcription	Biological Process: regulation of transcription, DNA-templated (GO:0006355);; Biological Process: chromosome segregation (GO:0007059);; Biological Process: cell cycle process (GO:0022402);;	--	[K]	Transcription	Brf1-like TBP-binding domain;; Transcription factor TFIIB repeat	--	PREDICTED: uncharacterized protein LOC100817609 [Glycine max]
c28525.graph_c0	--	--	Molecular Function: nucleic acid binding (GO:0003676);; Biological Process: DNA metabolic process (GO:0006259);; Cellular Component: plastid (GO:0009536);;	--	[R]	General function prediction only	GAG-pre-integrase domain;; Integrase core domain	Endonuclease OS=Nicotiana tabacum (Common tobacco) PE=2 SV=1	copia-type polyprotein [Glycine max]
c6023.graph_c0	[E]	Amino acid transport and metabolism	Molecular Function: 3-dehydroquinate dehydratase activity (GO:0003855);; Molecular Function: shikimate 3-dehydrogenase (NADP+) activity (GO:0004764);; Biological Process: amino acid transport (GO:0006865);; Cellular Component: chloroplast stroma (GO:0009570);; Biological Process: embryo development ending in seed dormancy (GO:0009793);; Biological Process: shikimate metabolic process (GO:0019632)…	K13832|8e-43|vvi:100243536|hypothetical protein LOC100243536	[E]	Amino acid transport and metabolism	--	Shikimate dehydrogenase (Precursor) GN=EMB3004 OS=Arabidopsis thaliana (Mouse-ear cress) PE=1 SV=1	PREDICTED: bifunctional 3-dehydroquinate dehydratase/shikimate dehydrogenase, chloroplastic-like [Glycine max]
c38264.graph_c0	--	--	--	--	[Q]	Secondary metabolites biosynthesis, transport and catabolism	Multicopper oxidase	L-ascorbate oxidase (Precursor) GN=AAO OS=Nicotiana tabacum (Common tobacco) PE=2 SV=1	hypothetical protein AURANDRAFT_71909 [Aureococcus anophagefferens]
c18171.graph_c0	--	--	Cellular Component: nucleus (GO:0005634);; Cellular Component: plasma membrane (GO:0005886);;	--	--	--	--	--	uncharacterized protein LOC100812913 [Glycine max]
c14989.graph_c0	--	--	--	--	[G]	Carbohydrate transport and metabolism	Major intrinsic protein;; Major intrinsic protein	Aquaporin NIP2-1 GN=NIP2-1 OS=Zea mays (Maize) PE=2 SV=2	uncharacterized protein LOC100788071 [Glycine max]
c49870.graph_c0	--	--	--	--	--	--	C2 domain	C2 and GRAM domain-containing protein At1g03370 GN=At1g03370 OS=Arabidopsis thaliana (Mouse-ear cress) PE=2 SV=4	PREDICTED: multiple C2 and transmembrane domain-containing protein 1-like [Glycine max]
c32107.graph_c0	[I]	Lipid transport and metabolism	Cellular Component: vacuole (GO:0005773);; Biological Process: unsaturated fatty acid biosynthetic process (GO:0006636);; Biological Process: phosphatidylglycerol biosynthetic process (GO:0006655);; Biological Process: pollen development (GO:0009555);; Biological Process: thylakoid membrane organization (GO:0010027);; Biological Process: tetracyclic triterpenoid biosynthetic process (GO:0010686);…	K01853|0.0|vvi:100243389|hypothetical protein LOC100243389	[I]	Lipid transport and metabolism	Prenyltransferase and squalene oxidase repeat;; Prenyltransferase-like	Cycloartenol synthase GN=GgCAS1 OS=Glycyrrhiza glabra (Licorice) PE=1 SV=1	PREDICTED: cycloartenol synthase [Glycine max]
c40524.graph_c0	--	--	--	--	--	--	--	--	PREDICTED: uncharacterized protein LOC100801513 [Glycine max]
c67065.graph_c0	--	--	--	K03036|8e-16|pop:POPTR_729575|hypothetical protein	[O]	Posttranslational modification, protein turnover, chaperones	--	26S proteasome non-ATPase regulatory subunit 11 homolog GN=F28N24.15 OS=Arabidopsis thaliana (Mouse-ear cress) PE=1 SV=1	unnamed protein product [Vitis vinifera]
c50486.graph_c0	--	--	--	--	[O]	Posttranslational modification, protein turnover, chaperones	Tubulin binding cofactor A	Tubulin-specific chaperone A GN=At2g30410 OS=Arabidopsis thaliana (Mouse-ear cress) PE=1 SV=2	uncharacterized protein LOC100500215 [Glycine max]
c47530.graph_c0	--	--	Molecular Function: RNA binding (GO:0003723);; Cellular Component: chloroplast (GO:0009507);; Biological Process: very long-chain fatty acid biosynthetic process (GO:0042761);; Molecular Function: sphingosine N-acyltransferase activity (GO:0050291);;	--	[L]	Replication, recombination and repair	CRS1 / YhbY (CRM) domain	Uncharacterized CRM domain-containing protein At3g25440, chloroplastic (Precursor) GN=At3g25440 OS=Arabidopsis thaliana (Mouse-ear cress) PE=2 SV=1	PREDICTED: uncharacterized CRM domain-containing protein At3g25440, chloroplastic-like [Glycine max]
c23880.graph_c0	--	--	Molecular Function: monooxygenase activity (GO:0004497);; Molecular Function: iron ion binding (GO:0005506);; Molecular Function: electron carrier activity (GO:0009055);; Molecular Function: oxidoreductase activity, acting on paired donors, with incorporation or reduction of molecular oxygen (GO:0016705);; Molecular Function: heme binding (GO:0020037);; Biological Process: oxidation-reduction pro…	--	[QI]	--	Cytochrome P450	Secologanin synthase GN=CYP72A1 OS=Catharanthus roseus (Madagascar periwinkle) PE=2 SV=1	PREDICTED: LOW QUALITY PROTEIN: secologanin synthase-like [Glycine max]
c26627.graph_c0	--	--	--	--	--	--	Protein of unknown function (DUF688)	--	hypothetical protein MTR_4g014670 [Medicago truncatula]
c79147.graph_c0	--	--	--	--	--	--	--	--	unknown [Glycine max]
c85367.graph_c0	--	--	Molecular Function: nucleic acid binding (GO:0003676);; Molecular Function: structural constituent of ribosome (GO:0003735);; Cellular Component: ribosome (GO:0005840);; Biological Process: carbohydrate metabolic process (GO:0005975);; Biological Process: translation (GO:0006412);; Molecular Function: zinc ion binding (GO:0008270);; Biological Process: DNA integration (GO:0015074);; Molecular Fun…	--	[R]	General function prediction only	--	Endonuclease OS=Nicotiana tabacum (Common tobacco) PE=2 SV=1	PREDICTED: uncharacterized protein LOC100795634 [Glycine max]
c27000.graph_c0	--	--	Biological Process: post-embryonic development (GO:0009791);; Biological Process: nucleobase-containing compound biosynthetic process (GO:0034654);; Biological Process: cellular macromolecule metabolic process (GO:0044260);; Biological Process: single-organism cellular process (GO:0044763);; Biological Process: single-organism developmental process (GO:0044767);; Biological Process: reproductive …	--	--	--	AP2 domain	Ethylene-responsive transcription factor CRF2 GN=F9D16.220 OS=Arabidopsis thaliana (Mouse-ear cress) PE=1 SV=1	PREDICTED: ethylene-responsive transcription factor CRF2-like [Glycine max]
c57843.graph_c0	[S]	Function unknown	Biological Process: cellular process (GO:0009987);;	--	[R]	General function prediction only	Leucine Rich repeats (2 copies);; Leucine Rich repeat;; Leucine Rich Repeat	Phytosulfokine receptor 1 (Precursor) GN=PSKR OS=Daucus carota (Carrot) PE=1 SV=1	PREDICTED: receptor-like protein kinase-like [Glycine max]
c52421.graph_c0	--	--	--	--	[G]	Carbohydrate transport and metabolism	5'-AMP-activated protein kinase beta subunit, interation domain	SNF1-related protein kinase regulatory subunit beta-3 GN=KINB3 OS=Arabidopsis thaliana (Mouse-ear cress) PE=1 SV=1	PREDICTED: SNF1-related protein kinase regulatory subunit beta-3-like [Glycine max]
c25227.graph_c0	[R]	General function prediction only	Biological Process: response to stimulus (GO:0050896);;	K09553|9e-84|osa:4330134|Os02g0644100	[O]	Posttranslational modification, protein turnover, chaperones	TPR repeat;; Tetratricopeptide repeat;; Tetratricopeptide repeat;; Tetratricopeptide repeat;; Tetratricopeptide repeat;; Tetratricopeptide repeat;; Tetratricopeptide repeat;; Tetratricopeptide repeat;; Anaphase-promoting complex, cyclosome, subunit 3;; Tetratricopeptide repeat;; Tetratricopeptide repeat;; Tetratricopeptide repeat	Heat shock protein STI GN=STI OS=Glycine max (Soybean) PE=1 SV=1	PREDICTED: heat shock protein STI-like [Setaria italica]
c57027.graph_c0	--	--	Molecular Function: nucleic acid binding (GO:0003676);; Biological Process: metabolic process (GO:0008152);;	--	--	--	--	--	hypothetical protein VITISV_024814 [Vitis vinifera]
c17973.graph_c0	[I]	Lipid transport and metabolism	Molecular Function: acyl-CoA dehydrogenase activity (GO:0003995);; Molecular Function: acyl-CoA oxidase activity (GO:0003997);; Cellular Component: peroxisome (GO:0005777);; Biological Process: fatty acid beta-oxidation (GO:0006635);; Molecular Function: flavin adenine dinucleotide binding (GO:0050660);; Biological Process: medium-chain fatty acid metabolic process (GO:0051791);;	K00232|0.0|pop:POPTR_582787|acyl-CoA oxidase (EC:1.3.3.6)	[IQ]	--	Acyl-CoA oxidase;; Acyl-CoA dehydrogenase, middle domain;; Acyl-CoA dehydrogenase, C-terminal domain	Acyl-coenzyme A oxidase 3, peroxisomal (Precursor) OS=Arabidopsis thaliana (Mouse-ear cress) PE=1 SV=1	PREDICTED: acyl-coenzyme A oxidase 3, peroxisomal-like [Glycine max]
c97282.graph_c0	[F]	Nucleotide transport and metabolism	Molecular Function: phosphoribosylformylglycinamidine synthase activity (GO:0004642);; Molecular Function: ATP binding (GO:0005524);; Cellular Component: mitochondrion (GO:0005739);; Biological Process: metabolic process (GO:0008152);; Cellular Component: chloroplast stroma (GO:0009570);; Biological Process: microgametogenesis (GO:0055046);;	K01952|5e-15|cre:CHLREDRAFT_131059|AIR synthase-related protein (EC:6.3.5.3)	[F]	Nucleotide transport and metabolism	CobB/CobQ-like glutamine amidotransferase domain	Probable phosphoribosylformylglycinamidine synthase, chloroplastic/mitochondrial (Precursor) GN=At1g74260 OS=Arabidopsis thaliana (Mouse-ear cress) PE=2 SV=3	unnamed protein product [Blastocystis hominis]
c50886.graph_c0	[R]	General function prediction only	--	--	[R]	General function prediction only	RNA recognition motif. (a.k.a. RRM, RBD, or RNP domain);; RNA recognition motif (a.k.a. RRM, RBD, or RNP domain);; RNA recognition motif. (a.k.a. RRM, RBD, or RNP domain)	Polyadenylate-binding protein RBP47 GN=RBP47 OS=Nicotiana plumbaginifolia (Leadwort-leaved tobacco) PE=1 SV=1	PREDICTED: RNA-binding post-transcriptional regulator csx1-like [Glycine max]
c45218.graph_c1	--	--	--	--	[U]	Intracellular trafficking, secretion, and vesicular transport	VHS domain;; GAT domain;; Protein of unknown function (DUF2807)	Alpha/beta-gliadin A-V (Precursor) OS=Triticum aestivum (Wheat) PE=2 SV=1	PREDICTED: TOM1-like protein 2-like [Glycine max]
c47494.graph_c0	[R]	General function prediction only	Molecular Function: oxidoreductase activity (GO:0016491);; Molecular Function: transferase activity, transferring phosphorus-containing groups (GO:0016772);; Biological Process: primary metabolic process (GO:0044238);; Biological Process: cellular macromolecule metabolic process (GO:0044260);; Biological Process: single-organism process (GO:0044699);; Biological Process: response to stimulus (GO:…	--	--	--	WD domain, G-beta repeat;; WD domain, G-beta repeat	Protein SPA1-RELATED 2 OS=Arabidopsis thaliana (Mouse-ear cress) PE=1 SV=2	PREDICTED: protein SPA1-RELATED 2-like [Glycine max]
c63269.graph_c0	[KL]	--	--	K11136|1e-119|rcu:RCOM_0980890|regulator of telomere elongation helicase 1 rtel1, putative	[L]	Replication, recombination and repair	Helicase C-terminal domain	DNA repair helicase UVH6 GN=F15K9.20 OS=Arabidopsis thaliana (Mouse-ear cress) PE=1 SV=1	PREDICTED: regulator of telomere elongation helicase 1-like [Glycine max]
c40818.graph_c0	--	--	--	--	--	--	Protein tyrosine kinase	Putative G-type lectin S-receptor-like serine/threonine-protein kinase At1g61610 (Precursor) GN=At1g61610 OS=Arabidopsis thaliana (Mouse-ear cress) PE=2 SV=1	PREDICTED: cysteine-rich receptor-like protein kinase 10-like [Cicer arietinum]
c22586.graph_c0	--	--	--	--	--	--	--	--	PREDICTED: uncharacterized protein LOC100789880 [Glycine max]
c33479.graph_c0	--	--	Cellular Component: extracellular region (GO:0005576);; Molecular Function: methyltransferase activity (GO:0008168);; Biological Process: methylation (GO:0032259);;	--	--	--	Methyltransferase domain	--	PREDICTED: uncharacterized protein LOC100811557 [Glycine max]
c98858.graph_c0	[R]	General function prediction only	--	--	--	--	--	--	--
c58376.graph_c0	[RTKL]	--	Biological Process: MAPK cascade (GO:0000165);; Biological Process: response to molecule of bacterial origin (GO:0002237);; Molecular Function: MAP kinase activity (GO:0004707);; Molecular Function: ATP binding (GO:0005524);; Cellular Component: plasma membrane (GO:0005886);; Biological Process: protein phosphorylation (GO:0006468);; Biological Process: transmembrane receptor protein tyrosine kin…	--	--	--	Protein tyrosine kinase;; Protein kinase domain;; Leucine Rich Repeat	Leucine-rich repeat receptor-like protein kinase PXL2 (Precursor) GN=PXL2 OS=Arabidopsis thaliana (Mouse-ear cress) PE=2 SV=1	PREDICTED: leucine-rich repeat receptor-like protein kinase PXL2-like [Glycine max]
c24122.graph_c0	--	--	Cellular Component: cytoplasm (GO:0005737);;	--	[R]	General function prediction only	Kelch motif;; Kelch motif;; Galactose oxidase, central domain;; Galactose oxidase, central domain;; F-box domain	F-box/kelch-repeat protein At1g55270 GN=At1g55270 OS=Arabidopsis thaliana (Mouse-ear cress) PE=2 SV=1	PREDICTED: F-box/kelch-repeat protein At1g55270-like [Glycine max]
c42302.graph_c0	[P]	Inorganic ion transport and metabolism	--	K01082|0.0|rcu:RCOM_0280030|diphosphonucleoside phosphohydrolase, putative (EC:3.1.3.57)	[FP]	--	Inositol monophosphatase family	PAP-specific phosphatase HAL2-like GN=AHL OS=Arabidopsis thaliana (Mouse-ear cress) PE=2 SV=1	PREDICTED: PAP-specific phosphatase HAL2-like [Glycine max]
c11796.graph_c0	--	--	Molecular Function: protein serine/threonine kinase activity (GO:0004674);; Molecular Function: protein tyrosine kinase activity (GO:0004713);; Molecular Function: ATP binding (GO:0005524);; Cellular Component: cell wall (GO:0005618);; Cellular Component: plasma membrane (GO:0005886);; Biological Process: protein phosphorylation (GO:0006468);; Biological Process: transmembrane receptor protein ty…	--	--	--	--	Probable inactive receptor kinase At5g58300 (Precursor) GN=At5g58300 OS=Arabidopsis thaliana (Mouse-ear cress) PE=1 SV=1	PREDICTED: probable inactive receptor kinase At5g58300-like [Glycine max]
c36194.graph_c0	[R]	General function prediction only	Molecular Function: protein binding (GO:0005515);; Cellular Component: anaphase-promoting complex (GO:0005680);; Cellular Component: spindle (GO:0005819);; Biological Process: mitotic recombination (GO:0006312);; Biological Process: regulation of mitotic cell cycle (GO:0007346);; Cellular Component: cell plate (GO:0009504);; Biological Process: embryo sac egg cell differentiation (GO:0009560);; B…	K03350|0.0|pop:POPTR_835890|hypothetical protein	[D]	Cell cycle control, cell division, chromosome partitioning	Tetratricopeptide repeat;; Tetratricopeptide repeat;; TPR repeat;; Anaphase-promoting complex, cyclosome, subunit 3;; Tetratricopeptide repeat;; Tetratricopeptide repeat;; Tetratricopeptide repeat;; Tetratricopeptide repeat	Cell division cycle protein 27 homolog B GN=T2G17.20 OS=Arabidopsis thaliana (Mouse-ear cress) PE=1 SV=1	PREDICTED: cell division cycle protein 27 homolog B-like [Glycine max]
c26902.graph_c0	--	--	--	--	--	--	--	--	PREDICTED: uncharacterized protein LOC100815707 [Glycine max]
c75794.graph_c0	[D]	Cell cycle control, cell division, chromosome partitioning	--	--	--	--	Domain of unknown function DUF59	--	--
c74773.graph_c0	[G]	Carbohydrate transport and metabolism	Molecular Function: starch synthase activity (GO:0009011);; Biological Process: glucan biosynthetic process (GO:0009250);; Cellular Component: chloroplast (GO:0009507);;	K00703|2e-65|sbi:SORBI_10g008200|hypothetical protein	--	--	--	Soluble starch synthase 2-2, chloroplastic/amyloplastic (Precursor) OS=Oryza sativa subsp. japonica (Rice) PE=2 SV=2	starch synthase, partial [Triticum aestivum]
c44014.graph_c0	[QR]	--	--	--	[R]	General function prediction only	O-methyltransferase;; Dimerisation domain	Anthranilate N-methyltransferase OS=Ruta graveolens (Common rue) PE=1 SV=1	PREDICTED: anthranilate N-methyltransferase-like [Glycine max]
c39899.graph_c0	--	--	Cellular Component: plasma membrane (GO:0005886);;	--	[U]	Intracellular trafficking, secretion, and vesicular transport	--	Vesicle-associated protein 4-2 GN=PVA42 OS=Arabidopsis thaliana (Mouse-ear cress) PE=1 SV=1	PREDICTED: vesicle-associated protein 4-2-like [Glycine max]
c17899.graph_c0	--	--	Cellular Component: endosome (GO:0005768);; Cellular Component: Golgi apparatus (GO:0005794);; Cellular Component: trans-Golgi network (GO:0005802);; Cellular Component: membrane (GO:0016020);; Molecular Function: transferase activity, transferring glycosyl groups (GO:0016757);; Biological Process: pectin biosynthetic process (GO:0045489);;	--	[GMW]	--	Exostosin family	Probable glucuronosyltransferase Os02g0520750 GN=OSJNBb0003H22.12 OS=Oryza sativa subsp. japonica (Rice) PE=2 SV=1	PREDICTED: probable glucuronosyltransferase Os02g0520750-like [Glycine max]
c98264.graph_c0	[R]	General function prediction only	--	--	[R]	General function prediction only	Zinc-finger double domain;; Zinc finger, C2H2 type;; C2H2-type zinc finger;; C2H2-type zinc finger;; Zinc-finger double-stranded RNA-binding	Probable lysine-specific demethylase ELF6 GN=F21E1.160 OS=Arabidopsis thaliana (Mouse-ear cress) PE=1 SV=1	hypothetical protein Ecym_6295 [Eremothecium cymbalariae DBVPG#7215]
c51668.graph_c0	--	--	Biological Process: generation of precursor metabolites and energy (GO:0006091);; Cellular Component: plastid (GO:0009536);;	--	--	--	--	--	uncharacterized protein LOC100808514 [Glycine max]
c3391.graph_c0	[G]	Carbohydrate transport and metabolism	--	--	--	--	HAD-hyrolase-like	--	--
c24028.graph_c0	--	--	Molecular Function: copper ion binding (GO:0005507);; Molecular Function: electron carrier activity (GO:0009055);; Biological Process: reproductive process (GO:0022414);; Biological Process: multicellular organismal process (GO:0032501);;	--	--	--	Plastocyanin-like domain	Basic blue protein OS=Cucumis sativus (Cucumber) PE=1 SV=1	unknown [Lotus japonicus]
c18107.graph_c0	[K]	Transcription	Biological Process: phosphatidylglycerol biosynthetic process (GO:0006655);; Cellular Component: chloroplast (GO:0009507);; Cellular Component: plastid chromosome (GO:0009508);; Biological Process: chloroplast relocation (GO:0009902);; Biological Process: thylakoid membrane organization (GO:0010027);; Biological Process: isopentenyl diphosphate biosynthetic process, methylerythritol 4-phosphate p…	--	--	--	Transcription termination factor nusG	--	PREDICTED: uncharacterized protein LOC100815839 [Glycine max]
c44892.graph_c0	[U]	Intracellular trafficking, secretion, and vesicular transport	Cellular Component: mitochondrion (GO:0005739);; Cellular Component: Golgi apparatus (GO:0005794);; Cellular Component: cytosol (GO:0005829);; Cellular Component: plasma membrane (GO:0005886);; Biological Process: protein folding (GO:0006457);; Molecular Function: protein transporter activity (GO:0008565);; Cellular Component: chloroplast (GO:0009507);; Cellular Component: cytoplasmic membrane-bo…	K09540|0.0|pop:POPTR_759212|hypothetical protein	[A]	RNA processing and modification	Sec63 Brl domain;; DnaJ domain	DnaJ protein homolog (Precursor) GN=DNAJ1 OS=Cucumis sativus (Cucumber) PE=2 SV=1	PREDICTED: translocation protein SEC63 homolog [Glycine max]
c35041.graph_c0	[I]	Lipid transport and metabolism	Molecular Function: 1-acylglycerol-3-phosphate O-acyltransferase activity (GO:0003841);; Cellular Component: endoplasmic reticulum (GO:0005783);; Biological Process: phosphatidylglycerol biosynthetic process (GO:0006655);;	K13523|0.0|vvi:100262467|hypothetical protein LOC100262467	[I]	Lipid transport and metabolism	Acyltransferase	1-acyl-sn-glycerol-3-phosphate acyltransferase 2 GN=LPAT2 OS=Brassica napus (Rape) PE=2 SV=1	PREDICTED: 1-acyl-sn-glycerol-3-phosphate acyltransferase 2-like [Glycine max]
c53700.graph_c0	--	--	--	--	--	--	Regulator of chromosome condensation (RCC1) repeat;; Regulator of chromosome condensation (RCC1) repeat	Ultraviolet-B receptor UVR8 GN=UVR8 OS=Arabidopsis thaliana (Mouse-ear cress) PE=1 SV=1	PREDICTED: uncharacterized protein LOC100813700 [Glycine max]
c22707.graph_c0	--	--	--	--	--	--	Helix-loop-helix DNA-binding domain	Transcription factor NAI1 GN=T30L20.3 OS=Arabidopsis thaliana (Mouse-ear cress) PE=2 SV=1	PREDICTED: uncharacterized protein LOC100809888 [Glycine max]
c32117.graph_c0	[I]	Lipid transport and metabolism	Biological Process: long-chain fatty acid metabolic process (GO:0001676);; Molecular Function: long-chain fatty acid-CoA ligase activity (GO:0004467);; Cellular Component: endoplasmic reticulum (GO:0005783);; Cellular Component: Golgi apparatus (GO:0005794);; Biological Process: fatty acid biosynthetic process (GO:0006633);; Cellular Component: chloroplast envelope (GO:0009941);;	K01897|1e-134|rcu:RCOM_0691170|long-chain-fatty-acid CoA ligase, putative (EC:6.2.1.3)	[I]	Lipid transport and metabolism	AMP-binding enzyme	Long chain acyl-CoA synthetase 8 GN=LACS8 OS=Arabidopsis thaliana (Mouse-ear cress) PE=2 SV=1	PREDICTED: long chain acyl-CoA synthetase 8-like [Glycine max]
c77376.graph_c0	--	--	Cellular Component: plasma membrane (GO:0005886);;	--	--	--	PLAC8 family	--	PREDICTED: uncharacterized protein LOC100799892 [Glycine max]
c72950.graph_c0	[M]	Cell wall/membrane/envelope biogenesis	Biological Process: DNA mediated transformation (GO:0009294);; Biological Process: response to bacterium (GO:0009617);; Molecular Function: mannan synthase activity (GO:0051753);;	K13680|1e-122|pop:POPTR_832480|hypothetical protein	--	--	Glycosyltransferase like family 2;; Glycosyl transferase family 2	Glucomannan 4-beta-mannosyltransferase 9 GN=F17C15.180 OS=Arabidopsis thaliana (Mouse-ear cress) PE=2 SV=1	PREDICTED: glucomannan 4-beta-mannosyltransferase 9-like isoform 3 [Glycine max]
c101470.graph_c0	[HQ]	--	Molecular Function: catalytic activity (GO:0003824);; Biological Process: defense response (GO:0006952);; Molecular Function: cation binding (GO:0043169);; Biological Process: response to other organism (GO:0051707);; Biological Process: quinone biosynthetic process (GO:1901663);;	K02552|4e-11|vvi:100243400|hypothetical protein LOC100243400	[E]	Amino acid transport and metabolism	chorismate binding enzyme	Isochorismate synthase 1, chloroplastic (Precursor) GN=ICS1 OS=Arabidopsis thaliana (Mouse-ear cress) PE=1 SV=2	Anthranilate synthase component I and chorismate binding protein [Medicago truncatula]
c9809.graph_c0	[U]	Intracellular trafficking, secretion, and vesicular transport	Molecular Function: mRNA binding (GO:0003729);; Molecular Function: GTPase activity (GO:0003924);; Molecular Function: signal sequence binding (GO:0005048);; Molecular Function: protein binding (GO:0005515);; Molecular Function: GTP binding (GO:0005525);; Cellular Component: signal recognition particle, endoplasmic reticulum targeting (GO:0005786);; Biological Process: GTP catabolic process (GO:0…	K03106|1e-46|ath:AT5G03940|CPSRP54 (CHLOROPLAST SIGNAL RECOGNITION PARTICLE 54 KDA SUBUNIT)	[U]	Intracellular trafficking, secretion, and vesicular transport	SRP54-type protein, GTPase domain	Signal recognition particle 54 kDa protein, chloroplastic (Precursor) GN=F8F6_150 OS=Arabidopsis thaliana (Mouse-ear cress) PE=1 SV=1	hypothetical protein ARALYDRAFT_487173 [Arabidopsis lyrata subsp. lyrata]
c83713.graph_c0	--	--	--	--	[T]	Signal transduction mechanisms	--	--	hypothetical protein ZEAMMB73_316494 [Zea mays]
c38785.graph_c0	--	--	--	K14649|1e-136|vvi:100246447|hypothetical protein LOC100246447	[K]	Transcription	Bromodomain associated;; Transcription factor TFIID complex subunit 8 C-term	--	PREDICTED: uncharacterized protein LOC100778210 isoform 1 [Glycine max]
c51474.graph_c0	[T]	Signal transduction mechanisms	--	--	[T]	Signal transduction mechanisms	--	Serine/threonine-protein phosphatase PP2A catalytic subunit GN=PP2A OS=Medicago sativa (Alfalfa) PE=2 SV=1	unknown [Glycine max]
c69904.graph_c0	--	--	Cellular Component: cell part (GO:0044464);; Biological Process: negative regulation of transcription, DNA-templated (GO:0045892);;	--	--	--	--	Proline-rich receptor-like protein kinase PERK2 GN=PERK2 OS=Arabidopsis thaliana (Mouse-ear cress) PE=2 SV=3	PREDICTED: uncharacterized protein LOC101515654 [Cicer arietinum]
c15667.graph_c0	--	--	--	--	--	--	--	--	PREDICTED: TMV resistance protein N-like [Glycine max]
c52203.graph_c0	--	--	--	--	[K]	Transcription	Myb/SANT-like DNA-binding domain	Trihelix transcription factor GTL2 GN=At5g28300 OS=Arabidopsis thaliana (Mouse-ear cress) PE=2 SV=1	PREDICTED: trihelix transcription factor GTL2-like [Glycine max]
c35316.graph_c0	--	--	Molecular Function: catalytic activity (GO:0003824);; Molecular Function: binding (GO:0005488);; Biological Process: macromolecule metabolic process (GO:0043170);; Biological Process: primary metabolic process (GO:0044238);;	--	[R]	General function prediction only	--	--	RNA-directed DNA polymerase (Reverse transcriptase); Chromo; Zinc finger, CCHC-type; Peptidase aspartic, active site; Polynucleotidyl transferase, Ribonuclease H fold [Medicago truncatula]
c42655.graph_c0	--	--	--	K05349|1e-106|pop:POPTR_755637|hypothetical protein	--	--	Glycosyl hydrolase family 3 C-terminal domain	Putative beta-D-xylosidase (Fragment) OS=Prunus persica (Peach) PE=2 SV=1	PREDICTED: probable beta-D-xylosidase 2-like [Glycine max]
c14722.graph_c0	--	--	Molecular Function: DNA binding (GO:0003677);; Molecular Function: NAD+ ADP-ribosyltransferase activity (GO:0003950);; Cellular Component: nucleus (GO:0005634);; Biological Process: protein ADP-ribosylation (GO:0006471);; Molecular Function: 2-alkenal reductase [NAD(P)] activity (GO:0032440);; Biological Process: oxidation-reduction process (GO:0055114);;	--	[KLO]	--	WGR domain	Poly [ADP-ribose] polymerase 3 GN=PARP3 OS=Glycine max (Soybean) PE=2 SV=1	poly [ADP-ribose] polymerase 3 [Glycine max]
c45410.graph_c0	[M]	Cell wall/membrane/envelope biogenesis	--	K00750|0.0|rcu:RCOM_1590700|glycogenin, putative (EC:2.4.1.186)	[G]	Carbohydrate transport and metabolism	Glycosyl transferase family 8	UDP-glucuronate:xylan alpha-glucuronosyltransferase 2 GN=F17M5.90/F17M5.100 OS=Arabidopsis thaliana (Mouse-ear cress) PE=2 SV=1	PREDICTED: uncharacterized protein LOC100812365 [Glycine max]
c47684.graph_c0	--	--	Molecular Function: isomerase activity (GO:0016853);; Biological Process: cellular protein metabolic process (GO:0044267);;	--	[O]	Posttranslational modification, protein turnover, chaperones	--	Arginine/serine-rich protein 45 GN=F19K19.9 OS=Arabidopsis thaliana (Mouse-ear cress) PE=1 SV=1	Fgenesh protein [Medicago truncatula]
c19376.graph_c0	--	--	--	K10999|1e-13|vvi:100256811|hypothetical protein LOC100256811	--	--	--	Probable cellulose synthase A catalytic subunit 2 [UDP-forming] OS=Oryza sativa subsp. japonica (Rice) PE=2 SV=1	CESA10 [Gossypium hirsutum]
c34147.graph_c0	--	--	Biological Process: double-strand break repair via homologous recombination (GO:0000724);; Biological Process: cytokinesis by cell plate formation (GO:0000911);; Molecular Function: protein binding (GO:0005515);; Biological Process: DNA replication initiation (GO:0006270);; Biological Process: DNA methylation (GO:0006306);; Biological Process: methylation-dependent chromatin silencing (GO:0006346…	K03353|1e-20|rcu:RCOM_0891870|cell division cycle, putative	[DO]	--	--	Anaphase-promoting complex subunit 6 GN=F9K20.19 OS=Arabidopsis thaliana (Mouse-ear cress) PE=2 SV=1	PREDICTED: anaphase-promoting complex subunit 6-like [Glycine max]
c72906.graph_c0	[R]	General function prediction only	Molecular Function: protein binding (GO:0005515);; Cellular Component: chromatin silencing complex (GO:0005677);; Biological Process: regulation of DNA replication (GO:0006275);; Biological Process: regulation of gene expression by genetic imprinting (GO:0006349);; Biological Process: cell proliferation (GO:0008283);; Cellular Component: chloroplast (GO:0009507);; Biological Process: pollen devel…	K10752|1e-137|ppp:PHYPADRAFT_159414|NFC1501	[B]	Chromatin structure and dynamics	WD domain, G-beta repeat	Histone-binding protein MSI1 GN=MSI1 OS=Arabidopsis thaliana (Mouse-ear cress) PE=1 SV=1	nucleosome remodeling factor, p48 subunit [Physcomitrella patens subsp. patens]
c75667.graph_c0	[M]	Cell wall/membrane/envelope biogenesis	--	--	--	--	--	--	--
c81233.graph_c0	--	--	--	--	[P]	Inorganic ion transport and metabolism	Sodium / potassium ATPase beta chain	--	--
c60284.graph_c0	--	--	--	--	[Q]	Secondary metabolites biosynthesis, transport and catabolism	--	Caffeoyl-CoA O-methyltransferase 5 GN=CCOAOMT5 OS=Nicotiana tabacum (Common tobacco) PE=2 SV=1	PREDICTED: probable caffeoyl-CoA O-methyltransferase At4g26220-like [Glycine max]
c80995.graph_c0	[L]	Replication, recombination and repair	Molecular Function: DNA binding (GO:0003677);; Molecular Function: RNA binding (GO:0003723);; Molecular Function: RNA-directed DNA polymerase activity (GO:0003964);; Molecular Function: aspartic-type endopeptidase activity (GO:0004190);; Biological Process: RNA-dependent DNA replication (GO:0006278);; Biological Process: DNA recombination (GO:0006310);; Biological Process: proteolysis (GO:0006508…	--	[R]	General function prediction only	--	--	unnamed protein product [Oryza sativa Japonica Group]
c37804.graph_c0	[J]	Translation, ribosomal structure and biogenesis	--	K02917|6e-33|zma:100282547|60S ribosomal protein L33-B	[J]	Translation, ribosomal structure and biogenesis	Ribosomal protein L35Ae	60S ribosomal protein L35a-3 GN=RPL35AC OS=Arabidopsis thaliana (Mouse-ear cress) PE=3 SV=1	predicted protein [Hordeum vulgare subsp. vulgare]
c45498.graph_c0	--	--	--	--	[R]	General function prediction only	--	--	PREDICTED: uncharacterized protein LOC100795634 [Glycine max]
c44501.graph_c0	[S]	Function unknown	--	K05283|0.0|vvi:100253932|hypothetical protein LOC100253932	[S]	Function unknown	GWT1	Uncharacterized protein At4g17910 (Precursor) GN=At4g17910 OS=Arabidopsis thaliana (Mouse-ear cress) PE=2 SV=2	PREDICTED: uncharacterized protein At4g17910-like [Glycine max]
c23628.graph_c0	--	--	Molecular Function: nucleotide binding (GO:0000166);; Molecular Function: protein kinase activity (GO:0004672);; Cellular Component: membrane (GO:0016020);; Biological Process: phosphorylation (GO:0016310);;	--	--	--	Leucine rich repeat N-terminal domain	Probable leucine-rich repeat receptor-like protein kinase At1g35710 (Precursor) GN=At1g35710 OS=Arabidopsis thaliana (Mouse-ear cress) PE=2 SV=1	PREDICTED: probable LRR receptor-like serine/threonine-protein kinase At4g08850-like [Glycine max]
c44687.graph_c0	--	--	--	--	--	--	Leucine rich repeat N-terminal domain	Probably inactive leucine-rich repeat receptor-like protein kinase At5g48380 (Precursor) GN=At5g48380 OS=Arabidopsis thaliana (Mouse-ear cress) PE=1 SV=1	protein kinase precursor [Glycine max]
c1960.graph_c0	[J]	Translation, ribosomal structure and biogenesis	Molecular Function: structural constituent of ribosome (GO:0003735);; Cellular Component: ribosome (GO:0005840);; Biological Process: translation (GO:0006412);;	K02929|3e-25|pop:POPTR_749327|hypothetical protein	[J]	Translation, ribosomal structure and biogenesis	Ribosomal protein L44	60S ribosomal protein L36a OS=Arabidopsis thaliana (Mouse-ear cress) PE=2 SV=3	60S ribosomal protein L44 [Metarhizium acridum CQMa 102]
c23604.graph_c0	--	--	Molecular Function: nucleic acid binding (GO:0003676);; Cellular Component: nucleus (GO:0005634);; Cellular Component: ribonucleoprotein complex (GO:0030529);;	--	--	--	LSM domain	--	PREDICTED: uncharacterized protein LOC100792908 [Glycine max]
c20730.graph_c0	[CR]	--	Molecular Function: copper ion binding (GO:0005507);; Molecular Function: ATP binding (GO:0005524);; Cellular Component: nucleus (GO:0005634);; Cellular Component: mitochondrion (GO:0005739);; Molecular Function: zinc ion binding (GO:0008270);; Cellular Component: chloroplast (GO:0009507);; Molecular Function: transferase activity, transferring acyl groups other than amino-acyl groups (GO:0016747…	K07512|0.0|rcu:RCOM_0327490|zinc binding dehydrogenase, putative (EC:1.3.1.38)	[KC]	--	Zinc-binding dehydrogenase;; Alcohol dehydrogenase GroES-like domain	Probable trans-2-enoyl-CoA reductase, mitochondrial (Precursor) GN=At3g45770 OS=Arabidopsis thaliana (Mouse-ear cress) PE=1 SV=1	PREDICTED: probable trans-2-enoyl-CoA reductase, mitochondrial-like [Glycine max]
c49415.graph_c0	--	--	--	--	[J]	Translation, ribosomal structure and biogenesis	eIF4-gamma/eIF5/eIF2-epsilon	Probable eukaryotic translation initiation factor 5-2 GN=At1g77840 OS=Arabidopsis thaliana (Mouse-ear cress) PE=2 SV=1	PREDICTED: basic leucine zipper and W2 domain-containing protein 2-like [Glycine max]
c36068.graph_c1	--	--	--	--	--	--	--	--	PREDICTED: uncharacterized protein LOC100787852 [Glycine max]
c93622.graph_c0	[OU]	--	Molecular Function: binding (GO:0005488);;	--	[O]	Posttranslational modification, protein turnover, chaperones	Zinc knuckle	Cold shock domain-containing protein 3 GN=CSP3 OS=Arabidopsis thaliana (Mouse-ear cress) PE=2 SV=1	zinc knuckle [Glomerella graminicola M1.001]
c88593.graph_c0	[F]	Nucleotide transport and metabolism	Biological Process: regulation of cyclin-dependent protein serine/threonine kinase activity (GO:0000079);; Molecular Function: amidophosphoribosyltransferase activity (GO:0004044);; Cellular Component: cell wall (GO:0005618);; Cellular Component: nucleus (GO:0005634);; Cellular Component: cytosol (GO:0005829);; Biological Process: 'de novo' IMP biosynthetic process (GO:0006189);; Biological Proce…	K00764|8e-20|cme:CMR240C|amidophoribosyltransferase	[F]	Nucleotide transport and metabolism	Phosphoribosyl transferase domain	Amidophosphoribosyltransferase 1, chloroplastic (Precursor) GN=F1P15 OS=Arabidopsis thaliana (Mouse-ear cress) PE=2 SV=1	unknown [Picea sitchensis]
c85675.graph_c0	[E]	Amino acid transport and metabolism	Molecular Function: cysteine synthase activity (GO:0004124);; Biological Process: cysteine biosynthetic process from serine (GO:0006535);; Molecular Function: transferase activity (GO:0016740);; Molecular Function: pyridoxal phosphate binding (GO:0030170);;	--	[E]	Amino acid transport and metabolism	Pyridoxal-phosphate dependent enzyme	--	hypothetical protein TREMEDRAFT_71171 [Tremella mesenterica DSM 1558]
c38529.graph_c1	--	--	--	--	[T]	Signal transduction mechanisms	Oxysterol-binding protein	Oxysterol-binding protein-related protein 4C GN=ORP4C OS=Arabidopsis thaliana (Mouse-ear cress) PE=2 SV=1	PREDICTED: LOW QUALITY PROTEIN: oxysterol-binding protein-related protein 4B-like [Glycine max]
c51537.graph_c0	--	--	--	--	--	--	--	--	PREDICTED: uncharacterized protein LOC100818074 [Glycine max]
c14008.graph_c1	--	--	--	--	[U]	Intracellular trafficking, secretion, and vesicular transport	Endomembrane protein 70	--	PREDICTED: transmembrane 9 superfamily member 4-like [Glycine max]
c42819.graph_c0	[S]	Function unknown	--	--	--	--	Leucine Rich repeats (2 copies);; Leucine rich repeat;; Leucine Rich Repeat	TMV resistance protein N GN=N OS=Nicotiana glutinosa (Tobacco) PE=1 SV=1	PREDICTED: TMV resistance protein N-like [Glycine max]
c1592.graph_c0	--	--	Cellular Component: mitochondrion (GO:0005739);; Biological Process: cytidine to uridine editing (GO:0016554);;	--	[R]	General function prediction only	DYW family of nucleic acid deaminases	Putative pentatricopeptide repeat-containing protein At3g11460 GN=PCMP-H52 OS=Arabidopsis thaliana (Mouse-ear cress) PE=3 SV=1	PREDICTED: putative pentatricopeptide repeat-containing protein At3g11460-like [Glycine max]
c26165.graph_c0	--	--	Cellular Component: nucleus (GO:0005634);;	--	--	--	--	--	PREDICTED: uncharacterized protein LOC100801645 [Glycine max]
c43436.graph_c0	[Q]	Secondary metabolites biosynthesis, transport and catabolism	--	K09843|1e-116|vvi:100264783|hypothetical protein LOC100264783	[QI]	--	Cytochrome P450;; Cytochrome P450	Abscisic acid 8&apos;-hydroxylase 1 GN=CYP707A1 OS=Arabidopsis thaliana (Mouse-ear cress) PE=2 SV=1	PREDICTED: abscisic acid 8&apos;-hydroxylase 1-like [Glycine max]
c56165.graph_c0	--	--	--	--	--	--	--	--	PREDICTED: uncharacterized protein LOC100816300 [Glycine max]
c70725.graph_c0	--	--	--	--	--	--	Rab interacting lysosomal protein	--	--
c80406.graph_c0	--	--	--	--	--	--	Domain of unknown function (DUF702)	--	PREDICTED: uncharacterized protein LOC100807290 [Glycine max]
c50534.graph_c0	--	--	--	--	--	--	bZIP transcription factor;; Basic region leucine zipper	Ocs element-binding factor 1 GN=OBF1 OS=Zea mays (Maize) PE=2 SV=2	bZIP transcription factor bZIP124 [Glycine max]
c40066.graph_c0	--	--	--	K14515|0.0|pop:POPTR_561896|EBF3	[R]	General function prediction only	Leucine Rich repeat;; Leucine Rich repeats (2 copies);; F-box domain;; Leucine rich repeat;; F-box-like;; Leucine Rich Repeat	EIN3-binding F-box protein 1 GN=F13B15.15 OS=Arabidopsis thaliana (Mouse-ear cress) PE=1 SV=1	PREDICTED: EIN3-binding F-box protein 1-like isoform 2 [Glycine max]
c62087.graph_c0	[V]	Defense mechanisms	--	--	[IR]	--	ABC transporter;; Protein of unknown function, DUF258	Probable sulfate/thiosulfate import ATP-binding protein CysA GN=cysA OS=Chlorella vulgaris (Green alga) PE=3 SV=1	ABC transporter ATP-binding protein [Enterocytozoon bieneusi H348]
c89901.graph_c0	--	--	Cellular Component: mitochondrial inner membrane presequence translocase complex (GO:0005744);; Cellular Component: vacuolar membrane (GO:0005774);; Cellular Component: plasma membrane (GO:0005886);; Biological Process: chloroplast organization (GO:0009658);; Cellular Component: chloroplast envelope (GO:0009941);; Biological Process: protein transport (GO:0015031);; Molecular Function: P-P-bond-h…	--	--	--	--	--	hypothetical protein CARUB_v10017861mg [Capsella rubella]
c45168.graph_c0	[M]	Cell wall/membrane/envelope biogenesis	--	K10999|0.0|pop:POPTR_706420|cellulose synthase (EC:2.4.1.12)	--	--	Cellulose synthase;; Zinc-binding RING-finger;; Glycosyl transferase family group 2;; Glycosyltransferase like family 2	Cellulose synthase A catalytic subunit 3 [UDP-forming] GN=At5g05170 OS=Arabidopsis thaliana (Mouse-ear cress) PE=1 SV=2	PREDICTED: cellulose synthase A catalytic subunit 3 [UDP-forming]-like [Glycine max]
c41105.graph_c0	[RTKL]	--	--	--	[T]	Signal transduction mechanisms	Protein kinase domain;; Protein tyrosine kinase	Receptor-like serine/threonine-protein kinase NCRK (Precursor) GN=NCRK OS=Arabidopsis thaliana (Mouse-ear cress) PE=1 SV=1	PREDICTED: receptor-like serine/threonine-protein kinase NCRK-like [Glycine max]
c49996.graph_c0	--	--	Cellular Component: proteasome complex (GO:0000502);; Cellular Component: nucleus (GO:0005634);; Cellular Component: cytoplasm (GO:0005737);; Biological Process: multicellular organismal development (GO:0007275);;	K03035|0.0|vvi:100256032|similar to 26S proteasome subunit RPN5b	[O]	Posttranslational modification, protein turnover, chaperones	PCI domain	26S proteasome non-ATPase regulatory subunit 12 homolog A GN=MYH9.11 OS=Arabidopsis thaliana (Mouse-ear cress) PE=1 SV=1	PREDICTED: 26S proteasome non-ATPase regulatory subunit 12-like [Glycine max]
c20942.graph_c0	--	--	Cellular Component: nucleus (GO:0005634);; Biological Process: protein dephosphorylation (GO:0006470);; Biological Process: multicellular organismal development (GO:0007275);; Molecular Function: protein tyrosine phosphatase activity, metal-dependent (GO:0030946);;	K01104|1e-159|vvi:100247200|hypothetical protein LOC100247200	[R]	General function prediction only	--	--	PREDICTED: eyes absent homolog 4-like [Glycine max]
c57907.graph_c0	--	--	--	--	--	--	--	--	TPA: conserved hypothetical protein [Aspergillus nidulans FGSC A4]
c27881.graph_c0	--	--	--	--	[R]	General function prediction only	--	--	integrase core domain containing protein [Phaseolus vulgaris]
c47858.graph_c0	[G]	Carbohydrate transport and metabolism	Molecular Function: transferase activity, transferring glycosyl groups (GO:0016757);;	K00688|0.0|cre:CHLREDRAFT_137300|PHOB	[G]	Carbohydrate transport and metabolism	Carbohydrate phosphorylase	Alpha-glucan phosphorylase 2, cytosolic GN=PHS2 OS=Arabidopsis thaliana (Mouse-ear cress) PE=2 SV=1	glycosyltransferase family 35 protein [Micromonas sp. RCC299]
c81675.graph_c0	[E]	Amino acid transport and metabolism	Molecular Function: 2-isopropylmalate synthase activity (GO:0003852);; Biological Process: leucine biosynthetic process (GO:0009098);;	--	[E]	Amino acid transport and metabolism	HMGL-like	--	hypothetical protein VOLCADRAFT_101541 [Volvox carteri f. nagariensis]
c50954.graph_c0	[K]	Transcription	Molecular Function: 3'-5'-exoribonuclease activity (GO:0000175);; Molecular Function: RNA binding (GO:0003723);; Cellular Component: mitochondrion (GO:0005739);; Biological Process: rRNA processing (GO:0006364);; Biological Process: tRNA metabolic process (GO:0006399);; Cellular Component: chloroplast (GO:0009507);; Biological Process: embryo development ending in seed dormancy (GO:0009793);; Bio…	--	[J]	Translation, ribosomal structure and biogenesis	RNB domain	Ribonuclease II, chloroplastic/mitochondrial (Precursor) GN=T1E22.10 OS=Arabidopsis thaliana (Mouse-ear cress) PE=1 SV=1	PREDICTED: uncharacterized ribonuclease sll1290-like [Glycine max]
c36391.graph_c0	--	--	Cellular Component: membrane (GO:0016020);; Cellular Component: intracellular membrane-bounded organelle (GO:0043231);; Cellular Component: cytoplasmic part (GO:0044444);;	--	[R]	General function prediction only	PPR repeat	Pentatricopeptide repeat-containing protein At5g15340, mitochondrial (Precursor) GN=PCMP-H91 OS=Arabidopsis thaliana (Mouse-ear cress) PE=2 SV=1	PREDICTED: pentatricopeptide repeat-containing protein At5g15340, mitochondrial-like [Glycine max]
c47975.graph_c0	--	--	--	--	[R]	General function prediction only	PPR repeat family;; PPR repeat;; Pentatricopeptide repeat domain;; PPR repeat;; Putative methyltransferase	Pentatricopeptide repeat-containing protein At2g13420, mitochondrial (Precursor) GN=At2g13420 OS=Arabidopsis thaliana (Mouse-ear cress) PE=2 SV=1	PREDICTED: pentatricopeptide repeat-containing protein At2g13420, mitochondrial-like [Glycine max]
c19231.graph_c0	--	--	--	--	--	--	--	--	uncharacterized protein LOC100527326 [Glycine max]
c26497.graph_c0	[J]	Translation, ribosomal structure and biogenesis	Cellular Component: ribonucleoprotein complex (GO:0030529);;	--	[J]	Translation, ribosomal structure and biogenesis	Ribosomal L18ae/LX protein domain	60S ribosomal protein L18a-2 GN=RPL18AB OS=Arabidopsis thaliana (Mouse-ear cress) PE=1 SV=2	unknown [Lotus japonicus]
c94752.graph_c0	--	--	--	--	[S]	Function unknown	--	--	--
c19482.graph_c0	--	--	Molecular Function: DNA binding (GO:0003677);; Biological Process: pattern specification process (GO:0007389);; Biological Process: post-embryonic morphogenesis (GO:0009886);; Biological Process: shoot system morphogenesis (GO:0010016);; Biological Process: posttranscriptional gene silencing by RNA (GO:0035194);; Cellular Component: intracellular part (GO:0044424);; Biological Process: negative r…	--	[K]	Transcription	--	BEL1-like homeodomain protein 9 GN=At5g02030 OS=Arabidopsis thaliana (Mouse-ear cress) PE=1 SV=1	PREDICTED: BEL1-like homeodomain protein 9-like [Glycine max]
c34488.graph_c0	[GEPR]	--	Molecular Function: transporter activity (GO:0005215);; Cellular Component: plasma membrane (GO:0005886);; Biological Process: response to nematode (GO:0009624);; Cellular Component: plant-type vacuole membrane (GO:0009705);; Biological Process: response to zinc ion (GO:0010043);; Cellular Component: integral component of membrane (GO:0016021);; Biological Process: zinc ion homeostasis (GO:005506…	--	[R]	General function prediction only	Major Facilitator Superfamily;; Sugar (and other) transporter	Protein ZINC INDUCED FACILITATOR-LIKE 1 GN=ZIFL1 OS=Arabidopsis thaliana (Mouse-ear cress) PE=2 SV=1	PREDICTED: protein ZINC INDUCED FACILITATOR-LIKE 1-like [Glycine max]
c8959.graph_c0	--	--	Molecular Function: nucleic acid binding (GO:0003676);;	--	--	--	--	--	PREDICTED: uncharacterized protein LOC100790244 [Glycine max]
c21267.graph_c0	--	--	Cellular Component: plasma membrane (GO:0005886);; Cellular Component: plasmodesma (GO:0009506);; Cellular Component: integral component of membrane (GO:0016021);;	--	[T]	Signal transduction mechanisms	Protein of unknown function (DUF568)	Auxin-induced in root cultures protein 12 (Precursor) GN=AIR12 OS=Arabidopsis thaliana (Mouse-ear cress) PE=1 SV=3	PREDICTED: uncharacterized protein LOC100776506 [Glycine max]
c36365.graph_c0	--	--	Biological Process: lipid transport (GO:0006869);; Molecular Function: lipid binding (GO:0008289);;	--	--	--	--	Non-specific lipid-transfer protein (Precursor) OS=Helianthus annuus (Common sunflower) PE=3 SV=1	non-specific lipid transfer protein [Vitis vinifera]
c42968.graph_c0	--	--	--	--	--	--	--	Arabinogalactan peptide 16 (Precursor) GN=AGP16 OS=Arabidopsis thaliana (Mouse-ear cress) PE=1 SV=1	PREDICTED: arabinogalactan peptide 20 [Glycine max]
c47759.graph_c0	--	--	--	--	--	--	No apical meristem (NAM) protein	NAC domain-containing protein 78 GN=T32M21.10 OS=Arabidopsis thaliana (Mouse-ear cress) PE=2 SV=2	PREDICTED: NAC domain-containing protein 69-like [Glycine max]
c27515.graph_c0	--	--	Cellular Component: integral component of membrane (GO:0016021);;	--	[GE]	--	--	Probable sugar phosphate/phosphate translocator At3g17430 GN=At3g17430 OS=Arabidopsis thaliana (Mouse-ear cress) PE=2 SV=1	PREDICTED: LOW QUALITY PROTEIN: probable sugar phosphate/phosphate translocator At3g17430-like, partial [Glycine max]
c40153.graph_c0	--	--	Cellular Component: Golgi apparatus (GO:0005794);; Biological Process: arabinogalactan protein metabolic process (GO:0010405);; Cellular Component: endomembrane system (GO:0012505);; Cellular Component: integral component of membrane (GO:0016021);; Biological Process: protein O-linked glycosylation via hydroxyproline (GO:0018258);; Molecular Function: carbohydrate binding (GO:0030246);; Molecular…	--	[G]	Carbohydrate transport and metabolism	Galactoside-binding lectin;; Galactosyltransferase	Probable beta-1,3-galactosyltransferase 20 GN=B3GALT20 OS=Arabidopsis thaliana (Mouse-ear cress) PE=2 SV=1	PREDICTED: probable beta-1,3-galactosyltransferase 20-like [Glycine max]
c26494.graph_c0	--	--	--	--	--	--	--	--	uncharacterized protein LOC100305799 [Glycine max]
c75072.graph_c0	[Q]	Secondary metabolites biosynthesis, transport and catabolism	Molecular Function: iron ion binding (GO:0005506);; Cellular Component: endoplasmic reticulum (GO:0005783);; Molecular Function: electron carrier activity (GO:0009055);; Molecular Function: heme binding (GO:0020037);; Molecular Function: tabersonine 16-hydroxylase activity (GO:0050594);; Biological Process: oxidation-reduction process (GO:0055114);;	--	[Q]	Secondary metabolites biosynthesis, transport and catabolism	Cytochrome P450	Tabersonine 16-hydroxylase (Fragment) GN=CYP71D12 OS=Catharanthus roseus (Madagascar periwinkle) PE=1 SV=1	PREDICTED: cytochrome P450 71D10-like [Glycine max]
c67168.graph_c0	--	--	Molecular Function: ATP binding (GO:0005524);; Biological Process: defense response (GO:0006952);; Molecular Function: nucleoside-triphosphatase activity (GO:0017111);; Molecular Function: ADP binding (GO:0043531);;	--	--	--	--	--	Rpp4C1 [Phaseolus vulgaris]
c43732.graph_c0	--	--	Biological Process: phosphatidylinositol biosynthetic process (GO:0006661);; Cellular Component: cytoplasmic membrane-bounded vesicle (GO:0016023);; Biological Process: photoperiodism, flowering (GO:0048573);;	--	--	--	--	--	PREDICTED: uncharacterized protein LOC100500362 [Glycine max]
c42497.graph_c0	[M]	Cell wall/membrane/envelope biogenesis	Molecular Function: choline kinase activity (GO:0004103);; Biological Process: CDP-choline pathway (GO:0006657);; Biological Process: phosphorylation (GO:0016310);;	--	[M]	Cell wall/membrane/envelope biogenesis	Choline/ethanolamine kinase;; Phosphotransferase enzyme family;; Ecdysteroid kinase	--	GmCK2p [Glycine max]
c93003.graph_c0	--	--	Biological Process: proteolysis (GO:0006508);; Molecular Function: cysteine-type peptidase activity (GO:0008234);;	K01365|4e-35|rcu:RCOM_1043090|cysteine protease, putative (EC:1.3.1.74)	[O]	Posttranslational modification, protein turnover, chaperones	Papain family cysteine protease	KDEL-tailed cysteine endopeptidase CEP1 (Precursor) GN=K6A12.12 OS=Arabidopsis thaliana (Mouse-ear cress) PE=2 SV=1	PREDICTED: thiol protease SEN102-like [Glycine max]
c36323.graph_c0	[J]	Translation, ribosomal structure and biogenesis	--	K03232|9e-68|rcu:RCOM_0783980|elongation factor 1-beta, putative	[K]	Transcription	EF-1 guanine nucleotide exchange domain;; Eukaryotic elongation factor 1 beta central acidic region	Elongation factor 1-beta OS=Oryza sativa subsp. japonica (Rice) PE=1 SV=3	hypothetical protein CERSUDRAFT_85667 [Ceriporiopsis subvermispora B]
c33537.graph_c0	--	--	Molecular Function: protein kinase activity (GO:0004672);; Molecular Function: protein binding (GO:0005515);; Molecular Function: ATP binding (GO:0005524);; Biological Process: protein phosphorylation (GO:0006468);; Biological Process: photomorphogenesis (GO:0009640);; Biological Process: red or far-red light signaling pathway (GO:0010017);; Cellular Component: intracellular part (GO:0044424);; B…	--	--	--	--	Protein SUPPRESSOR OF PHYA-105 1 GN=F11C10.3/F11C10.4 OS=Arabidopsis thaliana (Mouse-ear cress) PE=1 SV=1	PREDICTED: protein SUPPRESSOR OF PHYA-105 1-like [Glycine max]
c74899.graph_c0	--	--	--	--	--	--	--	--	PREDICTED: uncharacterized protein LOC100813171 [Glycine max]
c37614.graph_c0	--	--	--	--	[Z]	Cytoskeleton	Troponin	--	--
c47190.graph_c0	--	--	--	--	[R]	General function prediction only	PPR repeat family;; PPR repeat;; Pentatricopeptide repeat domain;; PPR repeat;; Tetratricopeptide repeat;; Tetratricopeptide repeat	Pentatricopeptide repeat-containing protein At4g16390, chloroplastic (Precursor) GN=P67 OS=Arabidopsis thaliana (Mouse-ear cress) PE=1 SV=3	PREDICTED: pentatricopeptide repeat-containing protein At4g16390, chloroplastic-like [Glycine max]
c26034.graph_c1	--	--	Cellular Component: SAGA-type complex (GO:0070461);;	--	--	--	Transcriptional regulator of RNA polII, SAGA, subunit	--	PREDICTED: uncharacterized protein LOC100819343 [Glycine max]
c79609.graph_c0	--	--	Molecular Function: nucleic acid binding (GO:0003676);; Molecular Function: catalytic activity (GO:0003824);; Biological Process: DNA metabolic process (GO:0006259);;	--	[R]	General function prediction only	--	--	polyprotein [Oryza sativa Japonica Group]
c53966.graph_c0	--	--	Molecular Function: protein kinase activity (GO:0004672);; Biological Process: phosphorylation (GO:0016310);;	--	--	--	--	Receptor-like protein kinase FERONIA (Precursor) GN=F26O13.190 OS=Arabidopsis thaliana (Mouse-ear cress) PE=1 SV=1	PREDICTED: receptor-like protein kinase FERONIA-like [Glycine max]
c52672.graph_c0	[G]	Carbohydrate transport and metabolism	Molecular Function: phosphoglycerate mutase activity (GO:0004619);; Biological Process: metabolic process (GO:0008152);;	K01834|1e-103|rcu:RCOM_0601930|phosphoglycerate mutase, putative (EC:5.4.2.1)	[G]	Carbohydrate transport and metabolism	Histidine phosphatase superfamily (branch 1)	Fructose-2,6-bisphosphatase GN=F10K1.19 OS=Arabidopsis thaliana (Mouse-ear cress) PE=1 SV=1	uncharacterized protein LOC100804369 [Glycine max]
c39431.graph_c0	--	--	--	--	--	--	--	--	R 1 protein [Glycine max]
c25731.graph_c0	--	--	--	--	--	--	--	--	unnamed protein product [Arabidopsis thaliana]
c33509.graph_c0	[R]	General function prediction only	Molecular Function: nucleotide binding (GO:0000166);; Biological Process: mRNA splicing, via spliceosome (GO:0000398);; Molecular Function: RNA binding (GO:0003723);; Cellular Component: nucleus (GO:0005634);; Biological Process: response to water deprivation (GO:0009414);; Biological Process: response to salt stress (GO:0009651);; Biological Process: regulation of seed germination (GO:0010029);;	--	[R]	General function prediction only	RNA recognition motif. (a.k.a. RRM, RBD, or RNP domain);; RNA recognition motif (a.k.a. RRM, RBD, or RNP domain);; RNA recognition motif. (a.k.a. RRM, RBD, or RNP domain)	Glycine-rich RNA-binding protein GRP1A OS=Sinapis alba (White mustard) PE=2 SV=1	PREDICTED: heterogeneous nuclear ribonucleoprotein A1, A2/B1 homolog [Glycine max]
c33949.graph_c0	--	--	Molecular Function: hydrolase activity (GO:0016787);; Biological Process: primary metabolic process (GO:0044238);; Biological Process: cellular macromolecule metabolic process (GO:0044260);; Molecular Function: organic cyclic compound binding (GO:0097159);; Molecular Function: heterocyclic compound binding (GO:1901363);;	--	--	--	--	--	integrase core domain containing protein [Phaseolus vulgaris]
c73114.graph_c0	--	--	--	--	--	--	--	--	PREDICTED: NAC domain-containing protein 100-like [Glycine max]
c45795.graph_c0	--	--	Biological Process: sulfate assimilation (GO:0000103);; Molecular Function: selenium binding (GO:0008430);; Biological Process: carbohydrate transport (GO:0008643);; Biological Process: polar nucleus fusion (GO:0010197);; Cellular Component: membrane (GO:0016020);; Biological Process: response to hydrogen peroxide (GO:0042542);; Molecular Function: nutrient reservoir activity (GO:0045735);; Biolo…	--	[P]	Inorganic ion transport and metabolism	56kDa selenium binding protein (SBP56);; 56kDa selenium binding protein (SBP56)	Selenium-binding protein 2 OS=Arabidopsis thaliana (Mouse-ear cress) PE=2 SV=1	PREDICTED: selenium-binding protein 1-like [Glycine max]
c44492.graph_c0	--	--	--	K13173|1e-81|pop:POPTR_815190|hypothetical protein	--	--	Arginine and glutamate-rich 1	Uncharacterized protein At1g10890 GN=At1g10890 OS=Arabidopsis thaliana (Mouse-ear cress) PE=1 SV=1	PREDICTED: uncharacterized protein At1g10890-like [Glycine max]
c74104.graph_c0	[I]	Lipid transport and metabolism	Molecular Function: acetyl-CoA C-acetyltransferase activity (GO:0003985);; Biological Process: metabolic process (GO:0008152);;	K07513|1e-21|ath:AT5G48880|PKT2	[I]	Lipid transport and metabolism	Thiolase, C-terminal domain	3-ketoacyl-CoA thiolase 5, peroxisomal (Precursor) GN=KAT5 OS=Arabidopsis thaliana (Mouse-ear cress) PE=2 SV=2	acetyl-CoA acyltransferase 2 [Cryptococcus neoformans var. grubii H99]
c80830.graph_c0	--	--	--	--	--	--	--	--	PREDICTED: transcription repressor KAN1-like [Glycine max]
c48409.graph_c0	[R]	General function prediction only	--	--	[R]	General function prediction only	WD domain, G-beta repeat;; F-box-like;; F-box domain	F-box/WD-40 repeat-containing protein At5g21040 GN=At5g21040 OS=Arabidopsis thaliana (Mouse-ear cress) PE=2 SV=1	PREDICTED: F-box/WD-40 repeat-containing protein At5g21040-like [Glycine max]
c50073.graph_c0	[QR]	--	--	K12502|2e-58|pop:POPTR_832825|MPBQ/MSBQ methyltransferase	[H]	Coenzyme transport and metabolism	--	2-methyl-6-phytyl-1,4-hydroquinone methyltransferase, chloroplastic (Precursor) GN=MAA21.40 OS=Arabidopsis thaliana (Mouse-ear cress) PE=1 SV=1	PREDICTED: 37 kDa inner envelope membrane protein, chloroplastic-like [Glycine max]
c86126.graph_c0	--	--	Molecular Function: nucleic acid binding (GO:0003676);; Biological Process: DNA metabolic process (GO:0006259);; Biological Process: RNA processing (GO:0006396);; Biological Process: gene silencing by RNA (GO:0031047);; Biological Process: regulation of gene expression, epigenetic (GO:0040029);; Biological Process: single-organism developmental process (GO:0044767);; Biological Process: organ dev…	--	[R]	General function prediction only	--	Endonuclease OS=Nicotiana tabacum (Common tobacco) PE=2 SV=1	hypothetical protein VITISV_014213 [Vitis vinifera]
c97940.graph_c0	--	--	--	--	--	--	--	--	conserved hypothetical protein [Ricinus communis]
c40180.graph_c0	--	--	--	--	--	--	--	--	PREDICTED: uncharacterized protein LOC100818612 [Glycine max]
c43669.graph_c0	--	--	Molecular Function: triglyceride lipase activity (GO:0004806);; Biological Process: water transport (GO:0006833);; Molecular Function: phosphatidylcholine 1-acylhydrolase activity (GO:0008970);; Cellular Component: chloroplast (GO:0009507);; Biological Process: UV protection (GO:0009650);; Biological Process: response to salt stress (GO:0009651);; Biological Process: response to fructose (GO:0009…	--	[I]	Lipid transport and metabolism	Lipase (class 3)	Phospholipase A1-IIdelta GN=At2g42690 OS=Arabidopsis thaliana (Mouse-ear cress) PE=1 SV=1	Feruloyl esterase A [Medicago truncatula]
c83739.graph_c0	--	--	--	--	[T]	Signal transduction mechanisms	wnt family	--	--
c47517.graph_c1	--	--	Cellular Component: cytoplasm (GO:0005737);; Biological Process: cell adhesion (GO:0007155);; Biological Process: trichome morphogenesis (GO:0010090);; Biological Process: actin nucleation (GO:0045010);; Biological Process: root hair cell differentiation (GO:0048765);; Biological Process: cell wall organization (GO:0071555);;	--	--	--	--	--	PREDICTED: uncharacterized protein LOC100801304 [Glycine max]
c68687.graph_c0	[C]	Energy production and conversion	Biological Process: metabolic process (GO:0008152);;	K00161|7e-34|ppp:PHYPADRAFT_59475|hypothetical protein	[C]	Energy production and conversion	Dehydrogenase E1 component	Pyruvate dehydrogenase E1 component subunit alpha-1, mitochondrial (Precursor) OS=Oryza sativa subsp. japonica (Rice) PE=2 SV=1	mitochondrial pyruvate dehydrogenase E1 component beta subunit [Wallemia sebi CBS 633.66]
c76051.graph_c0	--	--	--	--	[C]	Energy production and conversion	NADH:ubiquinone oxidoreductase, NDUFB6/B17 subunit	--	--
c61579.graph_c0	--	--	Molecular Function: nucleic acid binding (GO:0003676);; Biological Process: DNA metabolic process (GO:0006259);; Molecular Function: transferase activity (GO:0016740);;	--	[R]	General function prediction only	--	Uncharacterized mitochondrial protein AtMg00860 GN=AtMg00860 OS=Arabidopsis thaliana (Mouse-ear cress) PE=4 SV=1	hypothetical protein [Lotus japonicus]
c93641.graph_c0	[D]	Cell cycle control, cell division, chromosome partitioning	--	--	--	--	Septum formation inhibitor MinC, C-terminal domain	--	--
c47456.graph_c0	--	--	--	--	[G]	Carbohydrate transport and metabolism	MYND finger	--	hypothetical protein SEPMUDRAFT_131455 [Mycosphaerella populorum SO2202]
c10268.graph_c0	--	--	--	K12384|6e-15|vcn:VOLCADRAFT_95412|ssa5	[T]	Signal transduction mechanisms	CD36 family	--	hypothetical protein VOLCADRAFT_95412 [Volvox carteri f. nagariensis]
c24222.graph_c0	--	--	Cellular Component: nucleus (GO:0005634);; Biological Process: phosphatidylglycerol biosynthetic process (GO:0006655);; Biological Process: response to abscisic acid (GO:0009737);; Biological Process: stomatal complex morphogenesis (GO:0010103);; Biological Process: mRNA modification (GO:0016556);; Biological Process: isopentenyl diphosphate biosynthetic process, methylerythritol 4-phosphate path…	--	[R]	General function prediction only	Translation initiation factor eIF3 subunit 135;; Tetratricopeptide repeat;; Mitochondrial function, CLU-N-term;; Tetratricopeptide repeat;; TPR repeat;; Tetratricopeptide repeat	Clustered mitochondria protein GN=F4F15.250 OS=Arabidopsis thaliana (Mouse-ear cress) PE=2 SV=1	PREDICTED: protein KIAA0664 homolog [Glycine max]
c46603.graph_c0	--	--	--	--	--	--	--	--	unnamed protein product [Vitis vinifera]
c91572.graph_c0	--	--	Molecular Function: nucleic acid binding (GO:0003676);; Molecular Function: ATP binding (GO:0005524);; Cellular Component: nucleus (GO:0005634);; Biological Process: DNA replication (GO:0006260);; Biological Process: DNA methylation (GO:0006306);; Biological Process: DNA recombination (GO:0006310);; Molecular Function: ATP-dependent helicase activity (GO:0008026);; Biological Process: cell prolif…	K10730|2e-29|rcu:RCOM_1081750|rothmund-thomson syndrome DNA helicase recq4, putative	[L]	Replication, recombination and repair	--	ATP-dependent DNA helicase Q-like 5 GN=F28L5.4 OS=Arabidopsis thaliana (Mouse-ear cress) PE=2 SV=2	PREDICTED: ATP-dependent DNA helicase Q-like 5-like [Glycine max]
c66160.graph_c0	--	--	Molecular Function: transferase activity, transferring phosphorus-containing groups (GO:0016772);; Biological Process: primary metabolic process (GO:0044238);; Biological Process: cellular macromolecule metabolic process (GO:0044260);; Molecular Function: organic cyclic compound binding (GO:0097159);; Molecular Function: heterocyclic compound binding (GO:1901363);;	--	--	--	--	--	integrase core domain containing protein [Phaseolus vulgaris]
c47212.graph_c0	[R]	General function prediction only	--	--	[R]	General function prediction only	Alpha/beta hydrolase family;; Alpha/beta hydrolase family;; alpha/beta hydrolase fold	--	PREDICTED: putative esterase/lipase HI_0193-like [Glycine max]
c42729.graph_c0	--	--	--	--	--	--	Transcriptional repressor, ovate	--	PREDICTED: uncharacterized protein LOC101503098 [Cicer arietinum]
c94867.graph_c0	--	--	--	--	[Q]	Secondary metabolites biosynthesis, transport and catabolism	--	--	hypothetical protein THAOC_26749 [Thalassiosira oceanica]
c62161.graph_c0	--	--	Molecular Function: DNA binding (GO:0003677);; Molecular Function: sequence-specific DNA binding transcription factor activity (GO:0003700);; Biological Process: regulation of transcription, DNA-templated (GO:0006355);; Biological Process: anthocyanin-containing compound biosynthetic process (GO:0009718);; Biological Process: response to sucrose (GO:0009744);; Biological Process: regulation of fl…	--	--	--	bHLH-MYC and R2R3-MYB transcription factors N-terminal	Transcription factor TT8 GN=F17A8.170 OS=Arabidopsis thaliana (Mouse-ear cress) PE=1 SV=2	PREDICTED: transcription factor TT8-like [Glycine max]
c63246.graph_c0	--	--	--	--	[K]	Transcription	--	--	PREDICTED: uncharacterized protein LOC100775742 [Glycine max]
c21432.graph_c0	[J]	Translation, ribosomal structure and biogenesis	Molecular Function: structural constituent of ribosome (GO:0003735);; Cellular Component: ribosome (GO:0005840);; Biological Process: translation (GO:0006412);; Cellular Component: chloroplast stroma (GO:0009570);; Biological Process: embryo development ending in seed dormancy (GO:0009793);; Cellular Component: chloroplast envelope (GO:0009941);; Biological Process: thylakoid membrane organizatio…	--	[J]	Translation, ribosomal structure and biogenesis	Ribosomal protein L19	50S ribosomal protein L19, chloroplastic (Precursor) GN=RPL19 OS=Spinacia oleracea (Spinach) PE=1 SV=2	uncharacterized protein LOC100500328 [Glycine max]
c38193.graph_c0	--	--	--	--	--	--	--	Protein SPIRAL1-like 1 OS=Oryza sativa subsp. japonica (Rice) PE=2 SV=1	hypothetical protein SORBIDRAFT_01g032430 [Sorghum bicolor]
c81015.graph_c0	--	--	Molecular Function: metal ion binding (GO:0046872);;	--	--	--	--	--	hypothetical protein VITISV_031906 [Vitis vinifera]
c71000.graph_c0	[QR]	--	Molecular Function: methyltransferase activity (GO:0008168);; Biological Process: methylation (GO:0032259);;	K11434|1e-23|vcn:VOLCADRAFT_56214|hypothetical protein	[OKT]	--	--	Probable protein arginine N-methyltransferase 1 OS=Oryza sativa subsp. japonica (Rice) PE=2 SV=1	hypothetical protein H072_3335 [Dactylellina haptotyla CBS 200.50]
c56559.graph_c0	--	--	--	--	[R]	General function prediction only	PPR repeat;; PPR repeat family	Putative pentatricopeptide repeat-containing protein At3g15130 GN=PCMP-H86 OS=Arabidopsis thaliana (Mouse-ear cress) PE=3 SV=1	PREDICTED: pentatricopeptide repeat-containing protein At4g13650-like [Glycine max]
c93767.graph_c0	--	--	--	--	--	--	--	--	gag-pol polyprotein [Phaseolus vulgaris]
c41363.graph_c0	--	--	--	--	--	--	Chromatin modification-related protein EAF7	--	uncharacterized protein LOC100306238 [Glycine max]
c87909.graph_c0	--	--	Molecular Function: protein serine/threonine kinase activity (GO:0004674);; Molecular Function: ATP binding (GO:0005524);; Biological Process: protein phosphorylation (GO:0006468);; Biological Process: glucuronoxylan metabolic process (GO:0010413);; Biological Process: xylan biosynthetic process (GO:0045492);;	--	[T]	Signal transduction mechanisms	--	Probable receptor-like protein kinase At5g15080 GN=At5g15080 OS=Arabidopsis thaliana (Mouse-ear cress) PE=1 SV=1	PREDICTED: serine/threonine-protein kinase At5g01020-like [Glycine max]
c52051.graph_c0	[RTKL]	--	Molecular Function: calmodulin-dependent protein kinase activity (GO:0004683);; Molecular Function: calcium ion binding (GO:0005509);; Molecular Function: ATP binding (GO:0005524);; Cellular Component: peroxisome (GO:0005777);; Cellular Component: endoplasmic reticulum membrane (GO:0005789);; Biological Process: protein phosphorylation (GO:0006468);;	K13412|0.0|vvi:100249224|hypothetical protein LOC100249224	[T]	Signal transduction mechanisms	Protein kinase domain;; EF hand;; EF-hand domain pair;; EF-hand domain pair;; EF-hand domain;; EF hand;; Protein tyrosine kinase;; Cytoskeletal-regulatory complex EF hand;; Lipopolysaccharide kinase (Kdo/WaaP) family	Calcium-dependent protein kinase 1 GN=MUK11.19 OS=Arabidopsis thaliana (Mouse-ear cress) PE=1 SV=1	PREDICTED: calcium-dependent protein kinase 1-like [Glycine max]
c51856.graph_c0	[E]	Amino acid transport and metabolism	--	K00261|9e-64|rcu:RCOM_1121650|glutamate dehydrogenase, putative (EC:1.4.1.3)	[E]	Amino acid transport and metabolism	Glutamate/Leucine/Phenylalanine/Valine dehydrogenase	Glutamate dehydrogenase GN=GDH1 OS=Solanum lycopersicum (Tomato) PE=2 SV=1	glutamate dehydrogenase 1 [Glycine max]
c101804.graph_c0	--	--	--	--	--	--	--	--	hypothetical protein SORBIDRAFT_10g010870 [Sorghum bicolor]
c32254.graph_c0	[Q]	Secondary metabolites biosynthesis, transport and catabolism	Molecular Function: monooxygenase activity (GO:0004497);; Molecular Function: iron ion binding (GO:0005506);; Molecular Function: electron carrier activity (GO:0009055);; Molecular Function: oxidoreductase activity, acting on paired donors, with incorporation or reduction of molecular oxygen (GO:0016705);; Molecular Function: heme binding (GO:0020037);; Biological Process: oxidation-reduction pro…	--	[Q]	Secondary metabolites biosynthesis, transport and catabolism	Cytochrome P450	Cytochrome P450 71D13 GN=CYP71D13 OS=Mentha piperita (Peppermint) PE=1 SV=1	PREDICTED: cytochrome P450 71A1-like [Glycine max]
c97208.graph_c0	--	--	Cellular Component: cell wall (GO:0005618);; Cellular Component: cytoplasm (GO:0005737);; Biological Process: response to stress (GO:0006950);; Molecular Function: manganese ion binding (GO:0030145);; Molecular Function: nutrient reservoir activity (GO:0045735);; Cellular Component: apoplast (GO:0048046);; Molecular Function: oxalate oxidase activity (GO:0050162);; Biological Process: oxidation-r…	--	--	--	Cupin	Oxalate oxidase 2 (Precursor) OS=Hordeum vulgare (Barley) PE=2 SV=1	Oxalate oxidase 2 [Triticum urartu]
c46467.graph_c0	--	--	Cellular Component: chloroplast (GO:0009507);; Biological Process: cellular cation homeostasis (GO:0030003);; Biological Process: divalent metal ion transport (GO:0070838);;	--	--	--	--	--	Peptidase, cysteine peptidase active site [Medicago truncatula]
c50056.graph_c0	[I]	Lipid transport and metabolism	--	K07513|0.0|vvi:100247651|hypothetical protein LOC100247651	[I]	Lipid transport and metabolism	Thiolase, N-terminal domain;; Thiolase, C-terminal domain	3-ketoacyl-CoA thiolase 2, peroxisomal (Precursor) GN=F25I18.11 OS=Arabidopsis thaliana (Mouse-ear cress) PE=1 SV=2	peroxisomal 3-ketoacyl-CoA thiolase [Glycine max]
c46987.graph_c0	[R]	General function prediction only	--	--	[R]	General function prediction only	RNA recognition motif. (a.k.a. RRM, RBD, or RNP domain);; RNA recognition motif (a.k.a. RRM, RBD, or RNP domain);; RNA recognition motif. (a.k.a. RRM, RBD, or RNP domain)	--	PREDICTED: MKI67 FHA domain-interacting nucleolar phosphoprotein-like [Glycine max]
c100841.graph_c0	--	--	Molecular Function: inositol-1,4,5-trisphosphate 6-kinase activity (GO:0000823);; Cellular Component: nucleus (GO:0005634);; Cellular Component: plasma membrane (GO:0005886);; Molecular Function: inositol-1,4,5-trisphosphate 3-kinase activity (GO:0008440);; Biological Process: pollen germination (GO:0009846);; Biological Process: pollen tube growth (GO:0009860);; Biological Process: myo-inositol …	--	[KIT]	--	--	Inositol polyphosphate multikinase beta OS=Arabidopsis thaliana (Mouse-ear cress) PE=1 SV=1	hypothetical protein ZEAMMB73_089393 [Zea mays]
c61628.graph_c0	--	--	--	--	--	--	--	--	PREDICTED: alpha-glucosidase yihQ-like [Glycine max]
c86481.graph_c0	--	--	--	--	[T]	Signal transduction mechanisms	--	Formin-like protein 12 OS=Oryza sativa subsp. japonica (Rice) PE=3 SV=3	PREDICTED: uncharacterized protein LOC101300168 [Fragaria vesca subsp. vesca]
c95132.graph_c0	[J]	Translation, ribosomal structure and biogenesis	Molecular Function: nucleic acid binding (GO:0003676);; Molecular Function: catalytic activity (GO:0003824);; Biological Process: RNA processing (GO:0006396);; Biological Process: RNA catabolic process (GO:0006401);; Biological Process: RNA modification (GO:0009451);; Biological Process: cellular biosynthetic process (GO:0044249);; Biological Process: single-organism metabolic process (GO:0044710…	K00962|6e-08|sbi:SORBI_02g003900|hypothetical protein	[R]	General function prediction only	3' exoribonuclease family, domain 2	Probable polyribonucleotide nucleotidyltransferase 1, chloroplastic (Precursor) GN=OSJNBa0050F10.4 OS=Oryza sativa subsp. japonica (Rice) PE=2 SV=1	hypothetical protein OsI_36554 [Oryza sativa Indica Group]
c86893.graph_c0	--	--	--	--	--	--	--	--	hypothetical protein [Podospora anserina S mat+]
c43455.graph_c0	--	--	--	K06100|0.0|rcu:RCOM_1584120|hypothetical protein	[A]	RNA processing and modification	Domain of unknown function (DUF3453);; Symplekin tight junction protein C terminal	--	PREDICTED: symplekin-like isoform X2 [Cicer arietinum]
c100422.graph_c0	[F]	Nucleotide transport and metabolism	--	--	--	--	--	--	--
c52719.graph_c0	[R]	General function prediction only	--	--	[S]	Function unknown	Predicted integral membrane metal-binding protein (DUF2296)	Uncharacterized protein At2g24330 GN=At2g24330 OS=Arabidopsis thaliana (Mouse-ear cress) PE=2 SV=1	PREDICTED: uncharacterized protein At2g24330-like [Glycine max]
c37409.graph_c0	--	--	--	--	--	--	--	--	PREDICTED: uncharacterized protein LOC100794206 [Glycine max]
c76267.graph_c0	--	--	Cellular Component: membrane (GO:0016020);;	--	--	--	EamA-like transporter family	WAT1-related protein At1g09380 GN=At1g09380 OS=Arabidopsis thaliana (Mouse-ear cress) PE=2 SV=1	PREDICTED: auxin-induced protein 5NG4-like [Glycine max]
c87065.graph_c0	--	--	--	--	[A]	RNA processing and modification	RNA recognition motif (a.k.a. RRM, RBD, or RNP domain);; RNA recognition motif. (a.k.a. RRM, RBD, or RNP domain);; RNA recognition motif. (a.k.a. RRM, RBD, or RNP domain)	--	lupus La protein [Exophiala dermatitidis NIH/UT8656]
c48782.graph_c0	[S]	Function unknown	--	--	[T]	Signal transduction mechanisms	NB-ARC domain;; Leucine rich repeat;; Leucine Rich repeats (2 copies);; AAA domain;; AAA domain;; Archaeal ATPase;; ATPase family associated with various cellular activities (AAA)	Disease resistance protein RPM1 GN=F17A9.20 OS=Arabidopsis thaliana (Mouse-ear cress) PE=1 SV=1	PREDICTED: disease resistance protein RPM1-like [Glycine max]
c30808.graph_c0	--	--	Molecular Function: ATP binding (GO:0005524);; Cellular Component: plasma membrane (GO:0005886);; Biological Process: ATP catabolic process (GO:0006200);; Molecular Function: xenobiotic-transporting ATPase activity (GO:0008559);;	--	[Q]	Secondary metabolites biosynthesis, transport and catabolism	--	ABC transporter G family member 24 GN=F12M16.28 OS=Arabidopsis thaliana (Mouse-ear cress) PE=1 SV=2	PREDICTED: ABC transporter G family member 24-like [Glycine max]
c31696.graph_c0	--	--	Molecular Function: nucleic acid binding (GO:0003676);;	--	--	--	--	--	PREDICTED: uncharacterized protein LOC100780312 [Glycine max]
c76395.graph_c0	--	--	--	--	--	--	--	--	hypothetical protein ZEAMMB73_486171 [Zea mays]
c83981.graph_c0	--	--	Molecular Function: DNA binding (GO:0003677);; Molecular Function: sequence-specific DNA binding transcription factor activity (GO:0003700);; Cellular Component: nucleus (GO:0005634);; Biological Process: glycolysis (GO:0006096);; Biological Process: chromatin assembly or disassembly (GO:0006333);; Biological Process: regulation of transcription, DNA-templated (GO:0006355);; Biological Process: f…	--	[K]	Transcription	BAH domain	--	TPA: hypothetical protein ZEAMMB73_610061 [Zea mays]
c48884.graph_c0	--	--	--	--	--	--	--	--	dehydration responsive protein [Corchorus olitorius]
c25440.graph_c0	--	--	Molecular Function: tRNA binding (GO:0000049);; Biological Process: cytokinesis (GO:0000910);; Molecular Function: protein kinase activity (GO:0004672);; Molecular Function: ATP binding (GO:0005524);; Biological Process: tRNA export from nucleus (GO:0006409);; Biological Process: protein phosphorylation (GO:0006468);; Biological Process: microtubule-based process (GO:0007017);;	K08876|2e-19|pop:POPTR_823805|hypothetical protein	[R]	General function prediction only	--	--	predicted protein [Populus trichocarpa]
c90182.graph_c0	--	--	--	--	--	--	--	--	TNP2 [Medicago truncatula]
c52309.graph_c0	--	--	--	--	--	--	WRKY DNA -binding domain	Probable WRKY transcription factor 23 GN=WRKY23 OS=Arabidopsis thaliana (Mouse-ear cress) PE=2 SV=1	WRKY86 [Glycine max]
c49429.graph_c0	--	--	--	--	--	--	--	--	peroxiredoxin [Phaseolus vulgaris]
c15229.graph_c0	--	--	--	--	--	--	--	Transcription factor bHLH85 GN=F17I5.70 OS=Arabidopsis thaliana (Mouse-ear cress) PE=2 SV=1	PREDICTED: transcription factor bHLH84-like [Glycine max]
c99846.graph_c0	[G]	Carbohydrate transport and metabolism	Molecular Function: nucleotide binding (GO:0000166);; Biological Process: transport (GO:0006810);; Cellular Component: plastid (GO:0009536);; Cellular Component: membrane (GO:0016020);; Molecular Function: ATPase activity, coupled to transmembrane movement of substances (GO:0042626);;	--	--	--	--	Sulfate/thiosulfate import ATP-binding protein CysA GN=cysA OS=Mesostigma viride PE=3 SV=1	predicted protein [Populus trichocarpa]
c45137.graph_c0	--	--	--	--	--	--	TIR domain	TMV resistance protein N GN=N OS=Nicotiana glutinosa (Tobacco) PE=1 SV=1	candidate disease-resistance protein SR1 [Glycine max]
c94490.graph_c0	--	--	Biological Process: metabolic process (GO:0008152);; Molecular Function: transferase activity, transferring hexosyl groups (GO:0016758);;	K13691|3e-21|pop:POPTR_807713|hypothetical protein	[GC]	--	--	UDP-glycosyltransferase 74E1 GN=UGT74E1 OS=Arabidopsis thaliana (Mouse-ear cress) PE=3 SV=1	PREDICTED: UDP-glycosyltransferase 74E1-like, partial [Glycine max]
c63136.graph_c0	[GEPR]	--	--	--	--	--	--	--	--
c32479.graph_c0	--	--	--	--	--	--	--	--	PREDICTED: uncharacterized protein LOC100799563 [Glycine max]
c27005.graph_c0	[L]	Replication, recombination and repair	Molecular Function: binding (GO:0005488);;	--	[R]	General function prediction only	Integrase core domain	Uncharacterized mitochondrial protein AtMg00860 GN=AtMg00860 OS=Arabidopsis thaliana (Mouse-ear cress) PE=4 SV=1	retroelement pol polyprotein-like [Arabidopsis thaliana]
c85686.graph_c0	--	--	--	--	[U]	Intracellular trafficking, secretion, and vesicular transport	Exocyst complex component Sec6	--	--
c101993.graph_c0	[S]	Function unknown	--	--	--	--	Bifunctional nuclease	--	--
c29790.graph_c0	--	--	Biological Process: response to molecule of fungal origin (GO:0002238);; Biological Process: response to stress (GO:0006950);;	--	--	--	--	--	PREDICTED: uncharacterized protein LOC100801011 [Glycine max]
c38088.graph_c0	--	--	--	--	[E]	Amino acid transport and metabolism	--	--	PREDICTED: uncharacterized protein LOC100775928 [Glycine max]
c36575.graph_c0	--	--	--	--	--	--	No apical meristem (NAM) protein	NAC domain-containing protein 7 GN=T28K15.1 OS=Arabidopsis thaliana (Mouse-ear cress) PE=2 SV=2	PREDICTED: LOW QUALITY PROTEIN: NAC domain-containing protein 7-like [Glycine max]
c76691.graph_c0	--	--	Biological Process: cell morphogenesis (GO:0000902);; Cellular Component: nucleus (GO:0005634);; Biological Process: calcium ion transport (GO:0006816);; Biological Process: Golgi organization (GO:0007030);; Cellular Component: chloroplast (GO:0009507);; Biological Process: megasporogenesis (GO:0009554);; Biological Process: microsporogenesis (GO:0009556);; Biological Process: response to salt st…	K06685|8e-46|ppp:PHYPADRAFT_221484|hypothetical protein	[D]	Cell cycle control, cell division, chromosome partitioning	Mob1/phocein family	MOB kinase activator-like 1 GN=At4g19045 OS=Arabidopsis thaliana (Mouse-ear cress) PE=2 SV=1	hypothetical protein GUITHDRAFT_160201 [Guillardia theta CCMP2712]
c30632.graph_c0	--	--	--	--	--	--	--	--	hypothetical protein TRIUR3_28985 [Triticum urartu]
c44215.graph_c0	[RTKL]	--	--	--	[T]	Signal transduction mechanisms	Protein kinase domain;; Protein kinase domain;; Protein tyrosine kinase	Casein kinase I isoform delta-like GN=At4g26100 OS=Arabidopsis thaliana (Mouse-ear cress) PE=2 SV=2	PREDICTED: casein kinase I isoform delta-like [Glycine max]
c78323.graph_c0	[E]	Amino acid transport and metabolism	Biological Process: cysteine metabolic process (GO:0006534);; Molecular Function: lyase activity (GO:0016829);;	K01758|3e-67|cme:CMT389C|cystathionine gamma-lyase	[E]	Amino acid transport and metabolism	Cys/Met metabolism PLP-dependent enzyme	Cystathionine beta-lyase, chloroplastic (Precursor) GN=At3g57050 OS=Arabidopsis thaliana (Mouse-ear cress) PE=1 SV=1	hypothetical protein BATDEDRAFT_34425 [Batrachochytrium dendrobatidis JAM81]
c44853.graph_c0	[MG]	--	--	--	--	--	NmrA-like family;; NADH(P)-binding;; 3-beta hydroxysteroid dehydrogenase/isomerase family	Isoflavone reductase GN=IFR OS=Medicago sativa (Alfalfa) PE=1 SV=1	PREDICTED: isoflavone reductase-like [Glycine max]
c34785.graph_c0	[E]	Amino acid transport and metabolism	Biological Process: respiratory burst involved in defense response (GO:0002679);; Molecular Function: glutamate-ammonia ligase activity (GO:0004356);; Cellular Component: cytosol (GO:0005829);; Biological Process: glutamine biosynthetic process (GO:0006542);; Biological Process: tryptophan catabolic process (GO:0006569);; Molecular Function: microtubule binding (GO:0008017);; Biological Process: …	--	[E]	Amino acid transport and metabolism	Glutamine synthetase, catalytic domain;; Amidohydrolase;; TatD related DNase	--	PREDICTED: protein fluG-like isoform X1 [Cicer arietinum]
c73137.graph_c0	[V]	Defense mechanisms	Molecular Function: ATP binding (GO:0005524);; Biological Process: ATP catabolic process (GO:0006200);; Biological Process: drug transmembrane transport (GO:0006855);; Cellular Component: plasmodesma (GO:0009506);; Molecular Function: organic phosphonate transmembrane-transporting ATPase activity (GO:0015416);; Cellular Component: membrane (GO:0016020);;	--	[Q]	Secondary metabolites biosynthesis, transport and catabolism	ABC transporter	ABC transporter G family member 31 GN=F23F1.14 OS=Arabidopsis thaliana (Mouse-ear cress) PE=2 SV=1	PREDICTED: ABC transporter G family member 31-like [Glycine max]
c31165.graph_c0	--	--	Cellular Component: mitochondrion (GO:0005739);;	--	[R]	General function prediction only	PPR repeat family;; PPR repeat;; PPR repeat;; Pentatricopeptide repeat domain	Pentatricopeptide repeat-containing protein At1g34160 GN=PCMP-H68 OS=Arabidopsis thaliana (Mouse-ear cress) PE=2 SV=2	PREDICTED: pentatricopeptide repeat-containing protein At1g34160-like [Cicer arietinum]
c33302.graph_c0	--	--	Molecular Function: nucleotide binding (GO:0000166);; Molecular Function: protein serine/threonine kinase activity (GO:0004674);; Cellular Component: vacuole (GO:0005773);; Cellular Component: plasma membrane (GO:0005886);; Cellular Component: plasmodesma (GO:0009506);; Molecular Function: ubiquitin protein ligase binding (GO:0031625);; Biological Process: protein autophosphorylation (GO:0046777)…	--	--	--	Receptor serine/threonine kinase	Receptor-like serine/threonine-protein kinase SD1-8 (Precursor) GN=T6K22.110 OS=Arabidopsis thaliana (Mouse-ear cress) PE=1 SV=1	PREDICTED: receptor-like serine/threonine-protein kinase SD1-8-like [Glycine max]
c50573.graph_c0	--	--	--	--	--	--	Glycosyl hydrolases family 16;; Xyloglucan endo-transglycosylase (XET) C-terminus	Probable xyloglucan endotransglucosylase/hydrolase protein 23 (Precursor) GN=F14M19.90 OS=Arabidopsis thaliana (Mouse-ear cress) PE=2 SV=1	unknown [Glycine max]
c4209.graph_c0	[C]	Energy production and conversion	Cellular Component: mitochondrion (GO:0005739);; Biological Process: metabolic process (GO:0008152);; Molecular Function: oxidoreductase activity (GO:0016491);;	K00161|3e-16|cme:CMT256C|pyruvate dehydrogenase E1 alpha subunit, mitochondrial precursor	[C]	Energy production and conversion	Dehydrogenase E1 component	Pyruvate dehydrogenase E1 component subunit alpha-1, mitochondrial (Precursor) OS=Oryza sativa subsp. japonica (Rice) PE=2 SV=1	hypothetical protein CHLNCDRAFT_141042 [Chlorella variabilis]
c57929.graph_c0	--	--	--	--	[R]	General function prediction only	--	Endonuclease OS=Nicotiana tabacum (Common tobacco) PE=2 SV=1	PREDICTED: uncharacterized protein LOC100795634 [Glycine max]
c51235.graph_c0	--	--	Cellular Component: extracellular region (GO:0005576);; Molecular Function: acetylglucosaminyltransferase activity (GO:0008375);; Cellular Component: membrane (GO:0016020);;	--	--	--	Core-2/I-Branching enzyme	Vegetative cell wall protein gp1 (Precursor) GN=GP1 OS=Chlamydomonas reinhardtii (Chlamydomonas smithii) PE=2 SV=1	PREDICTED: uncharacterized protein LOC100819878 [Glycine max]
c21493.graph_c0	--	--	Molecular Function: nucleic acid binding (GO:0003676);; Biological Process: purine ribonucleoside monophosphate biosynthetic process (GO:0009168);; Molecular Function: deaminase activity (GO:0019239);;	--	--	--	--	--	reverse transcriptase family member [Glycine max]
c92440.graph_c0	--	--	--	K13151|2e-09|ppp:PHYPADRAFT_126961|hypothetical protein	[A]	RNA processing and modification	--	--	hypothetical protein HMPREF1544_08022 [Mucor circinelloides f. circinelloides 1006PhL]
c17699.graph_c0	[GER]	--	--	--	--	--	EamA-like transporter family	WAT1-related protein At5g40240 GN=At5g40240 OS=Arabidopsis thaliana (Mouse-ear cress) PE=2 SV=1	PREDICTED: auxin-induced protein 5NG4-like [Glycine max]
c58517.graph_c0	--	--	--	--	--	--	--	WAT1-related protein At1g70260 GN=At1g70260 OS=Arabidopsis thaliana (Mouse-ear cress) PE=2 SV=1	PREDICTED: auxin-induced protein 5NG4-like [Glycine max]
c43416.graph_c1	--	--	--	--	[R]	General function prediction only	Sugar efflux transporter for intercellular exchange	Bidirectional sugar transporter SWEET2a (Precursor) OS=Oryza sativa subsp. japonica (Rice) PE=2 SV=1	PREDICTED: bidirectional sugar transporter SWEET2-like [Glycine max]
c27139.graph_c0	[Q]	Secondary metabolites biosynthesis, transport and catabolism	Molecular Function: lipid transporter activity (GO:0005319);; Molecular Function: phospholipid binding (GO:0005543);; Cellular Component: chloroplast inner membrane (GO:0009706);; Biological Process: photosystem II assembly (GO:0010207);; Biological Process: intracellular lipid transport (GO:0032365);;	--	--	--	mce related protein	Protein TRIGALACTOSYLDIACYLGLYCEROL 2, chloroplastic (Precursor) GN=MQC12.6 OS=Arabidopsis thaliana (Mouse-ear cress) PE=1 SV=1	PREDICTED: protein TRIGALACTOSYLDIACYLGLYCEROL 2, chloroplastic-like [Glycine max]
c62604.graph_c0	--	--	Molecular Function: sequence-specific DNA binding transcription factor activity (GO:0003700);; Cellular Component: nucleus (GO:0005634);; Cellular Component: mitochondrion (GO:0005739);; Biological Process: regulation of transcription, DNA-templated (GO:0006355);; Molecular Function: sequence-specific DNA binding (GO:0043565);;	--	[K]	Transcription	--	Homeobox protein knotted-1-like 10 GN=OSJNBa0056I11.15 OS=Oryza sativa subsp. japonica (Rice) PE=2 SV=1	uncharacterized protein LOC100803095 [Glycine max]
c64248.graph_c0	--	--	--	--	[R]	General function prediction only	--	Endonuclease OS=Nicotiana tabacum (Common tobacco) PE=2 SV=1	PREDICTED: uncharacterized mitochondrial protein AtMg00810-like [Cicer arietinum]
c66725.graph_c0	--	--	Cellular Component: cell wall (GO:0005618);; Molecular Function: hydrolase activity, acting on ester bonds (GO:0016788);;	--	--	--	Pectinesterase	Pectinesterase (Precursor) GN=PPE1 OS=Petunia integrifolia (Violet-flowered petunia) PE=2 SV=1	PREDICTED: pectinesterase 3-like [Cicer arietinum]
c86904.graph_c0	[E]	Amino acid transport and metabolism	Molecular Function: peptidase activity, acting on L-amino acid peptides (GO:0070011);;	--	[EO]	--	Peptidase family M1;; Peptidase MA superfamily	--	hypothetical protein [Tuber melanosporum Mel28]
c74045.graph_c0	[C]	Energy production and conversion	--	--	--	--	Molybdopterin oxidoreductase	--	PREDICTED: dimethyl sulfoxide reductase DmsA-like [Cucumis sativus]
c58771.graph_c0	[R]	General function prediction only	Cellular Component: mitochondrial membrane (GO:0031966);; Cellular Component: membrane-enclosed lumen (GO:0031974);; Biological Process: cellular metabolic process (GO:0044237);; Biological Process: primary metabolic process (GO:0044238);; Biological Process: response to stimulus (GO:0050896);; Biological Process: organic substance catabolic process (GO:1901575);;	K00414|3e-43|zma:100382975|hypothetical protein LOC100382975	[O]	Posttranslational modification, protein turnover, chaperones	--	Probable mitochondrial-processing peptidase subunit beta (Precursor) GN=At3g02090 OS=Arabidopsis thaliana (Mouse-ear cress) PE=1 SV=2	unknown [Lotus japonicus]
c23756.graph_c0	--	--	--	--	--	--	--	--	putative retroelement pol polyprotein [Arabidopsis thaliana]
c48821.graph_c0	--	--	Cellular Component: mitochondrion (GO:0005739);; Molecular Function: 4-hydroxy-tetrahydrodipicolinate reductase (GO:0008839);; Biological Process: lysine biosynthetic process via diaminopimelate (GO:0009089);; Cellular Component: chloroplast (GO:0009507);; Biological Process: oxidation-reduction process (GO:0055114);; Molecular Function: NADPH binding (GO:0070402);;	K00215|1e-146|vvi:100268085|hypothetical protein LOC100268085	--	--	Dihydrodipicolinate reductase, N-terminus	Probable 4-hydroxy-tetrahydrodipicolinate reductase 2, chloroplastic (Precursor) GN=OsJ_009732 OS=Oryza sativa subsp. japonica (Rice) PE=2 SV=1	unnamed protein product [Vitis vinifera]
c56785.graph_c0	--	--	--	--	[TZ]	--	LIM domain	Pollen-specific protein SF3 GN=SF3 OS=Helianthus annuus (Common sunflower) PE=2 SV=1	PREDICTED: pollen-specific protein SF3-like [Glycine max]
c36212.graph_c0	[C]	Energy production and conversion	Cellular Component: Golgi apparatus (GO:0005794);; Cellular Component: plasma membrane (GO:0005886);; Molecular Function: electron carrier activity (GO:0009055);; Biological Process: toxin catabolic process (GO:0009407);; Cellular Component: plasmodesma (GO:0009506);; Biological Process: response to chitin (GO:0010200);; Biological Process: response to cyclopentenone (GO:0010583);; Molecular Func…	--	[C]	Energy production and conversion	Pyridine nucleotide-disulphide oxidoreductase;; Pyridine nucleotide-disulphide oxidoreductase	Alternative NAD(P)H-ubiquinone oxidoreductase C1, chloroplastic/mitochondrial (Precursor) GN=NDC1 OS=Arabidopsis thaliana (Mouse-ear cress) PE=1 SV=2	PREDICTED: apoptosis-inducing factor homolog A-like [Glycine max]
c17356.graph_c0	--	--	Cellular Component: integral component of membrane (GO:0016021);;	--	[I]	Lipid transport and metabolism	GNS1/SUR4 family	Formin-like protein 3 OS=Oryza sativa subsp. japonica (Rice) PE=2 SV=2	PREDICTED: elongation of fatty acids protein A-like [Glycine max]
c67328.graph_c0	[RTKL]	--	Molecular Function: protein tyrosine kinase activity (GO:0004713);; Molecular Function: ATP binding (GO:0005524);; Biological Process: protein phosphorylation (GO:0006468);;	--	--	--	Protein tyrosine kinase;; Protein kinase domain	Probable LRR receptor-like serine/threonine-protein kinase At4g08850 (Precursor) GN=At4g08850 OS=Arabidopsis thaliana (Mouse-ear cress) PE=1 SV=3	PREDICTED: probable LRR receptor-like serine/threonine-protein kinase At4g08850-like [Fragaria vesca subsp. vesca]
c47741.graph_c0	[G]	Carbohydrate transport and metabolism	Molecular Function: transporter activity (GO:0005215);; Biological Process: transport (GO:0006810);; Cellular Component: integral component of membrane (GO:0016021);;	--	[G]	Carbohydrate transport and metabolism	Major intrinsic protein	Aquaporin SIP1-1 OS=Oryza sativa subsp. japonica (Rice) PE=2 SV=2	uncharacterized protein LOC100803227 [Glycine max]
c93322.graph_c0	[Q]	Secondary metabolites biosynthesis, transport and catabolism	--	--	--	--	--	--	--
c94980.graph_c0	--	--	--	--	--	--	Pilus biogenesis CpaD protein (pilus_cpaD)	--	--
c60081.graph_c0	--	--	--	--	[R]	General function prediction only	Leucine Rich repeats (2 copies);; Leucine rich repeat;; Leucine Rich Repeat;; Leucine Rich repeat	Receptor-like protein 12 (Precursor) GN=RLP12 OS=Arabidopsis thaliana (Mouse-ear cress) PE=2 SV=2	PREDICTED: LRR receptor-like serine/threonine-protein kinase GSO1-like [Glycine max]
c52694.graph_c0	--	--	--	--	[R]	General function prediction only	Leucine Rich repeat;; Leucine rich repeat;; F-box-like	Proline-rich receptor-like protein kinase PERK2 GN=PERK2 OS=Arabidopsis thaliana (Mouse-ear cress) PE=2 SV=3	PREDICTED: F-box/LRR-repeat protein 3-like [Glycine max]
c37283.graph_c0	--	--	--	--	[T]	Signal transduction mechanisms	Leucine rich repeat;; Leucine rich repeat	Probable disease resistance protein At4g27220 GN=At4g27220 OS=Arabidopsis thaliana (Mouse-ear cress) PE=2 SV=1	PREDICTED: uncharacterized protein LOC100797869 [Glycine max]
c42342.graph_c0	--	--	--	--	[O]	Posttranslational modification, protein turnover, chaperones	Ring finger domain;; RING-H2 zinc finger;; Zinc finger, C3HC4 type (RING finger);; Zinc finger, C3HC4 type (RING finger);; Anaphase-promoting complex subunit 11 RING-H2 finger	RING-H2 finger protein ATL5 GN=ATL5 OS=Arabidopsis thaliana (Mouse-ear cress) PE=2 SV=1	predicted protein [Populus trichocarpa]
c88515.graph_c0	[HC]	--	--	K06126|4e-07|sbi:SORBI_01g001905|hypothetical protein	--	--	FAD dependent oxidoreductase;; FAD binding domain;; NAD(P)-binding Rossmann-like domain;; FAD binding domain;; Pyridine nucleotide-disulphide oxidoreductase;; Pyridine nucleotide-disulphide oxidoreductase	--	hypothetical protein SETTUDRAFT_21009 [Setosphaeria turcica Et28A]
c36028.graph_c0	--	--	Molecular Function: nucleic acid binding (GO:0003676);; Molecular Function: zinc ion binding (GO:0008270);; Biological Process: DNA integration (GO:0015074);;	--	[R]	General function prediction only	Reverse transcriptase (RNA-dependent DNA polymerase)	Endonuclease OS=Nicotiana tabacum (Common tobacco) PE=2 SV=1	hypothetical protein VITISV_001420 [Vitis vinifera]
c27411.graph_c0	[I]	Lipid transport and metabolism	Molecular Function: dodecenoyl-CoA delta-isomerase activity (GO:0004165);; Cellular Component: peroxisome (GO:0005777);; Biological Process: fatty acid beta-oxidation (GO:0006635);; Biological Process: toxin catabolic process (GO:0009407);; Biological Process: response to water deprivation (GO:0009414);; Biological Process: response to ethylene (GO:0009723);; Biological Process: abscisic acid-act…	--	--	--	Enoyl-CoA hydratase/isomerase family	Proline-rich receptor-like protein kinase PERK8 GN=PERK8 OS=Arabidopsis thaliana (Mouse-ear cress) PE=1 SV=1	PREDICTED: 3-hydroxypropionyl-coenzyme A dehydratase-like [Glycine max]
c81541.graph_c0	--	--	Molecular Function: kinase activity (GO:0016301);;	--	--	--	--	--	Kinase R-like protein [Medicago truncatula]
c79238.graph_c0	[O]	Posttranslational modification, protein turnover, chaperones	Biological Process: transport (GO:0006810);; Biological Process: cellular process (GO:0009987);;	--	[O]	Posttranslational modification, protein turnover, chaperones	GDP dissociation inhibitor	--	hypothetical protein BATDEDRAFT_16919 [Batrachochytrium dendrobatidis JAM81]
c30823.graph_c0	[J]	Translation, ribosomal structure and biogenesis	Molecular Function: RNA binding (GO:0003723);; Cellular Component: nucleolus (GO:0005730);; Cellular Component: ribosome (GO:0005840);; Biological Process: ribosome biogenesis (GO:0042254);;	K12845|2e-82|rcu:RCOM_0222550|ribosomal protein l7ae, putative	[AJ]	--	Ribosomal protein L7Ae/L30e/S12e/Gadd45 family	H/ACA ribonucleoprotein complex subunit 2-like protein GN=At5g08180 OS=Arabidopsis thaliana (Mouse-ear cress) PE=1 SV=1	Ribosomal protein L7Ae/L30e/S12e/Gadd45 family protein isoform 1 [Theobroma cacao]
c34791.graph_c0	[J]	Translation, ribosomal structure and biogenesis	Biological Process: pseudouridine synthesis (GO:0001522);; Molecular Function: RNA binding (GO:0003723);; Biological Process: regulation of flower development (GO:0009909);; Molecular Function: pseudouridine synthase activity (GO:0009982);; Biological Process: histone lysine methylation (GO:0034968);; Biological Process: floral organ formation (GO:0048449);;	--	[J]	Translation, ribosomal structure and biogenesis	--	--	PREDICTED: putative tRNA pseudouridine synthase Pus10-like [Glycine max]
c46298.graph_c0	--	--	--	--	[O]	Posttranslational modification, protein turnover, chaperones	Ulp1 protease family, C-terminal catalytic domain	Putative ubiquitin-like-specific protease 1B GN=ULP1B OS=Arabidopsis thaliana (Mouse-ear cress) PE=5 SV=2	PREDICTED: ubiquitin-like-specific protease 1A-like [Glycine max]
c26720.graph_c0	[P]	Inorganic ion transport and metabolism	--	--	[T]	Signal transduction mechanisms	--	Proline-rich receptor-like protein kinase PERK2 GN=PERK2 OS=Arabidopsis thaliana (Mouse-ear cress) PE=2 SV=3	putative arabinagalactan protein [Lotus japonicus]
c13798.graph_c0	--	--	--	--	[I]	Lipid transport and metabolism	--	Probable acyl-activating enzyme 18, peroxisomal GN=AAE18 OS=Arabidopsis thaliana (Mouse-ear cress) PE=2 SV=1	PREDICTED: acetyl-coenzyme A synthetase-like [Glycine max]
c52499.graph_c0	[O]	Posttranslational modification, protein turnover, chaperones	--	K03869|1e-62|rcu:RCOM_0836020|cullin, putative	[D]	Cell cycle control, cell division, chromosome partitioning	Cullin family	Cullin-3A GN=T2P11.2 OS=Arabidopsis thaliana (Mouse-ear cress) PE=1 SV=1	PREDICTED: cullin-3A-like [Glycine max]
c48777.graph_c0	--	--	--	--	[S]	Function unknown	RNA pol II promoter Fmp27 protein domain	--	PREDICTED: uncharacterized protein LOC100785854 isoform 2 [Glycine max]
c84912.graph_c0	[RTKL]	--	Molecular Function: protein serine/threonine kinase activity (GO:0004674);; Molecular Function: ATP binding (GO:0005524);; Biological Process: protein phosphorylation (GO:0006468);; Cellular Component: integral component of membrane (GO:0016021);;	--	--	--	Protein kinase domain;; Protein tyrosine kinase	Putative leucine-rich repeat receptor-like serine/threonine-protein kinase At2g24130 (Precursor) GN=At2g24130 OS=Arabidopsis thaliana (Mouse-ear cress) PE=3 SV=1	hypothetical protein PRUPE_ppa018475mg [Prunus persica]
c22831.graph_c0	--	--	Molecular Function: hydrolase activity (GO:0016787);;	--	[E]	Amino acid transport and metabolism	Trypsin	Arginine/serine-rich protein 45 GN=F19K19.9 OS=Arabidopsis thaliana (Mouse-ear cress) PE=1 SV=1	hypothetical protein SNOG_05556 [Phaeosphaeria nodorum SN15]
c61423.graph_c0	--	--	Cellular Component: plastid (GO:0009536);; Biological Process: macromolecule metabolic process (GO:0043170);; Biological Process: primary metabolic process (GO:0044238);;	--	[R]	General function prediction only	--	--	putative retroelement pol polyprotein [Arabidopsis thaliana]
c18070.graph_c0	--	--	Molecular Function: copper ion binding (GO:0005507);; Molecular Function: L-ascorbate oxidase activity (GO:0008447);; Biological Process: oxidation-reduction process (GO:0055114);;	--	[Q]	Secondary metabolites biosynthesis, transport and catabolism	Multicopper oxidase	L-ascorbate oxidase homolog (Precursor) OS=Nicotiana tabacum (Common tobacco) PE=1 SV=1	PREDICTED: L-ascorbate oxidase homolog [Glycine max]
c38796.graph_c0	--	--	--	--	--	--	--	Putative nuclear matrix constituent protein 1-like protein GN=At5g65770 OS=Arabidopsis thaliana (Mouse-ear cress) PE=2 SV=1	PREDICTED: putative nuclear matrix constituent protein 1-like protein-like [Glycine max]
c75105.graph_c0	--	--	--	--	[R]	General function prediction only	--	Putative pentatricopeptide repeat-containing protein At2g01510 OS=Arabidopsis thaliana (Mouse-ear cress) PE=3 SV=1	PREDICTED: pentatricopeptide repeat-containing protein At1g06140, mitochondrial-like [Glycine max]
c26442.graph_c0	[R]	General function prediction only	Molecular Function: GTP binding (GO:0005525);; Cellular Component: nucleus (GO:0005634);; Biological Process: small GTPase mediated signal transduction (GO:0007264);; Biological Process: vesicle-mediated transport (GO:0016192);;	--	[R]	General function prediction only	Miro-like protein;; Ras family	Ras-related protein RABF2a GN=K17O22.15 OS=Arabidopsis thaliana (Mouse-ear cress) PE=1 SV=1	PREDICTED: septum-promoting GTP-binding protein 1-like [Glycine max]
c40146.graph_c0	--	--	Molecular Function: structural constituent of cytoskeleton (GO:0005200);; Cellular Component: nucleus (GO:0005634);; Cellular Component: mitochondrion (GO:0005739);; Biological Process: actin filament-based process (GO:0030029);;	--	[Z]	Cytoskeleton	--	Actin-related protein 8 GN=ARP8 OS=Arabidopsis thaliana (Mouse-ear cress) PE=2 SV=1	PREDICTED: actin-related protein 8-like [Glycine max]
c23880.graph_c1	[Q]	Secondary metabolites biosynthesis, transport and catabolism	Molecular Function: monooxygenase activity (GO:0004497);; Molecular Function: iron ion binding (GO:0005506);; Cellular Component: endoplasmic reticulum (GO:0005783);; Molecular Function: electron carrier activity (GO:0009055);; Molecular Function: oxidoreductase activity, acting on paired donors, with incorporation or reduction of molecular oxygen (GO:0016705);; Molecular Function: heme binding (…	--	[QI]	--	Cytochrome P450	Secologanin synthase GN=CYP72A1 OS=Catharanthus roseus (Madagascar periwinkle) PE=2 SV=1	PREDICTED: secologanin synthase-like [Cicer arietinum]
c34035.graph_c0	[I]	Lipid transport and metabolism	Molecular Function: phosphatidate cytidylyltransferase activity (GO:0004605);; Cellular Component: mitochondrion (GO:0005739);; Biological Process: phospholipid biosynthetic process (GO:0008654);; Biological Process: response to abscisic acid (GO:0009737);; Biological Process: vitamin E biosynthetic process (GO:0010189);; Biological Process: vegetative to reproductive phase transition of meristem…	--	[S]	Function unknown	Cytidylyltransferase family	Probable phytol kinase 3, chloroplastic (Precursor) OS=Glycine max (Soybean) PE=2 SV=1	unknown [Glycine max]
c42016.graph_c0	--	--	--	--	[U]	Intracellular trafficking, secretion, and vesicular transport	PRA1 family protein	PRA1 family protein F2 GN=PRA1F2 OS=Arabidopsis thaliana (Mouse-ear cress) PE=1 SV=1	PREDICTED: PRA1 family protein F2-like [Glycine max]
c19496.graph_c0	[E]	Amino acid transport and metabolism	Molecular Function: 3-isopropylmalate dehydratase activity (GO:0003861);; Cellular Component: mitochondrion (GO:0005739);; Biological Process: glycolysis (GO:0006096);; Biological Process: water transport (GO:0006833);; Biological Process: hyperosmotic response (GO:0006972);; Biological Process: Golgi organization (GO:0007030);; Biological Process: leucine biosynthetic process (GO:0009098);; Biol…	K01704|1e-116|rcu:RCOM_1389110|3-isopropylmalate dehydratase, putative	[E]	Amino acid transport and metabolism	Aconitase C-terminal domain	Proline-rich receptor-like protein kinase PERK1 GN=PERK1 OS=Arabidopsis thaliana (Mouse-ear cress) PE=1 SV=1	PREDICTED: 3-isopropylmalate dehydratase small subunit-like [Glycine max]
c35100.graph_c0	[K]	Transcription	Biological Process: RNA splicing, via endonucleolytic cleavage and ligation (GO:0000394);; Molecular Function: DNA binding (GO:0003677);; Molecular Function: translation initiation factor activity (GO:0003743);; Cellular Component: nucleus (GO:0005634);; Biological Process: DNA-templated transcription, initiation (GO:0006352);; Biological Process: transcription from RNA polymerase II promoter (GO…	K03131|0.0|vvi:100263756|hypothetical protein LOC100263756	[K]	Transcription	Protein of unknown function (DUF1546);; TATA box binding protein associated factor (TAF);; Core histone H2A/H2B/H3/H4	--	PREDICTED: transcription initiation factor TFIID subunit 6-like [Glycine max]
c42640.graph_c1	--	--	--	--	[ODR]	--	TPR repeat;; PB1 domain;; Tetratricopeptide repeat;; Tetratricopeptide repeat;; Tetratricopeptide repeat;; Tetratricopeptide repeat;; Tetratricopeptide repeat	Extensin (Precursor) GN=HRGPNT3 OS=Nicotiana tabacum (Common tobacco) PE=2 SV=1	PREDICTED: uncharacterized protein LOC101302806 [Fragaria vesca subsp. vesca]
c37766.graph_c0	[J]	Translation, ribosomal structure and biogenesis	Molecular Function: structural constituent of ribosome (GO:0003735);; Cellular Component: ribosome (GO:0005840);; Biological Process: translation (GO:0006412);;	K02908|3e-63|ppp:PHYPADRAFT_181527|hypothetical protein	[J]	Translation, ribosomal structure and biogenesis	Ribosomal protein L7Ae/L30e/S12e/Gadd45 family	60S ribosomal protein L30 GN=RPL30 OS=Lupinus luteus (European yellow lupin) PE=3 SV=1	predicted protein [Physcomitrella patens subsp. patens]
c40354.graph_c0	--	--	--	K11584|7e-64|ath:AT5G25510|serine/threonine protein phosphatase 2A (PP2A) regulatory subunit B', putative	[T]	Signal transduction mechanisms	Protein phosphatase 2A regulatory B subunit (B56 family)	Serine/threonine protein phosphatase 2A 57 kDa regulatory subunit B&apos; iota isoform GN=B&apos;IOTA OS=Arabidopsis thaliana (Mouse-ear cress) PE=2 SV=1	PREDICTED: serine/threonine protein phosphatase 2A 57 kDa regulatory subunit B&apos; iota isoform-like [Glycine max]
c25677.graph_c0	--	--	--	--	--	--	Domain of unknown function (DUF296)	--	uncharacterized protein LOC100527104 [Glycine max]
c45549.graph_c0	[RTKL]	--	--	--	--	--	Protein kinase domain;; Protein tyrosine kinase;; LysM domain	Protein LYK5 (Precursor) GN=LYK5 OS=Arabidopsis thaliana (Mouse-ear cress) PE=1 SV=1	LYK8 [Glycine max]
c39429.graph_c0	[RTKL]	--	--	--	[T]	Signal transduction mechanisms	Protein tyrosine kinase;; Protein kinase domain	Serine/threonine-protein kinase HT1 GN=HT1 OS=Arabidopsis thaliana (Mouse-ear cress) PE=1 SV=1	PREDICTED: serine/threonine-protein kinase HT1-like [Glycine max]
c27347.graph_c0	[R]	General function prediction only	--	--	[R]	General function prediction only	Ankyrin repeats (many copies);; Ankyrin repeats (many copies);; Domain of unknown function;; Ankyrin repeats (3 copies);; Ankyrin repeat;; Ankyrin repeat	Ankyrin repeat-containing protein At3g12360 GN=At3g12360 OS=Arabidopsis thaliana (Mouse-ear cress) PE=2 SV=1	PREDICTED: ankyrin repeat-containing protein At5g02620-like [Glycine max]
c88410.graph_c0	--	--	--	--	[Z]	Cytoskeleton	--	--	--
c74417.graph_c0	[R]	General function prediction only	Biological Process: cellular catabolic process (GO:0044248);; Biological Process: single-organism process (GO:0044699);;	--	[S]	Function unknown	--	Autophagy-related protein 18a GN=ATG18A OS=Arabidopsis thaliana (Mouse-ear cress) PE=1 SV=1	hypothetical protein SELMODRAFT_177001 [Selaginella moellendorffii]
c89854.graph_c0	[LKJ]	--	Biological Process: nuclear-transcribed mRNA catabolic process, nonsense-mediated decay (GO:0000184);; Molecular Function: RNA binding (GO:0003723);; Molecular Function: ATP binding (GO:0005524);; Cellular Component: nucleus (GO:0005634);; Cellular Component: cytoplasm (GO:0005737);; Biological Process: rRNA processing (GO:0006364);; Molecular Function: ATP-dependent helicase activity (GO:0008026…	K12823|9e-35|cre:CHLREDRAFT_136376|DBP2	[A]	RNA processing and modification	DEAD/DEAH box helicase	DEAD-box ATP-dependent RNA helicase 30 OS=Oryza sativa subsp. japonica (Rice) PE=2 SV=2	unnamed protein product [Blastocystis hominis]
c52825.graph_c0	--	--	--	--	[R]	General function prediction only	--	--	uncharacterized protein LOC100814693 [Glycine max]
c42310.graph_c0	--	--	--	--	--	--	MEKHLA domain;; START domain	Homeobox-leucine zipper protein ATHB-14 GN=T29F13.8 OS=Arabidopsis thaliana (Mouse-ear cress) PE=1 SV=1	PREDICTED: homeobox-leucine zipper protein ATHB-14-like [Glycine max]
c66950.graph_c0	[L]	Replication, recombination and repair	Molecular Function: RNA binding (GO:0003723);; Molecular Function: RNA-directed DNA polymerase activity (GO:0003964);; Molecular Function: aspartic-type endopeptidase activity (GO:0004190);; Cellular Component: nucleus (GO:0005634);; Biological Process: RNA-dependent DNA replication (GO:0006278);; Biological Process: proteolysis (GO:0006508);; Biological Process: defense response (GO:0006952);; B…	--	[R]	General function prediction only	Reverse transcriptase (RNA-dependent DNA polymerase)	RNA-directed DNA polymerase homolog OS=Oenothera berteriana (Bertero&apos;s evening primrose) PE=4 SV=1	PREDICTED: uncharacterized protein LOC101513325 [Cicer arietinum]
c89153.graph_c0	--	--	--	--	[S]	Function unknown	Uncharacterized conserved protein (DUF2362)	--	--
c45945.graph_c0	[GER]	--	Cellular Component: membrane (GO:0016020);;	--	--	--	EamA-like transporter family	WAT1-related protein At5g07050 GN=At5g07050 OS=Arabidopsis thaliana (Mouse-ear cress) PE=2 SV=1	uncharacterized protein LOC100804390 [Glycine max]
c99575.graph_c0	[E]	Amino acid transport and metabolism	Molecular Function: choline dehydrogenase activity (GO:0008812);; Biological Process: glycine betaine biosynthetic process from choline (GO:0019285);; Molecular Function: flavin adenine dinucleotide binding (GO:0050660);; Biological Process: oxidation-reduction process (GO:0055114);;	--	[R]	General function prediction only	GMC oxidoreductase	--	hypothetical protein GGTG_12034 [Gaeumannomyces graminis var. tritici R3-111a-1]
c52325.graph_c0	--	--	--	--	[J]	Translation, ribosomal structure and biogenesis	--	--	uncharacterized protein LOC100305630 [Glycine max]
c53487.graph_c0	--	--	--	--	--	--	zinc-finger	--	PREDICTED: E3 ubiquitin-protein ligase RNF115-like isoform 1 [Glycine max]
c54543.graph_c0	--	--	Cellular Component: protein phosphatase type 2A complex (GO:0000159);; Molecular Function: protein tyrosine kinase activity (GO:0004713);; Molecular Function: ATP binding (GO:0005524);; Cellular Component: plasma membrane (GO:0005886);; Biological Process: protein phosphorylation (GO:0006468);; Biological Process: signal transduction (GO:0007165);; Molecular Function: protein phosphatase type 2A …	--	[T]	Signal transduction mechanisms	--	Inactive protein kinase SELMODRAFT_444075 GN=SELMODRAFT_444075 OS=Selaginella moellendorffii (Spikemoss) PE=2 SV=1	PREDICTED: LOW QUALITY PROTEIN: inactive protein kinase SELMODRAFT_444075-like [Glycine max]
c45419.graph_c0	--	--	--	--	[E]	Amino acid transport and metabolism	Transmembrane amino acid transporter protein	Lysine histidine transporter-like 5 GN=At1g71680 OS=Arabidopsis thaliana (Mouse-ear cress) PE=2 SV=2	PREDICTED: proton-coupled amino acid transporter 3-like isoform X1 [Cicer arietinum]
c17158.graph_c0	--	--	Molecular Function: catalytic activity (GO:0003824);;	--	[I]	Lipid transport and metabolism	--	Cycloartenol synthase GN=GgCAS1 OS=Glycyrrhiza glabra (Licorice) PE=1 SV=1	Cycloartenol synthase [Medicago truncatula]
c69131.graph_c0	--	--	--	--	[Z]	Cytoskeleton	Myosin tail	--	hypothetical protein COCSUDRAFT_61427 [Coccomyxa subellipsoidea C-169]
c45424.graph_c0	--	--	--	--	[O]	Posttranslational modification, protein turnover, chaperones	Xylanase inhibitor N-terminal;; Eukaryotic aspartyl protease;; Xylanase inhibitor C-terminal	Aspartic proteinase-like protein 1 (Precursor) GN=At5g10080 OS=Arabidopsis thaliana (Mouse-ear cress) PE=1 SV=1	PREDICTED: aspartic proteinase-like protein 1-like [Glycine max]
c42135.graph_c0	--	--	--	--	[R]	General function prediction only	Aluminium activated malate transporter;; Fusaric acid resistance protein-like;; Aluminium activated malate transporter	Aluminum-activated malate transporter 2 GN=ALMT2 OS=Arabidopsis thaliana (Mouse-ear cress) PE=2 SV=2	PREDICTED: aluminum-activated malate transporter 2-like isoform 1 [Glycine max]
c36338.graph_c0	--	--	--	--	[S]	Function unknown	Sad1 / UNC-like C-terminal;; Muskelin N-terminus	--	PREDICTED: uncharacterized protein LOC100783254 [Glycine max]
c80148.graph_c0	--	--	Cellular Component: chromatin (GO:0000785);; Cellular Component: condensed nuclear chromosome (GO:0000794);; Molecular Function: DNA binding (GO:0003677);; Cellular Component: nucleoplasm (GO:0005654);; Biological Process: double-strand break repair (GO:0006302);; Biological Process: sister chromatid cohesion (GO:0007062);; Biological Process: reciprocal meiotic recombination (GO:0007131);; Biolo…	--	[B]	Chromatin structure and dynamics	--	--	PREDICTED: uncharacterized protein LOC100792473 [Glycine max]
c12867.graph_c0	--	--	Cellular Component: vacuole (GO:0005773);; Molecular Function: hydrolase activity (GO:0016787);;	--	[OE]	--	Serine carboxypeptidase	Serine carboxypeptidase-like 50 (Precursor) GN=SCPL50 OS=Arabidopsis thaliana (Mouse-ear cress) PE=2 SV=1	hypothetical protein EMIHUDRAFT_194378 [Emiliania huxleyi CCMP1516]
c44176.graph_c0	--	--	--	--	[R]	General function prediction only	Zc3h12a-like Ribonuclease NYN domain	Proteinaceous RNase P 2 GN=PRORP2 OS=Arabidopsis thaliana (Mouse-ear cress) PE=1 SV=1	PREDICTED: pentatricopeptide repeat-containing protein At2g32230, mitochondrial-like [Glycine max]
c50869.graph_c0	--	--	Biological Process: lipid metabolic process (GO:0006629);; Molecular Function: hydrolase activity, acting on ester bonds (GO:0016788);;	--	--	--	GDSL-like Lipase/Acylhydrolase	GDSL esterase/lipase At1g29670 (Precursor) GN=At1g29670 OS=Arabidopsis thaliana (Mouse-ear cress) PE=2 SV=1	uncharacterized protein LOC100800635 precursor [Glycine max]
c55195.graph_c0	--	--	--	--	--	--	START domain	Homeobox-leucine zipper protein ATHB-14 GN=T29F13.8 OS=Arabidopsis thaliana (Mouse-ear cress) PE=1 SV=1	PREDICTED: homeobox-leucine zipper protein HOX32-like [Glycine max]
c89556.graph_c0	[G]	Carbohydrate transport and metabolism	Molecular Function: glyceraldehyde-3-phosphate dehydrogenase (NAD+) (phosphorylating) activity (GO:0004365);; Cellular Component: cytoplasm (GO:0005737);; Biological Process: gluconeogenesis (GO:0006094);; Biological Process: glycolysis (GO:0006096);; Biological Process: cellular response to drug (GO:0035690);; Molecular Function: NADP binding (GO:0050661);; Molecular Function: NAD binding (GO:00…	--	[G]	Carbohydrate transport and metabolism	Glyceraldehyde 3-phosphate dehydrogenase, C-terminal domain	Glyceraldehyde-3-phosphate dehydrogenase, cytosolic GN=GAPC1 OS=Pisum sativum (Garden pea) PE=1 SV=1	glyceraldehyde-3-phosphate dehydrogenase, partial [Aspergillus versicolor]
c30605.graph_c0	--	--	Molecular Function: ATP binding (GO:0005524);; Cellular Component: endoplasmic reticulum lumen (GO:0005788);;	K09490|4e-13|zma:732809|bip2, BIPE3	[O]	Posttranslational modification, protein turnover, chaperones	--	Luminal-binding protein 3 (Precursor) GN=BIPE3 OS=Zea mays (Maize) PE=2 SV=1	ER molecular chaperone [Triticum aestivum]
c51107.graph_c0	[J]	Translation, ribosomal structure and biogenesis	--	K02900|5e-41|rcu:RCOM_0024830|60S ribosomal protein L27a, putative	[J]	Translation, ribosomal structure and biogenesis	Ribosomal protein L18e/L15	60S ribosomal protein L27a-2 OS=Arabidopsis thaliana (Mouse-ear cress) PE=2 SV=1	PREDICTED: 60S ribosomal protein L27a-3-like [Glycine max]
c18965.graph_c0	[J]	Translation, ribosomal structure and biogenesis	Molecular Function: nucleic acid binding (GO:0003676);; Molecular Function: lysine-tRNA ligase activity (GO:0004824);; Molecular Function: ATP binding (GO:0005524);; Cellular Component: cytoplasm (GO:0005737);; Biological Process: lysyl-tRNA aminoacylation (GO:0006430);;	K04567|9e-36|vvi:100262532|hypothetical protein LOC100262532	[J]	Translation, ribosomal structure and biogenesis	--	Lysine--tRNA ligase GN=At3g11710 OS=Arabidopsis thaliana (Mouse-ear cress) PE=2 SV=1	PREDICTED: lysyl-tRNA synthetase-like [Glycine max]
c64756.graph_c0	--	--	--	--	--	--	--	--	PREDICTED: uncharacterized calcium-binding protein At1g02270-like [Glycine max]
c92858.graph_c0	--	--	--	--	--	--	--	--	plasma membrane H(+)-ATPase 1 [Cryptococcus gattii WM276]
c51496.graph_c0	--	--	--	--	--	--	Probable lipid transfer;; Protease inhibitor/seed storage/LTP family	Xylogen-like protein 11 (Precursor) GN=XYP11 OS=Arabidopsis thaliana (Mouse-ear cress) PE=1 SV=2	uncharacterized protein LOC100306166 precursor [Glycine max]
c44551.graph_c0	--	--	--	--	--	--	--	--	PREDICTED: uncharacterized protein LOC100779126 [Glycine max]
c18375.graph_c0	--	--	--	--	[S]	Function unknown	Eukaryotic protein of unknown function (DUF872)	--	PREDICTED: transmembrane protein 230-like [Cicer arietinum]
c39457.graph_c0	--	--	--	--	--	--	Glycosyl hydrolases family 17;; X8 domain	Glucan endo-1,3-beta-glucosidase 2 (Precursor) GN=At1g66250 OS=Arabidopsis thaliana (Mouse-ear cress) PE=1 SV=2	PREDICTED: glucan endo-1,3-beta-glucosidase 2-like [Glycine max]
c94954.graph_c0	[V]	Defense mechanisms	--	--	--	--	AcrB/AcrD/AcrF family	--	--
c48741.graph_c0	[O]	Posttranslational modification, protein turnover, chaperones	--	K08675|0.0|vvi:100254508|similar to putative LON3 protease	[O]	Posttranslational modification, protein turnover, chaperones	ATP-dependent protease La (LON) domain;; ATPase family associated with various cellular activities (AAA);; AAA domain (dynein-related subfamily);; Holliday junction DNA helicase ruvB N-terminus;; PrkA AAA domain	Lon protease homolog, mitochondrial (Precursor) OS=Oryza sativa subsp. japonica (Rice) PE=2 SV=1	PREDICTED: lon protease homolog 1, mitochondrial-like [Glycine max]
c49194.graph_c1	--	--	--	--	--	--	TIR domain;; TIR domain	TMV resistance protein N GN=N OS=Nicotiana glutinosa (Tobacco) PE=1 SV=1	TIR domain protein, partial [Cajanus cajan]
c40711.graph_c0	[R]	General function prediction only	--	K12608|1e-151|vvi:100259555|hypothetical protein LOC100259555	[RK]	--	ABC transporter	ABC transporter I family member 20 GN=T1E22.30 OS=Arabidopsis thaliana (Mouse-ear cress) PE=2 SV=1	PREDICTED: ABC transporter I family member 20-like [Glycine max]
c44452.graph_c0	--	--	--	--	--	--	PPR repeat;; Pentatricopeptide repeat domain	Pentatricopeptide repeat-containing protein At5g15300 GN=PCMP-E40 OS=Arabidopsis thaliana (Mouse-ear cress) PE=2 SV=2	PREDICTED: uncharacterized protein LOC100801171 [Glycine max]
c67040.graph_c0	--	--	--	K09571|6e-67|zma:100273568|hypothetical protein LOC100273568	[O]	Posttranslational modification, protein turnover, chaperones	FKBP-type peptidyl-prolyl cis-trans isomerase	Peptidyl-prolyl cis-trans isomerase FKBP62 GN=MJL12.19 OS=Arabidopsis thaliana (Mouse-ear cress) PE=1 SV=2	uncharacterized protein LOC100273568 [Zea mays]
c82734.graph_c0	--	--	--	--	[Z]	Cytoskeleton	--	--	--
c51428.graph_c0	[E]	Amino acid transport and metabolism	--	--	[E]	Amino acid transport and metabolism	POT family;; Major Facilitator Superfamily	Putative peptide/nitrate transporter At2g37900 GN=At2g37900 OS=Arabidopsis thaliana (Mouse-ear cress) PE=2 SV=1	PREDICTED: probable peptide/nitrate transporter At3g53960-like [Glycine max]
c26233.graph_c0	--	--	Molecular Function: iron ion binding (GO:0005506);; Biological Process: response to wounding (GO:0009611);; Biological Process: response to abscisic acid (GO:0009737);; Biological Process: response to jasmonic acid (GO:0009753);; Biological Process: defense response to bacterium, incompatible interaction (GO:0009816);; Molecular Function: linoleate 13S-lipoxygenase activity (GO:0016165);; Biologi…	--	--	--	PLAT/LH2 domain;; Lipoxygenase	Linoleate 9S-lipoxygenase 1 OS=Arabidopsis thaliana (Mouse-ear cress) PE=1 SV=1	PREDICTED: probable linoleate 9S-lipoxygenase 5-like [Glycine max]
c39019.graph_c0	[R]	General function prediction only	Cellular Component: endoplasmic reticulum (GO:0005783);; Cellular Component: plasma membrane (GO:0005886);; Biological Process: proteolysis (GO:0006508);; Molecular Function: serine-type peptidase activity (GO:0008236);; Cellular Component: organelle inner membrane (GO:0019866);; Biological Process: root development (GO:0048364);; Biological Process: photoperiodism, flowering (GO:0048573);;	K06889|1e-146|rcu:RCOM_1046060|Protein bem46, putative	[R]	General function prediction only	Alpha/beta hydrolase family;; Alpha/beta hydrolase family;; alpha/beta hydrolase fold;; Prolyl oligopeptidase family;; alpha/beta hydrolase fold	--	PREDICTED: protein bem46-like [Glycine max]
c98838.graph_c0	[K]	Transcription	--	--	--	--	Bacterial regulatory helix-turn-helix protein, lysR family	--	predicted protein [Populus trichocarpa]
c43440.graph_c0	--	--	--	--	[I]	Lipid transport and metabolism	SacI homology domain;; SacI homology domain	Phosphoinositide phosphatase SAC2 GN=SAC2 OS=Arabidopsis thaliana (Mouse-ear cress) PE=2 SV=1	PREDICTED: polyphosphoinositide phosphatase-like [Glycine max]
c102227.graph_c0	--	--	--	--	[S]	Function unknown	--	--	--
c2399.graph_c0	[M]	Cell wall/membrane/envelope biogenesis	--	--	[T]	Signal transduction mechanisms	--	Proline-rich receptor-like protein kinase PERK9 GN=PERK9 OS=Arabidopsis thaliana (Mouse-ear cress) PE=2 SV=1	hypothetical protein OsJ_22674 [Oryza sativa Japonica Group]
c101718.graph_c0	[E]	Amino acid transport and metabolism	Molecular Function: lactoylglutathione lyase activity (GO:0004462);; Biological Process: carbohydrate metabolic process (GO:0005975);; Biological Process: response to cold (GO:0009409);; Cellular Component: chloroplast stroma (GO:0009570);; Cellular Component: stromule (GO:0010319);; Biological Process: methylglyoxal catabolic process to D-lactate (GO:0019243);; Cellular Component: thylakoid lume…	K01759|2e-09|zma:100191237|hypothetical protein LOC100191237	[G]	Carbohydrate transport and metabolism	Glyoxalase/Bleomycin resistance protein/Dioxygenase superfamily	Lactoylglutathione lyase GN=OSJNBa0056O06.9-1 OS=Oryza sativa subsp. japonica (Rice) PE=1 SV=2	glyoxalase I [Coccomyxa subellipsoidea C-169]
c48801.graph_c0	[QR]	--	--	--	[R]	General function prediction only	PPR repeat family;; PPR repeat;; PPR repeat;; Pentatricopeptide repeat domain;; DYW family of nucleic acid deaminases;; Tetratricopeptide repeat;; Tetratricopeptide repeat;; Ribosomal protein L11 methyltransferase (PrmA);; Methyltransferase domain;; Methyltransferase domain;; Methyltransferase domain;; Methyltransferase small domain;; Methyltransferase domain;; Tellurite resistance protein TehB;;…	Pentatricopeptide repeat-containing protein At3g57430, chloroplastic (Precursor) GN=PCMP-H81 OS=Arabidopsis thaliana (Mouse-ear cress) PE=2 SV=2	PREDICTED: pentatricopeptide repeat-containing protein At3g57430, chloroplastic-like [Glycine max]
c48121.graph_c1	[R]	General function prediction only	--	--	[QR]	--	non-haem dioxygenase in morphine synthesis N-terminal;; 2OG-Fe(II) oxygenase superfamily	Protein SRG1 GN=SRG1 OS=Arabidopsis thaliana (Mouse-ear cress) PE=2 SV=1	PREDICTED: protein SRG1-like [Glycine max]
c49921.graph_c0	--	--	--	--	--	--	--	Putative syntaxin-24 GN=SYP24 OS=Arabidopsis thaliana (Mouse-ear cress) PE=3 SV=1	PREDICTED: uncharacterized protein LOC100788062 [Glycine max]
c15312.graph_c0	--	--	Molecular Function: nucleic acid binding (GO:0003676);; Molecular Function: protein dimerization activity (GO:0046983);;	--	--	--	Protein of unknown function (DUF 659)	--	hypothetical protein VITISV_003006 [Vitis vinifera]
c101137.graph_c0	[P]	Inorganic ion transport and metabolism	Molecular Function: inorganic phosphate transmembrane transporter activity (GO:0005315);; Molecular Function: UDP-glucose transmembrane transporter activity (GO:0005460);; Molecular Function: protein binding (GO:0005515);; Molecular Function: ATP binding (GO:0005524);; Cellular Component: vacuolar membrane (GO:0005774);; Cellular Component: plasma membrane (GO:0005886);; Biological Process: ATP c…	--	[Q]	Secondary metabolites biosynthesis, transport and catabolism	Protein of unknown function (DUF1602);; Protein of unknown function (DUF1602);; ABC transporter	Protein STAR1 OS=Oryza sativa subsp. japonica (Rice) PE=1 SV=1	phosphate import ATP-binding protein pstB 1 [Zea mays]
c97895.graph_c0	--	--	--	K03953|3e-18|olu:OSTLU_26150|hypothetical protein	[C]	Energy production and conversion	NAD dependent epimerase/dehydratase family	NADH dehydrogenase [ubiquinone] 1 alpha subcomplex subunit 9, mitochondrial (Precursor) GN=At2g20360 OS=Arabidopsis thaliana (Mouse-ear cress) PE=2 SV=2	hypothetical protein BATDEDRAFT_37370 [Batrachochytrium dendrobatidis JAM81]
c45598.graph_c0	--	--	--	--	--	--	--	--	uncharacterized protein LOC100797094 [Glycine max]
c49364.graph_c0	--	--	--	--	--	--	SOUL heme-binding protein	Heme-binding-like protein At3g10130, chloroplastic (Precursor) GN=At3g10130 OS=Arabidopsis thaliana (Mouse-ear cress) PE=1 SV=1	PREDICTED: heme-binding protein 2-like [Glycine max]
c54812.graph_c0	--	--	--	--	[R]	General function prediction only	--	Endonuclease OS=Nicotiana tabacum (Common tobacco) PE=2 SV=1	copia-type polyprotein [Arabidopsis thaliana]
c34699.graph_c0	--	--	Cellular Component: chloroplast (GO:0009507);; Cellular Component: membrane (GO:0016020);;	--	--	--	--	Proline-rich receptor-like protein kinase PERK2 GN=PERK2 OS=Arabidopsis thaliana (Mouse-ear cress) PE=2 SV=3	uncharacterized protein LOC100811856 [Glycine max]
c26158.graph_c0	--	--	Cellular Component: Golgi membrane (GO:0000139);; Cellular Component: endosome (GO:0005768);; Cellular Component: trans-Golgi network (GO:0005802);; Cellular Component: plasma membrane (GO:0005886);; Cellular Component: chloroplast thylakoid membrane (GO:0009535);; Biological Process: homogalacturonan metabolic process (GO:0010394);; Biological Process: pectin metabolic process (GO:0045488);;	--	--	--	--	Uncharacterized protein At3g49720 GN=At3g49720 OS=Arabidopsis thaliana (Mouse-ear cress) PE=1 SV=1	uncharacterized protein LOC100796049 [Glycine max]
c33406.graph_c0	--	--	Cellular Component: mitochondrial inner membrane (GO:0005743);; Biological Process: mitochondrial transport (GO:0006839);; Cellular Component: integral component of membrane (GO:0016021);; Biological Process: transmembrane transport (GO:0055085);;	--	[C]	Energy production and conversion	Mitochondrial carrier protein	Nicotinamide adenine dinucleotide transporter 2, mitochondrial GN=F4F7.45 OS=Arabidopsis thaliana (Mouse-ear cress) PE=1 SV=1	PREDICTED: solute carrier family 25 member 44-like [Glycine max]
c13004.graph_c0	--	--	--	--	--	--	--	--	putative pectin lyase D [Punctularia strigosozonata HHB-11173 SS5]
c102419.graph_c0	--	--	--	--	--	--	--	--	hypothetical protein CHLNCDRAFT_138907 [Chlorella variabilis]
c38172.graph_c0	--	--	--	--	[R]	General function prediction only	--	Phytosulfokine receptor 1 (Precursor) GN=PSKR OS=Daucus carota (Carrot) PE=1 SV=1	PREDICTED: LRR receptor-like serine/threonine-protein kinase GSO2-like [Glycine max]
c37889.graph_c0	[J]	Translation, ribosomal structure and biogenesis	--	--	[J]	Translation, ribosomal structure and biogenesis	Ribosomal protein S7p/S5e	40S ribosomal protein S5 (Fragment) GN=RPS5 OS=Cicer arietinum (Chickpea) PE=2 SV=1	ribosomal protein S5 component of cytosolic 80S ribosome and 40S small subunit [Coccomyxa subellipsoidea C-169]
c38249.graph_c0	--	--	--	--	--	--	--	--	LHT1 [Zea mays]
c7602.graph_c0	--	--	--	--	--	--	--	--	uncharacterized protein LOC100818995 [Glycine max]
c52363.graph_c0	--	--	--	--	--	--	Trypsin and protease inhibitor	Miraculin (Precursor) OS=Synsepalum dulcificum (Miracle fruit) PE=1 SV=3	PREDICTED: trypsin inhibitor A-like [Glycine max]
c25832.graph_c0	--	--	Biological Process: response to toxic substance (GO:0009636);; Biological Process: response to salt stress (GO:0009651);; Biological Process: xenobiotic catabolic process (GO:0042178);; Molecular Function: quercetin 3-O-glucosyltransferase activity (GO:0080043);;	--	[GC]	--	UDP-glucoronosyl and UDP-glucosyl transferase	Hydroquinone glucosyltransferase GN=AS OS=Rauvolfia serpentina (Serpentwood) PE=1 SV=1	glucosyltransferase [Glycine max]
c35263.graph_c0	[K]	Transcription	Molecular Function: TFIIB-class transcription factor binding (GO:0001093);; Molecular Function: double-stranded DNA binding (GO:0003690);; Cellular Component: nucleus (GO:0005634);; Biological Process: DNA-templated transcription, initiation (GO:0006352);; Biological Process: regulation of transcription, DNA-templated (GO:0006355);; Molecular Function: zinc ion binding (GO:0008270);; Biological P…	--	[K]	Transcription	--	Vegetative cell wall protein gp1 (Precursor) GN=GP1 OS=Chlamydomonas reinhardtii (Chlamydomonas smithii) PE=2 SV=1	PREDICTED: transcription factor IIIB 50 kDa subunit-like [Glycine max]
c52015.graph_c0	--	--	--	--	--	--	--	Protein NIM1-INTERACTING 1 GN=NIMIN-1 OS=Arabidopsis thaliana (Mouse-ear cress) PE=1 SV=1	uncharacterized protein LOC100306595 [Glycine max]
c51958.graph_c0	--	--	--	K12195|1e-118|pop:POPTR_558455|hypothetical protein	[R]	General function prediction only	Snf7	Vacuolar protein sorting-associated protein 20 homolog 2 OS=Arabidopsis thaliana (Mouse-ear cress) PE=1 SV=1	PREDICTED: vacuolar protein sorting-associated protein 20 homolog 2-like [Glycine max]
c28294.graph_c0	[F]	Nucleotide transport and metabolism	Molecular Function: dihydroorotate oxidase activity (GO:0004158);; Biological Process: 'de novo' pyrimidine nucleobase biosynthetic process (GO:0006207);; Biological Process: uracil catabolic process (GO:0006212);; Biological Process: UMP biosynthetic process (GO:0006222);; Cellular Component: chloroplast stroma (GO:0009570);; Molecular Function: dihydropyrimidine dehydrogenase (NADP+) activity (…	K00207|0.0|pop:POPTR_1114490|oxidoreductase, acting on the CH-CH group of donors (EC:3.5.2.2)	[F]	Nucleotide transport and metabolism	Dihydroorotate dehydrogenase;; Dihydrouridine synthase (Dus)	--	uncharacterized protein LOC100804632 [Glycine max]
c72869.graph_c0	--	--	Molecular Function: hydrolase activity, hydrolyzing O-glycosyl compounds (GO:0004553);; Biological Process: carbohydrate metabolic process (GO:0005975);;	--	[G]	Carbohydrate transport and metabolism	Glycosyl hydrolase family 1	Non-cyanogenic beta-glucosidase (Precursor) OS=Trifolium repens (Creeping white clover) PE=1 SV=1	PREDICTED: LOW QUALITY PROTEIN: beta-glucosidase 13-like [Glycine max]
c25495.graph_c0	--	--	Biological Process: mycelium development (GO:0043581);;	--	[T]	Signal transduction mechanisms	OPT oligopeptide transporter protein	Oligopeptide transporter 5 GN=OPT5 OS=Arabidopsis thaliana (Mouse-ear cress) PE=2 SV=1	oligopeptide transporter, partial [Zymoseptoria tritici IPO323]
c44255.graph_c0	--	--	--	--	--	--	--	--	PREDICTED: uncharacterized protein LOC101510243 [Cicer arietinum]
c39471.graph_c0	--	--	--	--	--	--	--	--	RNA-directed DNA polymerase ; HMG-I and HMG-Y, DNA-binding, putative [Medicago truncatula]
c21616.graph_c0	[R]	General function prediction only	Molecular Function: protein binding (GO:0005515);; Cellular Component: nucleus (GO:0005634);; Cellular Component: cytosol (GO:0005829);; Biological Process: fatty acid beta-oxidation (GO:0006635);; Biological Process: autophagy (GO:0006914);; Biological Process: response to oxidative stress (GO:0006979);; Biological Process: response to water deprivation (GO:0009414);; Biological Process: respons…	--	[S]	Function unknown	WD domain, G-beta repeat	Autophagy-related protein 18a GN=ATG18A OS=Arabidopsis thaliana (Mouse-ear cress) PE=1 SV=1	PREDICTED: WD repeat domain phosphoinositide-interacting protein 3-like [Glycine max]
c91237.graph_c0	--	--	Molecular Function: nucleotide binding (GO:0000166);; Molecular Function: RNA binding (GO:0003723);; Cellular Component: cytoplasm (GO:0005737);; Biological Process: plant-type hypersensitive response (GO:0009626);; Cellular Component: ribonucleoprotein complex (GO:0030529);; Biological Process: positive regulation of salicylic acid mediated signaling pathway (GO:0080151);;	K13207|8e-21|ppp:PHYPADRAFT_107590|hypothetical protein	[A]	RNA processing and modification	RNA recognition motif. (a.k.a. RRM, RBD, or RNP domain);; RNA recognition motif. (a.k.a. RRM, RBD, or RNP domain)	Glycine-rich RNA-binding protein 2, mitochondrial (Precursor) GN=At4g13850 OS=Arabidopsis thaliana (Mouse-ear cress) PE=1 SV=1	unknown [Medicago truncatula]
c40302.graph_c1	--	--	--	--	[T]	Signal transduction mechanisms	Uroporphyrinogen-III synthase HemD	Vegetative cell wall protein gp1 (Precursor) GN=GP1 OS=Chlamydomonas reinhardtii (Chlamydomonas smithii) PE=2 SV=1	Uncharacterized protein TCM_037120 [Theobroma cacao]
c41774.graph_c0	--	--	--	--	[U]	Intracellular trafficking, secretion, and vesicular transport	Exocyst complex component Sec5	Exocyst complex component 2 GN=SEC5A OS=Arabidopsis thaliana (Mouse-ear cress) PE=1 SV=1	PREDICTED: exocyst complex component 2-like [Glycine max]
c41245.graph_c1	--	--	--	--	--	--	--	--	PREDICTED: uncharacterized protein LOC100795554 [Glycine max]
c27082.graph_c0	--	--	Cellular Component: nucleus (GO:0005634);; Biological Process: signal transduction (GO:0007165);; Molecular Function: oxysterol binding (GO:0008142);; Biological Process: steroid metabolic process (GO:0008202);; Molecular Function: phosphatidylinositol binding (GO:0035091);;	--	[I]	Lipid transport and metabolism	Oxysterol-binding protein	Oxysterol-binding protein-related protein 2A GN=ORP2A OS=Arabidopsis thaliana (Mouse-ear cress) PE=2 SV=1	PREDICTED: oxysterol-binding protein-related protein 2A-like [Glycine max]
c65719.graph_c0	--	--	--	--	--	--	--	--	PREDICTED: uncharacterized protein LOC101493759 [Cicer arietinum]
c26701.graph_c0	[R]	General function prediction only	Molecular Function: nucleotide binding (GO:0000166);; Cellular Component: nucleus (GO:0005634);; Biological Process: pyrimidine ribonucleotide biosynthetic process (GO:0009220);; Cellular Component: Cul4-RING ubiquitin ligase complex (GO:0080008);;	--	[A]	RNA processing and modification	BING4CT (NUC141) domain;; WD domain, G-beta repeat	U-box domain-containing protein 72 OS=Oryza sativa subsp. japonica (Rice) PE=2 SV=1	PREDICTED: probable U3 small nucleolar RNA-associated protein 7-like [Glycine max]
c100802.graph_c0	[T]	Signal transduction mechanisms	--	--	--	--	Response regulator receiver domain	--	--
[truncated: 40,793 more rows]
