# Supplementary material for: Transcriptome Profiling of Two Asparagus Bean (Vigna unguiculata subsp. sesquipedalis) Cultivars Differing in Chilling Tolerance under Cold Stress
Source: PLoS One. 2016 Mar 8;11(3):e0151105. doi: 10.1371/journal.pone.0151105 (PMC4783050; doi:10.1371/journal.pone.0151105)
Supplement: S5 Table — Unigenes that expressed differentially during chilling tolerance were list in this file. (XLS) [file pone.0151105.s009.xls]

Table S5. The DEGs of Dubai bean during cold stress.
#ID	FPKM_CRT	FPKM_CCT	FDR	log2FC	regulated
c50195.graph_c0	0.06576111	119.0374677	0	9.355212208	up
c50205.graph_c0	0.105224211	112.5011265	0	9.164876035	up
c34641.graph_c0	0	27.83604451	0	8.811997915	up
c45842.graph_c0	0.100280728	121.7961776	0	8.780231996	up
c25329.graph_c0	0.168547968	94.12737234	0	8.722604664	up
c49469.graph_c0	0.532275639	244.6043467	0	8.690999217	up
c49580.graph_c2	0	17.9692935	0	8.550850573	up
c50051.graph_c0	0.148352297	68.81551412	0	8.455046171	up
c40556.graph_c0	0.534015297	202.2524499	0	8.427139169	up
c46068.graph_c0	0	18.54424141	0	7.921069416	up
c49680.graph_c0	0.760831065	200.6022655	0	7.904855504	up
c28154.graph_c0	0	26.21838889	0	7.870105626	up
c16109.graph_c0	0.121209659	44.16463726	0	7.614213508	up
c44756.graph_c0	0.044895339	23.64616079	0	7.577640604	up
c37926.graph_c0	0.535637694	112.9096811	0	7.567191283	up
c51325.graph_c0	0	61.39079497	0	7.529648888	up
c42080.graph_c0	0	7.141107521	0	7.514411443	up
c16645.graph_c0	0.150366223	34.47681789	0	7.506400997	up
c19512.graph_c0	0.045125092	21.39572374	0	7.426538834	up
c50794.graph_c0	0.163778814	34.39622334	0	7.379929732	up
c45835.graph_c2	4.051831956	632.9400851	0	7.329157374	up
c21656.graph_c0	1.499287146	251.3453516	0	7.316709101	up
c34865.graph_c0	0	10.69625638	0	7.28822307	up
c40281.graph_c0	0	15.93922905	0	7.282237901	up
c20281.graph_c1	1.304657692	205.0897882	0	7.273209907	up
c50469.graph_c0	0.512821351	92.74279578	0	7.214147647	up
c51747.graph_c0	0.095845849	25.80043804	0	7.178693844	up
c24513.graph_c0	0.799913975	113.7508223	0	7.12095384	up
c35249.graph_c0	1.472769593	208.7806171	0	7.11917364	up
c49700.graph_c0	0.95574163	133.5396158	0	7.089571356	up
c29725.graph_c0	3.482667684	436.4292749	0	7.016954079	up
c31219.graph_c0	0	34.42475503	0	6.990791213	up
c31465.graph_c0	0.329724583	64.1775185	0	6.964364776	up
c24875.graph_c0	4.496173175	548.9035757	0	6.963105535	up
c52226.graph_c0	0.112877602	37.56950527	0	6.918341703	up
c23875.graph_c0	0.703005442	90.77880285	0	6.88872096	up
c17718.graph_c0	0	9.866080482	0	6.86829024	up
c50141.graph_c0	1.012003296	118.9538628	0	6.867511843	up
c45868.graph_c0	0.994671092	114.6039137	0	6.844536557	up
c51898.graph_c0	0.068682893	21.2557923	0	6.81395923	up
c22118.graph_c2	3.697828076	391.6748721	0	6.72183669	up
c44503.graph_c0	2.158274494	218.2247066	0	6.694716944	up
c27242.graph_c0	0	12.51857962	0	6.671696142	up
c44871.graph_c0	0.420216618	44.85411194	0	6.665864607	up
c26235.graph_c0	0.096406225	17.6761457	0	6.626946376	up
c17212.graph_c0	0.631177443	77.02835143	0	6.598258847	up
c16953.graph_c0	0.094540708	24.51064097	0	6.560145745	up
c19487.graph_c0	0.228061894	25.46871413	0	6.558156794	up
c38148.graph_c0	0.688078329	74.99935002	0	6.553680019	up
c49941.graph_c0	0.634011511	67.52659084	0	6.545216625	up
c18022.graph_c0	0.105112417	17.98351123	0	6.527588788	up
c49069.graph_c0	7.249108945	648.9925604	0	6.524162872	up
c35228.graph_c0	0	16.59922196	0	6.517193317	up
c44643.graph_c3	0	17.1435576	0	6.48628725	up
c44505.graph_c0	0.218258433	21.66570379	0	6.464455521	up
c44617.graph_c1	0.475991492	41.30047523	0	6.424572026	up
c50043.graph_c0	1.169611851	101.5657541	0	6.403785401	up
c17560.graph_c0	0	16.08741586	0	6.400480026	up
c48232.graph_c0	0.095482934	12.22878308	0	6.362832829	up
c51471.graph_c0	0.033194527	7.365511807	0	6.337264204	up
c26398.graph_c0	0	11.02977867	1.11E-16	6.33260011	up
c50083.graph_c0	0.566775763	53.69685168	0	6.321435277	up
c45990.graph_c0	0	6.000446356	1.11E-16	6.320969663	up
c48809.graph_c0	0.089258451	8.895101376	0	6.306733687	up
c18755.graph_c0	0.6160822	53.43808367	0	6.270169013	up
c25131.graph_c0	0.283741425	59.97692064	0	6.267833118	up
c46656.graph_c0	0	5.469836512	4.44E-16	6.23682039	up
c39817.graph_c0	0	10.92640939	5.55E-16	6.224388147	up
c43863.graph_c0	0	9.840690927	5.55E-16	6.224388147	up
c23978.graph_c0	0	12.50002673	6.66E-16	6.211847838	up
c26214.graph_c0	1.459801431	108.1608838	0	6.209157346	up
c31913.graph_c0	0.126093639	12.7377326	0	6.166059578	up
c44079.graph_c0	9.271007072	642.826726	0	6.164523259	up
c52100.graph_c0	0.143672386	14.34571712	0	6.149358891	up
c47777.graph_c0	20.14765659	1334.79782	0	6.10332483	up
c24506.graph_c0	1.354968493	95.28215675	0	6.099671171	up
c49877.graph_c0	0.757209745	51.40991688	0	6.024926678	up
c39319.graph_c0	0	4.449968854	1.12E-14	6.023775294	up
c42279.graph_c0	0	5.115080163	2.13E-14	5.980073936	up
c49494.graph_c1	5.360376432	324.5936208	0	5.955543484	up
c50789.graph_c0	0.755468253	49.88190708	0	5.909581838	up
c49293.graph_c1	2.411629205	139.6876096	0	5.886241138	up
c37935.graph_c0	0	7.249458031	1.02E-13	5.87264138	up
c18252.graph_c0	0.222565824	35.34925208	1.11E-16	5.859485548	up
c39495.graph_c0	0.049063686	7.735293268	1.11E-16	5.848958365	up
c47410.graph_c0	0.512909862	30.36649079	0	5.832454038	up
c32843.graph_c0	1.673047388	93.86618154	0	5.81174898	up
c17396.graph_c0	0.30831233	22.68372043	0	5.804542474	up
c27842.graph_c0	2.562096943	139.9055449	0	5.784787209	up
c28158.graph_c0	1.193883563	65.11843675	0	5.766218525	up
c24260.graph_c0	4.344689107	231.6084223	0	5.753787002	up
c50952.graph_c0	1.172761396	63.70983158	0	5.730788432	up
c51204.graph_c0	1.148474061	63.9846748	0	5.707693473	up
c21486.graph_c0	8.402090277	427.5237227	0	5.703381104	up
c47735.graph_c3	2.761509163	141.2796818	0	5.69935838	up
c16948.graph_c0	0	5.377334839	1.82E-12	5.667526678	up
c34770.graph_c0	5.285601632	259.2226711	0	5.658342733	up
c44381.graph_c0	0.058617704	8.077810328	3.22E-15	5.657136184	up
c51809.graph_c0	0.237117631	22.01475308	0	5.652079862	up
c25351.graph_c0	0	7.148010784	2.35E-12	5.649041081	up
c34734.graph_c0	0	11.13667478	2.35E-12	5.649041081	up
c37628.graph_c0	0.070243358	9.597850278	3.89E-15	5.645017242	up
c41574.graph_c0	1.860309131	104.9337254	0	5.630371964	up
c34347.graph_c0	1.530837411	75.28502708	0	5.61825978	up
c17722.graph_c0	0	2.884156031	3.93E-12	5.611343762	up
c49518.graph_c0	5.613063559	260.4231007	0	5.581407315	up
c24570.graph_c0	2.306498816	106.3979291	0	5.554526884	up
c52596.graph_c0	0.521172711	25.59209973	0	5.552902168	up
c49271.graph_c0	50.76785943	2273.797095	0	5.538237414	up
c44819.graph_c0	0	3.635850906	1.13E-11	5.532858801	up
c46224.graph_c0	0	6.633170193	1.94E-11	5.491954849	up
c46130.graph_c0	0.046456626	5.696653563	4.01E-14	5.49104579	up
c42204.graph_c0	0.128485293	10.35345624	8.88E-16	5.449833024	up
c51841.graph_c0	0.189233312	12.7439859	0	5.441586506	up
c47616.graph_c1	3.64890046	164.0610886	0	5.431231999	up
c36047.graph_c0	0	5.716886867	5.92E-11	5.406494219	up
c33105.graph_c0	0.772582974	33.6187036	0	5.388941694	up
c40264.graph_c0	0	4.056387112	7.88E-11	5.384313946	up
c53433.graph_c0	0	8.400683705	7.88E-11	5.384313946	up
c44740.graph_c0	0.098493708	11.15740164	2.08E-13	5.378437854	up
c26039.graph_c0	0	7.306099407	1.05E-10	5.361787338	up
c46600.graph_c1	0	13.71001789	1.05E-10	5.361787338	up
c51275.graph_c0	0	17.11622944	1.05E-10	5.361787338	up
c51659.graph_c0	0.260962927	15.00955766	0	5.358326887	up
c22496.graph_c0	0.197809259	12.47450206	2.22E-16	5.34767532	up
c25757.graph_c0	0.127146964	7.238748023	0	5.343720545	up
c20116.graph_c0	7.717070289	301.1178239	0	5.336147326	up
c33516.graph_c0	0.368308243	20.75351196	0	5.32896481	up
c31427.graph_c0	0	3.833319071	1.89E-10	5.315650634	up
c42186.graph_c0	4.201711788	163.7685021	0	5.315428629	up
c34787.graph_c0	0.101317959	10.76739552	7.65E-13	5.287810553	up
c50672.graph_c0	1.408357678	56.30052801	0	5.279087738	up
c42940.graph_c0	0	5.774713533	3.43E-10	5.267989619	up
c35278.graph_c0	6.239968613	234.5178075	0	5.266433216	up
c18055.graph_c0	0.936470249	36.94093657	0	5.263408909	up
c51358.graph_c0	0	19.11471526	4.64E-10	5.243555355	up
c35013.graph_c0	0.408701518	18.75097036	0	5.241315611	up
c45940.graph_c0	0.123748105	7.225890995	8.88E-16	5.23773416	up
c50922.graph_c0	0.391315368	22.69732946	1.11E-15	5.228182721	up
c47616.graph_c0	4.188811186	154.1490403	0	5.228053769	up
c44840.graph_c0	0.52653733	21.19392017	0	5.221293584	up
c48302.graph_c0	0.127249719	7.281749872	1.44E-15	5.208888017	up
c34476.graph_c0	1.099661344	41.4163213	0	5.200009633	up
c39260.graph_c0	0	5.371049796	8.60E-10	5.19340915	up
c44643.graph_c2	0	9.020417692	8.60E-10	5.19340915	up
c16860.graph_c0	1.802944861	65.70268973	0	5.184950143	up
c30050.graph_c0	8.615107442	302.4511858	0	5.183265122	up
c46906.graph_c0	0	2.47232675	1.18E-09	5.167666898	up
c39745.graph_c0	0.06277141	3.152195756	2.22E-16	5.164171017	up
c48363.graph_c0	0.157666711	6.76017494	0	5.144216882	up
c41028.graph_c0	0.017180802	1.64528116	6.02E-12	5.140209571	up
c37875.graph_c0	0.135871053	7.40485512	4.22E-15	5.139248925	up
c47240.graph_c0	0.255453147	11.81379108	0	5.138846913	up
c49389.graph_c0	35.96395232	1212.226996	0	5.127502614	up
c44620.graph_c0	0.102286902	6.570002849	1.23E-13	5.126729328	up
c14650.graph_c0	0	4.290078721	2.22E-09	5.114762044	up
c18194.graph_c0	0	2.408570851	2.22E-09	5.114762044	up
c32058.graph_c0	0	6.4778579	2.22E-09	5.114762044	up
c35569.graph_c0	0	2.890641939	2.22E-09	5.114762044	up
c37392.graph_c0	0	3.946299834	2.22E-09	5.114762044	up
c56397.graph_c0	0	2.433940046	2.22E-09	5.114762044	up
c49400.graph_c0	11.11851478	371.2013109	0	5.109907224	up
c39043.graph_c0	0.06974815	6.51636677	9.73E-12	5.105252648	up
c32547.graph_c0	0.669248192	23.73142579	0	5.089422006	up
c16355.graph_c0	0	3.890854546	3.07E-09	5.087563846	up
c18005.graph_c0	0	4.096425049	3.07E-09	5.087563846	up
c17587.graph_c0	0.427457162	18.22083629	0	5.087317321	up
c51978.graph_c0	0.464029	19.04430085	0	5.081492372	up
c24017.graph_c0	2.09209051	70.70079887	0	5.081040772	up
c45877.graph_c0	2.035647689	67.05748178	0	5.066208842	up
c40008.graph_c0	0	1.851330735	4.25E-09	5.059843029	up
c34367.graph_c0	5.014830302	162.2254	0	5.059250387	up
c14857.graph_c0	0.984051263	32.87354303	0	5.050615116	up
c43393.graph_c1	1.499468933	48.73621094	0	5.04482329	up
c16382.graph_c0	0	3.106495306	5.92E-09	5.031579115	up
c45777.graph_c0	0	17.68433634	5.92E-09	5.031579115	up
c35059.graph_c0	0.421512308	16.5961391	0	5.022002487	up
c32066.graph_c0	0.547455604	20.52991175	0	5.019402343	up
c36418.graph_c0	0.122863941	7.317748218	5.90E-13	5.019361715	up
c19038.graph_c0	6.759010205	211.0950291	0	5.012982099	up
c30695.graph_c0	2.787617741	86.59831575	0	5.003876194	up
c35193.graph_c0	0	2.484220709	8.27E-09	5.002750397	up
c40524.graph_c0	0	4.258037379	8.27E-09	5.002750397	up
c49764.graph_c0	5.843253788	179.2360366	0	4.98478603	up
c39168.graph_c1	0.194695092	9.398061407	6.10E-14	4.966193155	up
c34546.graph_c0	2.003445766	64.38858236	0	4.961129731	up
c20451.graph_c0	0	9.219155637	1.63E-08	4.943304977	up
c53263.graph_c0	0	13.26985725	1.63E-08	4.943304977	up
c50560.graph_c0	2.241339349	67.92471442	0	4.934557056	up
c26395.graph_c1	0	5.155583804	2.31E-08	4.912637768	up
c43422.graph_c0	0	4.56856682	2.31E-08	4.912637768	up
c44181.graph_c1	0.247061926	8.453884054	0	4.91223003	up
c17657.graph_c0	0.192017235	10.53952196	3.10E-12	4.903356507	up
c34416.graph_c0	0.281673386	15.46060612	3.10E-12	4.903356507	up
c46208.graph_c0	0.179884362	6.07119381	0	4.892503618	up
c41175.graph_c0	5.996663918	173.0844486	0	4.889167114	up
c25139.graph_c0	0.460448907	14.29229812	0	4.88064579	up
c49553.graph_c0	8.071785428	228.5492024	0	4.867239499	up
c22311.graph_c0	0.138859982	10.86512561	2.68E-10	4.854708812	up
c35447.graph_c0	0	3.463479647	4.66E-08	4.849275552	up
c36725.graph_c0	0	2.381173382	4.66E-08	4.849275552	up
c53941.graph_c0	0	3.992272162	4.66E-08	4.849275552	up
c54132.graph_c0	0	2.07315082	4.66E-08	4.849275552	up
c51603.graph_c0	0.906146295	27.51404926	0	4.848971445	up
c34807.graph_c0	9.749230285	271.3161284	0	4.846945337	up
c30639.graph_c0	3.086418987	86.24908504	0	4.843682246	up
c47263.graph_c0	0.121618416	5.349822542	4.36E-13	4.833903446	up
c39918.graph_c0	0.445539856	14.09590558	0	4.819881081	up
c36345.graph_c0	0	2.470237594	6.67E-08	4.816519376	up
c39293.graph_c0	0	3.691769201	6.67E-08	4.816519376	up
c44643.graph_c0	0	5.038398306	6.67E-08	4.816519376	up
c50517.graph_c0	2.433020086	67.74903245	0	4.815199393	up
c53590.graph_c0	0.094903461	7.204075432	4.62E-10	4.811987866	up
c39688.graph_c0	0.737501153	23.92450969	0	4.811457493	up
c44697.graph_c0	0.137484138	7.064608725	1.14E-11	4.809789355	up
c47607.graph_c0	0.587657961	17.52326313	0	4.789977158	up
c42021.graph_c0	1.215073876	35.12050324	0	4.784376807	up
c32138.graph_c0	0	4.220322216	9.60E-08	4.783002163	up
c36145.graph_c0	0	4.273625457	9.60E-08	4.783002163	up
c22508.graph_c0	0.403943353	13.34352151	6.66E-16	4.770516173	up
c19909.graph_c0	0.081196724	5.973954349	8.04E-10	4.767963168	up
c34437.graph_c0	2.801131903	74.04965936	0	4.756951089	up
c42604.graph_c0	0.065069098	4.711392833	1.06E-09	4.745436559	up
c32489.graph_c0	0.329495054	9.393575245	0	4.743718699	up
c26401.graph_c0	0.085846763	6.115565205	1.41E-09	4.722552628	up
c37711.graph_c0	0.139708387	5.656104276	2.41E-12	4.715847565	up
c50138.graph_c0	4.444129028	113.3669923	0	4.714994521	up
c29948.graph_c0	7.539365191	191.3296385	0	4.714440742	up
c17942.graph_c0	0	4.73087386	2.01E-07	4.713537157	up
c31161.graph_c0	0	5.485298162	2.01E-07	4.713537157	up
c35612.graph_c0	0	3.331753053	2.01E-07	4.713537157	up
c40828.graph_c0	0	6.92728867	2.01E-07	4.713537157	up
c35000.graph_c0	1.60666357	44.24174038	0	4.708421013	up
c15712.graph_c1	0.160288645	7.581246601	5.66E-11	4.692357775	up
c25269.graph_c0	1.22674903	31.67059746	0	4.691949247	up
c49388.graph_c0	10.3132587	254.8648871	0	4.67991592	up
c17142.graph_c0	0	2.148131331	2.93E-07	4.677508748	up
c37543.graph_c0	0	2.709429831	2.93E-07	4.677508748	up
c42885.graph_c0	0	2.795692131	2.93E-07	4.677508748	up
c45433.graph_c0	0	2.785051739	2.93E-07	4.677508748	up
c20300.graph_c0	0.804835349	24.8406854	3.44E-15	4.673325908	up
c32201.graph_c0	1.521855952	41.29567456	0	4.672730991	up
c45737.graph_c1	1.297726495	32.4937954	0	4.671518715	up
c42110.graph_c0	0.523753601	17.37113539	7.88E-14	4.66363683	up
c35245.graph_c0	1.6417255	41.68948618	0	4.663211773	up
c33303.graph_c0	4.95021316	121.7173851	0	4.652507825	up
c44736.graph_c0	0.068587663	4.64576076	3.37E-09	4.65163884	up
c46264.graph_c0	4.178484207	102.2188709	0	4.651583677	up
c42157.graph_c0	0.612746717	16.71412143	0	4.651040386	up
c23550.graph_c0	14.73704992	356.793075	0	4.647496074	up
c47889.graph_c0	3.809595453	92.82837127	0	4.647044638	up
c16881.graph_c0	0	3.696610859	4.30E-07	4.640557506	up
c49911.graph_c0	0	7.573042682	4.30E-07	4.640557506	up
c52977.graph_c0	0	10.263571	4.30E-07	4.640557506	up
c47846.graph_c0	0.69290041	17.95644186	0	4.633072355	up
c35229.graph_c0	0.498272327	14.0238305	3.33E-16	4.631994767	up
c50359.graph_c0	4.840369072	116.8805842	0	4.630419721	up
c16563.graph_c0	2.029111348	51.25518507	0	4.621713465	up
c16365.graph_c0	0	1.548298699	6.33E-07	4.602634912	up
c26743.graph_c0	0	5.527645285	6.33E-07	4.602634912	up
c54753.graph_c0	0	1.86986618	6.33E-07	4.602634912	up
c53341.graph_c0	0.098887494	6.467139699	6.10E-09	4.60234934	up
c40076.graph_c0	0.08103976	3.028523651	1.20E-11	4.602129544	up
c47596.graph_c0	0.286386152	8.695773238	4.11E-14	4.602009133	up
c43310.graph_c0	0.470592832	12.03283276	0	4.601887248	up
c40865.graph_c0	4.658519057	109.3497543	0	4.598251325	up
c21059.graph_c0	15.96363921	370.6896477	0	4.590080847	up
c47414.graph_c0	5.996717879	138.8634295	0	4.585041038	up
c42742.graph_c0	0.673251774	18.08373714	2.22E-16	4.585029348	up
c47680.graph_c0	0.293457122	7.985156238	5.55E-16	4.583607143	up
c39854.graph_c0	0.089596334	3.923777319	2.39E-10	4.583485558	up
c50642.graph_c0	2.612206863	62.6073733	0	4.581260373	up
c51057.graph_c0	1.55967263	37.38757527	0	4.572615094	up
c15105.graph_c0	0.281619266	7.893260698	5.11E-15	4.572457256	up
c43436.graph_c0	0.205762989	7.529336404	1.83E-11	4.572242103	up
c19129.graph_c0	7.29989875	167.3480178	0	4.567941397	up
c26389.graph_c0	0	4.656298883	9.36E-07	4.563688514	up
c34665.graph_c0	0	5.535952324	9.36E-07	4.563688514	up
c53136.graph_c0	0	7.680726408	9.36E-07	4.563688514	up
c52736.graph_c0	0.225114816	8.149831258	2.25E-11	4.557062944	up
c48554.graph_c0	24.79073937	561.5825286	0	4.555828361	up
c38530.graph_c0	0.21926658	6.218793943	2.29E-14	4.552389525	up
c22127.graph_c0	15.5168544	349.9718941	0	4.548376063	up
c27122.graph_c0	0.114213269	4.86846745	3.93E-10	4.545289178	up
c31687.graph_c0	1.347061886	32.13722616	0	4.542724356	up
c42789.graph_c0	0.447326596	11.03197048	0	4.535425858	up
c19079.graph_c0	2.000909297	47.31896895	0	4.530092222	up
c49602.graph_c0	12.86300143	286.728066	0	4.527152572	up
c31020.graph_c0	0	3.582768531	1.39E-06	4.523661497	up
c41450.graph_c0	0	2.258380407	1.39E-06	4.523661497	up
c40218.graph_c0	6.060187583	133.3998685	0	4.507016814	up
c27427.graph_c0	0	3.568454546	2.08E-06	4.482492177	up
c31962.graph_c0	0	2.707085976	2.08E-06	4.482492177	up
c36139.graph_c0	0.730578646	18.51439611	3.11E-15	4.481672923	up
c44231.graph_c0	0.415559246	11.5664632	2.74E-13	4.477764153	up
c34302.graph_c0	22.42242649	478.4529076	0	4.469046401	up
c46140.graph_c0	0.743201324	17.85474984	2.22E-16	4.468737186	up
c22554.graph_c0	0.218283824	8.794749843	1.09E-09	4.465721799	up
c36424.graph_c0	0.093138925	3.752607645	1.09E-09	4.465721799	up
c23280.graph_c0	0.141559726	4.066845413	1.68E-12	4.458801381	up
c32191.graph_c0	0	2.104962392	3.14E-06	4.440113436	up
c52231.graph_c0	0	12.46723174	3.14E-06	4.440113436	up
c33826.graph_c0	5.856773905	122.7322661	0	4.437288122	up
c23486.graph_c0	2.222778844	47.80684964	0	4.430028068	up
c49479.graph_c0	22.62272825	469.0382671	0	4.425581384	up
c21253.graph_c0	0.223208556	8.602162064	2.39E-09	4.403027256	up
c48829.graph_c0	1.216635054	26.36435376	0	4.401186343	up
c13838.graph_c0	0	1.495845482	4.75E-06	4.396452059	up
c32900.graph_c0	0	3.091813419	4.75E-06	4.396452059	up
c46540.graph_c0	0	4.095853734	4.75E-06	4.396452059	up
c54446.graph_c0	0	2.42589855	4.75E-06	4.396452059	up
c31839.graph_c0	0.081395348	2.629900182	2.00E-10	4.395781836	up
c49349.graph_c0	64.42498753	1288.154423	0	4.375783917	up
c47496.graph_c0	3.005735102	60.78477823	0	4.375547597	up
c50927.graph_c0	3.302527166	67.23875769	0	4.372986296	up
c21772.graph_c0	31.76788765	632.2661306	0	4.369178054	up
c39970.graph_c0	0.369054724	9.481920131	1.50E-12	4.363571691	up
c43711.graph_c0	0.357389559	11.26908014	3.16E-10	4.361243371	up
c16926.graph_c0	0.157985022	5.904032454	4.09E-09	4.359664232	up
c39921.graph_c0	3.282541536	64.87425775	0	4.352577879	up
c14602.graph_c0	0	3.370218286	7.23E-06	4.351427978	up
c15696.graph_c0	0	4.373866979	7.23E-06	4.351427978	up
c32471.graph_c0	0	3.237988662	7.23E-06	4.351427978	up
c35618.graph_c0	0	5.361654039	7.23E-06	4.351427978	up
c52705.graph_c0	0	10.29952488	7.23E-06	4.351427978	up
c56530.graph_c0	0	3.244049587	7.23E-06	4.351427978	up
c45308.graph_c0	0.407756041	9.26412348	1.24E-14	4.345098069	up
c43978.graph_c0	0.503178518	12.34025772	5.51E-13	4.34470294	up
c29841.graph_c0	63.59223456	1234.606785	0	4.334560391	up
c27904.graph_c0	7.15053201	139.2553842	0	4.330648208	up
c43701.graph_c0	0.209539896	6.443998093	5.02E-10	4.325857724	up
c51953.graph_c0	0.745497402	15.30283268	0	4.319843966	up
c38335.graph_c0	0.739405796	15.59109256	4.44E-16	4.318054877	up
c42638.graph_c0	0.190905681	6.911358006	7.05E-09	4.314957351	up
c18758.graph_c0	8.563815311	164.0453393	0	4.307284238	up
c13765.graph_c0	0	2.552963163	1.11E-05	4.304953381	up
c17292.graph_c0	0	3.474060668	1.11E-05	4.304953381	up
c17484.graph_c0	0	2.38572977	1.11E-05	4.304953381	up
c35999.graph_c0	0	2.556859449	1.11E-05	4.304953381	up
c37281.graph_c0	0	3.072705127	1.11E-05	4.304953381	up
c52049.graph_c0	0	7.470485225	1.11E-05	4.304953381	up
c53963.graph_c0	0	3.112609647	1.11E-05	4.304953381	up
c54952.graph_c0	0	4.348798195	1.11E-05	4.304953381	up
c55994.graph_c0	0	2.58048922	1.11E-05	4.304953381	up
c49824.graph_c0	11.39443334	218.7369408	0	4.302142543	up
c25092.graph_c0	1.032094842	20.92435944	0	4.298307228	up
c51801.graph_c0	0.142870495	7.50823584	2.00E-07	4.29628699	up
c49447.graph_c0	20.13771041	381.220239	0	4.293569101	up
c39168.graph_c0	0.142715924	5.083409746	9.30E-09	4.29207342	up
c21420.graph_c0	9.841142278	186.2374269	0	4.290834703	up
c24318.graph_c0	0.414465387	8.954530894	1.47E-14	4.289768507	up
c22654.graph_c0	0.206065131	5.595131645	1.08E-10	4.287936668	up
c52275.graph_c0	0.768312499	15.44043571	1.11E-16	4.281717626	up
c51470.graph_c0	1.671779131	32.81063358	0	4.281137358	up
c40576.graph_c0	0.209539896	6.199289304	1.02E-09	4.271096689	up
c18214.graph_c0	2.33727451	44.92854942	0	4.270339467	up
c48909.graph_c0	41.87326458	776.5611872	0	4.267425493	up
c36288.graph_c0	0.093468899	4.802890073	2.80E-07	4.264953707	up
c48991.graph_c0	0.166978836	8.58019086	2.80E-07	4.264953707	up
c21811.graph_c0	17.67207278	326.821075	0	4.262303944	up
c52620.graph_c0	0.6753424	16.87798643	2.87E-11	4.260428134	up
c13805.graph_c0	0	4.913014766	1.71E-05	4.256931688	up
c16968.graph_c0	0	6.542208216	1.71E-05	4.256931688	up
c37967.graph_c0	0	1.407517191	1.71E-05	4.256931688	up
c38025.graph_c0	0	3.067978495	1.71E-05	4.256931688	up
c48086.graph_c1	0	1.993960999	1.71E-05	4.256931688	up
c53900.graph_c0	0	4.082275847	1.71E-05	4.256931688	up
c55950.graph_c0	0	2.35032036	1.71E-05	4.256931688	up
c17319.graph_c0	0.056745464	1.656738654	1.30E-09	4.252371154	up
c35290.graph_c0	12.92623757	237.6683611	0	4.251540196	up
c44635.graph_c0	0.642929368	13.34180948	1.54E-14	4.246319544	up
c30370.graph_c0	6.575414792	120.0439306	0	4.24294841	up
c20470.graph_c0	49.78543131	902.8202666	0	4.235428045	up
c14597.graph_c0	0.222268313	5.775510957	2.49E-10	4.225570712	up
c40195.graph_c0	0.352994554	7.603550359	4.18E-13	4.225190599	up
c52212.graph_c0	1.047160941	19.98995701	1.11E-16	4.215478677	up
c16693.graph_c0	0.323147897	9.183025344	2.11E-09	4.214174774	up
c44737.graph_c0	0.375717124	7.28369783	1.11E-15	4.210334239	up
c49845.graph_c0	11.47973676	204.8391234	0	4.208649217	up
c46294.graph_c0	1.65587066	30.94063603	0	4.20852598	up
c14222.graph_c0	0	1.825961329	2.65E-05	4.207256339	up
c32619.graph_c0	0	3.396461428	2.65E-05	4.207256339	up
c39481.graph_c1	0	2.333444456	2.65E-05	4.207256339	up
c39750.graph_c0	0	2.313440438	2.65E-05	4.207256339	up
c48226.graph_c0	0.53539131	11.56713727	1.58E-12	4.200368646	up
c49439.graph_c0	24.27749066	437.0148192	0	4.196915197	up
c47140.graph_c0	0.241826773	6.142518668	3.83E-10	4.193346702	up
c47787.graph_c0	0.276077018	7.012491698	3.83E-10	4.193346702	up
c17615.graph_c0	0.699453927	14.45823311	3.04E-13	4.190030792	up
c49568.graph_c0	14.56711071	259.8385801	0	4.18274098	up
c43134.graph_c0	0.61172918	13.81175223	2.15E-11	4.179459407	up
c16816.graph_c0	0.121769102	5.830473211	7.92E-07	4.166651384	up
c16223.graph_c0	0.48011364	10.33281273	8.58E-12	4.158350557	up
c15902.graph_c0	0	8.718992926	4.13E-05	4.155809369	up
c17963.graph_c0	0	1.156975968	4.13E-05	4.155809369	up
c23475.graph_c1	0	5.599332382	4.13E-05	4.155809369	up
c32356.graph_c0	0	2.629450329	4.13E-05	4.155809369	up
c32705.graph_c0	0	5.96631941	4.13E-05	4.155809369	up
c35415.graph_c0	0	2.342405863	4.13E-05	4.155809369	up
c35577.graph_c0	0	1.363948413	4.13E-05	4.155809369	up
c39621.graph_c0	0	3.277804014	4.13E-05	4.155809369	up
c47814.graph_c0	0	2.854250744	4.13E-05	4.155809369	up
c36614.graph_c0	0.326978452	8.910021711	4.44E-09	4.154914409	up
c31584.graph_c0	0.221492874	4.914690823	3.05E-11	4.154701138	up
c51040.graph_c0	2.173895233	38.65837369	0	4.151552364	up
c34794.graph_c0	0.536902156	17.2429149	5.17E-08	4.146579162	up
c30963.graph_c0	0.112029532	2.747480761	7.36E-10	4.143619589	up
c50246.graph_c0	3.287856605	57.83037298	0	4.141461127	up
c33672.graph_c0	1.601245588	28.51744634	2.22E-16	4.132983902	up
c50998.graph_c0	0.226644736	10.58737928	1.13E-06	4.132336929	up
c55589.graph_c0	0.055010932	2.569755682	1.13E-06	4.132336929	up
c44240.graph_c0	3.34028398	57.16610284	0	4.13014438	up
c16097.graph_c0	0.169230964	4.100915055	9.19E-10	4.12665556	up
c50980.graph_c0	1.731112956	29.99999946	0	4.126372082	up
c34007.graph_c0	1.399258166	24.65580245	2.22E-16	4.122084586	up
c26441.graph_c0	0.152623236	4.812461461	6.95E-08	4.120836911	up
c49580.graph_c1	14.0162757	232.4991848	0	4.103200872	up
c17154.graph_c0	0	4.183324285	6.50E-05	4.102459724	up
c18333.graph_c0	0	2.634388626	6.50E-05	4.102459724	up
c35416.graph_c0	0	4.413430132	6.50E-05	4.102459724	up
c36947.graph_c0	0	2.217727802	6.50E-05	4.102459724	up
c43538.graph_c0	0	2.06844575	6.50E-05	4.102459724	up
c45190.graph_c0	0	1.858202689	6.50E-05	4.102459724	up
c47545.graph_c1	0	3.654111113	6.50E-05	4.102459724	up
c54743.graph_c0	0	5.344129052	6.50E-05	4.102459724	up
c55066.graph_c0	0	2.723768249	6.50E-05	4.102459724	up
c56177.graph_c0	0	3.151734629	6.50E-05	4.102459724	up
c49428.graph_c0	31.23490255	515.9556517	0	4.097732467	up
c32584.graph_c0	0.125994881	3.899254814	9.36E-08	4.094626978	up
c51994.graph_c0	0.704183466	15.62508066	2.92E-10	4.091408879	up
c50903.graph_c0	1.851967634	34.27205167	2.06E-13	4.082234056	up
c50386.graph_c0	2.337485202	40.63210578	1.89E-15	4.080862535	up
c29440.graph_c0	120.0825515	1941.676913	0	4.070686338	up
c31336.graph_c0	0.064908157	1.970858612	1.27E-07	4.067932057	up
c40571.graph_c0	0.359436731	10.91386675	1.27E-07	4.067932057	up
c54159.graph_c0	0.058318475	2.588049623	2.32E-06	4.061157969	up
c55597.graph_c0	0.055629567	2.468721627	2.32E-06	4.061157969	up
c14973.graph_c0	0	2.410223105	0.000103007	4.047061248	up
c15867.graph_c0	0	1.848074379	0.000103007	4.047061248	up
c17547.graph_c0	0	3.059043423	0.000103007	4.047061248	up
c35697.graph_c1	0	5.074037845	0.000103007	4.047061248	up
c37419.graph_c0	0	2.435670089	0.000103007	4.047061248	up
c39341.graph_c0	0	4.356577663	0.000103007	4.047061248	up
c53886.graph_c0	0	3.038928724	0.000103007	4.047061248	up
c56039.graph_c0	0	2.381328412	0.000103007	4.047061248	up
c59747.graph_c0	0	2.210482345	0.000103007	4.047061248	up
c55715.graph_c0	0.091249053	2.717386337	1.72E-07	4.040733858	up
c51369.graph_c0	0.830478974	18.91237612	2.85E-09	4.038707741	up
c45850.graph_c1	1.761035248	28.83622785	2.22E-16	4.036338917	up
c45685.graph_c0	0.304074699	5.350326781	1.53E-13	4.032977497	up
c50695.graph_c0	2.766144822	44.07716107	0	4.031424701	up
c45840.graph_c1	701.3622171	11011.0164	0	4.028394782	up
c17262.graph_c0	1.397644592	23.41612757	4.22E-15	4.027919949	up
c39638.graph_c0	6.488389311	103.1108161	0	4.026822983	up
c48843.graph_c1	0.290523757	12.55354024	3.35E-06	4.024206727	up
c53732.graph_c0	0.063319996	2.736058903	3.35E-06	4.024206727	up
c47882.graph_c0	21.08386659	331.0007665	0	4.023926929	up
c40239.graph_c0	0.343786782	6.710576632	6.21E-11	4.019238552	up
c37142.graph_c0	0.098224795	2.867767791	2.33E-07	4.013013041	up
c40000.graph_c0	0.195369195	5.703992403	2.33E-07	4.013013041	up
c49830.graph_c0	2.076319439	33.31683561	2.22E-16	4.010292299	up
c43866.graph_c0	0.731740396	12.9607465	1.22E-12	4.005337526	up
c50280.graph_c0	5.594102789	89.94282756	4.44E-16	4.005221175	up
c48555.graph_c0	0.20459813	3.852868853	2.76E-11	4.004336654	up
c15828.graph_c0	2.148963213	37.45158496	7.71E-13	3.996310673	up
c17094.graph_c0	0	4.079053252	0.000164365	3.989450269	up
c18250.graph_c0	0	4.562097189	0.000164365	3.989450269	up
c18255.graph_c0	0	3.295086812	0.000164365	3.989450269	up
c33024.graph_c0	0	1.913934584	0.000164365	3.989450269	up
c35665.graph_c0	0	1.837189838	0.000164365	3.989450269	up
c37065.graph_c0	0	2.037181372	0.000164365	3.989450269	up
c17054.graph_c0	0.076194076	3.203365929	4.86E-06	3.986284133	up
c48231.graph_c0	0.175522407	7.379346634	4.86E-06	3.986284133	up
c16331.graph_c0	0.124881613	3.573118561	3.18E-07	3.984749127	up
c26589.graph_c0	0.265782721	7.604587679	3.18E-07	3.984749127	up
c45926.graph_c0	0.11413553	2.754698917	3.54E-08	3.983842946	up
c45864.graph_c1	20.64957167	314.2757716	0	3.977630576	up
c16949.graph_c0	2.215597731	38.01576811	1.08E-12	3.974005725	up
c36392.graph_c0	0.236223103	5.609366217	4.63E-08	3.960959015	up
c25600.graph_c0	6.842998332	103.1553772	0	3.956466709	up
c35602.graph_c0	0.179192669	3.819143257	9.23E-09	3.945048498	up
c47735.graph_c2	0.459905914	9.802000183	9.23E-09	3.945048498	up
c35084.graph_c0	0.320379575	5.476219593	6.43E-12	3.937948899	up
c43310.graph_c1	0.666246634	13.22716566	2.33E-09	3.933658399	up
c41910.graph_c0	0.339739176	6.234808489	2.10E-10	3.931429847	up
c14101.graph_c0	0	2.38790916	0.000264267	3.929442681	up
c14949.graph_c0	0	1.082361012	0.000264267	3.929442681	up
c16107.graph_c0	0	2.500670493	0.000264267	3.929442681	up
c22978.graph_c0	0	9.125077335	0.000264267	3.929442681	up
c31767.graph_c0	0	2.926816441	0.000264267	3.929442681	up
c33409.graph_c0	0	2.374525019	0.000264267	3.929442681	up
c36975.graph_c0	0	4.204932245	0.000264267	3.929442681	up
c37014.graph_c0	0	1.82023226	0.000264267	3.929442681	up
c53827.graph_c0	0	4.921358262	0.000264267	3.929442681	up
c53869.graph_c0	0	2.624609225	0.000264267	3.929442681	up
c54075.graph_c0	0	3.223774277	0.000264267	3.929442681	up
c55144.graph_c0	0	2.657537578	0.000264267	3.929442681	up
c55258.graph_c0	0	3.128546601	0.000264267	3.929442681	up
c55308.graph_c0	0	3.038783405	0.000264267	3.929442681	up
c56486.graph_c0	0	3.113219604	0.000264267	3.929442681	up
c30217.graph_c0	12.23950762	179.8787422	0	3.927988058	up
c35627.graph_c0	0.085198419	2.338203153	5.98E-07	3.926503855	up
c44370.graph_c0	0.133835153	3.672999807	5.98E-07	3.926503855	up
c54509.graph_c0	0.129307307	2.718181269	1.17E-08	3.925564262	up
c18964.graph_c0	16.36963019	239.4343481	0	3.921177459	up
c41854.graph_c0	0.403994251	7.926241681	2.89E-09	3.916891527	up
c24059.graph_c0	6.89412708	100.7977768	0	3.911947977	up
c44512.graph_c0	0.802245296	12.27027687	1.05E-14	3.91173049	up
c43086.graph_c0	40.69805216	589.0734978	0	3.908569147	up
c40707.graph_c0	0.471646653	7.803101851	5.28E-12	3.907790977	up
c16150.graph_c0	0.066024425	2.621599765	1.04E-05	3.907310718	up
c26535.graph_c0	0.154465199	6.133274604	1.04E-05	3.907310718	up
c16716.graph_c0	2.019848391	30.90916086	1.62E-14	3.907172778	up
c52994.graph_c0	0.621598259	10.56626306	5.99E-11	3.887124995	up
c30866.graph_c0	8.448804299	120.8530807	1.11E-16	3.878428051	up
c35003.graph_c0	8.204101037	116.8700359	2.22E-16	3.876026824	up
c34727.graph_c0	0.820339215	12.41439225	8.20E-14	3.874253219	up
c15511.graph_c0	0	1.778243021	0.000428219	3.866830401	up
c16208.graph_c0	0	3.190539491	0.000428219	3.866830401	up
c17959.graph_c0	0	3.149129727	0.000428219	3.866830401	up
c24515.graph_c0	0	1.87151279	0.000428219	3.866830401	up
c30909.graph_c0	0	1.865756326	0.000428219	3.866830401	up
c31285.graph_c0	0	1.53910754	0.000428219	3.866830401	up
c31424.graph_c0	0	2.688526585	0.000428219	3.866830401	up
c31762.graph_c0	0	3.349079991	0.000428219	3.866830401	up
c38742.graph_c0	0	4.081314503	0.000428219	3.866830401	up
c48806.graph_c0	0	3.834052007	0.000428219	3.866830401	up
c52624.graph_c0	0	3.597351252	0.000428219	3.866830401	up
c54907.graph_c0	0	4.013798961	0.000428219	3.866830401	up
c56939.graph_c0	0	2.300983871	0.000428219	3.866830401	up
c17318.graph_c0	0.079372752	3.058920714	1.52E-05	3.866141398	up
c31155.graph_c0	0.059654716	2.299013732	1.52E-05	3.866141398	up
c41627.graph_c0	0.147598031	5.688232603	1.52E-05	3.866141398	up
c45512.graph_c0	0.05458601	2.10367253	1.52E-05	3.866141398	up
c49323.graph_c0	24.93929439	350.4435261	0	3.865922739	up
c44278.graph_c0	0.498784788	9.436502459	5.57E-09	3.865389033	up
c45686.graph_c0	0.277519366	4.739930926	1.94E-10	3.86522465	up
c44837.graph_c0	0.387045256	6.373290359	3.76E-11	3.865161194	up
c49604.graph_c0	16.96473693	238.6903838	0	3.865115553	up
c32056.graph_c0	1.697894296	24.31620594	6.66E-16	3.863351033	up
c41023.graph_c0	1.087738773	15.99087781	1.47E-14	3.861596801	up
c45723.graph_c0	0.862829103	12.78666977	3.42E-14	3.861069653	up
c44827.graph_c2	8.838944368	124.1978062	1.11E-16	3.859787718	up
c35251.graph_c0	5.511234296	78.7336375	7.77E-16	3.858460819	up
c22670.graph_c0	1.89949674	28.07304115	3.65E-14	3.857160389	up
c48930.graph_c0	7.227099356	101.030025	2.22E-16	3.851932666	up
c19336.graph_c0	0.758145539	14.16626657	6.96E-09	3.847804697	up
c18290.graph_c0	1.347606225	19.67233289	3.87E-14	3.842157414	up
c50045.graph_c0	3.198879986	46.32361838	1.75E-14	3.841946379	up
c31643.graph_c0	0.085752265	2.203185791	1.58E-06	3.834474498	up
c46307.graph_c0	1.946720492	27.17928735	7.77E-16	3.831430993	up
c24435.graph_c0	7.706383752	105.7004327	1.11E-16	3.827221657	up
c49347.graph_c0	62.78620974	856.5027852	2.22E-16	3.824555587	up
c49669.graph_c0	13.9838672	191.905604	2.22E-16	3.823849356	up
c18090.graph_c0	0.10519624	3.931271525	2.25E-05	3.823762657	up
c31288.graph_c0	0.086750048	3.241921894	2.25E-05	3.823762657	up
c42074.graph_c0	0.092942056	3.473322414	2.25E-05	3.823762657	up
c53400.graph_c0	0.173417985	6.480775186	2.25E-05	3.823762657	up
c49036.graph_c0	18.67606496	253.8407349	3.33E-16	3.819428769	up
c26851.graph_c0	0.136495903	2.922428491	2.46E-07	3.815464758	up
c31144.graph_c0	0.090753252	1.943061177	2.46E-07	3.815464758	up
c37834.graph_c0	0.88727723	16.16466758	1.09E-08	3.811979679	up
c39139.graph_c0	0.397501568	7.241796014	1.09E-08	3.811979679	up
c51297.graph_c0	2.168992112	34.89956322	1.79E-10	3.808847527	up
c45629.graph_c0	1.403063828	19.79548154	2.33E-14	3.808180079	up
c41570.graph_c0	0.976285132	15.23646324	4.26E-11	3.808010053	up
c24097.graph_c0	6.338489912	86.1048636	2.22E-16	3.806963682	up
c36356.graph_c0	0.308098221	5.936848658	5.17E-08	3.802786575	up
c49171.graph_c0	0.507150708	12.73380924	2.20E-06	3.802445565	up
c54486.graph_c0	0.123171396	3.092652798	2.20E-06	3.802445565	up
c14068.graph_c0	0	1.686150199	0.000699486	3.801377008	up
c15246.graph_c0	0	2.130831383	0.000699486	3.801377008	up
c16419.graph_c0	0	2.058693764	0.000699486	3.801377008	up
c16892.graph_c0	0	3.873933616	0.000699486	3.801377008	up
c26068.graph_c0	0	5.740836237	0.000699486	3.801377008	up
c31354.graph_c0	0	2.886769691	0.000699486	3.801377008	up
c34334.graph_c0	0	2.273336811	0.000699486	3.801377008	up
c35640.graph_c0	0	3.706177068	0.000699486	3.801377008	up
c36333.graph_c0	0	2.612610124	0.000699486	3.801377008	up
c37012.graph_c0	0	2.691735861	0.000699486	3.801377008	up
c40551.graph_c0	0	2.858204782	0.000699486	3.801377008	up
c52050.graph_c0	0	2.467539512	0.000699486	3.801377008	up
c53602.graph_c0	0	5.039695983	0.000699486	3.801377008	up
c53930.graph_c0	0	4.022282684	0.000699486	3.801377008	up
c54351.graph_c0	0	2.802737971	0.000699486	3.801377008	up
c54852.graph_c0	0	2.755940991	0.000699486	3.801377008	up
c55535.graph_c0	0	1.97764699	0.000699486	3.801377008	up
c55789.graph_c0	0	2.29137058	0.000699486	3.801377008	up
c58085.graph_c0	0	1.713659584	0.000699486	3.801377008	up
c26281.graph_c0	0.467051311	7.45435447	2.11E-10	3.79731009	up
c33914.graph_c0	1.914989884	26.20780308	3.55E-15	3.791916242	up
c40345.graph_c0	2.727024843	36.90190533	8.88E-16	3.791482467	up
c25808.graph_c0	0.283622124	5.962047804	3.28E-07	3.789722506	up
c48701.graph_c0	0.694971808	9.715508211	4.77E-14	3.789282577	up
c43786.graph_c0	3.059000805	41.46414834	1.55E-15	3.788835885	up
c49677.graph_c0	22.08778378	295.3724261	5.55E-16	3.784310323	up
c31021.graph_c0	0.061662466	2.232366138	3.34E-05	3.780101281	up
c35700.graph_c0	0.071152683	2.575940461	3.34E-05	3.780101281	up
c53017.graph_c0	0.089093673	3.225458074	3.34E-05	3.780101281	up
c53728.graph_c0	0.052668122	1.906743914	3.34E-05	3.780101281	up
c40075.graph_c0	0.904672277	14.52702966	6.44E-10	3.777415944	up
c16278.graph_c0	0.090415141	2.217396226	3.07E-06	3.769689389	up
c35376.graph_c0	0.153095585	3.754609771	3.07E-06	3.769689389	up
c53471.graph_c0	0.250951096	6.154478166	3.07E-06	3.769689389	up
c42606.graph_c0	5.278164234	69.64348258	7.77E-16	3.764136709	up
c32206.graph_c0	0.210730074	4.347744143	4.38E-07	3.763512574	up
c35460.graph_c0	0.144328059	2.977749976	4.38E-07	3.763512574	up
c49441.graph_c0	26.27047858	343.4940397	5.55E-16	3.760789935	up
c27033.graph_c0	0.526681219	7.996022866	1.93E-10	3.749300462	up
c49880.graph_c0	9.671766043	125.1758655	8.88E-16	3.740290337	up
c16654.graph_c0	0.213378252	4.319317061	5.87E-07	3.736817652	up
c39870.graph_c0	0.229952957	5.50523298	4.30E-06	3.736172176	up
c44789.graph_c0	0.047645974	1.669284312	4.99E-05	3.735077199	up
c53448.graph_c0	0.169845425	5.95056155	4.99E-05	3.735077199	up
c13948.graph_c0	0	2.359278364	0.001152054	3.732812358	up
c15392.graph_c0	0	4.217601022	0.001152054	3.732812358	up
c16652.graph_c0	0	1.904848179	0.001152054	3.732812358	up
c17297.graph_c0	0	4.665606843	0.001152054	3.732812358	up
c18004.graph_c0	0	2.276108714	0.001152054	3.732812358	up
c18118.graph_c0	0	2.53353953	0.001152054	3.732812358	up
c22502.graph_c0	0	2.395318318	0.001152054	3.732812358	up
c25357.graph_c0	0	2.269050866	0.001152054	3.732812358	up
c26208.graph_c0	0	5.861219982	0.001152054	3.732812358	up
c27214.graph_c0	0	2.6821197	0.001152054	3.732812358	up
c28772.graph_c0	0	1.354714916	0.001152054	3.732812358	up
c30863.graph_c0	0	1.387246017	0.001152054	3.732812358	up
c32771.graph_c0	0	3.395714225	0.001152054	3.732812358	up
c34337.graph_c0	0	2.189830552	0.001152054	3.732812358	up
c36717.graph_c0	0	2.372845056	0.001152054	3.732812358	up
c38848.graph_c0	0	2.728795411	0.001152054	3.732812358	up
c55000.graph_c0	0	5.924492179	0.001152054	3.732812358	up
c55691.graph_c0	0	3.416749155	0.001152054	3.732812358	up
c55747.graph_c0	0	3.888859756	0.001152054	3.732812358	up
c56493.graph_c0	0	2.901942328	0.001152054	3.732812358	up
c58319.graph_c0	0	1.752759635	0.001152054	3.732812358	up
c58581.graph_c0	0	1.784098087	0.001152054	3.732812358	up
c41425.graph_c0	2.457093182	31.49203211	2.89E-15	3.71514418	up
c52981.graph_c0	0.344129581	6.832093005	7.89E-07	3.709619454	up
c23420.graph_c0	5.087168832	65.17618098	1.38E-14	3.699173364	up
c16704.graph_c0	0.258108595	3.918579499	1.87E-09	3.697648586	up
c46770.graph_c0	2.011579843	25.58018521	9.21E-15	3.694159744	up
c16770.graph_c0	0.053580885	1.814641007	7.49E-05	3.688602603	up
c22982.graph_c0	0.233051353	7.892824915	7.49E-05	3.688602603	up
c26803.graph_c0	0.068021781	2.303715491	7.49E-05	3.688602603	up
c33148.graph_c0	0.086975789	2.945636952	7.49E-05	3.688602603	up
c40465.graph_c0	0.236686508	8.015937878	7.49E-05	3.688602603	up
c52914.graph_c0	0.225611056	7.640841998	7.49E-05	3.688602603	up
c54465.graph_c0	0.041877941	1.418293657	7.49E-05	3.688602603	up
c54797.graph_c0	0.040739794	1.379747673	7.49E-05	3.688602603	up
c54851.graph_c0	0.065673805	2.224195819	7.49E-05	3.688602603	up
c45268.graph_c0	2.013494913	25.60862049	2.04E-14	3.686409858	up
c49831.graph_c0	1.713775827	24.01696373	7.76E-11	3.684574605	up
c43168.graph_c0	0.749166744	11.26441317	2.24E-09	3.68391446	up
c40463.graph_c0	332.5506963	4081.263536	3.00E-15	3.671722755	up
c44989.graph_c0	1.040754888	13.60350885	1.26E-12	3.671439817	up
c18392.graph_c0	6.92422216	85.61781958	3.33E-15	3.670591719	up
c41215.graph_c0	0.554078995	8.250204521	2.69E-09	3.670048331	up
c39943.graph_c0	0.238906971	4.185071904	2.46E-07	3.668579966	up
c53315.graph_c0	0.403618473	7.070418781	2.46E-07	3.668579966	up
c34032.graph_c0	0.235424901	5.3612968	8.54E-06	3.66670717	up
c45849.graph_c0	8.601270347	105.4714072	2.33E-15	3.666647288	up
c14498.graph_c0	0	1.21163398	0.001913475	3.660825845	up
c16072.graph_c0	0	2.553434414	0.001913475	3.660825845	up
c16420.graph_c0	0	2.713340546	0.001913475	3.660825845	up
c19617.graph_c0	0	1.560813279	0.001913475	3.660825845	up
c23600.graph_c0	0	2.422562275	0.001913475	3.660825845	up
c27728.graph_c0	0	1.842972956	0.001913475	3.660825845	up
c28806.graph_c0	0	2.566036499	0.001913475	3.660825845	up
c28861.graph_c0	0	1.879617213	0.001913475	3.660825845	up
c33165.graph_c0	0	2.178905018	0.001913475	3.660825845	up
c36748.graph_c0	0	1.60784957	0.001913475	3.660825845	up
c37537.graph_c0	0	4.205705282	0.001913475	3.660825845	up
c37732.graph_c0	0	3.81950645	0.001913475	3.660825845	up
c39192.graph_c0	0	1.820388689	0.001913475	3.660825845	up
c41443.graph_c0	0	2.304451358	0.001913475	3.660825845	up
c44044.graph_c0	0	1.856131644	0.001913475	3.660825845	up
c46833.graph_c1	0	1.652592265	0.001913475	3.660825845	up
c48603.graph_c0	0	6.873748221	0.001913475	3.660825845	up
c52766.graph_c0	0	5.14120751	0.001913475	3.660825845	up
c54055.graph_c0	0	1.953743858	0.001913475	3.660825845	up
c54209.graph_c0	0	7.060433399	0.001913475	3.660825845	up
c54421.graph_c0	0	3.684182926	0.001913475	3.660825845	up
c54715.graph_c0	0	2.559719946	0.001913475	3.660825845	up
c54997.graph_c0	0	3.684182926	0.001913475	3.660825845	up
c55269.graph_c0	0	7.308550963	0.001913475	3.660825845	up
c55596.graph_c0	0	2.685313064	0.001913475	3.660825845	up
c55924.graph_c0	0	1.260085832	0.001913475	3.660825845	up
c56506.graph_c0	0	2.411326943	0.001913475	3.660825845	up
c58065.graph_c0	0	3.510078079	0.001913475	3.660825845	up
c58403.graph_c0	0	1.704047049	0.001913475	3.660825845	up
c29056.graph_c0	7.425984213	90.67570826	2.66E-15	3.660732392	up
c16802.graph_c0	0.120581806	3.942962611	0.000112965	3.64058091	up
c17823.graph_c0	0.057438176	1.878198601	0.000112965	3.64058091	up
c23675.graph_c0	0.0658031	2.151727278	0.000112965	3.64058091	up
c42566.graph_c1	0.883631884	11.31005652	2.63E-12	3.637774052	up
c26453.graph_c0	1.391395416	17.52949761	6.21E-13	3.637696815	up
c25994.graph_c0	0.444831438	6.83996938	2.93E-08	3.634115107	up
c18693.graph_c0	2.222983971	27.07347448	2.32E-14	3.633028741	up
c40490.graph_c0	5.724531995	68.87799687	7.11E-15	3.630708868	up
c16483.graph_c0	0.13204885	2.930023267	1.21E-05	3.63067876	up
c16588.graph_c0	0.213571713	4.738928702	1.21E-05	3.63067876	up
c53895.graph_c0	0.155257851	3.445006249	1.21E-05	3.63067876	up
c50444.graph_c0	7.82635896	97.68294269	9.23E-13	3.622041936	up
c36312.graph_c0	0.194136672	3.287444476	4.20E-07	3.620918951	up
c50037.graph_c0	0.539595093	6.791724486	2.25E-12	3.620592824	up
c26435.graph_c0	0.291249014	4.625793229	1.14E-07	3.618156119	up
c42839.graph_c0	88.51695163	1045.555909	9.33E-15	3.617102522	up
c35963.graph_c0	0.296383275	4.240066082	5.64E-09	3.613211391	up
c44780.graph_c0	0.789624781	10.01794938	7.96E-12	3.612549114	up
c49598.graph_c0	15.96612245	188.4237928	6.44E-15	3.61056506	up
c43140.graph_c0	24.24324673	285.3985236	6.99E-15	3.610555651	up
c18184.graph_c0	1.892374037	23.82943082	6.78E-12	3.606349345	up
c18444.graph_c0	16.3523175	191.151254	7.77E-15	3.59845157	up
c26049.graph_c0	0.257988005	4.720184357	2.64E-06	3.595389451	up
c31273.graph_c0	0.111897967	2.04730073	2.64E-06	3.595389451	up
c32639.graph_c0	0.683328892	8.588192525	1.38E-11	3.594120129	up
c13732.graph_c0	0.111134157	2.401055117	1.72E-05	3.593727519	up
c34114.graph_c0	0.068970177	2.174743034	0.000171383	3.59090556	up
c38948.graph_c0	0.080667091	2.543565948	0.000171383	3.59090556	up
c41567.graph_c0	0.102806659	3.241662918	0.000171383	3.59090556	up
c44409.graph_c0	0.036772507	1.159497593	0.000171383	3.59090556	up
c46037.graph_c0	0.058112943	1.832396587	0.000171383	3.59090556	up
c47477.graph_c0	0.116712628	3.680140965	0.000171383	3.59090556	up
c42708.graph_c0	1.054706232	13.27527664	4.39E-11	3.578274722	up
c25106.graph_c0	9.688138206	111.3184005	1.23E-14	3.575101229	up
c49555.graph_c0	6.433379234	74.43663132	1.85E-14	3.57414671	up
c35013.graph_c1	0.463164197	6.31051224	4.37E-09	3.572106549	up
c49866.graph_c0	3.077574242	38.68953857	7.12E-11	3.569220483	up
c26355.graph_c0	1.025070882	12.655241	2.02E-11	3.568533561	up
c15173.graph_c0	0.495914588	8.880272723	3.60E-06	3.565360586	up
c18104.graph_c0	0.201297343	3.604603194	3.60E-06	3.565360586	up
c26258.graph_c0	0.187796515	3.362845769	3.60E-06	3.565360586	up
c49919.graph_c0	10.37936082	118.4989892	1.47E-14	3.562537515	up
c43940.graph_c0	21.18078629	240.6845106	1.68E-14	3.559481998	up
c41307.graph_c0	12.30938957	140.3653261	1.71E-14	3.558580204	up
c52014.graph_c0	1.037445579	13.08494565	1.88E-10	3.556514116	up
c40018.graph_c0	7.58476954	86.07703761	1.61E-14	3.55599137	up
c14692.graph_c0	0.161071521	3.385899845	2.46E-05	3.555804924	up
c22076.graph_c0	0.244139177	5.132072998	2.46E-05	3.555804924	up
c33629.graph_c0	0.097546868	2.050542049	2.46E-05	3.555804924	up
c35435.graph_c0	0.232656759	4.890699986	2.46E-05	3.555804924	up
c36385.graph_c0	0.565052032	11.8780128	2.46E-05	3.555804924	up
c36554.graph_c0	0.155257851	3.263690131	2.46E-05	3.555804924	up
c37251.graph_c0	0.243538205	5.119439892	2.46E-05	3.555804924	up
c26954.graph_c0	3.454432968	40.02702979	1.82E-13	3.552319378	up
c26472.graph_c0	0.59067663	8.277779957	3.09E-08	3.548560788	up
c32014.graph_c0	0.149422623	2.399395821	9.57E-07	3.546338482	up
c37818.graph_c0	0.487076409	7.821366502	9.57E-07	3.546338482	up
c18246.graph_c0	2.724254855	31.32199414	1.53E-13	3.544844125	up
c49102.graph_c0	1.128200288	14.6128927	1.71E-09	3.542147307	up
c17589.graph_c0	0.043194363	1.311545202	0.000261471	3.53945859	up
c39336.graph_c0	0.092077061	2.795809901	0.000261471	3.53945859	up
c56542.graph_c0	0.078366808	2.379514458	0.000261471	3.53945859	up
c41621.graph_c1	0.152171734	2.665680483	4.93E-06	3.534693377	up
c45723.graph_c1	0.347271809	5.191135228	3.05E-07	3.53269549	up
c48548.graph_c0	2.418632294	29.94046603	2.73E-10	3.529804254	up
c42398.graph_c1	0.61675023	8.763221176	1.13E-07	3.522432157	up
c18713.graph_c0	0.286568648	5.856654	3.53E-05	3.516858527	up
c41594.graph_c0	0.176338936	3.603869935	3.53E-05	3.516858527	up
c49894.graph_c0	11.22077228	124.5277232	5.28E-14	3.513553659	up
c26480.graph_c0	0.27143246	3.994065393	3.93E-07	3.510515217	up
c29082.graph_c0	27.65637418	303.7278075	3.90E-14	3.510489569	up
c50342.graph_c0	3.82849062	42.13750481	3.63E-14	3.50928431	up
c39698.graph_c0	7.688795824	84.18585597	3.91E-14	3.503117061	up
c48202.graph_c0	0.558300789	6.994238012	3.23E-09	3.494664606	up
c43041.graph_c0	0.243397405	3.766297875	1.68E-06	3.494386298	up
c26477.graph_c0	1.238176684	14.82140348	3.16E-10	3.490999856	up
c42867.graph_c0	1.627493645	17.94567188	2.28E-13	3.490563694	up
c49641.graph_c0	18.5548603	200.6745508	5.26E-14	3.487341403	up
c16459.graph_c0	0.039035913	1.139691198	0.000401198	3.486108945	up
c17775.graph_c0	0.112620618	3.288067745	0.000401198	3.486108945	up
c18336.graph_c0	0.144963897	4.232361025	0.000401198	3.486108945	up
c31745.graph_c0	0.140436862	4.10018986	0.000401198	3.486108945	up
c32071.graph_c0	0.087737855	2.561591452	0.000401198	3.486108945	up
c42103.graph_c0	0.124842217	3.644889149	0.000401198	3.486108945	up
c45737.graph_c0	0.098887494	2.887115937	0.000401198	3.486108945	up
c54349.graph_c0	0.099885874	2.916264592	0.000401198	3.486108945	up
c50182.graph_c0	5.280062427	58.33478626	5.80E-13	3.483172304	up
c42501.graph_c0	1.336905883	14.59591628	1.61E-13	3.482203981	up
c26139.graph_c0	2.871688204	31.2149142	1.27E-13	3.479477592	up
c17295.graph_c0	0.082636553	1.640604722	5.08E-05	3.476831509	up
c46310.graph_c0	0.077399967	1.536641443	5.08E-05	3.476831509	up
c53228.graph_c0	0.411800042	8.175572078	5.08E-05	3.476831509	up
c42617.graph_c0	2.803807966	31.89503573	2.04E-11	3.475447593	up
c21965.graph_c0	32.31288043	345.9928206	9.08E-14	3.475162794	up
c41794.graph_c0	0.292086707	3.714310462	1.54E-08	3.474064742	up
c31398.graph_c1	0.200632632	3.045985037	2.23E-06	3.467691376	up
c38669.graph_c0	0.338242738	4.071671863	1.59E-09	3.467583042	up
c46563.graph_c0	4.836759669	51.78256689	9.03E-14	3.465593864	up
c39736.graph_c0	0.216539051	3.085168607	6.54E-07	3.465104677	up
c22164.graph_c0	1.145648836	15.09952943	8.89E-08	3.461672647	up
c48711.graph_c0	5.19041777	55.14840583	1.19E-13	3.453433776	up
c31622.graph_c0	0.859730848	9.663759014	5.71E-11	3.447699762	up
c24325.graph_c0	10.7740537	112.977808	1.10E-13	3.442498289	up
c45157.graph_c0	0.27444426	3.846079362	8.47E-07	3.441851905	up
c16016.graph_c0	0.207306513	3.9946592	7.35E-05	3.435662189	up
c17197.graph_c0	0.172592084	3.325735144	7.35E-05	3.435662189	up
c54760.graph_c0	0.149396675	2.878774983	7.35E-05	3.435662189	up
c56257.graph_c0	0.105448515	2.031923043	7.35E-05	3.435662189	up
c38384.graph_c0	0.440288201	5.227553367	4.13E-09	3.434241646	up
c24577.graph_c1	6.834970841	71.54902817	1.58E-13	3.432848151	up
c13901.graph_c0	0.04596367	1.288275593	0.000619178	3.43071047	up
c32221.graph_c0	0.089577676	2.510694532	0.000619178	3.43071047	up
c32450.graph_c0	0.103220683	2.893082467	0.000619178	3.43071047	up
c35848.graph_c0	0.094001748	2.634692994	0.000619178	3.43071047	up
c43628.graph_c0	0.099284441	2.782756987	0.000619178	3.43071047	up
c45081.graph_c0	0.08829852	2.474842192	0.000619178	3.43071047	up
c54393.graph_c0	0.154949037	4.342931374	0.000619178	3.43071047	up
c55157.graph_c0	0.090561632	2.538272964	0.000619178	3.43071047	up
c56631.graph_c0	0.059226177	1.659998852	0.000619178	3.43071047	up
c23791.graph_c0	3.587129123	38.83490519	9.57E-12	3.427620103	up
c37908.graph_c0	5.087632641	53.36274949	4.29E-13	3.424051206	up
c48517.graph_c0	1.005879556	13.31332356	3.62E-07	3.42226784	up
c39899.graph_c0	1.167850196	12.95667564	1.36E-10	3.420371211	up
c16480.graph_c0	2.757179703	29.83812007	3.11E-11	3.412416123	up
c43853.graph_c1	83.01450898	851.7110079	1.85E-13	3.409967043	up
c43802.graph_c0	0.245632013	3.114464336	1.71E-07	3.406911612	up
c35926.graph_c0	0.304577704	4.861200717	1.78E-05	3.405057771	up
c51174.graph_c0	0.398674082	6.363022344	1.78E-05	3.405057771	up
c53553.graph_c0	0.334059158	5.331738333	1.78E-05	3.405057771	up
c23093.graph_c0	7.673838294	78.55941184	2.15E-13	3.403973526	up
c46463.graph_c0	0.948169856	10.90273873	3.84E-09	3.402264649	up
c46500.graph_c0	9.975134622	101.4719499	2.34E-13	3.396213007	up
c42872.graph_c0	5.267064417	53.57131232	3.04E-13	3.391686085	up
c25723.graph_c0	11.08175092	111.8464909	3.21E-13	3.382402673	up
c52091.graph_c0	1.920638308	20.07481101	1.39E-11	3.38185664	up
c28702.graph_c0	8.335933058	83.82142666	2.98E-13	3.381456574	up
c37750.graph_c0	0.531807217	6.019553283	5.17E-09	3.379817719	up
c44016.graph_c0	2.524778105	25.55395654	6.59E-13	3.376948471	up
c32634.graph_c0	0.081868626	2.199014955	0.00096123	3.37309949	up
c36245.graph_c0	0.09276776	2.491768821	0.00096123	3.37309949	up
c37373.graph_c0	0.055880935	1.500978058	0.00096123	3.37309949	up
c44814.graph_c0	0.202727266	5.445312922	0.00096123	3.37309949	up
c46113.graph_c0	0.100122412	2.689316911	0.00096123	3.37309949	up
c46760.graph_c0	0.171613114	4.609577819	0.00096123	3.37309949	up
c48216.graph_c0	0.223238775	5.996257982	0.00096123	3.37309949	up
c49098.graph_c0	0.213562492	5.736350241	0.00096123	3.37309949	up
c55382.graph_c0	0.06974815	1.873455446	0.00096123	3.37309949	up
c56478.graph_c0	0.125794629	3.378880089	0.00096123	3.37309949	up
c49466.graph_c0	20.24928888	202.0648151	3.84E-13	3.372117737	up
c27221.graph_c0	10.52610902	105.3514262	3.55E-13	3.37207755	up
c21862.graph_c1	54.33393443	541.2290315	6.91E-13	3.371541385	up
c54605.graph_c0	0.160568733	2.500244963	2.47E-05	3.370743316	up
c32219.graph_c0	0.196732022	2.619164352	1.86E-06	3.369756625	up
c49471.graph_c0	14.31990326	141.8192482	5.60E-13	3.362374819	up
c21654.graph_c0	44.77177055	442.850996	5.72E-13	3.360544436	up
c22118.graph_c1	55.86104579	551.1766686	7.62E-13	3.357608679	up
c42457.graph_c0	8.261068844	81.77115188	5.41E-13	3.353422827	up
c17278.graph_c0	0.135299373	2.449121462	0.0001557	3.349622072	up
c25996.graph_c0	0.240577182	4.354807622	0.0001557	3.349622072	up
c33858.graph_c0	2.220871724	22.64672925	2.11E-11	3.347810122	up
c26776.graph_c0	1.268929973	12.86420062	1.29E-11	3.346704508	up
c35241.graph_c0	41.60044475	407.32926	9.65E-13	3.346632312	up
c48672.graph_c0	1.143682034	11.58519121	1.44E-11	3.344470364	up
c47450.graph_c0	0.51180094	6.051721789	1.62E-07	3.343044392	up
c26592.graph_c0	0.823067516	8.650890496	4.12E-10	3.342956855	up
c34789.graph_c0	34.71824826	338.267401	9.97E-13	3.339343546	up
c51637.graph_c0	4.488947743	44.72922521	6.38E-12	3.334010998	up
c47838.graph_c0	0.763372313	7.912024245	3.08E-10	3.331470299	up
c48563.graph_c0	2.427861551	24.12372025	7.19E-12	3.32932324	up
c45405.graph_c0	0.613721412	6.749184745	1.72E-08	3.325119821	up
c45864.graph_c0	25.94897419	250.063352	8.39E-13	3.321147192	up
c52213.graph_c0	1.338081921	13.2415194	1.01E-11	3.320760552	up
c47025.graph_c0	2.000576275	19.69723015	7.09E-12	3.318559079	up
c14475.graph_c0	0.078992511	2.029511156	0.001501124	3.313091902	up
c15836.graph_c0	0.066647104	1.712327407	0.001501124	3.313091902	up
c16829.graph_c0	0.149340297	3.83691816	0.001501124	3.313091902	up
c19511.graph_c0	0.155435915	3.993529524	0.001501124	3.313091902	up
c28335.graph_c0	0.051677737	1.327727684	0.001501124	3.313091902	up
c33688.graph_c0	0.137318122	3.528039005	0.001501124	3.313091902	up
c40895.graph_c0	0.091735554	2.356911155	0.001501124	3.313091902	up
c41497.graph_c0	0.066557432	1.710023507	0.001501124	3.313091902	up
c44377.graph_c0	0.109141912	2.804123138	0.001501124	3.313091902	up
c54101.graph_c0	0.120876454	3.105612284	0.001501124	3.313091902	up
c49297.graph_c0	180.3847159	1722.717783	3.03E-12	3.311213626	up
c50382.graph_c0	5.163702135	49.46740813	1.40E-12	3.303748927	up
c35385.graph_c0	2.050040618	22.14557912	2.38E-08	3.299707377	up
c37068.graph_c0	0.145197922	1.950029068	1.29E-05	3.29623431	up
c53709.graph_c0	0.366262995	4.918964927	1.29E-05	3.29623431	up
c22680.graph_c0	1.228944651	15.50025784	4.17E-06	3.293868169	up
c31199.graph_c0	0.204541237	2.57980855	4.17E-06	3.293868169	up
c32378.graph_c0	0.227702605	2.871934943	4.17E-06	3.293868169	up
c35511.graph_c0	0.223946218	2.615330484	6.55E-07	3.290729333	up
c37184.graph_c0	0.745441231	8.705550792	6.55E-07	3.290729333	up
c16226.graph_c0	0.274584793	3.126539646	3.03E-07	3.289635037	up
c48836.graph_c0	0.904213766	9.119790839	9.46E-10	3.283926196	up
c42729.graph_c0	1.440354486	13.90114181	2.31E-11	3.281644854	up
c51106.graph_c0	5.941253412	57.1538088	1.66E-11	3.281471527	up
c28564.graph_c0	5.527037611	51.8680296	1.62E-12	3.279103569	up
c38074.graph_c0	0.513066526	5.312719735	8.84E-09	3.274915893	up
c47417.graph_c0	2.971639537	27.9800637	3.04E-12	3.274355875	up
c53111.graph_c0	0.514736662	5.460258423	3.30E-08	3.273839265	up
c44973.graph_c0	3.997427347	37.30690074	2.22E-12	3.268013551	up
c46658.graph_c0	0.336866378	4.170099094	5.48E-06	3.267658236	up
c51715.graph_c0	3.358107605	31.67221508	6.89E-12	3.267413688	up
c47737.graph_c1	0.433697002	5.697991358	1.75E-05	3.265567101	up
c44903.graph_c0	0.360053171	3.67923507	6.97E-09	3.265037713	up
c14297.graph_c0	0.190203453	2.739565637	6.75E-05	3.262613114	up
c34051.graph_c0	0.167071888	2.82913862	0.00033567	3.258123394	up
c37087.graph_c0	0.138100168	2.338541341	0.00033567	3.258123394	up
c44997.graph_c1	0.232656759	3.939730544	0.00033567	3.258123394	up
c52775.graph_c0	0.237117631	4.015269429	0.00033567	3.258123394	up
c21117.graph_c0	0.95284505	10.38584656	2.27E-07	3.255400236	up
c36001.graph_c0	2.320017886	21.74384497	1.18E-11	3.254093269	up
c14465.graph_c0	0.085846763	2.105358513	0.002358213	3.250479622	up
c17400.graph_c0	0.078242855	1.918875625	0.002358213	3.250479622	up
c18027.graph_c0	0.099484113	2.439809219	0.002358213	3.250479622	up
c21504.graph_c0	0.189349206	4.643715736	0.002358213	3.250479622	up
c54410.graph_c0	0.08423868	2.06592091	0.002358213	3.250479622	up
c54577.graph_c0	0.074249854	1.820948826	0.002358213	3.250479622	up
c54788.graph_c0	0.121769102	2.986339937	0.002358213	3.250479622	up
c61523.graph_c0	0.078119293	1.915845327	0.002358213	3.250479622	up
c50287.graph_c0	9.537989152	89.51570725	3.69E-11	3.243069953	up
c42710.graph_c0	0.566975519	6.886213604	7.22E-06	3.240963314	up
c32610.graph_c0	0.257901699	3.313063283	2.37E-05	3.234233818	up
c48904.graph_c0	1.858980838	20.77947253	1.31E-06	3.228930122	up
c50014.graph_c0	10.15290268	92.0607641	3.87E-12	3.228128821	up
c37216.graph_c0	0.258888126	3.628074703	9.51E-05	3.22469052	up
c45765.graph_c0	0.28691215	4.020805162	9.51E-05	3.22469052	up
c54279.graph_c0	0.138664063	1.943247023	9.51E-05	3.22469052	up
c40822.graph_c0	8.291009671	79.39700446	1.18E-09	3.22194284	up
c45337.graph_c0	7.503258115	71.85327743	1.18E-09	3.22194284	up
c18227.graph_c0	3.027910599	27.81740667	4.29E-11	3.215931407	up
c18223.graph_c0	0.720535733	7.783592655	7.17E-07	3.21520039	up
c17610.graph_c0	0.209567119	2.496353921	9.54E-06	3.213765116	up
c31554.graph_c0	0.165656381	2.708438929	0.000496166	3.210101701	up
c32477.graph_c0	0.517279934	8.457392981	0.000496166	3.210101701	up
c42833.graph_c0	0.124724179	2.039208025	0.000496166	3.210101701	up
c58593.graph_c0	0.170804275	2.792605669	0.000496166	3.210101701	up
c36029.graph_c0	0.541702299	5.964711158	1.66E-06	3.207727774	up
c43454.graph_c0	2.078877568	19.01008171	7.44E-11	3.204106403	up
c46931.graph_c0	1.139862054	10.47190968	1.31E-10	3.202991381	up
c35965.graph_c0	0.312477173	3.922921383	3.23E-05	3.202204885	up
c41791.graph_c0	3.448045469	31.20739587	3.32E-11	3.200958812	up
c29333.graph_c0	46.27068062	405.8859551	9.72E-12	3.187347271	up
c44393.graph_c0	0.671926968	6.201679317	7.22E-10	3.186622911	up
c26238.graph_c0	0.378346013	5.154882793	0.000134374	3.185744122	up
c16426.graph_c0	0.176511972	4.122750048	0.003726414	3.185026229	up
c22650.graph_c0	0.097908875	2.286835367	0.003726414	3.185026229	up
c35892.graph_c0	0.109141912	2.549202853	0.003726414	3.185026229	up
c36216.graph_c0	0.1287411	3.006976632	0.003726414	3.185026229	up
c36732.graph_c0	0.160478443	3.74825856	0.003726414	3.185026229	up
c37273.graph_c0	0.077750939	1.816011035	0.003726414	3.185026229	up
c38231.graph_c0	0.160208181	3.741946112	0.003726414	3.185026229	up
c41797.graph_c0	0.074345823	1.736478502	0.003726414	3.185026229	up
c47257.graph_c2	0.114976478	2.685479502	0.003726414	3.185026229	up
c48938.graph_c0	0.201169094	4.698660842	0.003726414	3.185026229	up
c57630.graph_c0	0.097139816	2.268872636	0.003726414	3.185026229	up
c19740.graph_c0	1.788412151	17.45453492	4.44E-08	3.180386882	up
c49228.graph_c0	1.62082176	16.08929548	1.07E-07	3.179463685	up
c42975.graph_c0	0.544923565	5.727445195	1.11E-06	3.176491558	up
c48667.graph_c0	0.294668534	3.097127717	1.11E-06	3.176491558	up
c45260.graph_c0	0.860412073	8.150226712	1.25E-08	3.171929929	up
c44207.graph_c0	0.798201994	7.965826077	1.94E-07	3.171364138	up
c38749.graph_c0	1.963782639	17.27202762	2.97E-11	3.167931307	up
c35301.graph_c0	0.267344302	2.85453722	2.67E-06	3.164364751	up
c31794.graph_c0	3.790231165	33.30322824	4.17E-11	3.163002946	up
c48117.graph_c0	9.305824429	81.40523512	2.71E-11	3.162452876	up
c17117.graph_c0	0.121956733	1.922748106	0.000736711	3.160426351	up
c31278.graph_c0	0.181548693	2.86226433	0.000736711	3.160426351	up
c38927.graph_c0	0.079515009	1.253619465	0.000736711	3.160426351	up
c55489.graph_c0	0.153332858	2.417418512	0.000736711	3.160426351	up
c36387.graph_c0	0.340577228	3.897844646	1.67E-05	3.157780385	up
c42555.graph_c0	9.498065699	81.5527294	1.20E-11	3.154066236	up
c49577.graph_c0	19.21148284	164.8900188	1.23E-11	3.153781632	up
c49230.graph_c0	1.211775691	11.6478429	1.02E-07	3.147105326	up
c47017.graph_c0	24.89251508	212.3535992	1.66E-11	3.146674684	up
c13715.graph_c0	0.135251898	1.790127131	0.000190557	3.145717105	up
c34634.graph_c0	0.191677461	2.536947925	0.000190557	3.145717105	up
c25804.graph_c0	4.743011677	41.0762668	4.97E-11	3.143750955	up
c26457.graph_c0	1.080491195	9.791873559	3.53E-09	3.142987486	up
c47614.graph_c0	5.326559513	45.54250855	1.58E-11	3.142374798	up
c26384.graph_c0	0.631819933	6.171223976	2.80E-07	3.140844415	up
c49404.graph_c0	24.72734984	210.4492363	1.46E-11	3.139954519	up
c47169.graph_c0	17.01265771	144.159072	2.27E-11	3.137592165	up
c38298.graph_c0	0.903866434	8.44456123	3.69E-08	3.137230583	up
c32022.graph_c0	0.347000194	4.153712427	6.03E-05	3.135931495	up
c39484.graph_c0	0.386811325	3.587293177	2.76E-08	3.134625262	up
c16801.graph_c0	2.483445757	24.81336921	9.50E-07	3.132236658	up
c45540.graph_c0	5.608052058	48.07781539	6.37E-11	3.128855511	up
c38890.graph_c0	2.894575511	24.90067196	1.04E-10	3.127433181	up
c34390.graph_c0	1.069234808	9.911506493	4.26E-08	3.126050774	up
c41938.graph_c0	0.343699199	3.679364408	9.32E-06	3.123722141	up
c44325.graph_c1	1.759528672	14.89763049	4.71E-11	3.117367192	up
c28891.graph_c0	8.113279314	67.91351901	2.13E-11	3.116670472	up
c16837.graph_c0	0.077750939	1.725210484	0.005921723	3.11646158	up
c32342.graph_c0	0.080014687	1.775440639	0.005921723	3.11646158	up
c40960.graph_c0	0.13964397	3.098550886	0.005921723	3.11646158	up
c47739.graph_c2	0.070343245	1.560841639	0.005921723	3.11646158	up
c47749.graph_c0	0.113998756	2.529510903	0.005921723	3.11646158	up
c52153.graph_c0	0.2398307	5.321587637	0.005921723	3.11646158	up
c57059.graph_c0	0.10866242	2.411103299	0.005921723	3.11646158	up
c58207.graph_c0	0.089903277	1.994857907	0.005921723	3.11646158	up
c49412.graph_c0	66.93369199	556.6744792	3.86E-11	3.110910682	up
c32316.graph_c0	23.37077303	194.3340903	3.13E-11	3.10997463	up
c31003.graph_c0	0.140287509	2.129831277	0.001098826	3.108979381	up
c37569.graph_c0	0.08564092	1.300192093	0.001098826	3.108979381	up
c40437.graph_c1	0.129457049	1.965404278	0.001098826	3.108979381	up
c59181.graph_c0	0.114610197	1.740000824	0.001098826	3.108979381	up
c35071.graph_c0	8.434701407	70.14591877	2.47E-11	3.106734247	up
c51645.graph_c0	1.428298777	13.34418009	1.67E-07	3.10667042	up
c47957.graph_c0	1.032777913	9.14639454	7.06E-09	3.106324224	up
c26029.graph_c0	0.800416908	7.411293981	1.13E-07	3.105454255	up
c43492.graph_c0	33.00259132	273.7675595	2.71E-11	3.104921522	up
c26962.graph_c0	0.316261274	4.062763526	0.000271199	3.104547785	up
c38373.graph_c0	3.347656974	28.16740806	1.10E-10	3.100322224	up
c36965.graph_c0	0.228798964	2.404802458	1.21E-05	3.09797989	up
c42571.graph_c0	0.288745579	2.938529005	5.50E-06	3.096773938	up
c47600.graph_c0	0.273965096	2.719549726	2.72E-06	3.095811478	up
c52477.graph_c0	0.927051726	9.022056948	1.45E-06	3.095025526	up
c52281.graph_c0	2.103134672	19.64897561	3.05E-07	3.093345919	up
c49258.graph_c0	294.325031	2414.556827	9.17E-11	3.091877066	up
c51766.graph_c0	2.245676449	18.78428473	1.38E-10	3.090790032	up
c50532.graph_c0	6.345894021	52.93557349	1.62E-10	3.085702872	up
c48957.graph_c0	4.551550854	38.33276678	4.59E-10	3.084988942	up
c47920.graph_c0	4.215651792	36.10347463	2.37E-09	3.083761	up
c46588.graph_c0	9.24790423	75.31989873	3.96E-11	3.076721851	up
c47388.graph_c0	0.299288979	3.08743759	1.58E-05	3.071769957	up
c38586.graph_c0	0.321097513	3.656153331	0.000113836	3.066466489	up
c49751.graph_c0	23.23303697	187.2800021	5.46E-11	3.064226287	up
c16406.graph_c0	0.287467922	3.580972264	0.000387355	3.062169044	up
c37104.graph_c0	0.212236947	2.643824095	0.000387355	3.062169044	up
c44033.graph_c0	0.294893968	3.673478105	0.000387355	3.062169044	up
c27303.graph_c0	9.569318036	76.85125392	5.45E-11	3.057317044	up
c46738.graph_c0	0.868092102	7.341248842	5.93E-09	3.056285187	up
c16754.graph_c0	0.401766336	5.864978178	0.001646325	3.055629737	up
c17097.graph_c0	0.13456328	1.964352483	0.001646325	3.055629737	up
c21896.graph_c0	0.16593422	2.422304943	0.001646325	3.055629737	up
c22585.graph_c1	0.233756167	3.412368576	0.001646325	3.055629737	up
c54140.graph_c0	0.160548756	2.343688033	0.001646325	3.055629737	up
c54649.graph_c0	0.167621029	2.446928954	0.001646325	3.055629737	up
c46650.graph_c0	0.832477535	7.388715735	1.46E-07	3.055282551	up
c47168.graph_c0	0.545674946	5.257397396	4.30E-06	3.053713872	up
c49301.graph_c0	145.8784131	1161.211048	1.51E-10	3.048236968	up
c40757.graph_c0	5.901916095	47.10830569	6.42E-11	3.046121725	up
c45223.graph_c0	0.350323856	3.545721732	2.07E-05	3.045075035	up
c47296.graph_c0	0.202858897	2.053189318	2.07E-05	3.045075035	up
c13772.graph_c0	0.168113781	3.533935874	0.009459472	3.044475066	up
c14663.graph_c0	0.058525467	1.230269431	0.009459472	3.044475066	up
c19921.graph_c0	0.155435915	3.267433247	0.009459472	3.044475066	up
c27271.graph_c0	0.037383886	0.785850254	0.009459472	3.044475066	up
c28858.graph_c0	0.06830355	1.43581546	0.009459472	3.044475066	up
c31511.graph_c0	0.056975087	1.197678761	0.009459472	3.044475066	up
c32633.graph_c0	0.08423868	1.770789352	0.009459472	3.044475066	up
c33580.graph_c0	0.302979605	6.368963257	0.009459472	3.044475066	up
c35514.graph_c0	0.109383248	2.29935572	0.009459472	3.044475066	up
c35578.graph_c0	0.091396571	1.921256062	0.009459472	3.044475066	up
c36873.graph_c0	0.086070816	1.809302857	0.009459472	3.044475066	up
c38084.graph_c0	0.136184011	2.862737119	0.009459472	3.044475066	up
c41557.graph_c0	0.133249327	2.801046846	0.009459472	3.044475066	up
c44958.graph_c0	0.099684588	2.095479266	0.009459472	3.044475066	up
c54689.graph_c0	0.192293411	4.042218196	0.009459472	3.044475066	up
c34419.graph_c0	11.89795568	94.5175825	7.21E-11	3.039018635	up
c44387.graph_c0	0.655233126	6.886859111	5.31E-05	3.038839039	up
c46196.graph_c0	0.664456803	6.983805011	5.31E-05	3.038839039	up
c48488.graph_c0	0.290906461	3.057586274	5.31E-05	3.038839039	up
c43850.graph_c0	3.844004327	30.51065084	7.83E-11	3.036359602	up
c44862.graph_c0	28.74745032	226.9697408	9.96E-11	3.035136875	up
c38491.graph_c0	0.484906957	4.211804814	1.37E-07	3.033349346	up
c41998.graph_c0	0.233995282	2.220308461	5.41E-06	3.032195274	up
c42567.graph_c0	0.257901699	2.861281926	0.00015715	3.03043808	up
c49125.graph_c0	0.633406704	7.027309875	0.00015715	3.03043808	up
c27668.graph_c0	10.28126431	81.07349605	8.58E-11	3.028099687	up
c44687.graph_c1	0.596784656	5.774713533	1.15E-05	3.02586015	up
c18153.graph_c0	0.188512176	2.274901981	0.000555262	3.018507668	up
c36618.graph_c0	0.137507705	1.659397058	0.000555262	3.018507668	up
c45134.graph_c0	0.243590172	2.939564839	0.000555262	3.018507668	up
c53949.graph_c0	0.243190994	2.934747696	0.000555262	3.018507668	up
c26631.graph_c0	1.25626378	12.47046384	2.71E-05	3.017876837	up
c45527.graph_c0	0.845477512	8.39274117	2.71E-05	3.017876837	up
c27152.graph_c0	0.519792321	4.788820316	3.41E-06	3.017593923	up
c32350.graph_c0	0.967131371	8.357955099	2.32E-07	3.017329798	up
c53060.graph_c0	0.60119443	5.195525867	2.32E-07	3.017329798	up
c41824.graph_c0	1.455841734	11.85409024	4.25E-09	3.017064297	up
c39972.graph_c0	2.839789114	22.59007644	6.01E-10	3.013908676	up
c17750.graph_c0	0.356127751	3.327198009	6.82E-06	3.010350848	up
c50172.graph_c0	9.583167043	74.95603845	1.66E-10	3.008955447	up
c47006.graph_c0	1.442435724	11.35700731	3.53E-10	3.007784016	up
c42120.graph_c0	18.16471278	140.8725751	1.19E-10	3.006501947	up
c29040.graph_c0	51.69772495	399.1067386	1.87E-10	3.003216321	up
c44497.graph_c0	10.6306761	82.15366184	1.28E-10	3.001136718	up
c31509.graph_c0	0.118028417	1.654057766	0.002477602	3.000231261	up
c43959.graph_c0	0.084274558	1.181029031	0.002477602	3.000231261	up
c44628.graph_c0	0.157231792	2.203456353	0.002477602	3.000231261	up
c55093.graph_c0	0.180792282	2.533634562	0.002477602	3.000231261	up
c55295.graph_c0	0.177547799	2.488166181	0.002477602	3.000231261	up
c55386.graph_c0	0.136418736	1.911780871	0.002477602	3.000231261	up
c56610.graph_c0	0.09074687	1.271732425	0.002477602	3.000231261	up
c56735.graph_c0	0.104889539	1.469928693	0.002477602	3.000231261	up
c58660.graph_c0	0.094473	1.323950652	0.002477602	3.000231261	up
c45388.graph_c0	4.214059415	33.1466821	7.93E-10	2.997219493	up
c50452.graph_c0	3.018585151	23.45520659	2.64E-10	2.995486803	up
c51696.graph_c0	2.445164057	19.88313822	1.86E-08	2.994475583	up
c42122.graph_c0	0.692143278	7.476882947	0.000217587	2.993486838	up
c29763.graph_c0	33.09247537	253.4451479	2.07E-10	2.991459463	up
c40718.graph_c0	0.644779459	5.929862175	8.62E-06	2.988170575	up
c21523.graph_c0	3.018594653	24.31194136	1.53E-08	2.986422708	up
c14730.graph_c0	0.638537242	5.717098258	5.28E-06	2.977261766	up
c47818.graph_c0	0.91085421	8.155269075	5.28E-06	2.977261766	up
c48012.graph_c0	1.067226656	9.970788273	1.91E-05	2.97657065	up
c54060.graph_c0	0.154225786	1.440886663	1.91E-05	2.97657065	up
c51383.graph_c0	3.427551654	27.55792633	2.82E-08	2.975140773	up
c14737.graph_c0	0.159190801	1.859091696	0.00079883	2.973483586	up
c16301.graph_c0	0.293146413	3.423477109	0.00079883	2.973483586	up
c36196.graph_c0	0.266800497	3.115799312	0.00079883	2.973483586	up
c42913.graph_c0	0.145175196	1.695412042	0.00079883	2.973483586	up
c51934.graph_c0	2.626442164	20.3790878	1.62E-09	2.972464995	up
c47870.graph_c0	4.532868886	34.44677932	2.45E-10	2.970662158	up
c47326.graph_c0	7.384605579	56.3299593	3.98E-10	2.968736373	up
c26597.graph_c0	0.689701771	6.040952873	3.39E-06	2.968126801	up
c48709.graph_c0	0.993225604	7.751708915	5.56E-09	2.963926143	up
c49968.graph_c0	20.60546655	154.8355348	2.44E-10	2.961863034	up
c24136.graph_c0	12.31434627	92.42759021	2.46E-10	2.959674291	up
c43492.graph_c1	42.70960445	320.1601354	2.56E-10	2.958306034	up
c33953.graph_c0	0.162025106	1.702972628	0.000302166	2.955564244	up
c39695.graph_c0	4.102420206	30.86542818	3.77E-10	2.9532726	up
c51175.graph_c0	3.707105815	28.42635663	2.96E-09	2.951112468	up
c34712.graph_c1	448.3974728	3335.489592	1.54E-09	2.950924933	up
c46554.graph_c0	0.559513037	4.537645473	2.12E-07	2.95042596	up
c35083.graph_c0	2.037742802	15.66671908	4.01E-09	2.950424501	up
c52015.graph_c0	0.759600757	6.564474293	4.17E-06	2.949155016	up
c26805.graph_c0	1.3664342	11.17042267	3.93E-07	2.947041965	up
c43084.graph_c0	0.363988404	3.570669697	0.000129613	2.942720647	up
c46030.graph_c1	0.928966763	9.113019614	0.000129613	2.942720647	up
c16961.graph_c0	0.296888009	3.987248848	0.003744749	2.942620281	up
c31648.graph_c0	0.134380506	1.804749611	0.003744749	2.942620281	up
c36711.graph_c0	0.198171141	2.661467042	0.003744749	2.942620281	up
c40258.graph_c0	0.327328239	4.396065529	0.003744749	2.942620281	up
c55394.graph_c0	0.137556776	1.847407375	0.003744749	2.942620281	up
c21300.graph_c0	4.613120543	35.98000518	3.37E-08	2.937728326	up
c26342.graph_c0	0.830730013	7.08215789	5.14E-06	2.929930421	up
c14627.graph_c0	0.127140701	1.435304967	0.001153378	2.92700899	up
c30027.graph_c0	0.236320908	2.667851994	0.001153378	2.92700899	up
c32453.graph_c0	0.300872679	3.396583847	0.001153378	2.92700899	up
c35576.graph_c0	0.242793123	2.740917521	0.001153378	2.92700899	up
c35950.graph_c0	0.60510679	6.831115256	0.001153378	2.92700899	up
c46679.graph_c0	0.525783668	5.935628048	0.001153378	2.92700899	up
c47862.graph_c0	0.280937529	3.171533804	0.001153378	2.92700899	up
c53218.graph_c0	0.461953122	5.215038184	0.001153378	2.92700899	up
c53951.graph_c0	0.151705059	1.712614637	0.001153378	2.92700899	up
c54352.graph_c0	0.195722196	2.209528793	0.001153378	2.92700899	up
c34877.graph_c0	2.229096484	16.46579754	5.67E-10	2.926635388	up
c20311.graph_c0	1.141030604	9.438822427	2.26E-06	2.920729112	up
c36253.graph_c0	0.551761417	4.832762298	1.76E-05	2.919507263	up
c26591.graph_c0	0.318513144	3.254754643	0.000420875	2.916617846	up
c31801.graph_c0	0.260619207	2.663160343	0.000420875	2.916617846	up
c44460.graph_c0	0.245122109	2.504801886	0.000420875	2.916617846	up
c18659.graph_c0	26.99553199	196.0950803	7.47E-10	2.915477676	up
c45076.graph_c0	3.455897059	25.31873512	7.44E-10	2.913551533	up
c16952.graph_c0	1.429938223	10.94096734	4.04E-08	2.913004211	up
c31151.graph_c0	2.526106478	18.53319385	9.35E-10	2.912362231	up
c47469.graph_c1	1.38544966	12.67418964	8.13E-05	2.903646834	up
c39041.graph_c0	1.535466574	11.51408522	1.68E-08	2.902274978	up
c14786.graph_c0	1.475265017	12.70617733	2.23E-05	2.895873563	up
c38289.graph_c0	0.959974386	7.473967922	4.31E-07	2.892266162	up
c45671.graph_c1	12.70593642	91.20592367	6.89E-10	2.892060116	up
c43892.graph_c0	0.689678168	5.638029733	4.99E-06	2.888704322	up
c14877.graph_c0	0.151223515	1.942651317	0.005683192	2.882612694	up
c22972.graph_c0	0.145443394	1.868398587	0.005683192	2.882612694	up
c37895.graph_c0	0.336227562	4.319254957	0.005683192	2.882612694	up
c44773.graph_c0	0.058776852	0.75506067	0.005683192	2.882612694	up
c44928.graph_c0	0.198968225	2.55599061	0.005683192	2.882612694	up
c54059.graph_c0	0.305128794	3.91975318	0.005683192	2.882612694	up
c55110.graph_c0	0.155992243	2.003911469	0.005683192	2.882612694	up
c25966.graph_c0	0.654909269	7.138397976	0.001671217	2.878987296	up
c31655.graph_c0	0.158680154	1.729586285	0.001671217	2.878987296	up
c43444.graph_c0	1.281685672	9.44136685	2.12E-08	2.878245175	up
c18337.graph_c0	0.291744571	2.896039974	0.000587972	2.876590829	up
c32321.graph_c0	0.414613026	4.115709479	0.000587972	2.876590829	up
c34757.graph_c2	0.214788837	2.132128993	0.000587972	2.876590829	up
c50059.graph_c0	18.57501698	131.829765	8.77E-10	2.875786845	up
c14506.graph_c0	0.171496502	1.602241946	0.000237842	2.874888978	up
c47285.graph_c0	0.432234242	4.038238824	0.000237842	2.874888978	up
c54774.graph_c0	0.311026245	2.905827751	0.000237842	2.874888978	up
c50086.graph_c0	6.973129423	49.41551479	9.41E-10	2.872777263	up
c51336.graph_c0	1.054204247	8.617983236	9.70E-06	2.870670056	up
c40454.graph_c0	2.129867483	15.36042507	7.99E-09	2.866024131	up
c42711.graph_c0	16.7947171	117.9078641	1.10E-09	2.864254474	up
c49921.graph_c0	18.45530382	129.5997477	1.06E-09	2.861885688	up
c34245.graph_c0	5.78278133	40.52013316	1.10E-09	2.860130849	up
c31109.graph_c0	1.97119671	14.09127331	6.15E-09	2.858770858	up
c45525.graph_c0	5.394758153	38.08761544	1.92E-09	2.858165665	up
c35102.graph_c0	1.191687266	8.919521854	2.63E-07	2.857661152	up
c44870.graph_c0	1.481505843	11.35417356	1.17E-06	2.855240965	up
c44864.graph_c0	87.16978634	605.7435438	3.73E-09	2.852419121	up
c32054.graph_c0	2.804437899	22.59840364	1.20E-05	2.850363041	up
c48910.graph_c0	1.19093524	9.735741402	2.03E-05	2.849023926	up
c26639.graph_c0	0.467098475	3.886656514	3.63E-05	2.847411984	up
c50180.graph_c0	11.54722841	80.34696832	1.74E-09	2.842596607	up
c38864.graph_c0	3.62262886	25.2428544	2.15E-09	2.841366059	up
c36213.graph_c0	0.372782409	3.395727693	0.00032341	2.839738427	up
c43188.graph_c0	0.37317049	3.595374089	0.000823853	2.835421509	up
c49231.graph_c0	2.241020885	16.0994428	7.08E-08	2.831991294	up
c16854.graph_c0	7.229357932	49.98539661	2.50E-09	2.830287974	up
c42834.graph_c0	3.965608419	27.39419511	2.32E-09	2.830270727	up
c14225.graph_c0	0.188751943	1.983886326	0.002429993	2.829311947	up
c15437.graph_c0	0.193931812	2.038329583	0.002429993	2.829311947	up
c26769.graph_c0	0.494262915	5.19497401	0.002429993	2.829311947	up
c28792.graph_c0	0.140768561	1.479554695	0.002429993	2.829311947	up
c39481.graph_c0	0.195722196	2.057147497	0.002429993	2.829311947	up
c47353.graph_c1	0.349807751	3.676671098	0.002429993	2.829311947	up
c28400.graph_c0	5.948105192	40.93958112	1.90E-09	2.829174951	up
c14347.graph_c0	0.148946841	1.826431712	0.008657218	2.820000413	up
c14768.graph_c0	0.090085829	1.104659986	0.008657218	2.820000413	up
c40680.graph_c0	0.296585407	3.636820961	0.008657218	2.820000413	up
c54955.graph_c0	0.185535519	2.275093272	0.008657218	2.820000413	up
c57456.graph_c0	0.233205167	2.859633076	0.008657218	2.820000413	up
c48180.graph_c0	2.938522308	20.22734913	4.72E-09	2.817026463	up
c44797.graph_c0	2.823266947	19.26484922	2.63E-09	2.814471644	up
c49085.graph_c0	5.399637616	36.69102787	2.33E-09	2.811965158	up
c52720.graph_c0	1.015585562	8.697627176	0.000189612	2.811617477	up
c48624.graph_c0	7.683958036	51.99059862	2.33E-09	2.809821304	up
c40396.graph_c0	1.053732668	7.910934003	3.79E-06	2.807506296	up
c50116.graph_c0	13.46133147	90.95782315	2.39E-09	2.807145774	up
c40305.graph_c0	0.67829746	5.368962365	3.22E-05	2.803613387	up
c32288.graph_c0	2.995742784	21.25041663	2.32E-07	2.799158998	up
c16195.graph_c0	0.33276981	2.671772431	5.93E-05	2.797265779	up
c14215.graph_c0	0.296554292	2.770620508	0.001157766	2.793042768	up
c31749.graph_c0	0.292607427	2.733746095	0.001157766	2.793042768	up
c44671.graph_c0	8.337058876	55.94901346	3.49E-09	2.791508422	up
c39909.graph_c0	0.881661008	7.20746459	0.000117336	2.789449646	up
c50066.graph_c0	4.741230195	32.43095231	3.72E-08	2.783620569	up
c25759.graph_c0	2.193444021	15.21428439	1.36E-07	2.781754439	up
c30031.graph_c0	23.6296217	156.5765958	3.87E-09	2.781079479	up
c35978.graph_c0	0.830014488	6.219822561	1.05E-05	2.780798661	up
c42675.graph_c0	0.320236592	2.680223458	0.000252596	2.779588544	up
c31969.graph_c0	2.6279	17.64653829	9.06E-09	2.779556828	up
c35697.graph_c0	0.20157076	2.040151734	0.00354515	2.777864977	up
c37914.graph_c0	0.170141408	1.722046836	0.00354515	2.777864977	up
c46697.graph_c0	0.651636186	4.600626714	7.29E-07	2.774332702	up
c40677.graph_c0	0.698307664	5.263750739	1.69E-05	2.774061587	up
c50241.graph_c0	13.29157955	88.11256219	4.58E-09	2.773595585	up
c34464.graph_c0	18.86634183	124.2556817	5.06E-09	2.773383534	up
c37180.graph_c0	0.420449668	3.314367257	7.60E-05	2.771523527	up
c39106.graph_c0	14.79238631	97.35038449	4.18E-09	2.768951909	up
c36236.graph_c0	9.160644464	60.22574782	4.27E-09	2.767664826	up
c50047.graph_c1	0.870140371	7.519758301	0.000602512	2.766758776	up
c53086.graph_c0	1.536893541	11.36734327	1.28E-05	2.762313064	up
c40588.graph_c0	0.710447509	4.892298546	2.79E-07	2.762293796	up
c42894.graph_c0	0.234252591	1.704546737	9.84E-06	2.752066225	up
c47205.graph_c0	29.94269146	194.1160667	7.52E-09	2.75088726	up
c42398.graph_c0	0.664153488	4.757161216	5.19E-06	2.750561176	up
c44577.graph_c0	0.457777902	4.143233127	0.001631735	2.749381392	up
c44687.graph_c0	0.618208268	5.595248185	0.001631735	2.749381392	up
c50155.graph_c0	15.55483696	101.032245	6.21E-09	2.746277236	up
c44719.graph_c0	7.899165435	51.12536265	5.97E-09	2.745811066	up
c37474.graph_c0	0.704907626	5.145114806	1.56E-05	2.743587529	up
c49779.graph_c0	21.08231633	136.1175406	6.48E-09	2.743141902	up
c44061.graph_c0	0.726762306	5.46966492	6.49E-05	2.732699599	up
c20300.graph_c1	114.9652517	733.5859069	1.78E-08	2.729151088	up
c31184.graph_c0	0.300812912	2.529366797	0.000825471	2.728836182	up
c52119.graph_c0	0.653916562	5.498417042	0.000825471	2.728836182	up
c53589.graph_c0	0.400073436	3.363992789	0.000825471	2.728836182	up
c54923.graph_c0	0.255189584	2.145745862	0.000825471	2.728836182	up
c43064.graph_c0	24.72733744	158.0013991	7.91E-09	2.727704853	up
c41764.graph_c0	11.04577074	70.6917011	7.63E-09	2.727577106	up
c48734.graph_c0	1.418820091	9.249259669	3.67E-08	2.726794988	up
c13809.graph_c0	0.130037276	1.265521303	0.005188441	2.724515332	up
c17237.graph_c0	0.195722196	1.904766201	0.005188441	2.724515332	up
c17513.graph_c0	0.140768561	1.369958051	0.005188441	2.724515332	up
c17658.graph_c0	0.161794141	1.57457876	0.005188441	2.724515332	up
c21157.graph_c0	0.184987398	1.800295272	0.005188441	2.724515332	up
c26371.graph_c0	0.299657621	2.916264592	0.005188441	2.724515332	up
c39779.graph_c0	0.170925262	1.663442724	0.005188441	2.724515332	up
c40093.graph_c0	0.132003629	1.284657834	0.005188441	2.724515332	up
c40456.graph_c0	0.413112603	4.020407194	0.005188441	2.724515332	up
c54546.graph_c0	0.352299023	3.428570118	0.005188441	2.724515332	up
c56007.graph_c0	0.22142017	2.154858595	0.005188441	2.724515332	up
c17511.graph_c0	3.723528444	24.05844059	2.13E-08	2.723093073	up
c49977.graph_c0	22.4213838	142.5882487	9.59E-09	2.722204416	up
c53214.graph_c0	0.975228296	7.175128555	4.47E-05	2.722125201	up
c50913.graph_c0	4.444264003	28.91673531	4.49E-08	2.721932935	up
c35017.graph_c0	4.232601209	27.32227056	2.22E-08	2.721488404	up
c34914.graph_c0	25.005916	158.3703331	1.22E-08	2.717177437	up
c39577.graph_c0	0.441522813	3.523453933	0.00045121	2.713315155	up
c44128.graph_c0	0.81474742	5.307219436	1.26E-07	2.709500259	up
c31644.graph_c0	2.309666441	14.71898383	1.89E-08	2.708336122	up
c52011.graph_c0	4.30512321	27.58944485	3.34E-08	2.707659793	up
c32028.graph_c0	0.413887425	2.940401859	2.32E-05	2.705391149	up
c47816.graph_c0	0.452543044	3.96372942	0.002306236	2.70435731	up
c32019.graph_c0	25.65199882	160.9360239	1.86E-08	2.704233402	up
c50312.graph_c0	10.44301025	65.75100518	1.08E-08	2.703893303	up
c50862.graph_c0	4.314622609	27.6745468	5.44E-08	2.702476135	up
c38960.graph_c0	0.629322939	4.829655985	0.00026303	2.701175509	up
c41227.graph_c0	0.719541935	5.522029782	0.00026303	2.701175509	up
c16984.graph_c0	0.299398268	2.167822987	5.59E-05	2.699598593	up
c41794.graph_c1	0.844329909	5.845815088	1.33E-05	2.692745088	up
c26882.graph_c0	0.529358361	4.327436065	0.001133726	2.689889785	up
c37616.graph_c0	10.22548338	64.2862307	2.35E-08	2.689450114	up
c47592.graph_c0	8.602379567	53.52826698	1.36E-08	2.689154461	up
c51153.graph_c0	6.336277217	39.5503848	1.47E-08	2.688205302	up
c31696.graph_c0	0.281024423	2.042078463	0.000104324	2.683410098	up
c50700.graph_c0	7.722682759	48.11651027	1.74E-08	2.683297012	up
c51772.graph_c0	3.702845531	23.33951356	5.70E-08	2.681149293	up
c44765.graph_c1	0.319781422	2.211991456	2.10E-05	2.680405141	up
c31836.graph_c0	0.825926315	6.430324472	0.000605007	2.679000699	up
c35401.graph_c0	0.238353461	1.855722559	0.000605007	2.679000699	up
c41387.graph_c0	0.166941268	1.299736432	0.000605007	2.679000699	up
c50553.graph_c0	15.76075746	98.994549	5.90E-08	2.676525237	up
c42305.graph_c0	1.892990422	12.32894497	1.24E-06	2.674126687	up
c45590.graph_c0	3.457771336	21.43726261	2.38E-08	2.673013548	up
c53287.graph_c0	0.771581301	5.40649478	4.86E-05	2.671034887	up
c15443.graph_c0	0.130839812	1.222398315	0.007615229	2.669116856	up
c15986.graph_c0	0.191677461	1.79078677	0.007615229	2.669116856	up
c16494.graph_c0	0.344929435	3.222575403	0.007615229	2.669116856	up
c17051.graph_c0	0.206783675	1.931919742	0.007615229	2.669116856	up
c18095.graph_c0	0.299875607	2.801650585	0.007615229	2.669116856	up
c32370.graph_c0	0.367114685	3.429845738	0.007615229	2.669116856	up
c35938.graph_c0	0.507792781	4.744160278	0.007615229	2.669116856	up
c40446.graph_c0	0.172514839	1.611755974	0.007615229	2.669116856	up
c55834.graph_c0	0.274697246	2.566416484	0.007615229	2.669116856	up
c27281.graph_c0	7.854538409	48.92177873	6.16E-08	2.665980599	up
c48037.graph_c0	1.453429708	9.139692067	1.51E-07	2.665532628	up
c51616.graph_c0	4.529514974	28.86688127	4.89E-07	2.664321689	up
c52401.graph_c0	1.292211725	9.431842458	0.000208937	2.663699657	up
c30626.graph_c0	1.045268072	6.694185701	7.46E-07	2.663359871	up
c18733.graph_c0	40.93074567	249.6974375	2.59E-08	2.663023262	up
c45463.graph_c0	18.83822536	114.8962804	2.15E-08	2.661218647	up
c49239.graph_c0	2.531655957	15.91513009	2.10E-07	2.66060399	up
c22763.graph_c0	1.12529737	7.400828216	5.21E-06	2.658252204	up
c40589.graph_c0	0.490732583	3.502256239	0.000132597	2.65811913	up
c31396.graph_c0	0.264450664	2.239058868	0.003268398	2.657882714	up
c46772.graph_c0	0.466949665	3.95358352	0.003268398	2.657882714	up
c47062.graph_c0	0.114581659	0.970143447	0.003268398	2.657882714	up
c41072.graph_c0	1.075200802	6.864280409	9.10E-07	2.656560239	up
c42586.graph_c0	1.346257396	8.516145173	4.98E-07	2.655384039	up
c51886.graph_c0	2.34992294	14.71959262	2.81E-07	2.652270473	up
c40112.graph_c0	1.187637571	9.43138957	0.001560862	2.649862767	up
c43781.graph_c0	0.401183093	3.185916421	0.001560862	2.649862767	up
c49445.graph_c0	32.87477382	198.9573881	2.40E-08	2.648638784	up
c43092.graph_c0	2.291261173	14.22150558	1.71E-07	2.648377573	up
c34836.graph_c0	0.952648807	6.118970517	2.31E-06	2.647517381	up
c26288.graph_c0	0.803826456	6.101807407	0.000812961	2.643850149	up
c40933.graph_c0	0.580558799	4.40699352	0.000812961	2.643850149	up
c53802.graph_c0	0.424473894	3.222160615	0.000812961	2.643850149	up
c47447.graph_c1	0.846842882	5.488815944	5.02E-06	2.642957702	up
c49360.graph_c0	1.727328172	10.98275436	1.57E-06	2.642835948	up
c52090.graph_c0	4.41630117	27.65007629	5.99E-07	2.640628304	up
c42311.graph_c0	6.313121645	37.94829966	2.75E-08	2.637999553	up
c43780.graph_c0	0.941826601	6.003629044	2.63E-06	2.636673695	up
c54099.graph_c0	0.405375619	2.899656554	0.000270138	2.635435743	up
c41810.graph_c0	0.56506532	3.687705079	1.08E-05	2.634523727	up
c51872.graph_c0	3.896918237	23.96845107	3.63E-07	2.627221343	up
c50552.graph_c0	8.36986095	50.08922026	3.65E-08	2.62645577	up
c26588.graph_c0	20.38434189	121.3333988	3.39E-08	2.625012514	up
c47333.graph_c0	0.821874966	5.416112182	2.78E-05	2.622820976	up
c45829.graph_c0	3.194363039	19.29912316	1.21E-07	2.621067668	up
c47654.graph_c0	1.889193418	11.48079143	2.54E-07	2.618061937	up
c48818.graph_c0	31.70334091	187.0705857	7.50E-08	2.616003474	up
c52083.graph_c0	5.793910416	34.58959399	6.20E-08	2.615764552	up
c46873.graph_c0	0.643961078	5.264298439	0.004643797	2.609861021	up
c47533.graph_c0	0.434049006	3.548294429	0.004643797	2.609861021	up
c34703.graph_c0	195.7992632	1150.096187	9.74E-08	2.609666352	up
c31571.graph_c0	0.235283811	1.813505281	0.002153979	2.608693447	up
c33880.graph_c0	0.244832761	1.887106062	0.002153979	2.608693447	up
c37174.graph_c0	0.244349012	1.883377451	0.002153979	2.608693447	up
c48258.graph_c0	0.565678805	4.360102362	0.002153979	2.608693447	up
c36626.graph_c0	0.235733423	1.74355781	0.001094691	2.607821739	up
c54153.graph_c0	0.271245424	2.006215633	0.001094691	2.607821739	up
c26636.graph_c0	1.918645597	13.44401087	0.000349851	2.606607026	up
c30804.graph_c0	0.410453221	2.716277759	6.41E-05	2.605226832	up
c36611.graph_c0	0.29354216	1.942589312	6.41E-05	2.605226832	up
c36214.graph_c0	0.517567457	3.324394031	1.92E-05	2.604463738	up
c46581.graph_c0	0.697875456	4.316512881	2.50E-06	2.6034547	up
c42064.graph_c0	2.923431198	18.01229925	1.94E-06	2.603348442	up
c31868.graph_c0	3.039165274	18.53499657	9.51E-07	2.603064869	up
c46364.graph_c0	2.420913271	14.56293302	3.24E-07	2.602677294	up
c50437.graph_c0	8.53293435	51.19994779	2.62E-07	2.602605173	up
c34131.graph_c0	2.079220042	12.4352941	1.98E-07	2.602511876	up
c51403.graph_c0	4.458185783	26.22960891	5.10E-08	2.602036146	up
c50295.graph_c0	9.533494531	55.52831073	5.34E-08	2.591131067	up
c26089.graph_c0	0.795818027	5.111628764	4.04E-05	2.586545539	up
c52760.graph_c0	1.431049551	9.419688021	0.000115189	2.582964982	up
c28155.graph_c0	10.5423382	61.0473993	6.02E-08	2.582593039	up
c44981.graph_c0	0.796052206	4.803246076	2.39E-06	2.575914403	up
c48269.graph_c0	1.247603534	8.741997738	0.000792352	2.574389907	up
c35142.graph_c0	6.900135892	39.86461385	8.52E-08	2.573269858	up
c39034.graph_c0	0.578014919	4.162673659	0.001477091	2.570870497	up
c27051.graph_c0	1.07755072	6.795389029	3.59E-05	2.570082167	up
c16466.graph_c0	0.414140952	3.095358776	0.002979184	2.566314706	up
c27103.graph_c0	0.228755584	1.709757518	0.002979184	2.566314706	up
c31650.graph_c0	0.398783355	2.980573532	0.002979184	2.566314706	up
c33795.graph_c0	0.27202952	2.033194155	0.002979184	2.566314706	up
c54038.graph_c0	0.503496052	3.763213748	0.002979184	2.566314706	up
c39387.graph_c0	0.275163288	2.169087674	0.00661329	2.560185671	up
c47916.graph_c0	0.177903779	1.402399635	0.00661329	2.560185671	up
c17076.graph_c0	1.116885518	6.884027608	1.91E-05	2.56005012	up
c48453.graph_c1	2.765000203	17.09509816	2.46E-05	2.557803553	up
c20705.graph_c0	0.924211197	6.044245503	0.000219746	2.556511373	up
c40204.graph_c1	2.023889013	11.87848355	1.38E-06	2.552736203	up
c35082.graph_c0	3.555614024	21.59239405	1.40E-05	2.550314265	up
c49216.graph_c0	1.422921172	8.658552178	1.76E-05	2.547800636	up
c42976.graph_c0	3.520817089	21.07269962	7.35E-06	2.546858791	up
c33494.graph_c0	7.066816412	39.89359276	1.01E-07	2.545635803	up
c47731.graph_c0	0.929353756	5.568241633	8.81E-06	2.544605294	up
c46600.graph_c0	7.523463979	42.45014111	1.05E-07	2.543969641	up
c53919.graph_c0	0.706484845	4.469076656	0.000119594	2.541610628	up
c26363.graph_c0	0.642148878	4.392425334	0.001048698	2.540872694	up
c53791.graph_c0	0.312737517	2.139186472	0.001048698	2.540872694	up
c32008.graph_c0	3.173082843	18.52824387	2.02E-06	2.540851781	up
c46338.graph_c0	8.979188696	50.35185617	1.12E-07	2.538662075	up
c45276.graph_c0	0.794667119	4.672216348	4.26E-06	2.536476646	up
c31814.graph_c0	5.137760077	29.26063865	3.88E-07	2.53543242	up
c42107.graph_c0	0.361120429	2.221113405	5.16E-05	2.53469652	up
c49188.graph_c0	3.451264633	19.56387343	2.84E-07	2.534093799	up
c53782.graph_c0	0.364970403	2.557359249	0.001997058	2.532947903	up
c55357.graph_c0	0.228622725	1.601966725	0.001997058	2.532947903	up
c42949.graph_c0	0.51143451	3.285001425	0.000277387	2.531220405	up
c39726.graph_c0	0.381422103	2.474663736	0.00044979	2.524553008	up
c40692.graph_c0	4.722259963	26.23768441	1.34E-07	2.524441714	up
c22668.graph_c0	0.66985538	4.850154606	0.004129286	2.52265333	up
c41760.graph_c0	0.333685092	2.416080146	0.004129286	2.52265333	up
c45013.graph_c0	0.502187526	3.63613881	0.004129286	2.52265333	up
c53162.graph_c0	0.63543675	4.600943086	0.004129286	2.52265333	up
c51561.graph_c0	2.623610211	15.64228841	2.40E-05	2.518813974	up
c17343.graph_c0	4.232593973	24.15323105	1.49E-06	2.518736696	up
c47260.graph_c0	1.082354128	6.320074901	9.06E-06	2.515138724	up
c51301.graph_c0	4.385026159	24.96488972	2.13E-06	2.510545098	up
c46802.graph_c0	2.830499401	15.77656783	3.98E-07	2.509562115	up
c31480.graph_c0	0.387486381	2.941390211	0.009436795	2.508738701	up
c36644.graph_c0	0.214555936	1.628683638	0.009436795	2.508738701	up
c41311.graph_c0	0.289186268	2.195198853	0.009436795	2.508738701	up
c48407.graph_c0	0.183958945	1.396423376	0.009436795	2.508738701	up
c54049.graph_c0	0.223271521	1.694843225	0.009436795	2.508738701	up
c54070.graph_c0	0.501902193	3.809915055	0.009436795	2.508738701	up
c34640.graph_c0	12.65803588	69.70983746	1.91E-07	2.506460813	up
c48790.graph_c0	0.55271545	3.485605306	0.000350614	2.505478153	up
c22596.graph_c0	13.36004891	73.13290168	1.88E-07	2.504915515	up
c44724.graph_c0	0.394118045	2.358864709	5.44E-05	2.504404746	up
c42319.graph_c0	1.186375323	7.000395548	2.80E-05	2.504099277	up
c43333.graph_c0	0.563960479	3.585791923	0.0005768	2.496289095	up
c38156.graph_c0	0.774902244	4.578036927	4.81E-05	2.493347493	up
c31086.graph_c0	2.197089945	12.98959815	6.48E-05	2.487032159	up
c42753.graph_c0	5.179374317	28.35722198	5.03E-07	2.485199724	up
c15439.graph_c0	0.896881155	5.760768612	0.001000448	2.485161115	up
c45208.graph_c0	0.367709357	2.361838587	0.001000448	2.485161115	up
c49294.graph_c0	78.77347379	424.8482836	3.01E-07	2.48508427	up
c40598.graph_c0	24.79957964	135.0701352	4.12E-07	2.481832633	up
c34582.graph_c0	6.646481907	35.93976246	2.82E-07	2.479438672	up
c19639.graph_c0	12.70826898	68.22832965	3.15E-07	2.478276765	up
c35359.graph_c0	6.459883646	34.73728994	2.71E-07	2.474533884	up
c47248.graph_c0	0.685459952	3.960401187	3.84E-05	2.474211836	up
c20668.graph_c0	2.429615787	13.1107412	3.67E-07	2.472769493	up
c41440.graph_c0	88.09979459	470.2525593	6.27E-07	2.471514842	up
c16167.graph_c0	0.331923316	2.159668881	0.001846765	2.471407688	up
c25944.graph_c0	0.628181269	4.087280023	0.001846765	2.471407688	up
c48118.graph_c0	1.347468133	8.767341299	0.001846765	2.471407688	up
c51155.graph_c0	4.621473314	25.27658292	1.29E-06	2.470911244	up
c23128.graph_c0	13.82265877	73.98707763	2.79E-07	2.470516949	up
c47831.graph_c0	2.154622063	11.63172593	5.32E-07	2.46783322	up
c38967.graph_c0	0.622467347	3.877020934	0.00074074	2.467460377	up
c39014.graph_c0	0.695386534	4.331196105	0.00074074	2.467460377	up
c49192.graph_c1	4.845258481	26.07253528	4.35E-07	2.466974275	up
c47361.graph_c0	0.478825671	2.740036509	3.47E-05	2.465877071	up
c44235.graph_c0	162.9609386	866.9135709	3.87E-07	2.465182529	up
c49399.graph_c0	94.80901847	502.8690278	6.90E-07	2.462337208	up
c42601.graph_c0	5.596094877	30.10922598	8.30E-07	2.457638039	up
c25967.graph_c0	0.642101247	4.24926703	0.003671211	2.453974488	up
c30387.graph_c0	0.701268502	4.640821264	0.003671211	2.453974488	up
c36065.graph_c0	0.794233023	5.256037441	0.003671211	2.453974488	up
c38548.graph_c0	0.384965928	2.547609167	0.003671211	2.453974488	up
c53683.graph_c0	0.480865934	3.182251659	0.003671211	2.453974488	up
c26186.graph_c0	16.37890975	86.60827485	3.53E-07	2.453362507	up
c45463.graph_c1	4.605745686	25.65258495	1.61E-05	2.45098808	up
c49485.graph_c0	56.04278367	294.9847219	5.29E-07	2.450341	up
c16161.graph_c0	5.234807854	27.76507461	5.12E-07	2.447836366	up
c48965.graph_c0	4.393204272	24.32262511	1.51E-05	2.445389725	up
c37771.graph_c0	8.068534796	42.43675002	4.10E-07	2.442940362	up
c47646.graph_c0	4.558885208	24.53235194	2.64E-06	2.441311697	up
c46211.graph_c0	0.959716509	5.60397015	0.000226725	2.441217108	up
c52217.graph_c0	2.253833476	11.958952	9.12E-07	2.439880717	up
c44006.graph_c0	10.46040994	54.68349817	4.58E-07	2.438349816	up
c50165.graph_c0	14.27938065	74.59401173	5.02E-07	2.438280635	up
c52678.graph_c0	2.129102557	11.44802215	3.18E-06	2.4375612	up
c17431.graph_c0	2.043285605	11.0091878	4.00E-06	2.436488241	up
c33958.graph_c0	4.866674242	25.77396748	1.06E-06	2.435520326	up
c40215.graph_c0	1.306343082	8.281817377	0.002456905	2.435379279	up
c46950.graph_c0	0.690583464	3.974843862	0.000187092	2.431570647	up
c34274.graph_c0	0.684689958	4.637722889	0.007977196	2.431154652	up
c48114.graph_c0	11.75516462	61.03454858	5.59E-07	2.429400014	up
c46850.graph_c0	0.435748528	2.595308253	0.000713614	2.4253751	up
c17659.graph_c0	5.226630721	27.11371888	5.62E-07	2.421696102	up
c37221.graph_c0	0.33221111	2.036837111	0.001707909	2.420376005	up
c53073.graph_c0	1.402089781	8.596426828	0.001707909	2.420376005	up
c48066.graph_c0	3.935986641	20.76129787	2.43E-06	2.418925102	up
c48059.graph_c1	2.108328092	11.27422481	7.31E-06	2.418129242	up
c46106.graph_c0	0.697164599	3.838257164	4.91E-05	2.415812331	up
c35998.graph_c0	5.489056208	28.27634418	5.85E-07	2.415732325	up
c49504.graph_c0	39.57428835	203.2543684	1.10E-06	2.415638846	up
c41462.graph_c0	7.268645807	37.55285254	6.87E-07	2.413308348	up
c19611.graph_c0	0.565084305	3.6296001	0.004990398	2.412805168	up
c48101.graph_c0	1.071227057	6.880611964	0.004990398	2.412805168	up
c54340.graph_c0	0.212423782	1.364421861	0.004990398	2.412805168	up
c49161.graph_c0	2.203682193	12.2621861	0.00011322	2.408503881	up
c48477.graph_c0	13.56992467	69.45072257	7.08E-07	2.408182108	up
c51405.graph_c0	8.446748086	44.1474067	2.74E-06	2.406343843	up
c31759.graph_c0	0.551052014	3.164070874	0.000428507	2.405288917	up
c47022.graph_c0	1.557208164	8.124891959	2.72E-06	2.404447138	up
c26400.graph_c0	1.636329899	8.647136066	7.50E-06	2.403937781	up
c49873.graph_c0	7.79629316	40.08835336	9.80E-07	2.4020813	up
c50472.graph_c0	21.16866566	107.6769891	8.30E-07	2.39976626	up
c32389.graph_c0	2.518283392	13.3679485	1.35E-05	2.399320122	up
c46856.graph_c0	65.23610059	331.2046426	1.50E-06	2.399120104	up
c38763.graph_c0	12.30753617	62.56110719	8.38E-07	2.398750219	up
c16416.graph_c0	4.096745129	20.88726241	7.54E-07	2.397609418	up
c47040.graph_c0	0.613730064	3.323056555	5.11E-05	2.396502915	up
c42300.graph_c1	21.17471155	107.3620787	9.26E-07	2.395525524	up
c47509.graph_c0	2.52959165	12.90374856	1.22E-06	2.389442293	up
c16322.graph_c0	0.386377904	2.312538626	0.002236463	2.386858792	up
c18234.graph_c0	0.328079919	1.963615096	0.002236463	2.386858792	up
c26821.graph_c0	0.473242817	2.832440163	0.002236463	2.386858792	up
c37618.graph_c0	1.083506299	6.484972722	0.002236463	2.386858792	up
c44902.graph_c0	0.413554673	2.28603495	0.000227936	2.383778347	up
c45319.graph_c0	9.801759655	49.30733468	9.18E-07	2.381093354	up
c45401.graph_c0	1.08628009	5.875620453	0.000100148	2.380644683	up
c18808.graph_c0	1.503220529	7.899835633	2.26E-05	2.378713923	up
c39823.graph_c0	5.085543881	25.60048121	1.02E-06	2.377793983	up
c32081.graph_c0	0.405755695	2.369285908	0.001582017	2.377347748	up
c21691.graph_c0	48.70763162	243.3894806	1.86E-06	2.376034035	up
c42036.graph_c0	2.474992269	12.82148079	1.13E-05	2.374154232	up
c43976.graph_c0	11.32999526	56.55656785	1.09E-06	2.371256976	up
c45470.graph_c0	11.23413071	56.06348449	1.10E-06	2.371079826	up
c32830.graph_c0	0.394566663	2.45754772	0.00679363	2.370426427	up
c48844.graph_c0	0.73422937	4.573127651	0.00679363	2.370426427	up
c51534.graph_c0	0.82162795	5.117487326	0.00679363	2.370426427	up
c20104.graph_c0	34.34758429	170.8268849	1.96E-06	2.369165336	up
c49970.graph_c0	12.24875701	61.81618537	2.62E-06	2.365653341	up
c34703.graph_c1	173.9222448	862.5964051	2.85E-06	2.365638831	up
c43172.graph_c0	2.922026883	15.07168032	1.58E-05	2.363502675	up
c53494.graph_c0	0.859312226	4.835228681	0.000863346	2.36263461	up
c16844.graph_c0	0.556502195	3.342367391	0.004368573	2.360505443	up
c26633.graph_c0	2.4387739	13.17243666	0.00022794	2.359188158	up
c46382.graph_c0	10.77599854	53.41597374	1.33E-06	2.356014026	up
c49257.graph_c0	79.28525866	391.6136982	1.31E-06	2.355644562	up
c44280.graph_c0	3.273230466	16.44243812	3.69E-06	2.355153539	up
c50101.graph_c0	8.386644696	41.61071337	1.57E-06	2.353698446	up
c26854.graph_c0	13.14057821	64.7105432	1.59E-06	2.353337721	up
c40625.graph_c0	0.577528481	3.372300399	0.002932647	2.352544337	up
c44606.graph_c0	0.671622017	3.921730737	0.002932647	2.352544337	up
c56146.graph_c0	0.286305348	1.67179225	0.002932647	2.352544337	up
c48211.graph_c1	6.396598247	31.48784173	1.39E-06	2.35032743	up
c43691.graph_c0	10.26565257	50.44349129	1.50E-06	2.34912813	up
c35114.graph_c0	89.98216097	442.8803973	1.40E-06	2.348404781	up
c52489.graph_c0	2.169426004	11.46759998	0.000138554	2.348056716	up
c44404.graph_c1	1.059412052	6.048642543	0.002042729	2.346014466	up
c21510.graph_c0	2.775890558	14.3935577	5.66E-05	2.345990669	up
c49220.graph_c0	6.344334382	31.28311528	1.66E-06	2.345858486	up
c30848.graph_c1	9.92474842	50.06111635	9.91E-06	2.34510201	up
c47998.graph_c0	1.267504901	6.393382244	9.91E-06	2.34510201	up
c43401.graph_c0	2.059022001	10.3112743	6.20E-06	2.343857798	up
c48884.graph_c0	4.846081677	24.43849726	1.20E-05	2.3417535	up
c14893.graph_c0	8.255189096	40.88598267	3.72E-06	2.338348612	up
c39492.graph_c0	0.343811715	1.780638872	8.11E-05	2.337310034	up
c23203.graph_c0	13.72094261	66.79900029	1.91E-06	2.336516449	up
c26604.graph_c0	0.926695249	4.841557615	0.000163127	2.33148247	up
c51360.graph_c0	4.871400158	23.93094159	3.63E-06	2.329136946	up
c41214.graph_c0	0.244307982	1.474113564	0.009259765	2.326765051	up
c39279.graph_c0	3.165918727	15.65182816	7.40E-06	2.326008134	up
c45080.graph_c0	0.293546929	1.567156336	0.000502659	2.32551308	up
c51702.graph_c0	4.814353295	24.36368064	4.05E-05	2.324893987	up
c45529.graph_c0	0.357797002	2.089245835	0.005837137	2.321559045	up
c23942.graph_c0	3.53842815	17.18328775	2.68E-06	2.320378959	up
c51254.graph_c0	2.969743608	14.44078962	3.16E-06	2.31924454	up
c32222.graph_c0	0.282624884	1.609043776	0.003850516	2.317393786	up
c57978.graph_c0	0.439110816	2.499951585	0.003850516	2.317393786	up
c16015.graph_c0	5.48603604	26.39686828	2.14E-06	2.315569314	up
c53257.graph_c0	1.126422733	6.285071114	0.002640862	2.313985532	up
c43023.graph_c0	2.204318937	10.89582721	1.78E-05	2.311999439	up
c52673.graph_c0	2.080796976	10.64586817	0.000141673	2.311703808	up
c43264.graph_c0	0.620048635	3.258525417	0.000614155	2.303332807	up
c50223.graph_c0	19.62408102	93.67179778	2.58E-06	2.30249549	up
c42079.graph_c0	5.463526339	26.28495676	5.22E-06	2.299122341	up
c46169.graph_c0	5.879178455	28.05707939	3.22E-06	2.297474026	up
c34936.graph_c0	4.053293398	19.51163812	6.23E-06	2.297156167	up
c49186.graph_c0	2.414383763	11.65719634	8.67E-06	2.295720076	up
c18951.graph_c0	55.65071456	262.1056066	6.27E-06	2.290833713	up
c51312.graph_c0	2.66016536	12.98417842	2.92E-05	2.289037562	up
c41040.graph_c0	1.203804509	5.857705957	2.46E-05	2.28841363	up
c41500.graph_c0	1.421985643	6.895306734	2.00E-05	2.287703025	up
c38941.graph_c0	26.74441628	126.5169426	4.30E-06	2.282565888	up
c19994.graph_c0	0.76063694	4.314605904	0.007808098	2.281532028	up
c26463.graph_c0	0.922802368	5.234466453	0.007808098	2.281532028	up
c53501.graph_c0	0.791950326	4.492226676	0.007808098	2.281532028	up
c48597.graph_c0	0.493238928	2.688109583	0.003418091	2.281229356	up
c49111.graph_c0	2.054771408	11.19832682	0.003418091	2.281229356	up
c53301.graph_c0	1.123579954	6.12341377	0.003418091	2.281229356	up
c49090.graph_c0	30.33054543	141.9582552	4.56E-06	2.280594242	up
c40713.graph_c0	1.040453195	5.16409617	0.000126277	2.280450383	up
c43578.graph_c0	2.567318858	12.65912655	8.83E-05	2.280391686	up
c22807.graph_c0	17.23752898	80.21875121	4.07E-06	2.270387983	up
c46499.graph_c1	0.737174199	3.582456998	6.65E-05	2.269320902	up
c38593.graph_c0	4.118437728	19.63130917	2.23E-05	2.26592697	up
c45014.graph_c0	4.581690718	21.51777025	7.79E-06	2.2647543	up
c26149.graph_c0	0.844488206	4.253099473	0.000572677	2.260396183	up
c14279.graph_c0	1.921116926	9.722069901	0.000719276	2.25923305	up
c46943.graph_c0	0.754093863	3.837161238	0.000919185	2.257922268	up
c49308.graph_c0	234.3332742	1078.267486	2.24E-05	2.257896012	up
c48540.graph_c0	4.637026612	22.40813332	9.14E-05	2.256812878	up
c52383.graph_c0	3.581877831	17.03829867	3.77E-05	2.254773165	up
c43385.graph_c1	0.975962648	5.033970468	0.001594859	2.254728949	up
c46885.graph_c0	17.58349441	80.75770168	7.04E-06	2.253710661	up
c48428.graph_c0	0.644894084	3.354861772	0.002176808	2.252756759	up
c49398.graph_c0	78.17445125	358.1457631	1.67E-05	2.25141231	up
c25754.graph_c0	0.897493504	4.41316884	0.000372509	2.245628768	up
c34957.graph_c1	52.07176496	237.3882572	8.82E-06	2.243292247	up
c40416.graph_c0	2.039941558	9.658064552	5.52E-05	2.242675765	up
c45885.graph_c0	58.48578815	265.7264668	1.58E-05	2.239257012	up
c48486.graph_c0	2.482926089	11.40691532	8.17E-06	2.238317538	up
c48484.graph_c0	0.999982752	4.817251331	0.000192826	2.238033975	up
c52260.graph_c0	1.659091766	8.266886333	0.00087356	2.237388624	up
c26052.graph_c0	18.0642759	82.07135246	7.24E-06	2.237243928	up
c38069.graph_c0	1.535982863	7.219965102	4.87E-05	2.23652514	up
c35012.graph_c0	21.42594821	97.13852919	1.29E-05	2.235874272	up
c37790.graph_c0	1.63629317	8.189684584	0.00112592	2.234669495	up
c38670.graph_c0	1.357292101	6.793277875	0.00112592	2.234669495	up
c43295.graph_c0	5.385622378	24.43485495	6.22E-06	2.232482711	up
c51983.graph_c0	2.698673561	12.69915569	7.91E-05	2.229144588	up
c24619.graph_c0	35.43052532	160.0305971	7.84E-06	2.228593122	up
c44085.graph_c0	3.698592389	17.06843528	2.16E-05	2.228387944	up
c39173.graph_c0	0.493757236	2.498724722	0.001992151	2.228034027	up
c46574.graph_c0	0.65412505	3.182968807	0.00053667	2.225158057	up
c26760.graph_c0	0.721454041	3.676546521	0.00274989	2.223928041	up
c42967.graph_c0	0.395167925	2.013784909	0.00274989	2.223928041	up
c48850.graph_c0	1.887416861	9.618320092	0.00274989	2.223928041	up
c44023.graph_c0	3.186527933	14.46609479	8.64E-06	2.223758855	up
c45015.graph_c0	0.631667743	2.932301859	5.90E-05	2.218663734	up
c50561.graph_c0	14.06975836	63.12478601	8.21E-06	2.218190876	up
c52426.graph_c0	2.735584882	12.89721002	0.000168868	2.216570822	up
c24549.graph_c0	3.669269056	16.64945417	1.34E-05	2.215995713	up
c36342.graph_c0	0.398849091	2.070183925	0.005743728	2.213397688	up
c45498.graph_c0	0.635747078	3.128896458	0.001380258	2.211035795	up
c48578.graph_c0	1.357856277	6.161798777	2.23E-05	2.208079285	up
c51461.graph_c0	5.94538728	27.5560355	0.000120539	2.203818755	up
c44358.graph_c0	0.898108437	4.195382971	0.000192488	2.203460726	up
c49064.graph_c0	2.071706646	9.962313889	0.000794544	2.20217492	up
c48905.graph_c0	2.117388126	10.50926266	0.002490585	2.200835828	up
c45311.graph_c0	4.957899166	22.00594696	9.25E-06	2.199119753	up
c22418.graph_c0	9.342055259	41.67018922	1.16E-05	2.198620289	up
c39770.graph_c0	11.13627057	49.69214916	1.22E-05	2.198084205	up
c41538.graph_c0	3.700007964	16.57179441	1.79E-05	2.196105544	up
c38291.graph_c0	18.76817002	82.84111108	1.05E-05	2.193870642	up
c34160.graph_c0	1.616126591	7.266394103	3.52E-05	2.189940882	up
c49540.graph_c0	45.07752013	197.7410613	1.77E-05	2.187750962	up
c15082.graph_c0	0.596547159	2.995684559	0.005003628	2.187086807	up
c42889.graph_c0	1.136556385	5.707452227	0.005003628	2.187086807	up
c43061.graph_c0	0.672816399	3.378686271	0.005003628	2.187086807	up
c32052.graph_c0	0.557052775	2.695126431	0.00169336	2.18700848	up
c43578.graph_c1	0.773594184	3.742794626	0.00169336	2.18700848	up
c41122.graph_c0	4.908871603	21.82361297	2.13E-05	2.184675187	up
c48998.graph_c0	0.872844945	4.234190093	0.002269211	2.180545361	up
c33633.graph_c0	0.449599912	2.275260664	0.007455076	2.178247137	up
c53320.graph_c0	2.40301895	12.16079974	0.007455076	2.178247137	up
c34887.graph_c0	51.45718401	224.1727987	1.89E-05	2.177606212	up
c44012.graph_c0	1.963971965	8.623349144	1.44E-05	2.176893402	up
c47882.graph_c1	25.939081	112.9471526	1.48E-05	2.175576768	up
c43851.graph_c0	7.777439188	33.90579799	1.26E-05	2.174479012	up
c49240.graph_c0	1.111996879	4.901292032	2.27E-05	2.173576016	up
c48149.graph_c0	1.960865647	9.15989874	0.000729095	2.173066422	up
c45105.graph_c0	1.537044762	6.910828063	9.58E-05	2.173018119	up
c49755.graph_c0	16.8571959	73.22890005	1.49E-05	2.171871248	up
c40509.graph_c0	0.780055509	3.704647812	0.001571921	2.169797811	up
c49636.graph_c0	15.33996282	68.01475797	4.56E-05	2.169352625	up
c42841.graph_c0	1.872220896	9.143344386	0.004399786	2.164482621	up
c43861.graph_c0	2.459288986	12.0104023	0.004399786	2.164482621	up
c35509.graph_c0	3.154395501	13.78698852	2.34E-05	2.163248314	up
c35238.graph_c0	3.508600935	15.28249212	2.22E-05	2.160149904	up
c53334.graph_c0	1.592452198	7.120098504	0.000153729	2.157899006	up
c38546.graph_c0	2.338136774	10.2221207	3.38E-05	2.157631094	up
c26244.graph_c0	0.581017656	2.714139494	0.001465297	2.154338616	up
c36051.graph_c0	0.788145825	3.681708616	0.001465297	2.154338616	up
c36701.graph_c0	0.450429146	2.209319971	0.006410668	2.154330631	up
c45326.graph_c0	0.843823757	4.138889979	0.006410668	2.154330631	up
c49385.graph_c0	130.3364109	558.1737929	2.06E-05	2.151895524	up
c49356.graph_c0	102.9312079	439.9427029	2.62E-05	2.150037099	up
c41510.graph_c0	3.6364017	15.79576567	3.47E-05	2.149652409	up
c18109.graph_c0	4.953851647	21.72216192	6.86E-05	2.149561319	up
c24030.graph_c0	9.32958644	39.96057762	1.72E-05	2.148637891	up
c36237.graph_c0	0.881954661	3.96146438	0.000379284	2.144903643	up
c39453.graph_c0	2.441111259	10.59485363	4.96E-05	2.142879602	up
c28869.graph_c0	9.20329741	39.23860749	1.87E-05	2.142566989	up
c31946.graph_c0	0.39778001	1.961403225	0.009682299	2.142218727	up
c37096.graph_c0	0.2526386	1.24572918	0.009682299	2.142218727	up
c23638.graph_c0	3.89181677	16.64743512	2.10E-05	2.140711162	up
c31985.graph_c0	0.942827785	4.404282902	0.002554343	2.137718979	up
c32041.graph_c0	4.678417061	19.84857228	2.05E-05	2.135945437	up
c42884.graph_c0	2.041737861	9.016089567	0.000242089	2.13485707	up
c38318.graph_c0	1.661446076	7.437820262	0.00052607	2.133925452	up
c52605.graph_c0	2.590824726	11.59838343	0.00052607	2.133925452	up
c36600.graph_c0	0.336882228	1.609462168	0.005571595	2.133815412	up
c42661.graph_c0	0.877465944	3.901889443	0.000434844	2.130625827	up
c29485.graph_c0	261.2865488	1100.514927	9.61E-05	2.13023655	up
c45368.graph_c0	3.863462118	16.48741165	3.25E-05	2.130056012	up
c43881.graph_c0	9.307852613	39.28823509	2.27E-05	2.128947518	up
c16403.graph_c0	0.387809436	1.81159539	0.003488033	2.127640507	up
c42635.graph_c0	0.466596462	2.179637523	0.003488033	2.127640507	up
c44795.graph_c0	9.29259487	39.17312691	2.27E-05	2.125040971	up
c31428.graph_c0	6.02128292	25.53685243	3.36E-05	2.12230695	up
c52135.graph_c0	3.255805914	13.96345729	7.94E-05	2.121113355	up
c21287.graph_c0	1.765119718	8.451637599	0.008218458	2.120813418	up
c52201.graph_c0	2.008831679	9.618564212	0.008218458	2.120813418	up
c20040.graph_c1	28.45411568	119.4888799	2.52E-05	2.117558124	up
c49148.graph_c0	1.256499304	5.502706679	0.000417059	2.114284346	up
c30333.graph_c0	19.71756579	82.17163126	3.54E-05	2.112960108	up
c24171.graph_c0	1.676011523	7.584580242	0.002143616	2.109631735	up
c39977.graph_c0	1.86384006	8.434574763	0.002143616	2.109631735	up
c44019.graph_c0	1.250382599	5.658449854	0.002143616	2.109631735	up
c14233.graph_c0	0.462497801	2.070470759	0.001537032	2.107394297	up
c16433.graph_c0	9.328743577	38.80269677	2.86E-05	2.10571587	up
c30754.graph_c0	98.5391193	407.6901256	4.88E-05	2.103270406	up
c49516.graph_c0	72.12016889	297.9075392	6.01E-05	2.10138087	up
c37448.graph_c0	0.461904456	2.116224897	0.004328795	2.100442308	up
c52244.graph_c0	2.665605145	12.21252554	0.004328795	2.100442308	up
c16653.graph_c0	4.547758038	19.20828881	9.39E-05	2.100361469	up
c41863.graph_c0	0.236820215	1.069395491	0.002846108	2.098884024	up
c43561.graph_c0	0.878072048	3.920824749	0.001978921	2.097654763	up
c44698.graph_c0	4.283932375	17.83835802	4.25E-05	2.097117798	up
c27457.graph_c0	14.4749741	59.40058731	4.42E-05	2.090458452	up
c44118.graph_c0	8.518629954	34.998062	3.53E-05	2.088440755	up
c46794.graph_c0	1.183644915	5.054057323	0.000387705	2.086980399	up
c37341.graph_c0	0.472460308	2.103575114	0.00259504	2.086747803	up
c43634.graph_c0	0.583588095	2.598358787	0.00259504	2.086747803	up
c31086.graph_c1	1.401231631	6.311876604	0.003863267	2.086685759	up
c16228.graph_c0	0.512072463	2.342237216	0.006130255	2.086605825	up
c23206.graph_c0	3.224610547	13.69390844	0.000381442	2.081065221	up
c47728.graph_c0	3.942954742	17.20716738	0.00170944	2.076909284	up
c50460.graph_c0	5.578630924	22.82415499	4.83E-05	2.074834562	up
c45496.graph_c0	0.65937173	2.805144945	0.000617099	2.073079479	up
c38125.graph_c0	1.173006295	5.268777252	0.005375288	2.072721491	up
c17138.graph_c0	1.401561614	6.398391478	0.008949715	2.070453196	up
c44799.graph_c1	0.511484026	2.335020451	0.008949715	2.070453196	up
c45976.graph_c0	0.322315254	1.471429549	0.008949715	2.070453196	up
c51681.graph_c0	4.494072358	18.92587317	0.000428295	2.06914652	up
c48376.graph_c0	2.302906579	9.596351338	0.00022901	2.068963051	up
c35564.graph_c0	6.178612681	25.09628765	4.63E-05	2.068143196	up
c46951.graph_c0	2.506262558	10.24418597	6.90E-05	2.067175759	up
c37709.graph_c0	1.589373368	6.908934453	0.002192658	2.065902102	up
c47433.graph_c0	2.554628361	10.40427225	6.24E-05	2.064828657	up
c48627.graph_c0	2.675780432	10.85839528	5.81E-05	2.062089095	up
c43885.graph_c0	2.139322188	8.783378193	0.000128041	2.061855928	up
c31142.graph_c0	2.791562915	11.39115567	8.93E-05	2.060802486	up
c44371.graph_c0	1.13440797	5.01533499	0.004755141	2.060475827	up
c51926.graph_c0	3.456773766	14.43516885	0.000481036	2.057128533	up
c14621.graph_c0	0.584129342	2.614980479	0.007689641	2.05657696	up
c44688.graph_c0	2.04187555	8.366951511	0.000164657	2.055233323	up
c25838.graph_c0	24.04417681	96.44170128	5.38E-05	2.054947814	up
c16554.graph_c0	0.478836577	2.072343718	0.002862152	2.053630065	up
c34422.graph_c0	11.40262681	45.6849753	5.40E-05	2.05222395	up
c43806.graph_c0	0.675093553	2.866910334	0.001412757	2.051914639	up
c53076.graph_c0	1.878847025	7.978873339	0.001412757	2.051914639	up
c49621.graph_c0	44.36010657	177.0699611	7.98E-05	2.051127059	up
c24216.graph_c0	16.2220694	66.01961673	0.000138501	2.050202372	up
c43323.graph_c0	2.041554331	8.308596837	0.000138501	2.050202372	up
c42551.graph_c0	14.026732	55.93461957	8.17E-05	2.04973322	up
c42178.graph_c0	0.987729725	4.3064334	0.004240438	2.049594523	up
c50058.graph_c0	19.86332954	79.14326509	8.56E-05	2.048654706	up
c46335.graph_c0	7.033759042	28.10277651	5.67E-05	2.048520158	up
c50170.graph_c0	15.39138201	61.80325121	6.66E-05	2.047617136	up
c49011.graph_c1	1.903327438	7.70755953	0.00011607	2.047389079	up
c39723.graph_c0	0.643572792	2.832913061	0.006678005	2.044457577	up
c47202.graph_c0	0.531776434	2.340801883	0.006678005	2.044457577	up
c50190.graph_c0	16.57260149	65.91548688	6.16E-05	2.042505881	up
c43734.graph_c0	0.838005762	3.500575496	0.000995453	2.041857868	up
c30444.graph_c0	27.19360704	107.7666129	8.95E-05	2.040683563	up
c22671.graph_c0	1.150082745	4.877613914	0.002412251	2.036577127	up
c31628.graph_c0	4.655346868	18.51228713	7.41E-05	2.034674336	up
c31239.graph_c0	58.52201171	230.7488531	0.000176847	2.034665885	up
c23216.graph_c0	2.674240401	10.65977334	8.67E-05	2.034209727	up
c30661.graph_c0	59.92375819	236.2422575	0.000119331	2.033815532	up
c36071.graph_c0	4.258116024	16.99037423	9.52E-05	2.033656494	up
c16425.graph_c0	6.746816374	27.05880722	0.000137359	2.033197542	up
c28323.graph_c0	9.182584392	36.29846263	6.77E-05	2.032543343	up
c39317.graph_c0	1.146661603	4.774238709	0.001553449	2.027678682	up
c45101.graph_c0	1.856130059	7.728180619	0.001553449	2.027678682	up
c48246.graph_c0	1.596587837	6.479335506	0.000423703	2.026718568	up
c40574.graph_c0	0.947910131	4.151272819	0.009649104	2.025909751	up
c46379.graph_c0	5.817254171	23.09828843	0.000118497	2.024091199	up
c48961.graph_c0	4.278877517	16.76221786	7.86E-05	2.019514397	up
c39176.graph_c0	4.235800305	16.71811967	0.000113005	2.017998077	up
c35099.graph_c0	11.04954906	43.0699845	0.000134595	2.017257058	up
c21324.graph_c0	67.00438067	261.3308146	9.80E-05	2.016613694	up
c28691.graph_c0	8.098510983	32.13045233	0.000172345	2.016608188	up
c32404.graph_c0	5.535618086	22.36439779	0.000551612	2.016383399	up
c16838.graph_c0	0.871452916	3.68922193	0.004618283	2.015834016	up
c26812.graph_c0	1.131719975	4.791040427	0.004618283	2.015834016	up
c45275.graph_c0	1.14503086	4.847390931	0.004618283	2.015834016	up
c27131.graph_c0	1.533911939	6.614258378	0.008299593	2.01562886	up
c43817.graph_c0	1.400399036	6.038548121	0.008299593	2.01562886	up
c43920.graph_c0	4.02482379	15.77972887	9.02E-05	2.015044271	up
c51157.graph_c0	8.19375451	32.02522598	8.33E-05	2.014466749	up
c33443.graph_c0	10.54433142	41.04692581	8.73E-05	2.010752359	up
c27840.graph_c0	29.39137132	113.9761288	0.000190862	2.010394285	up
c52089.graph_c0	2.583383067	10.34391287	0.000453184	2.009843543	up
c40884.graph_c0	8.671593746	33.71267218	9.01E-05	2.009663726	up
c40312.graph_c0	7.486961723	29.10071433	9.07E-05	2.009479	up
c36864.graph_c0	4.408725986	17.28485627	0.000121057	2.009068987	up
c16386.graph_c0	2.270799745	9.134417641	0.000629522	2.008730373	up
c48638.graph_c0	0.933214033	3.910614604	0.00414753	2.008219525	up
c34646.graph_c0	15.74086713	61.09327299	9.44E-05	2.007885759	up
c51293.graph_c0	8.166066689	31.82856362	0.000101688	2.006003157	up
c52132.graph_c0	1.799387352	7.253198961	0.000926963	2.00306774	up
c44137.graph_c0	0.932332302	3.871337581	0.003749391	2.00133673	up
c44678.graph_c0	0.449879318	1.868040725	0.003749391	2.00133673	up
c42097.graph_c0	4.503467086	17.54618937	0.000129218	2.000695833	up
c26785.graph_c0	1.080802813	4.392467467	0.001601185	1.999972645	up
c46490.graph_c0	3.141041677	12.19146984	0.000120538	1.997758667	up
c40252.graph_c0	13.84025339	53.37375004	0.000101841	1.9969983	up
c53003.graph_c0	1.96150925	7.844002212	0.000863159	1.995489408	up
c50011.graph_c0	28.22931231	108.8393518	0.00010825	1.993312883	up
c26899.graph_c0	0.74558647	2.951969088	0.000561776	1.99267205	up
c44753.graph_c0	36.50546429	139.8878645	0.000153162	1.992089557	up
c38294.graph_c0	2.342407405	9.240093156	0.000474878	1.991622578	up
c51209.graph_c0	5.07949207	20.03706948	0.000474878	1.991622578	up
c23867.graph_c0	13.08588054	50.21293311	0.000112958	1.991195223	up
c34126.graph_c0	9.403126667	36.10005708	0.000111185	1.988883088	up
c46857.graph_c0	4.866886822	18.80800748	0.000154243	1.988032537	up
c49213.graph_c0	3.025302659	12.21851772	0.001970647	1.987984908	up
c26220.graph_c0	4.73853739	18.2658562	0.000136549	1.987540039	up
c35512.graph_c0	0.72122295	2.94795212	0.00448724	1.979156458	up
c30962.graph_c0	4.555613544	17.35210724	0.000125988	1.977691312	up
c44069.graph_c0	4.740370835	18.20598202	0.000193374	1.97671857	up
c42543.graph_c0	0.785047252	3.184703285	0.004056628	1.973882584	up
c41293.graph_c0	0.436418721	1.800822158	0.007737216	1.97235137	up
c48249.graph_c0	42.86817718	161.6686173	0.000281567	1.970061969	up
c50438.graph_c0	14.92972498	56.3201091	0.000206165	1.969629547	up
c43446.graph_c0	5.910772694	22.36896064	0.000138628	1.969214404	up
c34356.graph_c0	4.380700706	16.61944967	0.000150358	1.968083052	up
c46437.graph_c0	17.0437024	64.25309618	0.00016078	1.966900348	up
c49366.graph_c0	84.28657384	316.8295423	0.000493816	1.965927497	up
c42023.graph_c0	4.668646996	17.74283843	0.000187408	1.965240605	up
c46113.graph_c2	4.691340602	17.77074875	0.000162208	1.964628332	up
c48820.graph_c0	1.143530137	4.415189949	0.000532267	1.964513201	up
c30149.graph_c0	31.55820102	118.484765	0.000254176	1.963218057	up
c40705.graph_c0	10.99872153	41.37595112	0.000158878	1.963055328	up
c25408.graph_c0	27.90592917	104.8434833	0.000171284	1.962062209	up
c42549.graph_c0	0.835184389	3.38507505	0.006019531	1.961333053	up
c24544.graph_c0	30.9819918	116.2151125	0.000214379	1.961230904	up
c15712.graph_c0	9.106059257	34.32242558	0.000155253	1.960795541	up
c26024.graph_c0	2.007053395	7.990617688	0.003099879	1.960626759	up
c52388.graph_c0	2.504736504	9.646699022	0.000602277	1.95926191	up
c35062.graph_c0	123.3585648	461.9761399	0.000231605	1.959116339	up
c42041.graph_c0	1.447899315	5.536375708	0.000389411	1.958955633	up
c48852.graph_c0	2.37540933	9.007649058	0.00027438	1.955575908	up
c26319.graph_c0	1.095634076	4.187532492	0.00048732	1.954318279	up
c18053.graph_c0	4.940705873	18.55938451	0.000184306	1.952673711	up
c48281.graph_c0	1.633729347	6.216166432	0.000418156	1.951885156	up
c16412.graph_c0	3.521093738	13.21736576	0.000188324	1.951410116	up
c19476.graph_c0	4.027599222	15.01204403	0.000177404	1.948181181	up
c34696.graph_c0	7.569914567	28.48585832	0.000257865	1.947827937	up
c44638.graph_c0	0.89535444	3.53522361	0.003970931	1.94492098	up
c26353.graph_c0	10.34237505	38.33185968	0.00022073	1.942804587	up
c42022.graph_c1	3.695143116	13.79156442	0.000210591	1.942659956	up
c49705.graph_c0	33.22871656	123.2221431	0.000197959	1.942066256	up
c26818.graph_c0	2.003804006	7.77254063	0.002034312	1.941895113	up
c39193.graph_c0	0.852162148	3.420958374	0.008247891	1.941253546	up
c27804.graph_c0	33.43897681	123.3647187	0.000388225	1.938255671	up
c44196.graph_c0	6.591474085	24.37629757	0.000202377	1.935123132	up
c51740.graph_c0	4.166559705	15.49869529	0.00028154	1.932881436	up
c38223.graph_c0	3.540556849	13.32324161	0.000628201	1.931423251	up
c36163.graph_c0	0.697205725	2.742648559	0.005746582	1.93051956	up
c48494.graph_c0	18.78233831	68.84002401	0.000249671	1.926032599	up
c49622.graph_c0	55.34441726	201.4659792	0.000422742	1.918650568	up
c39896.graph_c0	17.76485651	64.70695868	0.000295156	1.917827628	up
c40414.graph_c0	5.656813921	20.66433723	0.000246614	1.917187268	up
c34674.graph_c0	3.173282876	11.64705891	0.000316685	1.915342216	up
c48893.graph_c0	7.208667761	26.72558987	0.000589635	1.91522856	up
c32023.graph_c0	5.006443747	18.21751921	0.000260127	1.913463725	up
c21603.graph_c0	53.27767272	193.0689506	0.000475654	1.912253897	up
c18178.graph_c0	5.19321747	18.86839132	0.00026631	1.911195123	up
c34498.graph_c0	31.32285196	113.497203	0.00036501	1.911172556	up
c47853.graph_c0	6.624559712	24.42497321	0.000540836	1.910398602	up
c38755.graph_c0	3.571090746	13.03678536	0.000326825	1.908643329	up
c47399.graph_c0	1.923693968	7.246981165	0.002208	1.906893987	up
c47591.graph_c0	1.571796566	5.921305726	0.002208	1.906893987	up
c48047.graph_c0	1.725732401	6.382027143	0.000799905	1.906555063	up
c49425.graph_c0	35.49735294	128.2309574	0.000355857	1.906326064	up
c49777.graph_c0	43.54963654	157.4478438	0.000289944	1.904608298	up
c41284.graph_c0	1.635321362	6.134481748	0.001977316	1.904515657	up
c42293.graph_c0	0.680931131	2.602530627	0.004986756	1.902946142	up
c51542.graph_c0	5.049419541	18.67353974	0.001005474	1.902126645	up
c50940.graph_c0	12.19978129	44.07461667	0.000291004	1.902023229	up
c49025.graph_c0	2.154833414	8.205970888	0.00454024	1.901433877	up
c50976.graph_c0	3.930610551	14.35200975	0.000525418	1.899607283	up
c17852.graph_c0	3.065349451	11.39894369	0.001560714	1.899601178	up
c48468.graph_c3	4.017411228	14.5868848	0.000397861	1.898482691	up
c28128.graph_c0	14.40116795	51.72167905	0.000377608	1.897705389	up
c42790.graph_c0	5.980814166	21.47772472	0.000322939	1.894984958	up
c51768.graph_c0	5.355265515	19.59613624	0.000768576	1.894971844	up
c51714.graph_c0	3.892625126	14.5470658	0.002662281	1.893478715	up
c36400.graph_c0	5.057119647	18.16064179	0.000323805	1.892255097	up
c49468.graph_c0	77.00660459	275.1088436	0.000678759	1.8919589	up
c35235.graph_c0	2.986785139	10.933799	0.000986968	1.890650536	up
c52717.graph_c0	1.6649628	6.067893633	0.000861292	1.888085633	up
c34720.graph_c0	13.15240546	47.01624071	0.000346503	1.885873154	up
c41666.graph_c0	7.569111062	27.42844985	0.000722076	1.884782924	up
c45127.graph_c0	0.793498341	2.934480428	0.003026318	1.878612388	up
c47276.graph_c0	3.372705187	11.96958614	0.000385851	1.875797323	up
c51150.graph_c0	7.827132928	28.09132609	0.00064207	1.875795698	up
c49005.graph_c0	24.21885769	85.5503395	0.000761302	1.875528585	up
c34979.graph_c0	10.45571934	36.95779036	0.000422478	1.87286233	up
c16073.graph_c0	22.47514614	80.59043733	0.000786454	1.870884625	up
c42117.graph_c0	3.681289974	13.06805941	0.000499725	1.868291262	up
c42694.graph_c0	67.91699073	238.3773522	0.00102883	1.866629766	up
c48252.graph_c0	9.970460983	35.04839973	0.000457911	1.864747928	up
c42497.graph_c0	3.980313643	14.27711831	0.001137985	1.864155886	up
c47091.graph_c0	1.458837021	5.373164337	0.004685574	1.863410883	up
c41453.graph_c0	0.586400603	2.173563216	0.00618305	1.863237497	up
c47553.graph_c0	1.114621304	4.179135157	0.009704563	1.862928748	up
c49158.graph_c0	10.66542389	37.36648264	0.000604801	1.862465323	up
c50310.graph_c0	13.62329634	47.72943591	0.000539603	1.861645513	up
c45811.graph_c0	20.96971287	73.5524612	0.000460188	1.859741312	up
c41237.graph_c0	118.9401151	415.0991981	0.001653192	1.858828339	up
c39160.graph_c0	6.314572097	22.06625882	0.000533228	1.857351151	up
c42324.graph_c0	3.124381495	11.11217372	0.000980088	1.857152545	up
c28653.graph_c0	17.79927653	62.06309647	0.000774464	1.856315951	up
c48300.graph_c2	1.469884118	5.278506501	0.002174383	1.852353995	up
c48128.graph_c0	4.525957922	16.00157638	0.000922144	1.851405518	up
c51678.graph_c0	6.518528098	22.91096508	0.000674007	1.850775004	up
c38370.graph_c0	1.287037758	4.63799037	0.002825201	1.850651614	up
c51964.graph_c0	4.563734859	16.14821354	0.001028958	1.850228571	up
c50805.graph_c0	8.579742545	29.84997486	0.000533848	1.849670364	up
c49766.graph_c0	42.81708355	148.4255717	0.000852386	1.8478961	up
c45731.graph_c0	3.607968277	12.64057438	0.000657779	1.847652293	up
c46076.graph_c0	6.859375935	23.84735588	0.00054079	1.844751442	up
c46000.graph_c0	6.391828082	22.17983219	0.000542838	1.84400986	up
c47796.graph_c0	14.34161316	49.84151262	0.00054917	1.843782266	up
c22664.graph_c0	4.971680065	17.33234377	0.000623874	1.84331512	up
c49426.graph_c0	29.86784088	103.5854622	0.000548393	1.842825224	up
c42365.graph_c0	20.34640992	70.23514598	0.000954329	1.841978637	up
c29959.graph_c0	17.84285585	61.73229635	0.000568583	1.839436729	up
c17838.graph_c0	3.36882228	11.73119091	0.000734276	1.838459148	up
c44939.graph_c0	3.689714866	13.17320295	0.003169003	1.83742129	up
c49394.graph_c0	136.5758502	469.1682677	0.001317068	1.835498198	up
c19231.graph_c0	52.91900677	181.6570771	0.001190325	1.834247211	up
c34258.graph_c0	6.757384214	23.38867816	0.000684442	1.83327638	up
c42390.graph_c0	0.83948003	3.006490151	0.004450199	1.833071551	up
c48493.graph_c0	1.908273855	6.685667874	0.001515784	1.831104411	up
c24343.graph_c0	28.49367541	97.56420595	0.001106212	1.830331981	up
c45949.graph_c0	2.190324362	7.63507957	0.001291243	1.828376153	up
c51332.graph_c0	5.439690071	18.68617667	0.000655247	1.826968183	up
c50844.graph_c0	6.556223426	22.60810363	0.000760705	1.826723061	up
c44606.graph_c1	1.624414419	5.743857757	0.003342412	1.825160108	up
c17734.graph_c0	3.478874016	12.31140462	0.004056091	1.821694681	up
c42297.graph_c0	48.01680471	163.4267931	0.001103105	1.821365524	up
c21900.graph_c0	158.4055557	538.5216749	0.002501209	1.820994331	up
c32102.graph_c0	1.641450053	5.812683488	0.004685513	1.819027371	up
c42345.graph_c0	1.09283755	3.872782671	0.005489865	1.81600857	up
c17687.graph_c0	5.134481554	17.53332689	0.000778875	1.815640595	up
c41370.graph_c0	35.99824597	121.9747608	0.001303045	1.81521382	up
c43357.graph_c0	14.78589099	50.13935714	0.000874607	1.814378046	up
c26184.graph_c0	13.27322724	45.02440749	0.000770557	1.812287615	up
c17842.graph_c0	4.742578033	16.19681461	0.000914412	1.811834722	up
c49699.graph_c0	23.27903819	78.58412644	0.001165936	1.809274211	up
c49378.graph_c0	110.7522371	372.8165784	0.002786551	1.806712685	up
c32824.graph_c0	3.409250631	11.56656167	0.000919177	1.804445179	up
c28678.graph_c0	18.04610314	60.72488652	0.001074104	1.803983067	up
c26835.graph_c0	6.474184765	22.27000209	0.002050333	1.803679036	up
c42388.graph_c0	3.760396602	12.86092827	0.001539474	1.802757822	up
c49960.graph_c0	20.71117449	69.65142383	0.000943617	1.801788334	up
c31712.graph_c0	4.824795559	16.36712123	0.001109096	1.800045192	up
c32598.graph_c0	3.064417888	10.46916635	0.00165898	1.799991716	up
c45854.graph_c0	20.78133801	69.70954692	0.001085262	1.799183376	up
c44639.graph_c0	6.951833052	23.38647055	0.00086732	1.799073418	up
c44872.graph_c0	1.745217082	5.992107952	0.002476475	1.797644012	up
c42092.graph_c0	2.9078897	10.08795716	0.004798407	1.795048345	up
c50629.graph_c0	15.45186797	51.79990608	0.000916593	1.794990538	up
c51357.graph_c0	6.116971762	21.43090809	0.008284424	1.792628941	up
c28926.graph_c0	1.64650505	5.699883396	0.007838771	1.780614004	up
c48289.graph_c0	8.498496198	28.18663735	0.001073013	1.779396086	up
c45979.graph_c0	0.984120344	3.343400064	0.003588803	1.777524703	up
c44853.graph_c0	19.35847314	63.66112619	0.00141926	1.770322357	up
c42252.graph_c0	3.036522386	10.14598123	0.0020289	1.770130328	up
c47252.graph_c0	1.186818378	4.01943587	0.004504187	1.7689003	up
c47871.graph_c0	5.119870438	16.84030409	0.001245749	1.768706051	up
c28058.graph_c1	12.58297531	41.48741914	0.001188877	1.768378335	up
c42535.graph_c0	3.129715246	10.32343769	0.001214528	1.767730599	up
c44691.graph_c0	4.90075061	16.12397822	0.001246278	1.76451391	up
c38468.graph_c0	1.726344386	5.790901669	0.003715365	1.762061429	up
c34957.graph_c0	119.668479	390.6406964	0.002423959	1.761575025	up
c50343.graph_c0	7.728383147	25.30100448	0.001301492	1.760758169	up
c43524.graph_c0	1.205393848	4.091144171	0.007124537	1.760619713	up
c34346.graph_c1	24.62350252	80.29637593	0.002849504	1.760365194	up
c49748.graph_c0	54.10493713	176.6351595	0.001683192	1.760296443	up
c35980.graph_c0	9.911249365	32.38027489	0.001455328	1.760043694	up
c48589.graph_c0	1.228622769	4.095796456	0.003073422	1.758883858	up
c42679.graph_c0	3.075918071	10.15718731	0.001915959	1.757709097	up
c17121.graph_c0	12.36176769	40.20918303	0.001814712	1.755129649	up
c26193.graph_c0	0.839746045	2.843994867	0.008484233	1.753822149	up
c21265.graph_c0	57.17223954	185.7189765	0.00202238	1.753690252	up
c40401.graph_c0	4.605649596	15.10700658	0.001654702	1.753324198	up
c47825.graph_c1	10.53908766	34.32677043	0.001415934	1.750927405	up
c46688.graph_c0	1.510526248	4.97620337	0.00268381	1.747942229	up
c41210.graph_c0	10.1004279	32.7196476	0.001577358	1.747018183	up
c46069.graph_c0	12.80656199	41.38803638	0.002020351	1.745893711	up
c44818.graph_c1	53.79996618	173.7733301	0.001735096	1.743712352	up
c44714.graph_c0	35.82441559	115.5457111	0.002225401	1.743361586	up
c42890.graph_c0	1.32118346	4.391413607	0.005933928	1.741058728	up
c32982.graph_c0	8.898617049	28.87589465	0.001770713	1.73985297	up
c35257.graph_c0	19.97490886	64.29912661	0.001980474	1.739638211	up
[truncated: 1,512 more rows]
