# Supplementary material for: Transcriptome Profiling of Two Asparagus Bean (Vigna unguiculata subsp. sesquipedalis) Cultivars Differing in Chilling Tolerance under Cold Stress
Source: PLoS One. 2016 Mar 8;11(3):e0151105. doi: 10.1371/journal.pone.0151105 (PMC4783050; doi:10.1371/journal.pone.0151105)
Supplement: S6 Table — (XLS) [file pone.0151105.s010.xls]

Table S6. The DEGs of Ningjiang-3 under 4�� treatment.
#ID	FPKM_NRT	FPKM_NCT	FDR	log2FC	regulated
c49580.graph_c2	0	12.79585932	0	8.036650156	up
c34641.graph_c0	0.035704669	22.60207239	0	7.937094371	up
c51898.graph_c0	0.142597576	32.74261961	0	7.07873577	up
c29725.graph_c0	4.785982464	458.9710532	0	6.862211618	up
c25329.graph_c0	0.804849943	82.3925149	0	6.835476998	up
c49830.graph_c0	1.896751376	184.4030089	0	6.820845507	up
c40556.graph_c0	2.857055744	265.7204476	0	6.78005358	up
c45842.graph_c0	0.4164003	55.72963503	0	6.732678813	up
c18755.graph_c0	2.96517082	266.1884023	0	6.715096629	up
c49469.graph_c0	2.992969331	251.2939436	0	6.631145244	up
c50195.graph_c0	0.682657245	65.90374079	0	6.599891554	up
c50051.graph_c0	0.462007575	41.73032776	0	6.59111542	up
c45990.graph_c0	0	7.376473663	0	6.589732054	up
c50794.graph_c0	1.133443899	90.22698916	0	6.525906237	up
c27242.graph_c0	0	11.40182658	0	6.51256144	up
c45512.graph_c0	0.16999501	21.70923737	0	6.507502408	up
c50205.graph_c0	0.382311436	36.7905666	0	6.490634507	up
c49680.graph_c0	2.976970495	225.6691685	0	6.468869208	up
c40281.graph_c0	0.177844889	19.62832979	0	6.298045574	up
c24513.graph_c0	2.684895143	172.09292	0	6.256989843	up
c35193.graph_c0	0.046004431	8.462338065	0	6.163895584	up
c32058.graph_c0	0	13.62615221	1.11E-16	6.139910799	up
c39817.graph_c0	0	10.37569695	1.11E-16	6.125173553	up
c16109.graph_c0	0.50330447	35.67557895	0	6.093402771	up
c44617.graph_c1	1.041659153	59.78681194	0	6.090213899	up
c35013.graph_c0	0.54548685	37.59874431	0	6.087120293	up
c42742.graph_c0	1.46132301	86.00139825	0	6.037641661	up
c46656.graph_c0	0	4.773533125	4.44E-16	6.017569198	up
c28154.graph_c0	1.747905652	100.1107314	0	6.016673588	up
c50083.graph_c0	0.735452873	46.83615902	0	6.001044106	up
c22118.graph_c2	12.49798104	666.130857	0	6.000459724	up
c51471.graph_c0	0.275670338	18.27254496	0	5.996942316	up
c44756.graph_c0	0.37284198	24.41785872	0	5.979639264	up
c35369.graph_c0	0	5.162412692	1.22E-15	5.968877147	up
c39043.graph_c0	0	7.899278267	1.22E-15	5.968877147	up
c21486.graph_c0	9.154597615	476.7923424	0	5.964945191	up
c16645.graph_c0	0.806481298	43.3991342	0	5.940455245	up
c16953.graph_c0	0	10.45813897	2.11E-15	5.935478132	up
c44819.graph_c0	0	4.919950581	2.11E-15	5.935478132	up
c50789.graph_c0	0.965220229	54.87168465	0	5.935448147	up
c38860.graph_c0	0.094600227	7.840607282	0	5.88739139	up
c44064.graph_c0	0	14.02440903	4.66E-15	5.883883527	up
c20281.graph_c1	2.99598107	147.0812672	0	5.862266734	up
c18693.graph_c0	2.142817644	104.8661936	0	5.860337111	up
c48809.graph_c0	0.061771999	4.48631591	0	5.854784933	up
c47889.graph_c0	1.043261731	51.36932555	0	5.83843251	up
c44503.graph_c0	4.640985443	219.4626446	0	5.837877257	up
c48232.graph_c0	0.09911955	7.83794801	0	5.820066735	up
c26401.graph_c0	0	8.705042977	1.47E-14	5.812088673	up
c35245.graph_c0	2.734731826	126.1505131	0	5.770118276	up
c49494.graph_c1	9.477098157	420.5149489	0	5.743769667	up
c50141.graph_c0	1.234392741	55.80755791	0	5.721161851	up
c49700.graph_c0	1.700815775	75.11301482	0	5.688662019	up
c49877.graph_c0	2.322418254	100.5336215	0	5.675836536	up
c24875.graph_c0	14.21833486	594.3535907	0	5.662400487	up
c21656.graph_c0	3.268418636	135.4456947	0	5.588296331	up
c47496.graph_c0	5.656789387	224.7394177	0	5.586228369	up
c26214.graph_c0	1.380697994	56.04945294	0	5.556897086	up
c47777.graph_c0	29.21204308	1116.224682	0	5.539957741	up
c44870.graph_c0	0.576724236	29.63097427	0	5.534161856	up
c17823.graph_c0	0	4.765379139	1.12E-12	5.528277027	up
c50952.graph_c0	1.511289728	60.5519872	0	5.528238027	up
c27842.graph_c0	4.24690581	161.5191562	0	5.50486298	up
c44079.graph_c0	12.87480376	472.5825808	0	5.478056672	up
c18022.graph_c0	0.16367368	9.897290914	0	5.436327617	up
c50672.graph_c0	1.237074528	48.00770597	0	5.432377706	up
c49271.graph_c0	56.22243311	1975.731609	0	5.418180491	up
c44697.graph_c0	0.78496239	32.68030277	0	5.41288632	up
c50517.graph_c0	2.249438592	81.40339788	0	5.411219328	up
c45835.graph_c2	5.88413855	206.0281885	0	5.404503938	up
c42021.graph_c0	0.504540741	21.76195278	0	5.37962012	up
c37926.graph_c0	2.502172294	87.93823618	0	5.366190881	up
c24570.graph_c0	1.86226865	64.76523906	0	5.363473769	up
c46130.graph_c0	0.096451998	6.668535021	4.44E-16	5.359875041	up
c45868.graph_c0	2.276313741	78.08747542	0	5.355488074	up
c51841.graph_c0	0.58932167	24.25579196	0	5.346020961	up
c44505.graph_c0	0.700310809	24.71870731	0	5.340944598	up
c50043.graph_c0	2.515042268	86.47539258	0	5.338352633	up
c50469.graph_c0	2.43361348	85.9611138	0	5.336751347	up
c49069.graph_c0	18.19730792	605.8799595	0	5.335795668	up
c38148.graph_c0	3.888884242	132.4974534	0	5.315954648	up
c51659.graph_c0	0.406353159	17.61282244	0	5.290355467	up
c45737.graph_c1	1.459415127	46.67169468	0	5.252294755	up
c51325.graph_c0	0.768591595	36.56365518	0	5.248994165	up
c23875.graph_c0	3.023376345	95.95206719	0	5.222905622	up
c34865.graph_c0	0.118848181	6.181574423	1.11E-16	5.22123586	up
c44871.graph_c0	1.22141942	38.70946901	0	5.219084165	up
c16948.graph_c0	0.806994231	28.34994915	0	5.204767003	up
c31405.graph_c0	0	4.856219764	1.10E-10	5.202958241	up
c39970.graph_c0	1.14933224	38.39495224	0	5.189054182	up
c40264.graph_c0	0	3.557692048	1.62E-10	5.174611014	up
c35013.graph_c1	0.373959075	14.36761241	0	5.171665198	up
c31465.graph_c0	0.456376875	20.26349625	0	5.150407933	up
c47410.graph_c0	0.43984573	14.03774605	0	5.131293044	up
c55245.graph_c0	0	2.568111476	3.50E-10	5.116188805	up
c34734.graph_c0	0.130254479	11.23632484	2.59E-12	5.086936544	up
c16459.graph_c0	0	2.364713035	5.19E-10	5.08606588	up
c26395.graph_c1	0	5.942875019	5.19E-10	5.08606588	up
c29333.graph_c0	14.85061948	415.2772965	0	5.085146957	up
c34347.graph_c0	5.579653194	155.3645437	0	5.066494915	up
c37875.graph_c0	0.141045913	6.56076744	2.78E-15	5.061992288	up
c46208.graph_c0	0.98969835	28.11903431	0	5.058671767	up
c39918.graph_c0	4.246672934	118.1473206	0	5.054663866	up
c17212.graph_c0	0.655216816	23.8278544	0	5.039010183	up
c21059.graph_c0	12.2486029	329.9378626	0	5.032443604	up
c32900.graph_c0	0	4.948546878	1.16E-09	5.023864857	up
c35249.graph_c0	8.236129225	222.0421307	0	5.020915014	up
c32191.graph_c0	0	3.189600176	1.74E-09	4.991728894	up
c42080.graph_c0	0.135538047	4.728426306	0	4.979560084	up
c33303.graph_c0	4.484727028	118.4677884	0	4.978411411	up
c37616.graph_c0	3.803685688	103.0152579	0	4.97700017	up
c17615.graph_c0	0.363046858	13.26410273	1.11E-16	4.973574145	up
c52736.graph_c0	0.701065991	22.23420547	0	4.972019254	up
c52226.graph_c0	0.351530161	15.31091936	1.33E-14	4.968360712	up
c19512.graph_c0	1.07740629	29.95055764	0	4.957680326	up
c43711.graph_c0	0.123667098	9.726768206	1.74E-11	4.956474535	up
c42036.graph_c0	0.131756728	6.852978413	3.66E-13	4.955234403	up
c49941.graph_c0	10.26727766	262.9214841	0	4.945472831	up
c17963.graph_c0	0.079110059	4.064521616	4.80E-13	4.937830377	up
c42604.graph_c0	0.135094711	6.940904591	4.80E-13	4.937830377	up
c51747.graph_c0	0.845718436	23.72943662	0	4.929406923	up
c16464.graph_c0	0	5.470494166	4.00E-09	4.925226325	up
c39854.graph_c0	0	2.418802307	4.00E-09	4.925226325	up
c51978.graph_c0	0.550516875	17.02307318	0	4.902392147	up
c31219.graph_c0	0.313846265	15.72666974	8.28E-13	4.902379507	up
c25804.graph_c0	8.851517567	217.6317354	0	4.887288922	up
c18194.graph_c0	0.123517377	5.06642065	5.34E-14	4.882965286	up
c37935.graph_c0	0.072404616	5.327420227	6.56E-11	4.86244747	up
c24506.graph_c0	7.032872869	165.373074	0	4.82032081	up
c43582.graph_c0	0	2.970945999	1.45E-08	4.819345591	up
c17657.graph_c0	0.19933051	9.356172226	3.37E-12	4.809742973	up
c17718.graph_c0	0.783903003	20.3241693	0	4.806103788	up
c33672.graph_c0	1.246673636	31.03738665	0	4.804028659	up
c35523.graph_c0	0.185261954	7.129007701	2.28E-13	4.792195377	up
c33105.graph_c0	0.83687791	20.65810351	0	4.791760648	up
c32122.graph_c0	0	4.063073494	2.25E-08	4.782251819	up
c49911.graph_c0	0	8.539723964	2.25E-08	4.782251819	up
c18252.graph_c0	0.462085179	21.10314805	6.01E-12	4.770956078	up
c26851.graph_c0	0.094463041	4.314069412	6.01E-12	4.770956078	up
c44780.graph_c0	0.558885592	14.2272465	0	4.768827905	up
c40008.graph_c0	0	1.503107134	3.52E-08	4.744179088	up
c49293.graph_c1	4.344273857	96.17994905	0	4.737865894	up
c52050.graph_c0	0.109669242	7.373665255	3.73E-10	4.735580766	up
c46833.graph_c1	0	3.623553546	5.53E-08	4.705074319	up
c53949.graph_c0	0	3.736375789	5.53E-08	4.705074319	up
c28158.graph_c0	3.351890509	72.25147534	0	4.69119381	up
c47596.graph_c0	0.495489357	12.57149803	0	4.679382506	up
c33826.graph_c0	6.761689257	142.5074674	0	4.675304826	up
c46738.graph_c0	0.68363463	15.65000879	0	4.672983897	up
c34367.graph_c0	6.22220383	130.0375361	0	4.659643995	up
c49518.graph_c0	6.759141136	141.0079327	0	4.658668366	up
c40551.graph_c0	0.127032273	8.057619934	1.11E-09	4.653735246	up
c24318.graph_c0	0.501959436	11.82596641	0	4.64525588	up
c16693.graph_c0	0.335455487	11.63188778	2.27E-12	4.644342041	up
c42279.graph_c0	0.142086622	4.926840378	2.27E-12	4.644342041	up
c44635.graph_c0	0.154019153	5.340599805	2.27E-12	4.644342041	up
c40524.graph_c0	0.867384465	20.90681839	0	4.62842464	up
c31643.graph_c0	0	1.863312999	1.39E-07	4.623533673	up
c53996.graph_c0	0	8.197369328	1.39E-07	4.623533673	up
c41538.graph_c0	3.883136522	77.42582314	0	4.571607193	up
c20300.graph_c0	1.3129109	30.1313334	0	4.558170846	up
c19487.graph_c0	0.680650459	14.30355491	0	4.555332897	up
c18290.graph_c0	1.398931902	28.63145291	0	4.545273276	up
c50695.graph_c0	1.765439355	34.48484442	0	4.538551189	up
c14157.graph_c0	0	2.432424286	3.60E-07	4.537106831	up
c14949.graph_c0	0	1.719826282	3.60E-07	4.537106831	up
c32221.graph_c0	0	3.656939346	3.60E-07	4.537106831	up
c35084.graph_c0	0.876806376	17.87369422	0	4.536330785	up
c16563.graph_c0	1.794334954	36.91536944	0	4.524830433	up
c45926.graph_c0	0.039494186	2.254594229	7.33E-09	4.506077568	up
c54710.graph_c0	0.05421231	3.094803853	7.33E-09	4.506077568	up
c49602.graph_c0	14.70700662	274.5617877	0	4.501114707	up
c50642.graph_c0	3.821027338	73.02272534	0	4.495247652	up
c16145.graph_c0	0	3.49155373	5.85E-07	4.491870955	up
c44643.graph_c0	0	4.058241521	5.85E-07	4.491870955	up
c53728.graph_c0	0	2.080776135	5.85E-07	4.491870955	up
c25757.graph_c0	0.197984331	4.855794127	8.93E-14	4.476320162	up
c48363.graph_c0	0.02338167	1.305121416	1.08E-08	4.474641862	up
c17396.graph_c0	0.320054884	8.201599055	5.23E-13	4.467743136	up
c46068.graph_c0	0.662891152	13.62322541	0	4.461608764	up
c16334.graph_c0	0	3.673738184	9.57E-07	4.445170662	up
c41580.graph_c0	0	4.14067534	9.57E-07	4.445170662	up
c54753.graph_c0	0	1.698554367	9.57E-07	4.445170662	up
c35999.graph_c0	0.235115269	7.058958596	4.71E-11	4.440272082	up
c41574.graph_c0	3.282975221	65.41128046	0	4.437689923	up
c50246.graph_c0	3.761353175	69.3653715	0	4.43706238	up
c44512.graph_c0	0.725341983	13.802469	0	4.430280755	up
c31962.graph_c0	0.145837371	5.180236224	9.05E-10	4.416201168	up
c30695.graph_c0	4.746645875	83.04744779	0	4.408614597	up
c25092.graph_c0	2.185663707	39.57922171	0	4.40771268	up
c26398.graph_c0	0.239129779	6.97724873	8.43E-11	4.399855171	up
c25928.graph_c0	0	5.822949331	1.58E-06	4.396907955	up
c33772.graph_c0	0	3.215695358	1.58E-06	4.396907955	up
c35700.graph_c0	0	2.623648114	1.58E-06	4.396907955	up
c36418.graph_c0	0	2.265211463	1.58E-06	4.396907955	up
c45940.graph_c0	1.755637004	31.72388904	0	4.391078999	up
c36345.graph_c0	0.104561103	3.647754101	1.27E-09	4.390843513	up
c53341.graph_c0	0.307961334	8.855366832	1.13E-10	4.379214026	up
c31584.graph_c0	0.306571699	6.562941719	3.31E-14	4.376425773	up
c36765.graph_c0	0.060539625	3.14880878	3.61E-08	4.37600333	up
c52100.graph_c0	1.006724513	18.30545593	0	4.364922785	up
c30639.graph_c0	4.285830066	73.10889197	0	4.364240967	up
c17319.graph_c0	0.078542271	1.992765321	1.92E-11	4.353691396	up
c13980.graph_c0	0	2.69673985	2.62E-06	4.34697466	up
c31155.graph_c0	0	2.121117944	2.62E-06	4.34697466	up
c36327.graph_c0	0	3.289252034	2.62E-06	4.34697466	up
c36702.graph_c0	0	1.670000506	2.62E-06	4.34697466	up
c47140.graph_c0	0.251037121	6.289668438	2.51E-11	4.335857073	up
c34665.graph_c0	0.702983325	16.40912989	4.17E-12	4.335015536	up
c51994.graph_c0	0.877204065	19.28880978	1.09E-12	4.320756087	up
c50386.graph_c0	4.386387001	74.82536984	0	4.31697758	up
c30866.graph_c0	21.00472543	344.9159009	0	4.31576601	up
c34807.graph_c0	10.62508816	174.0588521	0	4.311943527	up
c50927.graph_c0	3.634833686	60.52106507	0	4.310410724	up
c41912.graph_c0	0.059764587	2.956863215	8.23E-08	4.306286492	up
c51275.graph_c0	0.245395804	12.14099962	8.23E-08	4.306286492	up
c31801.graph_c0	0	2.230879163	4.39E-06	4.295250966	up
c33148.graph_c0	0	2.978022658	4.39E-06	4.295250966	up
c36047.graph_c0	0	2.618945134	4.39E-06	4.295250966	up
c51801.graph_c0	0	4.891839149	4.39E-06	4.295250966	up
c52709.graph_c0	0	4.978104828	4.39E-06	4.295250966	up
c47749.graph_c0	1.775108633	32.42725108	4.44E-16	4.292712996	up
c51603.graph_c0	1.188199939	20.72597309	0	4.292587229	up
c45877.graph_c0	5.824126095	94.31719002	0	4.290543389	up
c25351.graph_c0	0.08360309	4.030218867	1.25E-07	4.270122596	up
c18214.graph_c0	1.941034593	32.19568569	0	4.266143834	up
c20470.graph_c0	50.43655351	793.5567778	0	4.260457528	up
c14200.graph_c0	0	2.404805075	7.40E-06	4.241603688	up
c14602.graph_c0	0	3.167015676	7.40E-06	4.241603688	up
c14973.graph_c0	0	2.831127581	7.40E-06	4.241603688	up
c15902.graph_c0	0	9.453800088	7.40E-06	4.241603688	up
c18153.graph_c0	0	2.068780587	7.40E-06	4.241603688	up
c23978.graph_c0	0	3.118501343	7.40E-06	4.241603688	up
c25034.graph_c0	0	4.120549897	7.40E-06	4.241603688	up
c37967.graph_c0	0	1.417128113	7.40E-06	4.241603688	up
c54501.graph_c0	0	3.767828385	7.40E-06	4.241603688	up
c55535.graph_c0	0	2.787611285	7.40E-06	4.241603688	up
c42204.graph_c0	0.600204846	11.42124539	1.09E-13	4.240969307	up
c22311.graph_c0	0.144148681	6.766048419	1.92E-07	4.233028825	up
c14627.graph_c0	0.087988701	2.734737829	1.04E-08	4.228557864	up
c49831.graph_c0	0.684249093	14.7565848	2.29E-11	4.222618455	up
c40076.graph_c0	0.168252571	3.450681688	5.15E-12	4.221606894	up
c27122.graph_c0	0.474253036	9.024519443	5.27E-13	4.208344448	up
c16801.graph_c0	1.432239804	30.52444154	2.94E-11	4.205822299	up
c51953.graph_c0	1.57754669	24.77039302	0	4.204490039	up
c45850.graph_c1	2.606024888	40.36265873	0	4.195964834	up
c50862.graph_c0	5.374742058	82.86937573	0	4.195465014	up
c32547.graph_c0	1.800001832	27.96251435	0	4.192834641	up
c16355.graph_c0	0	2.064712037	1.26E-05	4.185884208	up
c44840.graph_c0	0.947424959	15.20862941	0	4.181936352	up
c34546.graph_c0	2.99484016	47.0683216	0	4.180858482	up
c31949.graph_c0	0.542552679	11.28777817	4.88E-11	4.171631721	up
c50138.graph_c0	8.304103058	123.4723614	0	4.171566376	up
c19038.graph_c0	9.805847059	145.410412	0	4.170075199	up
c15712.graph_c1	0.499180461	9.815489923	1.29E-11	4.161732538	up
c16984.graph_c0	0.18648079	3.666810822	1.29E-11	4.161732538	up
c35577.graph_c0	0.046631063	2.070456306	4.56E-07	4.155851324	up
c39726.graph_c0	0.043994351	1.953384164	4.56E-07	4.155851324	up
c54340.graph_c0	0.073504757	2.144697222	3.15E-08	4.140012729	up
c14768.graph_c0	0	1.364302241	2.16E-05	4.127925987	up
c17257.graph_c0	0	1.820047435	2.16E-05	4.127925987	up
c35228.graph_c0	0	3.075112162	2.16E-05	4.127925987	up
c36288.graph_c0	0	2.831074087	2.16E-05	4.127925987	up
c37419.graph_c0	0	2.632136972	2.16E-05	4.127925987	up
c39071.graph_c0	0	1.103139858	2.16E-05	4.127925987	up
c39100.graph_c0	0	2.804577811	2.16E-05	4.127925987	up
c55386.graph_c0	0	2.065989617	2.16E-05	4.127925987	up
c22164.graph_c0	0.169897522	7.328054101	7.10E-07	4.115657006	up
c43385.graph_c1	0.084427808	3.641557227	7.10E-07	4.115657006	up
c52049.graph_c0	0.228982101	9.87650206	7.10E-07	4.115657006	up
c54159.graph_c0	0.060539625	2.611207281	7.10E-07	4.115657006	up
c43393.graph_c1	2.102391791	30.4406371	0	4.114106262	up
c40396.graph_c0	0.468799592	8.821626923	3.31E-11	4.099265293	up
c22055.graph_c0	0.571822048	9.833337007	1.15E-12	4.096462854	up
c30050.graph_c0	10.19880343	143.0181703	0	4.089561719	up
c48624.graph_c0	11.81604439	165.364541	0	4.089100622	up
c37392.graph_c0	0.134917242	3.765414932	6.70E-08	4.077811706	up
c48667.graph_c0	0.497073594	7.955067972	6.78E-14	4.077107643	up
c43701.graph_c0	0.072506849	3.035398255	1.11E-06	4.074310678	up
c34302.graph_c0	20.12750712	277.4151482	0	4.067865846	up
c14487.graph_c0	0	5.528151993	3.75E-05	4.067541569	up
c31341.graph_c0	0	2.604680596	3.75E-05	4.067541569	up
c32294.graph_c0	0	3.558469036	3.75E-05	4.067541569	up
c35376.graph_c0	0	2.217745082	3.75E-05	4.067541569	up
c44381.graph_c0	0	1.698273971	3.75E-05	4.067541569	up
c46224.graph_c0	0	2.419960833	3.75E-05	4.067541569	up
c54055.graph_c0	0	2.692720209	3.75E-05	4.067541569	up
c49880.graph_c0	10.3157417	142.8525203	0	4.066625831	up
c48909.graph_c0	50.42954236	691.238844	0	4.061404933	up
c20394.graph_c0	0.525335304	11.99587132	9.28E-09	4.054139808	up
c35680.graph_c1	0.769580267	17.57313051	9.28E-09	4.054139808	up
c52135.graph_c0	1.631631613	23.72967653	3.33E-16	4.047579511	up
c16097.graph_c0	0.087838194	2.395766926	9.84E-08	4.045675743	up
c40576.graph_c0	0.145013699	3.955215908	9.84E-08	4.045675743	up
c43786.graph_c0	3.710705515	51.19275017	0	4.044469126	up
c35518.graph_c0	0.371285187	7.536163479	1.72E-09	4.03793299	up
c54049.graph_c0	0.057943791	2.352228948	1.75E-06	4.031744352	up
c46140.graph_c0	1.157260951	16.98795039	3.33E-15	4.028989102	up
c42789.graph_c0	1.529668741	21.20720786	0	4.028139098	up
c25139.graph_c0	1.006285934	14.13799563	0	4.027332653	up
c24698.graph_c0	0.197083277	3.937794417	2.32E-09	4.015701443	up
c41028.graph_c0	0.124846116	2.12680442	3.60E-11	4.010127147	up
c42110.graph_c0	1.84858534	27.31357072	2.40E-14	4.008961976	up
c37484.graph_c0	0.912267293	16.89653556	5.24E-10	4.006877188	up
c44643.graph_c3	0.556161742	10.30093561	5.24E-10	4.006877188	up
c32639.graph_c0	1.148478771	16.02648801	1.11E-16	4.005388742	up
c14860.graph_c0	0	2.072049375	6.55E-05	4.004518917	up
c23675.graph_c0	0	1.819792695	6.55E-05	4.004518917	up
c26410.graph_c0	0	4.219186894	6.55E-05	4.004518917	up
c53886.graph_c0	0	2.998485794	6.55E-05	4.004518917	up
c31687.graph_c0	1.048775123	15.07865989	5.55E-15	3.999167394	up
c48302.graph_c0	0.352256594	5.753459696	1.62E-11	3.990688703	up
c16382.graph_c0	0.056354077	2.216204048	2.77E-06	3.987883837	up
c17562.graph_c0	0.080585544	3.169140836	2.77E-06	3.987883837	up
c26007.graph_c0	0.116644389	4.587206104	2.77E-06	3.987883837	up
c17589.graph_c0	0.089678974	2.332207567	2.15E-07	3.979173174	up
c35978.graph_c0	0.14360448	3.734603976	2.15E-07	3.979173174	up
c46906.graph_c0	0.081394081	2.116749145	2.15E-07	3.979173174	up
c24017.graph_c0	4.253051596	56.13508163	0	3.977788321	up
c50560.graph_c0	5.89431741	77.13628084	0	3.977105435	up
c44409.graph_c0	0.114519136	2.469731219	2.58E-08	3.973813682	up
c51369.graph_c0	1.077636321	19.41258055	9.09E-10	3.967561763	up
c39014.graph_c0	0.160415869	4.070052678	3.20E-07	3.944735839	up
c43492.graph_c0	25.1302116	318.1777384	0	3.942814682	up
c31285.graph_c0	0.065147896	2.479387196	4.40E-06	3.94264796	up
c38025.graph_c0	0.09739687	3.706713014	4.40E-06	3.94264796	up
c46310.graph_c0	0.040173933	1.528932484	4.40E-06	3.94264796	up
c49439.graph_c0	22.3053393	288.1090347	0	3.939986331	up
c17650.graph_c0	0	1.98389736	0.000115641	3.938616926	up
c42743.graph_c0	0	3.652197435	0.000115641	3.938616926	up
c54352.graph_c0	0	1.71832414	0.000115641	3.938616926	up
c32056.graph_c0	1.090004977	14.15136736	1.11E-16	3.924087291	up
c47846.graph_c0	1.644092798	21.20447955	1.11E-16	3.91581834	up
c44280.graph_c0	7.773270155	96.6035966	0	3.904338025	up
c32138.graph_c0	0.091498184	3.366147789	7.06E-06	3.895947667	up
c35569.graph_c0	0.049413052	1.817868156	7.06E-06	3.895947667	up
c37014.graph_c0	0.073545287	2.705674525	7.06E-06	3.895947667	up
c37895.graph_c0	0.174516656	6.420333471	7.06E-06	3.895947667	up
c44736.graph_c0	0.071199931	2.619390657	7.06E-06	3.895947667	up
c47263.graph_c0	0.042083481	1.54821888	7.06E-06	3.895947667	up
c16011.graph_c0	2.508804468	31.61784816	1.11E-16	3.894970768	up
c49866.graph_c0	3.382717171	45.77381579	1.15E-13	3.891479412	up
c26220.graph_c0	3.957400591	48.70194389	0	3.880631297	up
c17262.graph_c0	3.850401846	47.50093871	0	3.869585313	up
c14264.graph_c0	0	2.903858547	0.000206161	3.869559848	up
c15210.graph_c0	0	1.207280968	0.000206161	3.869559848	up
c17025.graph_c0	0	2.028318285	0.000206161	3.869559848	up
c36145.graph_c0	0	2.233261764	0.000206161	3.869559848	up
c36725.graph_c0	0	1.186450416	0.000206161	3.869559848	up
c36748.graph_c0	0	1.913814929	0.000206161	3.869559848	up
c53400.graph_c0	0	4.339143444	0.000206161	3.869559848	up
c56042.graph_c0	0	2.863549573	0.000206161	3.869559848	up
c59961.graph_c0	0	2.221238389	0.000206161	3.869559848	up
c49445.graph_c0	31.95778053	384.776918	0	3.869386695	up
c50182.graph_c0	6.351187493	78.14263239	0	3.867965203	up
c45223.graph_c0	0.424277565	6.535723334	2.96E-10	3.867161837	up
c38074.graph_c0	0.497100297	6.801671306	1.22E-12	3.86684121	up
c38927.graph_c0	0.330173849	4.869208141	1.44E-10	3.84541892	up
c50532.graph_c0	6.416481092	77.49194707	0	3.842227218	up
c39972.graph_c0	3.289737839	39.6196512	0	3.839189904	up
c46600.graph_c1	0.39312173	9.226170675	1.08E-06	3.836198669	up
c35003.graph_c0	9.992209765	117.9889702	0	3.835688827	up
c46581.graph_c0	0.321980057	4.390966689	7.13E-12	3.832540314	up
c44181.graph_c1	1.000239489	12.2660137	2.00E-15	3.830016462	up
c17142.graph_c0	0.150747185	2.932300624	1.51E-07	3.829120367	up
c29056.graph_c0	6.743131352	78.8473846	0	3.826594858	up
c17560.graph_c0	0.554264808	9.000154825	6.68E-09	3.820852742	up
c38530.graph_c0	0.455235376	6.022593203	2.66E-12	3.818713332	up
c39745.graph_c0	0.472425633	5.807169219	1.69E-14	3.809403698	up
c17587.graph_c0	1.035387576	13.60396863	3.11E-12	3.808892049	up
c32201.graph_c0	4.553593636	54.34778176	8.88E-16	3.80546504	up
c25996.graph_c0	0.499479875	8.554102872	3.93E-08	3.798509737	up
c14498.graph_c0	0	1.36629624	0.000371316	3.797030323	up
c17168.graph_c0	0	2.348762963	0.000371316	3.797030323	up
c22978.graph_c0	0	8.41898637	0.000371316	3.797030323	up
c27006.graph_c0	0	4.820540274	0.000371316	3.797030323	up
c31517.graph_c0	0	2.725447243	0.000371316	3.797030323	up
c31676.graph_c0	0	3.572266326	0.000371316	3.797030323	up
c32301.graph_c0	0	4.314982232	0.000371316	3.797030323	up
c36388.graph_c0	0	1.873935535	0.000371316	3.797030323	up
c47545.graph_c1	0	2.966795926	0.000371316	3.797030323	up
c54612.graph_c0	0	1.542423242	0.000371316	3.797030323	up
c55090.graph_c0	0	3.100138594	0.000371316	3.797030323	up
c55713.graph_c0	0	3.167125166	0.000371316	3.797030323	up
c55729.graph_c0	0	1.84593993	0.000371316	3.797030323	up
c57949.graph_c0	0	1.623577561	0.000371316	3.797030323	up
c58884.graph_c0	0	3.605326595	0.000371316	3.797030323	up
c42729.graph_c0	1.833751332	21.47341127	3.33E-16	3.792055437	up
c46076.graph_c0	6.825300427	78.25984665	0	3.791636134	up
c23420.graph_c0	7.843721732	90.73673342	0	3.789905749	up
c49400.graph_c0	18.10065495	205.2339639	0	3.78418704	up
c34770.graph_c0	18.1665117	205.6461596	0	3.782450629	up
c14418.graph_c0	0.733174271	11.00619037	3.23E-09	3.77891369	up
c33516.graph_c0	1.338175421	17.09727242	5.90E-12	3.768924349	up
c17734.graph_c0	1.750968407	21.93502432	2.35E-12	3.763279542	up
c16165.graph_c0	0.115366874	2.561190476	2.49E-06	3.759021168	up
c25723.graph_c0	11.37786242	127.0288822	0	3.756405563	up
c42617.graph_c0	2.910595349	34.4620663	7.64E-14	3.748786869	up
c51057.graph_c0	3.749437272	42.26811488	2.22E-16	3.74858847	up
c16107.graph_c0	0.101037947	3.332579858	3.02E-05	3.746027971	up
c40493.graph_c0	0.118803271	3.91854152	3.02E-05	3.746027971	up
c41760.graph_c0	0.069278801	2.285053744	3.02E-05	3.746027971	up
c51358.graph_c0	0.298087455	9.831952091	3.02E-05	3.746027971	up
c53963.graph_c0	0.095406373	3.146831129	3.02E-05	3.746027971	up
c19129.graph_c0	10.8894604	119.6638468	0	3.738770303	up
c27427.graph_c0	1.057327765	13.65707456	6.20E-11	3.736683189	up
c16572.graph_c0	0.376902999	5.73764329	2.20E-08	3.729794051	up
c38298.graph_c0	0.293216122	4.463667107	2.20E-08	3.729794051	up
c18055.graph_c0	1.260177817	14.47923958	2.26E-14	3.728439718	up
c26453.graph_c0	0.744079116	8.995139738	2.95E-12	3.721697107	up
c31021.graph_c0	0	1.380467168	0.000675872	3.720660561	up
c31288.graph_c0	0	1.942114894	0.000675872	3.720660561	up
c33933.graph_c0	0	1.867856596	0.000675872	3.720660561	up
c41067.graph_c0	0	4.49726772	0.000675872	3.720660561	up
c41378.graph_c0	0	1.431760173	0.000675872	3.720660561	up
c43863.graph_c0	0	1.654790772	0.000675872	3.720660561	up
c46540.graph_c0	0	2.532824481	0.000675872	3.720660561	up
c53941.graph_c0	0	1.779811607	0.000675872	3.720660561	up
c55046.graph_c0	0	2.470667892	0.000675872	3.720660561	up
c55667.graph_c0	0	3.363662301	0.000675872	3.720660561	up
c56911.graph_c0	0	1.70842475	0.000675872	3.720660561	up
c57673.graph_c0	0	1.635267451	0.000675872	3.720660561	up
c62526.graph_c0	0	1.609130924	0.000675872	3.720660561	up
c62785.graph_c0	0	2.598189227	0.000675872	3.720660561	up
c63870.graph_c0	0	1.860544959	0.000675872	3.720660561	up
c34416.graph_c0	0.58480271	9.458935565	1.06E-07	3.71818361	up
c40075.graph_c0	0.704346095	10.12666584	7.37E-09	3.717855634	up
c21420.graph_c0	17.98832858	194.4732559	0	3.715889548	up
c43492.graph_c1	37.65646441	406.0049902	0	3.711084062	up
c47607.graph_c0	0.894725081	10.47335139	5.74E-13	3.710145398	up
c50280.graph_c0	7.427766482	82.578178	3.33E-15	3.709547481	up
c21253.graph_c0	0.3475647	6.172859663	6.66E-07	3.701915251	up
c35602.graph_c0	0.139513125	2.477797485	6.66E-07	3.701915251	up
c41175.graph_c0	28.18567104	301.0209485	0	3.698580433	up
c34007.graph_c0	2.563325449	28.18243724	2.89E-15	3.697737854	up
c49764.graph_c0	13.10308267	139.7431735	0	3.6957643	up
c13850.graph_c0	0.064331741	2.040271778	4.98E-05	3.692380693	up
c14225.graph_c0	0.065313618	2.071411853	4.98E-05	3.692380693	up
c17897.graph_c0	0.096845817	3.07145093	4.98E-05	3.692380693	up
c31020.graph_c0	0.093667851	2.970662206	4.98E-05	3.692380693	up
c40828.graph_c0	0.157888101	5.007398048	4.98E-05	3.692380693	up
c53218.graph_c0	0.159849108	5.069591101	4.98E-05	3.692380693	up
c54424.graph_c0	0.0753806	2.390684704	4.98E-05	3.692380693	up
c47522.graph_c0	1.678271969	18.6038068	1.69E-14	3.689876049	up
c51336.graph_c0	1.094355254	13.88292678	2.60E-10	3.689343489	up
c31913.graph_c0	1.243513052	13.8239989	2.98E-14	3.687161952	up
c44207.graph_c0	0.979257804	11.84944692	4.31E-11	3.677672765	up
c42638.graph_c0	0.198176621	4.148194092	5.87E-06	3.677480522	up
c44740.graph_c0	0.204489989	4.28034427	5.87E-06	3.677480522	up
c27271.graph_c0	0.11642313	2.01848059	9.75E-07	3.668280812	up
c49471.graph_c0	13.13977399	137.1390266	2.22E-16	3.667615032	up
c37628.graph_c0	0.583349485	7.5853459	1.88E-09	3.666670032	up
c40345.graph_c0	2.986716509	31.62933792	6.66E-16	3.66605131	up
c48554.graph_c0	37.84333816	390.7220769	2.22E-16	3.652798591	up
c51040.graph_c0	2.461845176	26.35100775	1.85E-14	3.64770183	up
c34476.graph_c0	3.05770622	32.22146229	3.22E-15	3.645946265	up
c14494.graph_c0	0	3.127799575	0.001243631	3.640021054	up
c17120.graph_c0	0	2.304767226	0.001243631	3.640021054	up
c17610.graph_c0	0	0.883139668	0.001243631	3.640021054	up
c25053.graph_c0	0	2.546935613	0.001243631	3.640021054	up
c33103.graph_c0	0	1.661763516	0.001243631	3.640021054	up
c37167.graph_c0	0	1.539075248	0.001243631	3.640021054	up
c39797.graph_c0	0	2.294619431	0.001243631	3.640021054	up
c40483.graph_c0	0	2.006097216	0.001243631	3.640021054	up
c41971.graph_c1	0	3.929530369	0.001243631	3.640021054	up
c42103.graph_c0	0	2.630496493	0.001243631	3.640021054	up
c46336.graph_c0	0	1.635685593	0.001243631	3.640021054	up
c47154.graph_c0	0	2.580544998	0.001243631	3.640021054	up
c54608.graph_c0	0	2.630496493	0.001243631	3.640021054	up
c55037.graph_c0	0	2.184033045	0.001243631	3.640021054	up
c55597.graph_c0	0	1.17214661	0.001243631	3.640021054	up
c56653.graph_c0	0	2.079458803	0.001243631	3.640021054	up
c56735.graph_c0	0	1.105041114	0.001243631	3.640021054	up
c57112.graph_c0	0	1.003927772	0.001243631	3.640021054	up
c60977.graph_c0	0	2.637151934	0.001243631	3.640021054	up
c62458.graph_c0	0	1.453240844	0.001243631	3.640021054	up
c51470.graph_c0	1.976486359	21.1596641	4.73E-14	3.638246123	up
c22127.graph_c0	17.1530742	175.4793327	2.22E-16	3.637801011	up
c41854.graph_c0	0.0838762	2.55371657	8.26E-05	3.636661213	up
c43628.graph_c0	0.103065844	3.137969443	8.26E-05	3.636661213	up
c58115.graph_c0	0.071597013	2.179861266	8.26E-05	3.636661213	up
c60611.graph_c0	0.049748143	1.514644891	8.26E-05	3.636661213	up
c17959.graph_c0	0.266594985	5.411213427	9.08E-06	3.634914196	up
c41621.graph_c1	0.105311621	2.137563304	9.08E-06	3.634914196	up
c23216.graph_c0	4.611526392	47.44155891	5.55E-16	3.634811628	up
c37463.graph_c0	0.549704114	9.298019004	1.43E-06	3.633843477	up
c31144.graph_c0	0.125612974	1.912222618	2.96E-07	3.633120032	up
c36424.graph_c0	0.241715664	3.434357678	7.55E-08	3.632598486	up
c46307.graph_c0	2.883705333	29.75570107	9.99E-16	3.630956244	up
c51645.graph_c0	2.052966123	23.15005176	8.51E-12	3.63052529	up
c24577.graph_c1	5.321468495	54.61997823	7.77E-16	3.628441147	up
c40218.graph_c0	6.155222281	62.64007791	4.44E-16	3.622873986	up
c48563.graph_c0	1.6113588	17.03466962	8.92E-14	3.616742594	up
c42872.graph_c0	6.479307901	65.48189142	5.55E-16	3.612745325	up
c48930.graph_c0	7.502354665	75.78573789	5.55E-16	3.612072394	up
c41810.graph_c0	0.207030604	2.757697047	3.04E-08	3.609973122	up
c21772.graph_c0	27.57530774	276.5424244	5.55E-16	3.609871819	up
c49568.graph_c0	19.26244794	195.9465829	2.44E-15	3.606280657	up
c35290.graph_c0	18.10439746	181.1025971	4.44E-16	3.60435024	up
c50980.graph_c0	0.770162178	8.30469752	1.94E-12	3.602437339	up
c47408.graph_c0	2.488281372	25.63947842	4.37E-14	3.594155677	up
c29948.graph_c0	19.38501604	192.0264188	5.55E-16	3.591304714	up
c46364.graph_c0	1.849275153	19.18891046	1.42E-13	3.589975298	up
c35548.graph_c0	0.298511031	3.576510518	2.62E-09	3.582200299	up
c25499.graph_c0	0.076617767	2.23552758	0.00013789	3.578702993	up
c35435.graph_c0	0.120758927	3.523463573	0.00013789	3.578702993	up
c39424.graph_c0	0.065313618	1.905698905	0.00013789	3.578702993	up
c53471.graph_c0	0.130254479	3.800521636	0.00013789	3.578702993	up
c51297.graph_c0	3.752669245	41.57603128	7.12E-11	3.577244285	up
c40195.graph_c0	1.750763632	17.92302216	1.09E-13	3.57704012	up
c26510.graph_c0	3.402409915	34.08752352	1.04E-14	3.574650632	up
c45268.graph_c0	2.090181995	21.04701675	2.08E-14	3.574171007	up
c26799.graph_c0	0.768591595	11.21285426	5.95E-07	3.573490295	up
c48711.graph_c0	8.399101573	82.29184166	1.11E-15	3.569654429	up
c42295.graph_c0	0.659713845	7.532182146	8.38E-10	3.561014126	up
c41425.graph_c0	3.300874039	32.35771895	2.66E-15	3.560952163	up
c23486.graph_c0	3.172725642	31.34544271	2.96E-14	3.54809764	up
c13901.graph_c0	0.095428535	1.815901219	2.21E-05	3.545817804	up
c45864.graph_c1	37.4069557	359.0368009	1.55E-15	3.544872189	up
c47450.graph_c0	0.265646837	3.791227777	8.48E-07	3.542724978	up
c44403.graph_c0	0.425686645	4.920214926	5.31E-09	3.531213566	up
c50287.graph_c0	6.30080073	63.03176792	7.06E-13	3.529564042	up
c55134.graph_c0	0.191317484	2.99335232	4.65E-06	3.525306307	up
c52213.graph_c0	1.535260097	14.93176855	5.43E-14	3.523543383	up
c18047.graph_c0	0.101637887	2.836619041	0.000232039	3.518318574	up
c26238.graph_c0	0.130918636	3.653817571	0.000232039	3.518318574	up
c33393.graph_c0	0.137952735	3.850132721	0.000232039	3.518318574	up
c33600.graph_c0	0.060326264	1.683650017	0.000232039	3.518318574	up
c41497.graph_c0	0.069092375	1.92830403	0.000232039	3.518318574	up
c54486.graph_c0	0.063931285	1.784262794	0.000232039	3.518318574	up
c54851.graph_c0	0.068175094	1.902703562	0.000232039	3.518318574	up
c25944.graph_c0	0.372632302	5.19991076	1.21E-06	3.511289273	up
c31273.graph_c0	0.154879699	2.161274295	1.21E-06	3.511289273	up
c45685.graph_c0	0.883836396	8.649486151	3.83E-13	3.510814822	up
c53337.graph_c0	0.564004986	7.298032967	3.75E-07	3.501103362	up
c53782.graph_c0	0.126290289	2.323061279	3.47E-05	3.499117511	up
c47169.graph_c0	10.82015929	100.0352581	4.22E-15	3.492101376	up
c50998.graph_c0	0.705830559	10.74495026	6.94E-06	3.487233575	up
c54279.graph_c0	0.143945299	2.191297986	6.94E-06	3.487233575	up
c32489.graph_c0	2.293709406	21.44053096	1.88E-14	3.48607223	up
c49441.graph_c0	35.33834508	325.2679222	4.66E-15	3.48495984	up
c43802.graph_c0	0.291414045	3.327175387	2.31E-08	3.482391706	up
c16016.graph_c0	0.430404207	5.869588808	1.74E-06	3.479153309	up
c22972.graph_c0	0.301965664	4.118022673	1.74E-06	3.479153309	up
c44643.graph_c2	0.58314247	7.95253964	1.74E-06	3.479153309	up
c41214.graph_c0	1.437139374	13.83446544	2.16E-12	3.472130547	up
c47240.graph_c0	1.166802899	11.43790397	3.58E-11	3.456110966	up
c14848.graph_c0	0.079463234	2.116938487	0.000393444	3.455295922	up
c17774.graph_c0	0.054966685	1.464338716	0.000393444	3.455295922	up
c33869.graph_c0	0.085695853	2.28297842	0.000393444	3.455295922	up
c35697.graph_c0	0.069749298	1.858154596	0.000393444	3.455295922	up
c42571.graph_c0	0.042820415	1.140756284	0.000393444	3.455295922	up
c54847.graph_c0	0.175710953	4.681023639	0.000393444	3.455295922	up
c23550.graph_c0	27.24113607	245.6589352	8.10E-15	3.455206197	up
c47818.graph_c0	1.680969792	16.92646834	3.08E-10	3.451262912	up
c34260.graph_c0	0.201283811	3.574864531	5.48E-05	3.450854804	up
c35447.graph_c0	0.143194027	2.543171476	5.48E-05	3.450854804	up
c42569.graph_c0	0.130960371	2.325897859	5.48E-05	3.450854804	up
c52119.graph_c0	2.715287962	26.69563789	7.37E-11	3.448651576	up
c26589.graph_c0	0.413858204	6.125211148	1.04E-05	3.448128806	up
c36699.graph_c0	0.16521484	2.445223441	1.04E-05	3.448128806	up
c43041.graph_c0	0.18950068	2.804660308	1.04E-05	3.448128806	up
c35241.graph_c0	42.75384259	382.1635353	1.53E-14	3.445119788	up
c39168.graph_c1	0.336850596	4.18780163	7.26E-07	3.444955182	up
c16554.graph_c0	0.204677452	2.336873573	9.26E-08	3.443164577	up
c37282.graph_c1	0.536156377	6.121483616	9.26E-08	3.443164577	up
c39041.graph_c0	0.838919581	8.194713272	8.51E-11	3.43939729	up
c50444.graph_c0	5.077773751	49.60058256	8.51E-11	3.43939729	up
c42157.graph_c0	2.63520567	24.20797817	3.33E-13	3.437717659	up
c39495.graph_c0	0.865849996	8.528848006	2.87E-10	3.429038519	up
c30370.graph_c0	11.64786413	102.7616485	1.61E-14	3.425099685	up
c25966.graph_c0	1.13308751	13.79931064	1.01E-06	3.416039784	up
c44231.graph_c0	6.255103758	55.72873457	1.44E-13	3.409402402	up
c56040.graph_c0	0.17305031	2.488013605	1.57E-05	3.407934488	up
c42501.graph_c0	1.617005969	14.26235728	6.44E-14	3.40493189	up
c50342.graph_c0	12.11540159	105.3459025	2.25E-14	3.403739013	up
c52244.graph_c0	1.702848529	18.36190136	6.61E-08	3.401542016	up
c17298.graph_c0	0.5398037	9.244689543	8.70E-05	3.40092151	up
c17456.graph_c0	0.141809994	2.428640946	8.70E-05	3.40092151	up
c44789.graph_c0	0.098921291	1.694128115	8.70E-05	3.40092151	up
c53392.graph_c0	0.243233829	4.165627682	8.70E-05	3.40092151	up
c51204.graph_c0	2.945473539	26.6900751	2.50E-12	3.400278339	up
c20116.graph_c0	11.95231913	103.7431699	2.21E-14	3.39948873	up
c44737.graph_c0	0.994568581	8.930884381	1.09E-12	3.398576083	up
c38645.graph_c0	1.151008525	11.13374048	7.22E-10	3.393957978	up
c19909.graph_c0	0.505735364	5.774156336	4.52E-07	3.392781416	up
c53951.graph_c0	0.314965965	3.596075836	4.52E-07	3.392781416	up
c17511.graph_c0	5.167797952	45.19797445	8.63E-14	3.392062999	up
c14080.graph_c0	0.07199855	1.826738798	0.000672279	3.389393931	up
c24125.graph_c0	0.075825829	1.92384406	0.000672279	3.389393931	up
c25676.graph_c0	0.222051051	5.633853295	0.000672279	3.389393931	up
c33436.graph_c0	0.117713933	2.986624136	0.000672279	3.389393931	up
c53614.graph_c0	0.232086803	5.888479223	0.000672279	3.389393931	up
c54101.graph_c0	0.125480222	3.183669516	0.000672279	3.389393931	up
c55382.graph_c0	0.072404616	1.837041458	0.000672279	3.389393931	up
c17343.graph_c0	5.592107679	49.6588058	9.09E-13	3.387301748	up
c42186.graph_c0	11.40762903	98.53492126	3.49E-14	3.386471257	up
c49398.graph_c0	52.31237501	448.7160851	5.32E-14	3.38589341	up
c46770.graph_c0	2.449116404	21.32338378	1.95E-13	3.378927314	up
c24260.graph_c0	17.24474219	147.6669092	4.55E-14	3.373489114	up
c14233.graph_c0	0.080018791	1.116625082	2.37E-05	3.36658816	up
c42708.graph_c0	0.364958786	4.089697143	6.18E-07	3.366499856	up
c26803.graph_c0	0.63551247	6.539237837	4.82E-08	3.366459032	up
c26776.graph_c0	1.177125192	10.41750434	4.40E-12	3.366376062	up
c42252.graph_c0	3.546194692	30.71322305	3.74E-13	3.366362905	up
c41510.graph_c0	5.155960578	44.26734518	1.75E-13	3.363196004	up
c29440.graph_c0	163.2958847	1376.006683	1.19E-13	3.36060463	up
c50922.graph_c0	1.083251259	11.33720128	1.13E-07	3.359352064	up
c26235.graph_c0	1.050819061	9.64883636	2.22E-10	3.357026949	up
c15105.graph_c0	0.475060906	4.589483799	4.85E-09	3.356881309	up
c32376.graph_c0	0.300572012	3.507995856	2.00E-06	3.356410047	up
c52489.graph_c0	1.777935761	16.84090922	1.98E-09	3.353753278	up
c35460.graph_c0	0.099883345	1.64724856	0.000139138	3.349197815	up
c47735.graph_c2	0.238711073	3.936757128	0.000139138	3.349197815	up
c53534.graph_c0	0.310056309	5.113363081	0.000139138	3.349197815	up
c58023.graph_c0	0.181380449	2.991276313	0.000139138	3.349197815	up
c27904.graph_c0	11.27655684	94.55983518	5.80E-14	3.347626508	up
c47062.graph_c0	1.219193211	10.63801242	7.07E-12	3.344483749	up
c43084.graph_c0	0.302281175	3.738853279	7.65E-06	3.342933903	up
c46794.graph_c0	1.651100389	14.32105657	6.22E-12	3.338961853	up
c16223.graph_c0	1.993598057	17.61314407	6.03E-11	3.332509292	up
c30434.graph_c0	2.857790919	24.54682245	4.36E-12	3.331438422	up
c47616.graph_c1	21.69419034	181.071516	2.69E-13	3.325252242	up
c48447.graph_c0	0.972609288	8.589469573	1.03E-10	3.324811851	up
c35883.graph_c0	0.346337937	4.686531015	3.61E-05	3.324021834	up
c53869.graph_c0	0.318136829	4.304922891	3.61E-05	3.324021834	up
c40022.graph_c0	0.710895355	6.463170122	9.68E-10	3.322818658	up
c47414.graph_c0	6.633144762	54.58981632	8.95E-14	3.322604802	up
c45849.graph_c0	13.23385066	108.7452506	9.33E-14	3.320585249	up
c14315.graph_c0	0.094704325	2.2826857	0.001157698	3.320336853	up
c31578.graph_c0	0.088502018	2.133189713	0.001157698	3.320336853	up
c53754.graph_c0	0.168780693	4.068169818	0.001157698	3.320336853	up
c55551.graph_c0	0.111818496	2.695193509	0.001157698	3.320336853	up
c61154.graph_c0	0.048848992	1.17742137	0.001157698	3.320336853	up
c48059.graph_c1	1.15190897	10.22913491	6.75E-10	3.303188614	up
c47882.graph_c0	26.4278943	213.7689091	1.41E-13	3.297746751	up
c47260.graph_c0	0.853918722	7.582934098	1.02E-09	3.296560202	up
c18713.graph_c0	0.297483061	4.7173159	0.000223717	3.295550537	up
c25967.graph_c0	0.222185557	3.523291236	0.000223717	3.295550537	up
c36554.graph_c0	0.161171087	2.555758739	0.000223717	3.295550537	up
c41408.graph_c1	0.15415555	2.444510366	0.000223717	3.295550537	up
c41971.graph_c0	0.305445669	4.843582385	0.000223717	3.295550537	up
c47735.graph_c3	20.72834153	166.9133925	1.59E-13	3.290626434	up
c34634.graph_c0	1.392844562	12.20039991	6.15E-10	3.28964192	up
c44827.graph_c2	15.04407574	120.9665407	1.70E-13	3.287481212	up
c44973.graph_c0	3.280726419	26.50124542	3.06E-13	3.285097779	up
c26541.graph_c0	1.028098599	8.658703603	3.48E-11	3.284717157	up
c44620.graph_c0	0.318547973	3.367567468	1.60E-06	3.284654336	up
c35719.graph_c0	3.472239316	28.10139131	8.51E-13	3.277225074	up
c49479.graph_c0	41.21582233	327.6132271	2.38E-13	3.274208386	up
c24435.graph_c0	14.69454095	116.6556926	2.29E-13	3.271062719	up
c29841.graph_c0	84.02822932	662.4916185	6.94E-13	3.26464695	up
c21965.graph_c0	45.43217703	357.9502085	4.10E-13	3.26291833	up
c22076.graph_c0	0.633593993	6.912453269	5.67E-06	3.262073061	up
c48829.graph_c0	2.993712571	24.15167424	5.23E-12	3.255351644	up
c18659.graph_c0	27.70668861	216.9638337	4.22E-13	3.253706391	up
c52014.graph_c0	2.297511053	19.03604063	1.05E-10	3.252171069	up
c19336.graph_c0	0.157404138	3.594275446	0.002009182	3.247807328	up
c24594.graph_c0	0.125174351	2.85831811	0.002009182	3.247807328	up
c35413.graph_c0	0.058338759	1.332147759	0.002009182	3.247807328	up
c37607.graph_c0	0.12798207	2.922431516	0.002009182	3.247807328	up
c53697.graph_c0	0.092486944	2.111911139	0.002009182	3.247807328	up
c54333.graph_c0	0.132267479	3.020287507	0.002009182	3.247807328	up
c55565.graph_c0	0.105827067	2.416528773	0.002009182	3.247807328	up
c55831.graph_c0	0.085410784	1.950329195	0.002009182	3.247807328	up
c47616.graph_c0	21.64291674	169.0617385	3.65E-13	3.2453893	up
c55599.graph_c0	0.144199278	2.195164337	0.000361844	3.239831057	up
c44325.graph_c1	4.424643092	34.43752188	5.01E-13	3.236627927	up
c50382.graph_c0	12.38054943	96.06483345	4.29E-13	3.23598031	up
c50452.graph_c0	4.169845661	32.58417365	8.12E-13	3.235880592	up
c47787.graph_c0	1.791199002	14.90631807	5.05E-10	3.235828356	up
c23128.graph_c0	18.27270267	141.6910926	4.29E-13	3.235458236	up
c13838.graph_c0	0.128675842	1.632374205	8.46E-05	3.234925442	up
c48836.graph_c0	1.365312221	11.14992448	1.45E-10	3.231451796	up
c43436.graph_c0	0.355999653	3.793600262	8.08E-06	3.229204931	up
c34877.graph_c0	2.115247043	16.46052679	1.12E-12	3.227715802	up
c20791.graph_c0	3.734681699	28.93360616	7.27E-13	3.226961737	up
c22496.graph_c0	0.479133974	4.688947743	1.29E-06	3.225972871	up
c38233.graph_c0	0.362641044	3.548913234	1.29E-06	3.225972871	up
c53086.graph_c0	0.930666636	9.107780822	1.29E-06	3.225972871	up
c49389.graph_c0	58.16878831	445.0318869	6.61E-13	3.219363469	up
c49919.graph_c0	10.68847751	81.97568777	6.18E-13	3.217839649	up
c41307.graph_c0	35.09444598	268.1657491	6.21E-13	3.216352984	up
c50359.graph_c0	12.73181452	97.14866941	7.38E-13	3.209689967	up
c53017.graph_c0	1.849738881	15.37001996	2.73E-09	3.208306378	up
c24136.graph_c0	11.90907961	90.55680535	7.05E-13	3.207413828	up
c51886.graph_c0	0.942504498	7.947593749	7.28E-09	3.207358517	up
c21811.graph_c0	25.99216838	196.689699	9.20E-13	3.203863367	up
c37569.graph_c0	0.222256719	2.312019313	1.15E-05	3.195570492	up
c26954.graph_c0	5.603125649	42.86179745	4.20E-12	3.194066515	up
c19553.graph_c0	0.27161856	3.01502003	3.57E-05	3.192498735	up
c16365.graph_c0	0.114689649	1.406447983	0.000130487	3.188225149	up
c51809.graph_c0	3.0768578	24.66875374	1.12E-09	3.182519217	up
c36840.graph_c0	0.097977593	1.429378714	0.000588751	3.181872837	up
c39870.graph_c0	0.238711073	3.482515921	0.000588751	3.181872837	up
c38075.graph_c0	1.137605803	10.26247162	5.03E-07	3.180434586	up
c41215.graph_c0	0.575181955	5.290125376	1.05E-06	3.177052942	up
c49036.graph_c0	25.13761325	186.5525364	2.02E-12	3.176729772	up
c14026.graph_c0	0.073440107	1.583816736	0.003513662	3.171437566	up
c14347.graph_c0	0.077309856	1.667272144	0.003513662	3.171437566	up
c14618.graph_c0	0.10604561	2.286990286	0.003513662	3.171437566	up
c15558.graph_c0	0.157404138	3.394593477	0.003513662	3.171437566	up
c17486.graph_c0	0.161355934	3.479818306	0.003513662	3.171437566	up
c26242.graph_c0	0.286447961	6.177565549	0.003513662	3.171437566	up
c31095.graph_c0	0.092821297	2.001793424	0.003513662	3.171437566	up
c54366.graph_c0	0.105609423	2.277583448	0.003513662	3.171437566	up
c54920.graph_c0	0.128301834	2.766970258	0.003513662	3.171437566	up
c59849.graph_c0	0.082661053	1.782676587	0.003513662	3.171437566	up
c17330.graph_c0	0.316114438	3.208167423	1.65E-05	3.161133157	up
c26821.graph_c0	0.491267005	4.440431462	1.40E-06	3.152556438	up
c26441.graph_c0	0.316872258	3.416849501	5.30E-05	3.152304416	up
c41791.graph_c0	3.131948434	23.46063157	3.25E-11	3.148062311	up
c36969.graph_c0	0.273306328	2.526065044	3.25E-06	3.145646744	up
c40707.graph_c0	0.408008374	3.519659861	4.29E-07	3.142262771	up
c42551.graph_c0	14.12213838	102.4307647	2.52E-12	3.142172725	up
c45864.graph_c0	38.48183027	279.1316228	2.48E-12	3.142116751	up
c22173.graph_c0	0.214491984	2.539630589	0.000202159	3.139962442	up
c53919.graph_c0	0.366696209	3.488915004	8.28E-06	3.136996658	up
c54656.graph_c0	0.447683414	4.259464211	8.28E-06	3.136996658	up
c34346.graph_c1	14.89111145	107.4246647	2.95E-12	3.134526753	up
c50903.graph_c0	2.95769646	23.26312193	8.38E-09	3.129937764	up
c53219.graph_c0	1.081622981	9.10602392	2.88E-07	3.128605935	up
c26039.graph_c0	0.523738638	5.182411839	2.38E-05	3.125853654	up
c32213.graph_c0	0.423531712	4.190860862	2.38E-05	3.125853654	up
c28564.graph_c0	9.528420333	68.34531945	3.07E-12	3.123753466	up
c31887.graph_c0	1.4993483	12.29026286	1.14E-07	3.12341823	up
c16881.graph_c0	0.177616263	2.478552486	0.00096368	3.121488418	up
c22455.graph_c0	0.11911329	1.662170655	0.00096368	3.121488418	up
c37543.graph_c0	0.126757898	1.768847616	0.00096368	3.121488418	up
c54185.graph_c0	0.130627236	1.822842431	0.00096368	3.121488418	up
c44047.graph_c0	0.468087379	4.35462803	1.16E-05	3.105560952	up
c14279.graph_c0	1.329523766	11.13173212	7.18E-07	3.100072819	up
c45840.graph_c1	423.2444342	2969.158043	1.24E-11	3.096096012	up
c35083.graph_c0	3.173030104	22.80996217	5.18E-11	3.094194243	up
c40865.graph_c0	11.39758226	80.08401233	5.15E-12	3.094106023	up
c26966.graph_c0	0.202770093	4.115727267	0.006189371	3.09079806	up
c33646.graph_c1	0.061852169	1.255444793	0.006189371	3.09079806	up
c34274.graph_c0	0.142153488	2.88536134	0.006189371	3.09079806	up
c36495.graph_c0	0.080585544	1.635685593	0.006189371	3.09079806	up
c40781.graph_c0	0.072609372	1.473789192	0.006189371	3.09079806	up
c48086.graph_c1	0.063300822	1.284848847	0.006189371	3.09079806	up
c55233.graph_c0	0.102244994	2.075318434	0.006189371	3.09079806	up
c55242.graph_c0	0.080966725	1.643422623	0.006189371	3.09079806	up
c55406.graph_c0	0.074613902	1.514476164	0.006189371	3.09079806	up
c55687.graph_c0	0.105827067	2.148025576	0.006189371	3.09079806	up
c58291.graph_c0	0.132609043	2.691632916	0.006189371	3.09079806	up
c42022.graph_c1	2.02161158	14.4670005	4.39E-11	3.090527428	up
c43453.graph_c0	1.125910479	9.522156351	1.50E-06	3.089375895	up
c44012.graph_c0	3.521516808	24.70492317	7.09E-12	3.086389921	up
c32843.graph_c0	0.651287999	5.003222012	2.95E-08	3.082605602	up
c49580.graph_c1	19.89447369	138.0813934	7.05E-12	3.077375427	up
c31839.graph_c0	0.168990833	1.536395607	1.63E-05	3.073424989	up
c52212.graph_c0	2.717609232	19.30624184	9.90E-11	3.073199968	up
c50011.graph_c0	24.11659694	168.2679565	1.31E-11	3.072948577	up
c42398.graph_c0	0.505595791	4.081610049	6.02E-07	3.069223583	up
c48149.graph_c0	1.17847531	9.513680204	6.02E-07	3.069223583	up
c48216.graph_c0	0.926964682	9.407535812	0.000118175	3.068391762	up
c35251.graph_c0	5.87788173	41.35953206	7.42E-11	3.064900978	up
c37908.graph_c0	6.021786639	41.9530019	2.49E-11	3.06436257	up
c45723.graph_c0	1.050120823	7.601246019	1.42E-09	3.063374029	up
c54225.graph_c0	0.33214814	2.889333867	8.33E-06	3.060583167	up
c16380.graph_c0	0.23596878	3.14316046	0.001586729	3.058465767	up
c33399.graph_c0	0.115237427	1.534990023	0.001586729	3.058465767	up
c53611.graph_c0	0.636839163	8.482849622	0.001586729	3.058465767	up
c37184.graph_c0	0.552737513	5.188876881	4.97E-05	3.052595987	up
c25600.graph_c0	22.00203714	149.8363926	1.12E-11	3.04906086	up
c31151.graph_c0	3.531669089	24.22556917	2.06E-11	3.047960788	up
c39317.graph_c0	1.345594947	9.782502647	6.72E-09	3.046502831	up
c17246.graph_c0	0.174817673	1.922029875	0.000492255	3.038305453	up
c38125.graph_c0	0.281003553	3.089488694	0.000492255	3.038305453	up
c40957.graph_c0	0.510587889	5.613649698	0.000492255	3.038305453	up
c29082.graph_c0	49.49418347	332.6005275	1.99E-11	3.032909261	up
c35359.graph_c0	3.952157204	26.81512028	3.01E-11	3.030960984	up
c25131.graph_c0	11.78192634	82.57931793	1.18E-09	3.028615493	up
c34640.graph_c0	14.81486016	99.85357824	2.14E-11	3.027091446	up
c37216.graph_c0	0.716662086	5.909496666	6.12E-06	3.02341701	up
c34437.graph_c0	7.798237475	52.31445974	1.98E-11	3.022914006	up
c26592.graph_c0	1.242785922	8.769787197	3.48E-09	3.022210722	up
c28400.graph_c0	6.910350763	46.29875316	2.21E-11	3.019950975	up
c43524.graph_c0	0.508341903	3.8692774	4.35E-07	3.018315206	up
c22670.graph_c0	4.079673155	27.94742739	3.10E-10	3.01755374	up
c39139.graph_c0	0.742753859	5.967603622	3.46E-06	3.017099972	up
c31047.graph_c0	0.610760555	5.578612344	7.22E-05	3.014523255	up
c21654.graph_c0	66.2557528	439.0967778	3.18E-11	3.013272672	up
c52720.graph_c0	1.757109528	13.82016503	2.06E-06	3.011800762	up
c26139.graph_c0	5.434703354	36.21759059	2.74E-11	3.01110553	up
c35071.graph_c0	9.08381609	60.18735232	2.24E-11	3.008463536	up
c15828.graph_c0	1.887608305	14.58534489	1.27E-06	3.007291696	up
c36342.graph_c0	0.50604874	3.910183796	1.27E-06	3.007291696	up
c51106.graph_c0	6.272069776	42.56840415	3.82E-10	3.00419104	up
c46326.graph_c0	0.607433093	5.063851327	1.58E-05	3.00095343	up
c25269.graph_c0	3.00756076	20.00493395	9.22E-11	2.995512048	up
c18575.graph_c0	0.11184894	1.418909111	0.002627743	2.992563775	up
c43442.graph_c0	0.224125026	2.843236978	0.002627743	2.992563775	up
c53308.graph_c0	0.413708165	5.248277595	0.002627743	2.992563775	up
c44687.graph_c1	0.796518163	6.287295997	4.60E-06	2.99218033	up
c16092.graph_c0	0.295554021	3.124484194	0.000773677	2.984658175	up
c17500.graph_c0	0.302518612	3.198111188	0.000773677	2.984658175	up
c26363.graph_c0	0.285688335	3.020187933	0.000773677	2.984658175	up
c43054.graph_c0	0.528779357	5.590053344	0.000773677	2.984658175	up
c43168.graph_c0	0.291637471	3.083079928	0.000773677	2.984658175	up
c53709.graph_c0	0.285159518	3.014597477	0.000773677	2.984658175	up
c27668.graph_c0	11.38221544	74.16049263	3.67E-11	2.982336566	up
c36312.graph_c0	0.251913336	2.237030501	0.000105266	2.975418487	up
c16949.graph_c0	3.361512465	23.79083562	9.61E-08	2.973008457	up
c42092.graph_c0	2.929857633	19.93556507	6.26E-09	2.972517268	up
c31772.graph_c0	0.312094604	2.639475934	4.60E-05	2.972485085	up
c41949.graph_c0	0.403457183	3.198896401	1.12E-05	2.968340719	up
c33914.graph_c0	2.112170578	13.90969116	4.74E-10	2.966053416	up
c23280.graph_c0	0.382073246	2.796322421	8.65E-07	2.962745506	up
c47600.graph_c0	0.462149158	3.382383003	8.65E-07	2.962745506	up
c42626.graph_c0	1.259998518	8.39174046	2.22E-09	2.961297096	up
c48709.graph_c0	20.4199016	130.7032196	5.31E-11	2.96106008	up
c39921.graph_c0	6.78235944	43.36668699	5.27E-11	2.958517142	up
c14857.graph_c0	4.704416243	30.11279736	1.01E-10	2.949033615	up
c48117.graph_c0	20.14071243	128.4456261	8.42E-11	2.946911724	up
c25106.graph_c0	9.432707348	59.76397137	6.66E-11	2.945872377	up
c50045.graph_c0	16.69844906	106.5195798	1.09E-10	2.944171856	up
c36253.graph_c0	0.429582081	3.542274557	6.53E-05	2.937205582	up
c31109.graph_c0	4.185557999	26.62753538	1.75E-10	2.935665243	up
c53589.graph_c0	0.415310855	3.582654274	0.00015397	2.935224168	up
c17681.graph_c0	0.251960924	2.317362123	0.000405179	2.932595077	up
c55357.graph_c0	0.158220118	1.455199097	0.000405179	2.932595077	up
c48701.graph_c0	1.188255583	7.671660975	1.52E-09	2.929329886	up
c36216.graph_c0	0.400933213	4.068972245	0.001221752	2.928938695	up
c41529.graph_c0	0.198143485	2.010909331	0.001221752	2.928938695	up
c47680.graph_c0	0.761584731	5.10122943	4.48E-08	2.925618018	up
c34308.graph_c0	0.15415555	1.857827878	0.004375733	2.923506697	up
c36644.graph_c0	0.111363816	1.342117115	0.004375733	2.923506697	up
c56631.graph_c0	0.122963797	1.48191596	0.004375733	2.923506697	up
c57226.graph_c0	0.102885159	1.239935353	0.004375733	2.923506697	up
c60634.graph_c0	0.171965661	2.072469011	0.004375733	2.923506697	up
c45629.graph_c0	3.542841959	22.32232871	5.42E-10	2.911965453	up
c26211.graph_c0	1.099010471	7.369333659	1.35E-07	2.908354483	up
c35385.graph_c0	3.7242093	24.97241078	1.35E-07	2.908354483	up
c40718.graph_c0	1.00400533	7.111353719	2.77E-06	2.901617847	up
c17279.graph_c0	0.267170604	2.146563421	9.31E-05	2.901041686	up
c26480.graph_c0	0.338124464	2.716637221	9.31E-05	2.901041686	up
c45540.graph_c0	4.432387615	27.86273341	1.41E-09	2.898639062	up
c26542.graph_c0	1.848295357	12.25657813	1.23E-07	2.897816343	up
c48226.graph_c0	0.764200965	5.464234036	4.60E-06	2.897770443	up
c42711.graph_c0	20.15534103	123.4340956	1.54E-10	2.897292596	up
c49845.graph_c0	22.24792972	135.8644674	1.75E-10	2.893911137	up
c15462.graph_c0	0.520553138	4.358446408	0.000225977	2.89387784	up
c26482.graph_c0	0.374702844	3.137282527	0.000225977	2.89387784	up
c45080.graph_c0	0.217662229	1.573912676	7.97E-06	2.893277193	up
c50172.graph_c0	10.99209924	67.54129961	2.56E-10	2.890482353	up
c50683.graph_c0	6.16660012	37.96235236	4.08E-10	2.887446548	up
c16776.graph_c0	0.28559168	2.536099548	0.000615852	2.88433237	up
c21287.graph_c0	0.732938818	6.508613303	0.000615852	2.88433237	up
c33756.graph_c0	0.204949067	1.819980322	0.000615852	2.88433237	up
c34787.graph_c0	0.420707242	3.735947235	0.000615852	2.88433237	up
c38762.graph_c0	0.425060226	3.77460243	0.000615852	2.88433237	up
c46113.graph_c0	0.415742919	3.691863254	0.000615852	2.88433237	up
c46284.graph_c0	0.406213867	3.607243757	0.000615852	2.88433237	up
c56058.graph_c0	0.165086924	1.46599815	0.000615852	2.88433237	up
c59136.graph_c0	0.175977403	1.562707331	0.000615852	2.88433237	up
c52091.graph_c0	2.990683204	18.65365255	2.48E-09	2.882882911	up
c38902.graph_c0	0.546852772	4.075688598	2.83E-05	2.881571283	up
c22508.graph_c0	1.138176444	7.523395494	3.43E-07	2.875769359	up
c41462.graph_c0	4.797943298	29.34073976	5.75E-10	2.875761229	up
c36722.graph_c0	0.339040285	2.580627144	5.88E-05	2.873748314	up
c26281.graph_c0	1.400647981	9.020950269	7.59E-08	2.873451222	up
c39293.graph_c0	0.234399796	2.279746283	0.00193826	2.870980475	up
c41998.graph_c0	0.516178131	3.428178227	6.72E-07	2.867650509	up
c19639.graph_c0	20.94415894	125.2313202	3.33E-10	2.864320745	up
c45326.graph_c0	0.525577258	4.11158946	0.000133119	2.863947915	up
c53917.graph_c0	0.353648469	2.766591014	0.000133119	2.863947915	up
c51715.graph_c0	5.60792326	33.84041745	5.09E-10	2.861328863	up
c43245.graph_c0	0.538112673	3.521019261	4.13E-07	2.861327172	up
c42834.graph_c0	3.443011996	20.79445416	5.60E-10	2.861277885	up
c22360.graph_c0	1.279381391	9.19708927	1.95E-05	2.860685206	up
c49669.graph_c0	11.40134337	68.60367279	4.05E-10	2.86063444	up
c43086.graph_c0	49.70080119	296.3418248	3.12E-10	2.859461111	up
c26003.graph_c0	0.91804346	6.308383068	4.56E-06	2.858801797	up
c54465.graph_c0	0.217364637	1.764784048	0.000332785	2.851311514	up
c14874.graph_c0	0.109581481	1.251129842	0.00732287	2.850977172	up
c17802.graph_c0	0.121941811	1.392252023	0.00732287	2.850977172	up
c20006.graph_c0	0.382863194	4.371282094	0.00732287	2.850977172	up
c25705.graph_c0	0.181380449	2.070883601	0.00732287	2.850977172	up
c31545.graph_c0	0.128986665	1.472685558	0.00732287	2.850977172	up
c33582.graph_c0	0.296623879	3.386657872	0.00732287	2.850977172	up
c35379.graph_c0	0.320696493	3.661503268	0.00732287	2.850977172	up
c37486.graph_c0	0.26939212	3.07574342	0.00732287	2.850977172	up
c40055.graph_c0	0.297483061	3.396467448	0.00732287	2.850977172	up
c54290.graph_c0	0.296623879	3.386657872	0.00732287	2.850977172	up
c54735.graph_c0	0.154852844	1.768008717	0.00732287	2.850977172	up
c42566.graph_c1	2.201487304	13.35886428	4.50E-09	2.843407997	up
c18808.graph_c0	1.872567623	11.54770721	2.97E-08	2.838120655	up
c47006.graph_c0	1.899892788	11.31565135	1.03E-09	2.837959462	up
c25995.graph_c0	0.348600892	2.985073117	0.000939733	2.834399076	up
c42398.graph_c1	0.426826747	3.654921936	0.000939733	2.834399076	up
c53100.graph_c0	1.914434918	11.9633054	1.09E-07	2.833879944	up
c34836.graph_c0	1.483397875	9.095511055	3.33E-08	2.829918625	up
c22952.graph_c0	0.789769424	5.373810513	1.01E-05	2.827830875	up
c35511.graph_c0	0.365318734	2.485730126	1.01E-05	2.827830875	up
c50437.graph_c0	10.23242993	61.22288135	4.15E-09	2.827686067	up
c22585.graph_c1	0.727977402	5.541047262	0.000190867	2.825875183	up
c41797.graph_c0	0.463064394	3.524644699	0.000190867	2.825875183	up
c47831.graph_c0	2.890808814	17.02466695	1.01E-09	2.824842443	up
c18758.graph_c0	37.23229886	216.5482372	6.05E-10	2.824107805	up
c44016.graph_c0	5.499999106	32.14076653	5.50E-10	2.82343141	up
c23093.graph_c0	11.28532016	65.68743016	5.07E-10	2.821286031	up
c40000.graph_c0	0.811240536	5.788884388	5.30E-05	2.820683041	up
c41794.graph_c1	0.500850015	3.573986631	5.30E-05	2.820683041	up
c43085.graph_c0	0.370692192	2.645200955	5.30E-05	2.820683041	up
c53214.graph_c0	0.809897105	5.779297875	5.30E-05	2.820683041	up
c20300.graph_c1	91.62862652	529.3081602	1.01E-09	2.815388411	up
c49388.graph_c0	19.05406784	110.062852	7.41E-10	2.814409824	up
c16046.graph_c0	0.282549709	2.628566668	0.003088596	2.810596056	up
c26962.graph_c0	0.328306576	3.054243893	0.003088596	2.810596056	up
c36321.graph_c0	0.454116784	4.224659251	0.003088596	2.810596056	up
c55236.graph_c0	0.248784099	2.314444397	0.003088596	2.810596056	up
c39695.graph_c0	5.265261332	30.51605453	8.52E-10	2.808117131	up
c39688.graph_c0	2.041573414	12.62589948	2.66E-07	2.807646139	up
c38872.graph_c0	0.127916397	1.00609876	0.000491727	2.807450999	up
c54030.graph_c0	0.334655357	2.632159346	0.000491727	2.807450999	up
c54036.graph_c0	0.158469865	1.246410457	0.000491727	2.807450999	up
c43866.graph_c0	0.443105755	3.212122118	0.00011523	2.80567654	up
c41794.graph_c0	0.370591568	2.478868837	1.32E-05	2.803743379	up
c22118.graph_c1	76.85888333	440.2604069	1.34E-09	2.803371253	up
c42975.graph_c0	0.919226467	6.010030511	5.74E-06	2.803158879	up
c38961.graph_c1	3.335640992	20.48082138	2.39E-07	2.801458371	up
c44088.graph_c0	1.664125798	9.866162438	1.62E-08	2.80044969	up
c51926.graph_c0	2.827248167	17.24341586	2.16E-07	2.795686222	up
c39182.graph_c0	27.16512745	155.0020406	8.06E-10	2.794759402	up
c49824.graph_c0	13.37460517	76.89066827	1.24E-09	2.79414092	up
c18392.graph_c0	10.66343032	61.02435046	9.07E-10	2.793029653	up
c26760.graph_c0	0.817016442	5.355055129	9.74E-06	2.792096595	up
c47025.graph_c0	0.798758204	4.863839947	2.79E-07	2.789622781	up
c28891.graph_c0	8.887422282	50.53519184	8.60E-10	2.788633697	up
c24913.graph_c0	3.341757307	19.37981159	5.28E-09	2.787850289	up
c16226.graph_c0	0.213782086	1.582015777	0.000274469	2.786770414	up
c39173.graph_c0	0.256281374	1.896516139	0.000274469	2.786770414	up
c42913.graph_c0	0.301408837	2.230465353	0.000274469	2.786770414	up
c43892.graph_c0	0.3905158	2.889868688	0.000274469	2.786770414	up
c24059.graph_c0	13.9935487	79.42811993	9.65E-10	2.783454948	up
c48284.graph_c0	21.46682765	121.6355598	9.39E-10	2.782978604	up
c31572.graph_c0	0.266335728	2.196167663	0.001439443	2.782675381	up
c33547.graph_c0	0.272338814	2.24566828	0.001439443	2.782675381	up
c44377.graph_c0	0.453195004	3.736983467	0.001439443	2.782675381	up
c52977.graph_c0	0.986296475	8.132864625	0.001439443	2.782675381	up
c56173.graph_c0	0.383048828	3.158567781	0.001439443	2.782675381	up
c50295.graph_c0	11.07549692	62.81315349	9.77E-10	2.782411487	up
c21862.graph_c1	74.47575921	420.1373881	2.21E-09	2.781496968	up
c32168.graph_c0	0.838234877	5.157392349	8.97E-07	2.780115896	up
c35099.graph_c0	10.46025949	58.98876294	1.25E-09	2.779551612	up
c27071.graph_c0	0.702369702	4.617114509	1.73E-05	2.779246875	up
c47436.graph_c0	1.297069007	7.869563378	4.89E-07	2.775956752	up
c39943.graph_c0	0.558013756	3.775429278	4.77E-05	2.775621628	up
c41910.graph_c0	0.352678671	2.49269113	0.00016188	2.770397037	up
c52994.graph_c0	0.50187884	3.547220279	0.00016188	2.770397037	up
c45453.graph_c0	0.93145191	5.501985399	1.27E-07	2.767828159	up
c46574.graph_c0	1.395801195	8.183529606	7.14E-08	2.767707884	up
c43140.graph_c0	38.33415795	214.2272457	1.58E-09	2.766617741	up
c19293.graph_c0	0.720743403	5.485985205	0.000728998	2.762215123	up
c43654.graph_c0	0.282701111	2.151797859	0.000728998	2.762215123	up
c30217.graph_c0	19.36101834	107.9788994	1.38E-09	2.761908268	up
c44903.graph_c0	0.794253505	4.652673545	1.10E-07	2.760507844	up
c18444.graph_c0	41.09082809	228.1920003	1.79E-09	2.757417306	up
c44393.graph_c0	0.967525453	5.594647405	4.71E-08	2.757402695	up
c52787.graph_c0	3.75498646	22.22991808	3.05E-07	2.75670933	up
c28702.graph_c0	13.33008452	74.03878821	1.57E-09	2.756584545	up
c51383.graph_c0	5.610842564	32.46448656	5.75E-08	2.755430969	up
c26384.graph_c0	0.655883777	4.235892568	2.26E-05	2.754327233	up
c26560.graph_c0	1.138293538	7.351438329	2.26E-05	2.754327233	up
c46113.graph_c2	6.212394244	34.69227212	2.04E-09	2.754277164	up
c27103.graph_c0	0.142480858	1.265252683	0.004941835	2.747573405	up
c37142.graph_c0	0.152948758	1.358209305	0.004941835	2.747573405	up
c55040.graph_c0	0.208398709	1.850613691	0.004941835	2.747573405	up
c17722.graph_c0	0.207868654	1.49430544	0.000395838	2.746576096	up
c44240.graph_c0	2.332684432	13.15657589	1.08E-08	2.746499862	up
c49894.graph_c0	41.77982973	229.8802686	1.85E-09	2.741741294	up
c45829.graph_c0	4.244512408	23.72573349	6.57E-09	2.741606957	up
c51549.graph_c0	7.038219716	38.83348759	3.93E-09	2.732164841	up
c26024.graph_c0	0.378817299	3.003533816	0.002213019	2.729028104	up
c32378.graph_c0	0.18910001	1.499319795	0.002213019	2.729028104	up
c41594.graph_c0	0.366110157	2.902782535	0.002213019	2.729028104	up
c27549.graph_c0	1.051423545	6.669148817	2.97E-05	2.728969578	up
c45337.graph_c0	14.64337896	82.6061603	5.32E-08	2.726974036	up
c35000.graph_c0	5.091349433	28.50805464	2.78E-08	2.726529213	up
c39752.graph_c0	0.397501217	2.479316291	2.11E-05	2.722157026	up
c35963.graph_c0	0.615342986	3.707947447	5.35E-06	2.72098861	up
c32081.graph_c0	0.93602118	5.521554136	1.88E-06	2.720241539	up
c30384.graph_c0	25.84144708	140.4956088	2.79E-09	2.7199618	up
c49553.graph_c0	40.3546008	218.0115761	3.14E-09	2.717167688	up
c17278.graph_c0	0.351131149	2.583568951	0.001084278	2.715514829	up
c17431.graph_c0	2.603177155	14.49375836	4.04E-08	2.715163604	up
c51153.graph_c0	5.245072299	28.52171552	3.99E-09	2.71497944	up
c18964.graph_c0	27.07250789	145.2696875	3.38E-09	2.706445205	up
c44460.graph_c0	0.381686949	2.663132077	0.000572518	2.705229768	up
c43444.graph_c0	0.887000442	5.063596089	7.36E-07	2.701355239	up
c34727.graph_c0	1.667683588	9.227676567	7.85E-08	2.699281681	up
c16828.graph_c1	3.012539546	17.12683322	6.46E-07	2.69894545	up
c42555.graph_c0	14.61688663	77.99292798	4.01E-09	2.698895468	up
c22650.graph_c0	0.711465208	4.770677478	0.000321948	2.69713937	up
c39083.graph_c0	0.807329304	4.722576589	4.16E-06	2.695161536	up
c43940.graph_c0	20.96481552	111.5079345	4.22E-09	2.694049011	up
c52605.graph_c0	2.129187747	12.36808086	3.36E-06	2.692119257	up
c34535.graph_c0	1.813804495	10.4694671	2.74E-06	2.689345986	up
c50700.graph_c0	9.381377069	49.82258392	5.72E-09	2.683178665	up
c16498.graph_c0	0.237654193	2.009911471	0.00793528	2.681671413	up
c17532.graph_c0	0.202642066	1.713803603	0.00793528	2.681671413	up
c31221.graph_c0	0.361426844	3.056693208	0.00793528	2.681671413	up
c33207.graph_c0	0.132779344	1.122953994	0.00793528	2.681671413	up
c44483.graph_c0	0.281846682	2.383660354	0.00793528	2.681671413	up
c53162.graph_c0	0.395783008	3.347253399	0.00793528	2.681671413	up
c40204.graph_c1	3.124522418	16.94845202	5.33E-08	2.680977785	up
c49977.graph_c0	32.250976	169.8418828	5.88E-09	2.680659504	up
c44989.graph_c0	1.786804891	9.752211496	1.49E-07	2.674680551	up
c36392.graph_c0	0.326960037	2.488677547	0.003414149	2.673308623	up
c41319.graph_c0	0.278241339	2.117852018	0.003414149	2.673308623	up
c43392.graph_c1	0.407357813	3.100630445	0.003414149	2.673308623	up
c44606.graph_c1	1.030506135	5.823400809	2.26E-06	2.670033144	up
c34789.graph_c0	58.89275453	307.3123626	1.28E-08	2.668971986	up
c25847.graph_c0	1.059887016	7.529572252	0.001617793	2.667252122	up
c31130.graph_c0	0.22322286	1.585803603	0.001617793	2.667252122	up
c39920.graph_c0	0.274833424	1.952451621	0.001617793	2.667252122	up
c49485.graph_c0	68.45463105	355.9206438	8.72E-09	2.66273093	up
c26966.graph_c1	0.436891731	2.955937582	0.000830394	2.662663442	up
c35301.graph_c0	0.237879879	1.609456128	0.000830394	2.662663442	up
c37763.graph_c0	1.525568287	8.765892936	7.97E-06	2.662169985	up
c52201.graph_c0	1.459738809	9.523625759	0.000455754	2.659066638	up
c26400.graph_c0	1.358921653	7.434405282	5.47E-07	2.658250619	up
c46588.graph_c0	12.67548976	65.50644223	7.71E-09	2.651461102	up
c16860.graph_c0	17.73778511	91.73497809	7.66E-09	2.650533225	up
c42968.graph_c0	1.158709587	6.352207046	1.03E-06	2.650297183	up
c16828.graph_c0	3.529683657	18.8843651	1.67E-07	2.649917814	up
c47433.graph_c0	5.348420877	27.70531647	9.28E-09	2.648265528	up
c47870.graph_c0	8.668045181	44.6989668	8.30E-09	2.64583478	up
c47447.graph_c1	0.703276967	4.014778723	1.29E-05	2.644430364	up
c46931.graph_c0	1.288455513	6.838327798	1.52E-07	2.641748544	up
c38491.graph_c0	0.692141163	3.831474475	3.23E-06	2.640707673	up
c43310.graph_c0	1.542682394	8.121707147	8.70E-08	2.63956785	up
c16854.graph_c0	4.125099594	21.43670191	4.40E-08	2.632604298	up
c32316.graph_c0	29.85240626	151.9065406	1.47E-08	2.631792476	up
c49555.graph_c0	27.60149828	140.501147	1.11E-08	2.630268069	up
c26639.graph_c0	0.848555131	4.844124353	2.97E-05	2.624050498	up
c41225.graph_c0	0.449966492	2.682876848	0.000137712	2.622292037	up
c42178.graph_c0	0.615209368	3.728821483	0.000220124	2.621654906	up
c36029.graph_c0	0.642667283	3.974509301	0.000367771	2.620891965	up
c49577.graph_c0	29.82187	150.6595479	1.41E-08	2.620296106	up
c13712.graph_c0	0.322319774	2.044464906	0.00064677	2.619961869	up
c16256.graph_c0	0.557936287	3.656939346	0.001207727	2.618802927	up
c16890.graph_c0	0.492793301	3.229965957	0.001207727	2.618802927	up
c13732.graph_c0	0.288417184	1.97577551	0.002421072	2.617318828	up
c13951.graph_c0	0.441748756	3.026159408	0.002421072	2.617318828	up
c14186.graph_c0	0.374156813	2.563126987	0.002421072	2.617318828	up
c50671.graph_c0	10.09876642	51.42287803	2.30E-08	2.616397321	up
c44433.graph_c0	1.648183324	8.540695778	1.26E-07	2.616120788	up
c32288.graph_c0	3.570557385	18.9950474	1.07E-06	2.615848345	up
c17660.graph_c0	0.363402692	2.650810555	0.005283762	2.615350403	up
c53544.graph_c0	0.38091778	2.778572899	0.005283762	2.615350403	up
c52673.graph_c0	2.982922547	15.91939342	1.40E-06	2.614975267	up
c35278.graph_c0	36.61733239	184.0443957	1.46E-08	2.611804238	up
c53033.graph_c0	2.719060951	14.32017338	9.54E-07	2.606234683	up
c46697.graph_c0	0.737950651	3.939672836	3.73E-06	2.598183883	up
c41072.graph_c0	1.227766645	6.418942791	1.09E-06	2.59577239	up
c49412.graph_c0	71.34079896	352.7969941	3.19E-08	2.590961626	up
c41440.graph_c0	71.7265274	354.5721593	3.37E-08	2.590526153	up
c16386.graph_c0	3.077568723	15.78287833	3.49E-07	2.590426983	up
c35796.graph_c0	6.594415428	33.34794969	1.08E-07	2.589295642	up
c43092.graph_c0	3.611837926	18.21607089	8.41E-08	2.589236277	up
c38864.graph_c0	3.710460945	18.51023106	3.43E-08	2.587370676	up
c36245.graph_c0	0.770407711	4.642339912	0.000512005	2.584728069	up
c40463.graph_c0	626.7293781	3074.787003	4.32E-08	2.579755066	up
c44497.graph_c0	21.25453891	104.3906199	2.61E-08	2.579457518	up
c49466.graph_c0	44.04183487	215.9619678	3.58E-08	2.578564211	up
c21523.graph_c0	7.563771602	37.9701962	1.41E-07	2.577277355	up
c39486.graph_c0	5.434809777	26.8502738	3.78E-08	2.574781247	up
c24097.graph_c0	17.89869484	87.71072822	2.49E-08	2.574123801	up
c51766.graph_c0	4.400152317	21.73655904	4.11E-08	2.573593165	up
c22554.graph_c0	0.679792507	4.311904001	0.001761151	2.57356705	up
c40018.graph_c0	11.60251483	56.72864725	2.79E-08	2.57259317	up
c49677.graph_c0	6.652983188	33.45831606	2.72E-07	2.570920946	up
c51702.graph_c0	4.997715421	25.78296178	2.18E-06	2.56940085	up
c42601.graph_c0	5.325128275	26.49530953	1.30E-07	2.567766193	up
c16480.graph_c0	2.766784803	14.28177205	2.54E-06	2.567433881	up
c39042.graph_c0	0.496790939	2.669192813	2.33E-05	2.56709054	up
c18227.graph_c0	5.133947689	25.38700288	8.36E-08	2.56593117	up
c30387.graph_c0	0.606647835	4.001867467	0.0036333	2.565595133	up
c41311.graph_c0	0.375250471	2.475410881	0.0036333	2.565595133	up
c44404.graph_c1	2.688305661	14.10652568	7.99E-06	2.56467501	up
c35102.graph_c0	1.124613207	5.920712623	1.28E-05	2.558689223	up
c31199.graph_c0	0.382196715	2.208772584	0.00041156	2.555152336	up
c31818.graph_c0	0.663808991	3.836252491	0.00041156	2.555152336	up
c41541.graph_c0	1.166579331	6.74183828	0.00041156	2.555152336	up
c14794.graph_c0	0.292089507	2.037986724	0.008198804	2.554965985	up
c35704.graph_c0	0.373309532	2.604680596	0.008198804	2.554965985	up
c56159.graph_c0	0.316384184	2.207497195	0.008198804	2.554965985	up
c60226.graph_c0	0.260261399	1.815913491	0.008198804	2.554965985	up
c16952.graph_c0	2.712868311	13.5063775	3.99E-07	2.553958102	up
c49425.graph_c0	50.49353424	243.3994148	4.07E-08	2.552761597	up
c42839.graph_c0	109.2357713	525.7623574	6.57E-08	2.552143262	up
c16704.graph_c0	0.435400975	2.379341492	8.98E-05	2.550194417	up
c40305.graph_c0	0.938841964	5.161040852	0.000134553	2.544433598	up
c41293.graph_c0	0.362432325	1.992377957	0.000134553	2.544433598	up
c47545.graph_c0	3.71942073	18.24924279	2.42E-07	2.543390519	up
c51561.graph_c0	7.740571687	38.18750443	4.46E-07	2.541751136	up
c32066.graph_c0	3.030966941	14.97973997	6.53E-07	2.538581213	up
c14597.graph_c0	0.634517805	3.512489796	0.000208444	2.537768531	up
c48412.graph_c0	12.85906289	61.6689813	5.36E-08	2.5359191	up
c22382.graph_c0	41.90122918	200.3292904	4.65E-08	2.535091804	up
c26528.graph_c0	2.806050082	13.55438979	1.20E-07	2.533738247	up
c44678.graph_c0	0.570794486	2.929340128	1.15E-05	2.533103318	up
c17076.graph_c0	3.027384468	14.87180952	7.90E-07	2.528828257	up
c47653.graph_c0	0.680083779	3.552501262	3.61E-05	2.52723198	up
c16936.graph_c0	0.425429982	2.608540276	0.002574559	2.526866757	up
c17313.graph_c0	0.783514281	4.804147909	0.002574559	2.526866757	up
c49349.graph_c0	83.72709452	395.2957789	8.16E-08	2.52388064	up
c52620.graph_c0	1.261914956	7.114924164	0.0005644	2.520715001	up
c52981.graph_c0	1.071708871	6.04250493	0.0005644	2.520715001	up
c34419.graph_c0	14.68489272	69.27864583	5.76E-08	2.517959102	up
c54169.graph_c0	0.767175418	4.136245568	0.000176441	2.51715826	up
c45525.graph_c0	6.957856421	32.99246731	8.77E-08	2.51599008	up
c49323.graph_c0	43.54346348	203.6914598	9.20E-08	2.510306583	up
c37457.graph_c0	0.244788979	1.397420403	0.000998731	2.509561565	up
c43561.graph_c0	0.428948135	2.448724933	0.000998731	2.509561565	up
c47491.graph_c0	0.696728809	3.977397424	0.000998731	2.509561565	up
c36236.graph_c0	11.21693685	52.53214422	6.67E-08	2.508736289	up
c26747.graph_c0	0.522429812	2.831756005	0.000277167	2.508261719	up
c39698.graph_c0	9.581640846	44.8413061	6.77E-08	2.50771789	up
c47498.graph_c0	0.757301398	3.980076526	0.000101406	2.507443935	up
c38468.graph_c0	1.220149715	5.998014836	3.78E-06	2.50555201	up
c47646.graph_c0	4.082956218	19.7767095	1.32E-06	2.505110122	up
c39638.graph_c0	41.70834852	194.4888842	7.83E-08	2.504248459	up
c42606.graph_c0	16.40730219	76.3059605	7.76E-08	2.49888835	up
c49257.graph_c0	97.80394708	454.4842255	7.91E-08	2.497757146	up
c49347.graph_c0	96.91549526	448.8013984	1.52E-07	2.496452146	up
c17295.graph_c0	0.30024363	1.741199152	0.001874799	2.495854897	up
c45308.graph_c0	0.577208268	2.97778834	8.91E-05	2.491902019	up
c46335.graph_c0	8.93353823	41.24481364	9.10E-08	2.487081446	up
c44033.graph_c0	0.918376388	5.048536643	0.000775465	2.485435499	up
c26186.graph_c0	20.25506339	93.17213769	9.78E-08	2.482580381	up
c42875.graph_c0	1.247353624	5.987404654	3.08E-06	2.481721663	up
c49751.graph_c0	26.77899598	122.8452825	1.17E-07	2.481149061	up
c53334.graph_c0	1.13355649	5.572339657	1.49E-05	2.480821358	up
c42293.graph_c0	0.931777186	4.524387145	7.34E-06	2.480269566	up
c17576.graph_c0	0.574573243	3.401534533	0.003772222	2.47860405	up
c20165.graph_c0	0.200561866	1.187347518	0.003772222	2.47860405	up
c43875.graph_c0	0.430783322	2.550282955	0.003772222	2.47860405	up
c54605.graph_c0	0.333368486	1.973576792	0.003772222	2.47860405	up
c34712.graph_c1	690.0549913	3154.139938	7.49E-07	2.478492445	up
c52600.graph_c0	2.01558175	10.69272185	0.000369137	2.478138794	up
c52889.graph_c0	1.286009438	6.822318777	0.000369137	2.478138794	up
c36139.graph_c0	1.592648124	7.88927506	2.61E-05	2.477810896	up
c49294.graph_c0	388.7575711	1776.246114	2.97E-07	2.477526458	up
c22664.graph_c0	4.778735394	22.11518207	2.08E-07	2.476196818	up
c50719.graph_c0	13.76716513	63.24954263	1.19E-07	2.475834983	up
c47205.graph_c0	53.34434427	243.4045525	1.90E-07	2.474937723	up
c48157.graph_c0	1.417477883	6.95826826	1.89E-05	2.474588149	up
c47296.graph_c0	1.64958323	7.791788032	1.64E-06	2.472683721	up
c35426.graph_c0	0.806367934	4.475422207	0.001399152	2.470456797	up
c42956.graph_c0	0.409489556	2.272707752	0.001399152	2.470456797	up
c50913.graph_c0	7.762448484	35.85938825	2.85E-07	2.470042718	up
c51155.graph_c0	7.116275803	32.96619565	3.83E-07	2.469554677	up
c27349.graph_c0	21.83028848	99.26853637	1.26E-07	2.466673567	up
c52361.graph_c0	2.015386825	9.554013903	3.45E-06	2.465605297	up
c35579.graph_c0	0.42361207	2.257045542	0.000612959	2.464963996	up
c45157.graph_c0	0.569793792	3.035915712	0.000612959	2.464963996	up
c47509.graph_c0	3.613286668	16.49632965	1.82E-07	2.462169843	up
c40933.graph_c0	1.406230661	7.135743988	0.000167247	2.458027789	up
c13663.graph_c0	0.252905873	1.54000758	0.008239685	2.456228375	up
c35415.graph_c0	0.40041425	2.438223251	0.008239685	2.456228375	up
c43237.graph_c0	0.530228048	3.228692168	0.008239685	2.456228375	up
c53553.graph_c0	0.577970533	3.519408193	0.008239685	2.456228375	up
c46264.graph_c0	21.4313081	96.40567842	1.66E-07	2.452165271	up
c51729.graph_c0	1.929783012	10.84163642	0.002684803	2.451994382	up
c40588.graph_c0	0.940955939	4.419883645	4.52E-06	2.450782453	up
c45600.graph_c1	1.258478743	6.740772613	0.001067413	2.449271603	up
c42305.graph_c0	3.40111368	15.82032076	2.54E-06	2.448409436	up
c46943.graph_c0	0.615068692	3.192024058	0.0004924	2.447373477	up
c49404.graph_c0	37.20581674	166.6969116	1.76E-07	2.445842706	up
c23791.graph_c0	6.139156246	28.21589504	1.17E-06	2.445461449	up
c43978.graph_c0	1.417787746	6.910399948	5.67E-05	2.443361168	up
c21510.graph_c0	10.95013572	49.56992946	5.25E-07	2.438182416	up
c35509.graph_c0	5.154961914	23.15578121	2.77E-07	2.437608712	up
c52737.graph_c0	5.603281276	25.84832681	3.20E-06	2.435314855	up
c18733.graph_c0	35.41409476	157.2413976	2.37E-07	2.434139488	up
c36065.graph_c0	1.374137703	7.147214534	0.000830563	2.431329557	up
c35904.graph_c0	0.708016145	3.817286855	0.001963863	2.430262478	up
c55348.graph_c0	0.478673791	2.580781786	0.001963863	2.430262478	up
c49968.graph_c0	29.64128102	131.0598975	2.48E-07	2.427736292	up
c39977.graph_c0	5.320775089	24.39169918	3.58E-06	2.426348158	up
c39234.graph_c0	3.231562107	14.42784126	4.09E-07	2.425191255	up
c24325.graph_c0	25.41254235	112.0683091	3.17E-07	2.425122668	up
c23811.graph_c0	10.61512363	46.9124343	2.33E-07	2.423133219	up
c43134.graph_c0	1.799245535	8.727253173	0.00010979	2.422484043	up
c43998.graph_c0	1.286398781	6.239686374	0.00010979	2.422484043	up
c51705.graph_c0	3.5165194	17.05690218	0.00010979	2.422484043	up
c26244.graph_c0	0.565449953	2.773662485	0.000183689	2.420813468	up
c44482.graph_c0	2.223379974	11.06530068	0.000331566	2.418699292	up
c51332.graph_c0	2.864753114	12.75467601	6.12E-07	2.416564443	up
c49567.graph_c0	67.25763904	295.1078317	2.80E-07	2.416203714	up
c44902.graph_c0	0.887231461	4.10276261	1.24E-05	2.415962503	up
c45315.graph_c0	2.414709601	11.16617332	1.24E-05	2.415962503	up
c26052.graph_c0	21.92608887	95.80828369	3.33E-07	2.411078551	up
c32019.graph_c0	36.61990394	159.8270183	5.53E-07	2.411036308	up
c18184.graph_c0	4.099717655	18.52812735	3.40E-06	2.410538704	up
c45770.graph_c0	17.27970831	75.4662019	3.45E-07	2.410509143	up
c40454.graph_c0	3.219507088	14.31947146	9.85E-07	2.409081244	up
c29485.graph_c0	220.335175	959.9452072	9.26E-07	2.408984299	up
c22045.graph_c1	1.232654979	6.031564331	0.00027722	2.406858792	up
c33880.graph_c0	0.355820637	1.934537055	0.003852051	2.406758505	up
c49360.graph_c0	1.726704441	8.003703085	2.63E-05	2.404778225	up
c38384.graph_c0	1.180731258	5.41165492	1.44E-05	2.403295572	up
c20705.graph_c0	2.302586919	10.71051046	3.62E-05	2.402305338	up
c47347.graph_c0	5.183417486	22.61101776	3.67E-07	2.40017408	up
c30626.graph_c0	3.360243811	14.78653775	8.93E-07	2.397752876	up
c16652.graph_c0	0.891163701	4.522100248	0.001127234	2.396892222	up
c26414.graph_c0	1.138009174	5.774687142	0.001127234	2.396892222	up
c42753.graph_c0	13.12362382	56.91311329	4.15E-07	2.391685428	up
c16416.graph_c0	4.318967099	18.70422846	3.95E-07	2.391133707	up
c22654.graph_c0	0.695218684	3.392116766	0.00043225	2.390898339	up
c49265.graph_c0	475.9924229	2045.84817	2.17E-06	2.389664812	up
c45319.graph_c0	12.33103392	53.16645123	3.81E-07	2.389012178	up
c16724.graph_c0	0.607503671	3.179036875	0.002761394	2.388916151	up
c26545.graph_c0	0.584179013	3.056980087	0.002761394	2.388916151	up
c44799.graph_c1	0.386156138	2.020736106	0.002761394	2.388916151	up
c53494.graph_c0	0.648756704	3.394911969	0.002761394	2.388916151	up
c54797.graph_c0	0.338331459	1.770471909	0.002761394	2.388916151	up
c26258.graph_c0	1.0397282	4.946224186	0.000200106	2.386871018	up
c35059.graph_c0	2.312850225	10.38818768	9.82E-06	2.386839427	up
c15712.graph_c0	13.61931191	58.70899013	4.08E-07	2.385819716	up
c19174.graph_c0	1.470088448	7.290241939	0.00088015	2.383801808	up
c45088.graph_c0	2.728294375	12.20492557	9.49E-06	2.382785236	up
c48827.graph_c0	40.00288219	171.0347913	5.92E-07	2.380381026	up
c18109.graph_c0	6.209843664	27.20292927	2.49E-06	2.378511771	up
c49755.graph_c0	24.81513859	105.9316833	5.31E-07	2.377280527	up
c36484.graph_c0	0.4804971	2.641408522	0.008143345	2.376947061	up
c47234.graph_c0	0.213338011	1.172770533	0.008143345	2.376947061	up
c57138.graph_c0	0.17828018	0.980049176	0.008143345	2.376947061	up
c45686.graph_c0	0.720222806	3.334897112	9.44E-05	2.376738117	up
c16150.graph_c0	0.616851612	3.130137399	0.002032894	2.374105099	up
c26887.graph_c0	0.829394924	4.20866221	0.002032894	2.374105099	up
c32102.graph_c0	3.627801197	15.82880421	2.47E-06	2.37395133	up
c50472.graph_c0	18.71160353	79.6818079	5.05E-07	2.372454408	up
c43824.graph_c0	0.867570974	4.108889741	0.000299313	2.371397322	up
c52596.graph_c0	0.618311295	2.810716839	5.19E-05	2.369662062	up
c45470.graph_c0	17.4598065	73.88750707	6.05E-07	2.364267981	up
c53426.graph_c0	1.853125242	8.860948358	0.000564229	2.362551112	up
c46826.graph_c0	2.43291631	10.53289576	3.23E-06	2.361027794	up
c28148.graph_c0	0.318191273	1.672287442	0.005535807	2.360058212	up
c41148.graph_c0	0.471590834	2.478494842	0.005535807	2.360058212	up
c48505.graph_c2	0.411174041	2.160968079	0.005535807	2.360058212	up
c44196.graph_c0	14.26851198	60.22435336	5.94E-07	2.359011613	up
c42790.graph_c0	7.777999577	32.79560992	6.02E-07	2.356637628	up
c25951.graph_c0	1.402547823	6.20046535	2.02E-05	2.356472598	up
c40705.graph_c0	11.01346122	46.40113517	6.12E-07	2.355309007	up
c35114.graph_c0	96.3559361	406.3338212	6.25E-07	2.354730985	up
c38669.graph_c0	0.378134872	1.781741701	0.000461741	2.353808003	up
c53704.graph_c0	0.588875228	2.852348568	0.001179291	2.350933678	up
c16161.graph_c0	6.528567851	27.527221	8.99E-07	2.347780548	up
c26588.graph_c0	16.64419578	69.76349061	6.84E-07	2.34733198	up
c51740.graph_c0	3.083742775	13.1586062	2.55E-06	2.34727089	up
c32086.graph_c0	0.752778321	3.501557318	0.000382715	2.346039667	up
c46410.graph_c0	1.089618188	5.068371966	0.000382715	2.346039667	up
c38941.graph_c0	34.40200171	144.7082753	9.53E-07	2.3441844	up
c17820.graph_c0	0.441660738	2.101080864	0.000924764	2.341699628	up
c46563.graph_c0	2.742735339	11.56064696	1.34E-06	2.34166777	up
c31960.graph_c0	0.989634698	4.550987374	0.00032091	2.3390916	up
c14650.graph_c0	0.660017042	3.256142407	0.002812088	2.335000331	up
c24366.graph_c0	1.054590484	5.202739589	0.002812088	2.335000331	up
c35908.graph_c0	0.531082281	2.620052857	0.002812088	2.335000331	up
c44859.graph_c0	1.984983608	8.68323656	4.09E-05	2.331678681	up
c42912.graph_c0	9.542598629	39.57627737	9.10E-07	2.329637872	up
c49308.graph_c0	242.9971864	1001.421864	3.92E-06	2.328922248	up
c32028.graph_c0	0.501259466	2.316474016	0.000596964	2.326532665	up
c44278.graph_c0	1.035563563	4.992097553	0.00208575	2.325448824	up
c26477.graph_c0	1.526334798	6.828003157	0.000200852	2.322046929	up
c48202.graph_c0	1.001066027	4.478232433	0.000200852	2.322046929	up
c50165.graph_c0	17.77622312	72.97590878	1.18E-06	2.320903704	up
c49090.graph_c0	44.03747564	180.2815316	1.51E-06	2.317882737	up
c50844.graph_c0	13.23672491	54.31916374	1.20E-06	2.313031714	up
c51770.graph_c0	5.309297554	22.45114614	1.36E-05	2.312115197	up
c47981.graph_c0	1.137311859	4.849368009	2.61E-05	2.310856805	up
c34131.graph_c0	1.896784869	7.924030822	7.71E-06	2.306617117	up
c45671.graph_c1	24.61821103	100.177475	1.26E-06	2.306582655	up
c46500.graph_c0	6.049531036	24.71709816	1.38E-06	2.30561952	up
c42457.graph_c0	18.05047477	73.38998065	1.27E-06	2.30494773	up
c49419.graph_c0	60.63329928	246.0230733	1.72E-06	2.304861191	up
c43359.graph_c0	0.65977134	3.026012083	0.000964933	2.304128903	up
c17220.graph_c0	0.745264604	3.66357349	0.005484581	2.302489309	up
c22427.graph_c0	1.259233103	6.190141047	0.005484581	2.302489309	up
c32119.graph_c0	0.640662801	3.1493717	0.005484581	2.302489309	up
c43337.graph_c0	0.32038886	1.574968309	0.005484581	2.302489309	up
c38546.graph_c0	1.960421356	8.13202681	6.99E-06	2.299741838	up
c48437.graph_c0	10.03763789	40.81310498	1.47E-06	2.299199461	up
c28653.graph_c0	12.71665404	51.27265761	1.64E-06	2.29459835	up
c16433.graph_c0	10.62729424	42.95803565	1.45E-06	2.293989773	up
c49297.graph_c0	240.6956751	966.7286344	6.26E-06	2.291761032	up
c35998.graph_c0	8.889607986	35.77807463	1.60E-06	2.291223058	up
c35082.graph_c0	8.673932505	36.05467684	1.58E-05	2.289814503	up
c39353.graph_c0	2.345889719	10.41593695	0.000516743	2.289675454	up
c31138.graph_c0	0.45075644	2.115759846	0.002843008	2.288355052	up
c32115.graph_c0	0.72407679	3.398670458	0.002843008	2.288355052	up
c47731.graph_c0	1.76171673	7.343254508	2.18E-05	2.28780351	up
c44837.graph_c0	0.924108895	3.975691006	0.000145227	2.28739406	up
c52047.graph_c0	9.988915319	40.71178335	3.96E-06	2.287095886	up
c48242.graph_c0	2.924121551	12.23140183	3.22E-05	2.285274988	up
c17123.graph_c0	0.317478227	1.464549173	0.002125622	2.282861904	up
c17473.graph_c0	0.388697443	1.79308838	0.002125622	2.282861904	up
c25994.graph_c0	0.846584814	3.905354714	0.002125622	2.282861904	up
c37474.graph_c0	0.670775535	3.094334263	0.002125622	2.282861904	up
c34478.graph_c0	12.59864662	50.42388112	1.73E-06	2.282021497	up
c50180.graph_c0	10.10424413	40.68380471	2.36E-06	2.280366115	up
c43904.graph_c0	2.410274192	10.46041494	0.000308357	2.279230879	up
c33494.graph_c0	12.67343153	50.58210332	1.83E-06	2.278225557	up
c49385.graph_c0	149.0167942	593.7632151	2.13E-06	2.277758449	up
c46650.graph_c0	1.555530724	6.577790614	9.38E-05	2.277589296	up
c32008.graph_c0	3.842923738	15.90214645	2.47E-05	2.277416542	up
c44862.graph_c0	53.35304153	212.2644632	3.35E-06	2.277265823	up
c35564.graph_c0	9.792983294	38.89730012	2.08E-06	2.268139517	up
c44797.graph_c0	5.201778322	20.63387111	2.10E-06	2.266830703	up
c38890.graph_c0	4.486069171	17.98571111	4.37E-06	2.266393833	up
c47361.graph_c0	3.926793679	15.63815015	2.97E-06	2.264275542	up
c50059.graph_c0	16.98841881	67.32848879	2.26E-06	2.263846748	up
c35503.graph_c0	7.229234349	28.6463833	2.93E-06	2.258817082	up
c44029.graph_c0	1.699973094	6.852346099	1.21E-05	2.258049497	up
c53433.graph_c0	0.948232406	4.510957828	0.00774294	2.257253433	up
c25754.graph_c0	0.980711514	4.167818395	0.000326076	2.255423878	up
c44997.graph_c1	1.086830339	5.055404257	0.005401919	2.253459684	up
c45592.graph_c1	0.797893295	3.711410159	0.005401919	2.253459684	up
c43401.graph_c0	2.535949386	10.1568145	1.00E-05	2.253268839	up
c51312.graph_c0	6.726686658	26.76803938	6.03E-06	2.25302289	up
c52237.graph_c0	2.462199402	9.96871841	2.46E-05	2.252192059	up
c48517.graph_c0	1.740316737	7.947920301	0.003879789	2.25028232	up
c48001.graph_c0	3.372003495	13.48124873	1.19E-05	2.248647446	up
c50151.graph_c0	22.85429811	89.20413916	3.34E-06	2.248282708	up
c20040.graph_c1	40.9837459	160.5030307	2.71E-06	2.248264383	up
c31190.graph_c0	0.608541833	2.737064715	0.002858926	2.247582401	up
c43578.graph_c1	0.630973923	2.837958491	0.002858926	2.247582401	up
c44567.graph_c0	0.433103659	1.947988913	0.002858926	2.247582401	up
c36564.graph_c0	0.646452914	2.870302358	0.002155111	2.245259829	up
c34936.graph_c0	11.44280818	44.78565177	3.17E-06	2.243773376	up
c50312.graph_c0	20.83309063	81.08001667	3.14E-06	2.242921509	up
c49716.graph_c0	54.58303482	212.6333669	2.93E-06	2.242571967	up
c34422.graph_c0	11.40907332	44.50596245	2.95E-06	2.242314652	up
c40239.graph_c0	0.764743792	3.298508313	0.001033864	2.239902198	up
c25700.graph_c0	1.174570377	4.996060441	0.000683938	2.237255272	up
c45076.graph_c0	7.055456527	27.42800631	3.21E-06	2.236697917	up
c32474.graph_c0	1.818683038	7.690568902	0.000566813	2.236127293	up
c42647.graph_c0	0.589032498	2.490810613	0.000566813	2.236127293	up
c47418.graph_c0	1.546137643	6.538070587	0.000566813	2.236127293	up
c16425.graph_c0	3.962664637	15.89939057	3.80E-05	2.234647807	up
c51215.graph_c0	5.466805459	22.78694591	0.000343459	2.233324025	up
c50508.graph_c0	19.34113148	74.92877608	3.31E-06	2.233071085	up
c41716.graph_c0	8.321786597	32.16356809	3.42E-06	2.231178234	up
c47614.graph_c0	6.284452353	24.31165387	3.58E-06	2.229309953	up
c44658.graph_c0	19.23756907	74.16329317	3.73E-06	2.228965685	up
c30661.graph_c0	31.14244463	119.8716131	4.09E-06	2.227590972	up
c30031.graph_c0	30.57798525	117.5241034	4.41E-06	2.225855304	up
c47417.graph_c0	4.39158267	16.90364223	4.58E-06	2.218795156	up
c31868.graph_c0	5.17055777	20.23389431	2.29E-05	2.213715788	up
c45918.graph_c0	0.815628844	3.251920521	8.48E-05	2.213309301	up
c52153.graph_c0	5.726195563	23.37183253	0.000311251	2.212815075	up
c45440.graph_c0	1.37937449	5.796432501	0.001063486	2.212224896	up
c45723.graph_c1	0.937295308	4.024467951	0.00217632	2.211804955	up
c18234.graph_c0	0.46829111	2.052246532	0.003849191	2.211418505	up
c52580.graph_c0	2.551501836	11.3288711	0.005299941	2.211177552	up
c48268.graph_c0	3.382267399	13.04210364	9.62E-06	2.209301461	up
c30962.graph_c0	6.238802152	23.72044946	4.77E-06	2.205848885	up
c48300.graph_c2	4.005400713	15.38886174	9.66E-06	2.204980139	up
c46291.graph_c0	8.954318016	34.00954965	4.90E-06	2.204088914	up
c41023.graph_c0	3.155025426	12.1337335	1.12E-05	2.204012813	up
c32361.graph_c0	5.721811032	21.8246839	7.06E-06	2.201306004	up
c17222.graph_c0	8.256304509	31.3729831	5.68E-06	2.200817522	up
c49384.graph_c0	107.6191371	405.0014653	1.60E-05	2.197637697	up
c26576.graph_c0	3.531833474	13.69500103	3.56E-05	2.196095587	up
c38291.graph_c0	27.44797277	103.1732058	6.29E-06	2.192991985	up
c43850.graph_c0	8.51287297	32.00737559	6.05E-06	2.19284228	up
c52217.graph_c0	3.20433644	12.16274551	9.34E-06	2.191348197	up
c38749.graph_c0	4.183328555	15.75920558	7.05E-06	2.187339402	up
c29040.graph_c0	55.44912209	207.0805557	1.02E-05	2.185688153	up
c48376.graph_c0	2.607945114	10.06312278	5.12E-05	2.184508826	up
c44765.graph_c1	0.383031685	1.58731174	0.001709151	2.183754018	up
c51678.graph_c0	8.198234063	30.95307086	1.03E-05	2.183702642	up
c45410.graph_c0	0.909543487	3.791193669	0.002190944	2.181839351	up
c48075.graph_c0	0.938732869	3.62800244	6.96E-05	2.181167074	up
c42679.graph_c0	2.642540019	10.05693247	2.30E-05	2.181020549	up
c26475.graph_c0	0.444978328	1.867182074	0.002859673	2.179668992	up
c32455.graph_c0	1.40470044	5.894290385	0.002859673	2.179668992	up
c35613.graph_c0	1.109565092	4.655867303	0.002859673	2.179668992	up
c39233.graph_c0	2.465216785	9.314823766	1.59E-05	2.178113888	up
c23175.graph_c0	1.827239685	7.726751945	0.003808303	2.177188055	up
c48079.graph_c0	0.502752173	2.125961561	0.003808303	2.177188055	up
c49390.graph_c0	47.19012533	175.5960117	7.15E-06	2.176800655	up
c42857.graph_c0	0.576847917	2.461461647	0.005186964	2.174324734	up
c44655.graph_c0	0.528787607	2.256384008	0.005186964	2.174324734	up
c45401.graph_c0	1.30570319	5.195096043	0.000536036	2.172334803	up
c34696.graph_c0	7.223218322	27.18790974	1.76E-05	2.172019913	up
c48790.graph_c0	0.573766477	2.474781117	0.007245423	2.170983233	up
c52275.graph_c0	2.492421482	9.401297398	2.46E-05	2.169529172	up
c34390.graph_c0	1.387447846	5.544340915	0.000756779	2.168482124	up
c43976.graph_c0	10.66252719	39.45205735	7.93E-06	2.168402922	up
c31786.graph_c0	4.090237094	15.42439231	2.61E-05	2.16831738	up
c28691.graph_c1	16.31621381	60.46185618	7.96E-06	2.167928784	up
c51175.graph_c0	4.429171674	16.76435206	3.69E-05	2.167291859	up
c42300.graph_c1	24.21567716	89.32493369	9.90E-06	2.166678722	up
c46382.graph_c0	7.327348812	27.08069152	1.25E-05	2.156040476	up
c36611.graph_c0	0.380902711	1.546275048	0.002200342	2.15483862	up
c44305.graph_c0	1.22719405	4.981795834	0.002200342	2.15483862	up
c53111.graph_c0	1.024153982	4.010684287	0.000555027	2.154236547	up
c43295.graph_c0	5.031667957	18.42246443	9.72E-06	2.151821336	up
c51293.graph_c0	8.159193376	30.04392951	1.30E-05	2.151143114	up
c48578.graph_c0	2.335862741	8.608786491	1.76E-05	2.14736938	up
c49604.graph_c0	44.08446541	160.3127178	1.42E-05	2.146610935	up
c45014.graph_c0	3.989063862	14.79223982	3.04E-05	2.146292086	up
c36614.graph_c0	2.262879564	8.899094941	0.000935717	2.145902626	up
c26383.graph_c0	3.390321133	12.62974906	4.46E-05	2.145724145	up
c16728.graph_c0	0.834724017	3.44150953	0.005068661	2.141908553	up
c43851.graph_c0	11.13152439	40.4106088	1.15E-05	2.141483268	up
c40884.graph_c0	10.97616421	39.71555592	1.21E-05	2.136339866	up
c54163.graph_c0	0.653607009	2.713621193	0.006994285	2.136252002	up
c48782.graph_c0	1.742270685	6.376653287	3.10E-05	2.13062434	up
c49537.graph_c0	54.42522786	195.6309898	2.00E-05	2.130339426	up
c37174.graph_c0	0.507310848	2.123786201	0.009909537	2.129636905	up
c42891.graph_c0	0.664383454	2.781348789	0.009909537	2.129636905	up
c37306.graph_c0	7.797572361	28.09080316	1.32E-05	2.128043893	up
c43816.graph_c0	1.19222935	4.537365554	0.000440725	2.128031417	up
c40713.graph_c0	1.620120707	6.051644995	0.000208841	2.122239553	up
c47266.graph_c0	3.933174475	14.59458628	0.000164657	2.11910118	up
c49447.graph_c0	75.63315538	268.8022902	2.73E-05	2.114283328	up
c42390.graph_c0	0.958598225	3.574514975	0.000287059	2.114101174	up
c43396.graph_c0	33.00532978	117.3024115	2.51E-05	2.114056402	up
c26812.graph_c0	0.954543922	3.819083264	0.004948871	2.113166423	up
c35772.graph_c0	1.398813673	5.596584677	0.004948871	2.113166423	up
c16716.graph_c0	8.748623178	31.46090176	2.58E-05	2.112932487	up
c42676.graph_c0	1.318847512	5.298093773	0.006750048	2.105744657	up
c47074.graph_c0	1.106531089	4.117634024	0.000412368	2.10438443	up
c41350.graph_c0	0.445046828	1.796403014	0.009435056	2.097147233	up
c49779.graph_c0	28.34663427	99.59613535	2.38E-05	2.096143473	up
c19731.graph_c0	5.530391221	21.51518739	0.003654662	2.095208884	up
c52477.graph_c0	2.031648744	7.732013164	0.001766994	2.094002108	up
c24787.graph_c0	1.533559236	5.537090652	0.000119007	2.093259359	up
c26959.graph_c0	1.621857238	6.082980245	0.000994982	2.09317849	up
c22763.graph_c0	2.643721628	9.593455952	0.000186088	2.091247165	up
c52717.graph_c0	1.996571693	7.144874699	7.53E-05	2.090403261	up
c40490.graph_c0	15.99397494	56.0448236	2.21E-05	2.090154577	up
c39106.graph_c0	35.84219085	125.3611341	2.78E-05	2.090111385	up
c43454.graph_c0	2.68738906	9.607762511	7.90E-05	2.08850318	up
c49598.graph_c0	33.74493545	117.9399318	2.60E-05	2.088457014	up
c21825.graph_c0	3.362514217	12.2951546	0.000345648	2.088228022	up
c37711.graph_c0	1.063548921	3.986308019	0.001193922	2.087936851	up
c34646.graph_c0	22.29937522	77.92510372	2.41E-05	2.087240285	up
c45380.graph_c0	8.425933222	29.46351629	2.27E-05	2.086081892	up
c48300.graph_c3	6.327569974	22.40903854	4.62E-05	2.085923019	up
c26355.graph_c0	2.786960783	9.963744265	0.00012066	2.081541384	up
c46699.graph_c0	2.72335818	9.776451566	0.000170603	2.080354364	up
c26805.graph_c0	1.152512538	4.49867898	0.006515877	2.078729088	up
c43889.graph_c0	0.638071779	2.490628089	0.006515877	2.078729088	up
c46988.graph_c0	0.689866317	2.692801159	0.006515877	2.078729088	up
c23203.graph_c0	15.49398648	53.73682081	3.00E-05	2.077361132	up
c48484.graph_c0	1.340838671	4.883458999	0.00049936	2.076254495	up
c52309.graph_c0	4.519354146	16.45990763	0.00049936	2.076254495	up
c31223.graph_c0	0.692428362	2.591311188	0.001775436	2.075963057	up
c37876.graph_c0	0.697700417	2.556951717	0.000744909	2.074522998	up
c39823.graph_c0	8.991573294	31.16188689	2.68E-05	2.072938691	up
c46675.graph_c0	2.796048402	10.02041811	0.000278264	2.069517161	up
c35627.graph_c0	0.53066	2.075675869	0.008992322	2.068650885	up
c22775.graph_c0	5.678676401	19.78129881	4.43E-05	2.067357747	up
c27142.graph_c0	1.904377005	7.028019017	0.001460595	2.066042694	up
c40692.graph_c0	7.890903813	27.15963046	3.23E-05	2.065602006	up
c43734.graph_c0	0.501878373	1.910039911	0.004714203	2.064443567	up
c39009.graph_c0	1.050877942	3.808964612	0.000761079	2.061766603	up
c48464.graph_c0	1562.249774	5344.566454	0.000227884	2.060461358	up
c34498.graph_c0	42.68161622	145.8161412	4.60E-05	2.056583065	up
c48146.graph_c0	3.192131295	11.044143	5.66E-05	2.05550128	up
c38335.graph_c0	1.279278691	4.598175498	0.000672242	2.055138294	up
c35414.graph_c0	0.538022169	2.047595337	0.006293448	2.054634235	up
c49960.graph_c0	18.91285582	64.67853754	3.42E-05	2.054506116	up
c26854.graph_c0	36.85773431	125.6528063	6.60E-05	2.05447818	up
c50155.graph_c0	23.99573955	81.93731459	3.51E-05	2.051573383	up
c48100.graph_c1	2.195949454	7.594081639	0.00011021	2.044224262	up
c46154.graph_c0	2.29508689	8.337574101	0.001787726	2.043811147	up
c37420.graph_c0	0.909074594	3.459740148	0.008581747	2.043449585	up
c42615.graph_c0	2.492310818	8.548383641	6.71E-05	2.042648278	up
c39064.graph_c0	29.62738965	100.4344457	4.08E-05	2.039620359	up
c53003.graph_c0	2.221326958	7.827673317	0.000490912	2.039299501	up
c44085.graph_c0	6.316529366	21.60397906	7.60E-05	2.037335898	up
c48100.graph_c0	1.057667624	3.801627737	0.001482715	2.036944454	up
c35005.graph_c1	0.40219102	1.473960732	0.003489956	2.034711942	up
c52281.graph_c0	4.18453533	15.00221777	0.001792088	2.029421683	up
c39961.graph_c0	29.72972746	99.64321922	5.53E-05	2.027915658	up
c51872.graph_c0	6.742230706	23.03649602	0.000127181	2.027773076	up
c48503.graph_c0	2.026782924	7.411004914	0.004494392	2.024692326	up
c46600.graph_c0	22.46473864	75.10578063	5.81E-05	2.024358763	up
c42311.graph_c0	7.158259879	23.92554644	5.17E-05	2.021674142	up
c38308.graph_c0	1.299786352	4.561960454	0.000932971	2.021348133	up
c48783.graph_c0	0.880699381	3.091058574	0.000932971	2.021348133	up
c14730.graph_c0	1.031110772	3.830750357	0.008202379	2.020999796	up
c34374.graph_c0	2.845432811	9.625865152	0.000109513	2.018591968	up
c17883.graph_c0	8.666685722	29.03983873	6.04E-05	2.017943809	up
c27186.graph_c0	2.570989508	8.997357961	0.001086864	2.014705405	up
c27303.graph_c0	8.926005561	29.63281263	5.92E-05	2.012546264	up
c39137.graph_c0	0.764143368	2.723518132	0.002705144	2.012281302	up
c44046.graph_c0	13.40449086	45.15083184	0.000123939	2.011520202	up
c49301.graph_c0	283.7202038	937.7523427	0.000247125	2.010575163	up
c44818.graph_c1	62.67374916	207.4988376	6.34E-05	2.009080621	up
c31428.graph_c0	9.430749192	31.37017894	7.15E-05	2.006566054	up
c33578.graph_c0	9.364218164	31.20431954	8.07E-05	2.006289542	up
c43446.graph_c0	6.494347924	21.50619552	6.15E-05	2.006074133	up
c41916.graph_c0	4.425354717	14.77120737	9.14E-05	2.006030916	up
c28691.graph_c0	3.454913161	11.97987922	0.001099707	2.004151561	up
c26604.graph_c0	1.012620923	3.596893955	0.003384892	2.002459415	up
c41864.graph_c0	35.92036904	118.1196371	0.000103429	2.001944419	up
c31644.graph_c0	4.981290654	16.46672339	6.72E-05	2.001452215	up
c24525.graph_c0	16.58834988	54.51427437	6.97E-05	1.995708711	up
c44661.graph_c0	2.598761435	9.066127304	0.002175231	1.994754502	up
c50086.graph_c0	11.2342733	36.76486431	7.52E-05	1.991199969	up
c46499.graph_c0	2.645544266	8.821806379	0.000213029	1.99074725	up
c20104.graph_c0	53.65961162	174.8449287	0.000177093	1.989515259	up
c34580.graph_c0	4.722286538	15.45883823	8.50E-05	1.985715882	up
c32824.graph_c0	4.753240087	15.56640207	8.94E-05	1.985010653	up
c27840.graph_c0	34.7476325	112.8541256	0.000173259	1.984703387	up
c23247.graph_c0	9.797217558	31.91766429	8.09E-05	1.983984663	up
c43817.graph_c0	1.789212811	6.38377007	0.007530209	1.982721698	up
c43846.graph_c0	1.984887701	7.081922631	0.007530209	1.982721698	up
c46283.graph_c0	0.561514195	2.003438321	0.007530209	1.982721698	up
c44118.graph_c0	11.8084178	38.39067855	8.47E-05	1.981887154	up
c41284.graph_c0	2.880784441	9.593184046	0.000346178	1.980767612	up
c34891.graph_c0	18.46335547	59.86404308	0.000101968	1.980262825	up
c38373.graph_c0	19.46925694	63.10090245	8.98E-05	1.977626889	up
c38732.graph_c0	1.181540581	4.121962554	0.004200587	1.97710176	up
c16015.graph_c0	6.23119592	20.14917994	9.24E-05	1.972422709	up
c39340.graph_c0	1.413733852	4.736559322	0.00079347	1.972179362	up
c26597.graph_c0	1.861522349	6.357928691	0.002160145	1.971644684	up
c44940.graph_c0	0.941534782	3.138839158	0.000651923	1.970342998	up
c41747.graph_c0	10.18749911	32.79151114	0.000119171	1.969973874	up
c52132.graph_c0	6.567847093	21.40312918	0.000154554	1.969363298	up
c51254.graph_c0	9.381434228	30.20822785	9.92E-05	1.966663316	up
c30848.graph_c0	46.2161571	147.9847383	0.000167683	1.963583985	up
c39779.graph_c0	1.478626802	5.027083213	0.002614154	1.961879592	up
c15967.graph_c0	1.145331405	3.857861236	0.001803934	1.960527098	up
c47077.graph_c0	5.393762774	17.42204732	0.000147387	1.960013957	up
c48463.graph_c0	7.236997441	23.15432072	0.000112588	1.956155832	up
c33443.graph_c0	10.71583407	34.23530829	0.000114112	1.954821943	up
c31712.graph_c0	11.30502503	36.12602843	0.000120984	1.95251462	up
c49231.graph_c0	2.819846846	9.300827186	0.00092098	1.951299948	up
c37096.graph_c0	0.582801631	1.996214606	0.005214332	1.951290418	up
c49428.graph_c0	80.1238869	253.5171185	0.000203989	1.946344489	up
c49621.graph_c0	56.16433113	177.3122383	0.000201985	1.942968065	up
c51934.graph_c0	4.020394299	12.89718064	0.000269675	1.941563915	up
c19079.graph_c0	13.57544349	43.00726675	0.000156714	1.937214442	up
c52948.graph_c0	5.310010302	17.13606955	0.000531652	1.936596017	up
c49188.graph_c0	1.730972928	5.617424075	0.000953985	1.932003593	up
c25759.graph_c0	3.725975036	11.9919402	0.000622187	1.930602894	up
c47207.graph_c0	10.06714199	31.59539476	0.000154206	1.929933188	up
c46490.graph_c0	4.507401091	14.20391101	0.000168671	1.929907127	up
c24030.graph_c0	14.40031574	45.13309223	0.00016332	1.929740815	up
c32041.graph_c0	6.80393495	21.31070824	0.000169851	1.929335215	up
c44724.graph_c0	0.562551884	1.881440994	0.004940382	1.927204584	up
c35606.graph_c0	2.983994638	9.487654109	0.000359911	1.926200984	up
c18246.graph_c0	20.2342291	63.16197037	0.000174934	1.923902756	up
c42107.graph_c0	0.949681463	3.075309321	0.001364408	1.92226901	up
c18531.graph_c0	1.604308113	5.276485652	0.003074183	1.921298559	up
c39896.graph_c0	14.31449687	44.55615394	0.000182891	1.919688156	up
c51314.graph_c0	11.49540261	35.89117128	0.000188244	1.917651131	up
c14621.graph_c0	1.061159427	3.525711217	0.006258478	1.913420005	up
c49366.graph_c0	111.9607357	345.9124474	0.000695744	1.91316739	up
c45885.graph_c0	84.1758991	260.0217086	0.000653331	1.912863061	up
c32553.graph_c0	8.605378412	26.68869747	0.000188696	1.912766408	up
c44719.graph_c0	9.692388501	30.00641176	0.00020965	1.91271714	up
c24876.graph_c0	29.95162766	92.68055389	0.000198898	1.910645179	up
c24309.graph_c0	39.63333691	122.2889186	0.000328607	1.91019858	up
c46066.graph_c0	1.290188161	4.307171472	0.008384426	1.909786389	up
c51637.graph_c0	5.486675635	17.25789041	0.000483735	1.908444166	up
c50014.graph_c0	25.67143421	79.12449883	0.000234269	1.906767996	up
c49399.graph_c0	83.96200001	258.2543486	0.000437454	1.906177424	up
c52538.graph_c0	4.964049961	15.54412821	0.000454336	1.904329988	up
c46885.graph_c0	22.22826312	68.2811363	0.000349779	1.903744261	up
c44830.graph_c0	4.800451253	14.8577041	0.000243523	1.902445041	up
c38064.graph_c0	2.625400749	8.659476913	0.00803864	1.898239629	up
c41374.graph_c0	8.97844405	27.56766498	0.000225836	1.896890753	up
c30155.graph_c0	17.9354049	54.87427896	0.000269697	1.896285387	up
c52266.graph_c0	5.966944684	18.92407787	0.001577654	1.895480212	up
c49645.graph_c0	33.83824721	103.9921753	0.000241066	1.895250007	up
c44864.graph_c0	147.3939997	448.4105755	0.001200584	1.891035478	up
c24023.graph_c0	2.296347972	7.32982006	0.002936782	1.889060406	up
c36071.graph_c0	5.238865765	16.0957679	0.000334903	1.88786085	up
c48818.graph_c0	29.35324641	89.04511833	0.000531136	1.886137515	up
c15181.graph_c0	15.81778907	48.1773292	0.000275089	1.882770988	up
c50816.graph_c0	17.58890496	53.6199425	0.000284715	1.882722695	up
c52650.graph_c0	2.940469886	9.272367801	0.002432287	1.879662609	up
c42023.graph_c0	7.803621504	23.70700539	0.000305554	1.877370094	up
c51245.graph_c0	9.460723164	28.65914572	0.000284261	1.877082582	up
c48164.graph_c0	16.61102066	50.84920549	0.000513212	1.875819108	up
c48672.graph_c0	2.839054424	8.643858833	0.000449268	1.871987202	up
c52011.graph_c0	3.575272413	10.98458283	0.00086508	1.870582713	up
c48281.graph_c0	3.747507873	11.34729761	0.00039725	1.868087607	up
c25963.graph_c0	4.115790443	12.57226301	0.000700645	1.867710944	up
c29763.graph_c0	62.81315387	188.0911641	0.000724838	1.867565577	up
c40808.graph_c0	3.034155505	9.15397775	0.000382079	1.864846842	up
c48037.graph_c0	1.508785837	4.637858625	0.001300381	1.863436702	up
c49622.graph_c0	48.96362647	146.2875181	0.00049841	1.863286204	up
c26104.graph_c0	6.566177217	19.88955596	0.00055554	1.862184106	up
c49044.graph_c0	2.349328476	7.116332481	0.00055554	1.862184106	up
c35062.graph_c0	137.3241407	409.6421381	0.000500854	1.860954191	up
c52913.graph_c0	1.907117625	6.048395678	0.006918313	1.860234799	up
c42702.graph_c0	2.094334311	6.592949546	0.0052558	1.859366671	up
c28155.graph_c0	18.25142069	54.42437386	0.000381208	1.85808247	up
c42261.graph_c0	2.286200446	7.11882128	0.003362596	1.858073902	up
c44827.graph_c1	4.167154139	12.56773302	0.000541459	1.857626093	up
c37771.graph_c0	10.60735623	31.64393938	0.000360624	1.856534564	up
c41768.graph_c0	2.967732649	8.981852351	0.000918154	1.851994477	up
c45388.graph_c0	6.497505883	19.5049982	0.00061426	1.849929413	up
c40032.graph_c0	3.287867399	9.994586964	0.001458075	1.848321568	up
c41666.graph_c0	4.737545428	14.5120054	0.002355844	1.847359933	up
c34245.graph_c0	11.60504312	34.28474123	0.0005442	1.846614396	up
c37957.graph_c0	2.295841324	6.949101055	0.001335271	1.845059453	up
c37750.graph_c0	1.104123843	3.447840131	0.006480928	1.845002589	up
c49641.graph_c0	27.78052781	81.914338	0.000563711	1.843860454	up
c28036.graph_c0	9.259712953	27.44800973	0.000441238	1.842738672	up
c52678.graph_c0	1.519507506	4.673062643	0.003929997	1.840457355	up
c48843.graph_c2	7.345295512	21.74246422	0.000457849	1.840310967	up
c40674.graph_c0	2.887788753	8.60906504	0.000689995	1.83977554	up
c44292.graph_c0	2.248063708	6.831248589	0.002334926	1.838372017	up
c19476.graph_c0	5.320130399	15.64200007	0.000464177	1.836777092	up
c26271.graph_c0	2.053550425	6.266374699	0.003203883	1.836307343	up
c50241.graph_c0	22.72580472	66.84057184	0.000454712	1.835888193	up
c36400.graph_c0	7.63397933	22.42123959	0.000465371	1.834104825	up
c23748.graph_c0	4.513116232	13.74075089	0.003808131	1.829849632	up
c51891.graph_c0	4.059409166	12.56537228	0.008077395	1.829419826	up
c45260.graph_c0	2.580304144	7.742752437	0.001812737	1.829056635	up
c44853.graph_c0	49.65621607	144.8006914	0.000836088	1.828673296	up
c48695.graph_c0	2.24058435	6.767600499	0.002672749	1.828612491	up
c37997.graph_c0	2.252157725	6.896385819	0.005937162	1.825589094	up
c38156.graph_c0	1.372238376	4.201963819	0.005937162	1.825589094	up
c40598.graph_c0	24.83281423	73.12109205	0.000755385	1.823837099	up
c49240.graph_c0	1.055050169	3.1177557	0.000966827	1.823301745	up
c48249.graph_c0	47.93288187	138.8547045	0.001119844	1.819568233	up
c46907.graph_c0	8.002418096	23.1878117	0.000727617	1.818497422	up
c50190.graph_c0	21.34711707	61.93168245	0.000587178	1.818089407	up
c34957.graph_c1	46.13657443	133.5699452	0.000870996	1.818017208	up
c37602.graph_c0	2.776328855	8.185009885	0.001307306	1.814901129	up
c44944.graph_c0	3.571932191	10.51269093	0.001229102	1.814096858	up
c41210.graph_c0	7.350120683	21.22201894	0.000618751	1.807922303	up
c15952.graph_c0	12.35718692	35.7418616	0.000691821	1.805767357	up
c40837.graph_c0	11.25211371	32.50804447	0.000820433	1.800637678	up
c26184.graph_c0	16.95847228	48.5127594	0.000718152	1.796975868	up
c36366.graph_c0	1.647310199	4.844462388	0.003397637	1.79288705	up
c21265.graph_c0	71.14150227	201.904764	0.001119714	1.789038378	up
c52876.graph_c0	3.709211424	10.93707076	0.004932754	1.787615292	up
c49970.graph_c0	28.45798514	81.22867559	0.000821216	1.787589216	up
c40929.graph_c0	2.505942056	7.342030334	0.003959444	1.785283033	up
c22596.graph_c0	16.97663107	48.0745456	0.000981942	1.784858485	up
c42586.graph_c0	1.979836576	5.761926777	0.002844838	1.784623902	up
c49378.graph_c0	175.4363266	495.2305124	0.003424653	1.782958623	up
c14178.graph_c0	11.00186757	31.20701207	0.000822978	1.782025661	up
c45105.graph_c0	2.672605713	7.691771667	0.002011838	1.778659731	up
c21117.graph_c0	3.846638576	11.29330515	0.005968194	1.778255028	up
c42242.graph_c0	6.256023466	17.69933094	0.000864577	1.777801874	up
c35015.graph_c0	10.74989296	30.28825994	0.000906224	1.774513235	up
c25838.graph_c0	36.60790708	102.9667337	0.001021926	1.774397739	up
c43691.graph_c0	9.900715357	27.83312413	0.001002288	1.773253421	up
c41173.graph_c0	1.898833279	5.478950208	0.003185309	1.772386745	up
c48820.graph_c0	1.235535637	3.565051397	0.003185309	1.772386745	up
c44671.graph_c0	15.15588263	42.55081403	0.000959114	1.769460634	up
c48852.graph_c0	2.58192192	7.323671909	0.001644447	1.765783152	up
c49203.graph_c0	4.487298827	12.73710537	0.001870194	1.764063701	up
c21300.graph_c0	4.959847635	14.53676755	0.009906501	1.763657206	up
c21918.graph_c0	4.101185214	11.8919762	0.006932991	1.76063848	up
c50366.graph_c0	49.92756196	139.0110808	0.001166278	1.759340267	up
c34914.graph_c0	26.99250059	75.0186888	0.001712214	1.759162945	up
c47022.graph_c0	16.37375138	45.51239478	0.001254917	1.757538587	up
c52087.graph_c0	8.510726262	23.82230255	0.001216668	1.757033075	up
c51227.graph_c0	12.53652277	35.47761735	0.002660102	1.75361131	up
c46499.graph_c1	2.024211326	5.699491262	0.002025611	1.753159438	up
c50058.graph_c0	24.96180268	68.97476467	0.001961303	1.750957732	up
c41764.graph_c0	15.99441718	44.17609655	0.001297015	1.747403008	up
c43323.graph_c0	4.848724624	13.48345755	0.001362026	1.74725765	up
c24216.graph_c0	37.50707699	104.2256141	0.001399429	1.745835639	up
c35901.graph_c0	18.07397644	49.83406757	0.001380935	1.745507596	up
c35182.graph_c0	37.02299373	101.8865694	0.002256616	1.745287188	up
c44691.graph_c0	5.887959163	16.28204823	0.001253144	1.744045612	up
c38763.graph_c0	15.59199863	42.8862563	0.001685826	1.743398491	up
c28611.graph_c0	15.44683323	43.15733373	0.002187464	1.742684085	up
c17659.graph_c0	3.702512947	10.2506556	0.001411983	1.741627948	up
c45738.graph_c0	3.225673407	9.093489842	0.003866088	1.741520557	up
c28869.graph_c0	27.90321825	76.59917256	0.001919799	1.741073602	up
c51696.graph_c0	8.084929849	22.54043613	0.002188049	1.740209897	up
c48740.graph_c0	1.149296513	3.280479386	0.007817874	1.739942772	up
c47270.graph_c0	6.811219911	18.93594463	0.002049099	1.738280417	up
c49085.graph_c0	13.76410396	37.71378662	0.001601772	1.737049035	up
c46437.graph_c0	21.40575143	58.48814706	0.001673532	1.733017456	up
c52457.graph_c0	5.945702902	16.40234446	0.001733917	1.73295801	up
c44818.graph_c0	83.09251614	226.6273971	0.003576709	1.732917512	up
c47591.graph_c0	2.789613763	7.812261555	0.004360619	1.731341015	up
c50460.graph_c0	36.88426551	100.534439	0.002004061	1.730473531	up
c47457.graph_c0	1.647250783	4.564328823	0.002799895	1.728168106	up
c42864.graph_c0	5.437928696	15.0289285	0.00254311	1.727120489	up
c43534.graph_c0	23.08268127	62.53398422	0.002472023	1.722189026	up
c48161.graph_c0	3.115926559	8.642663768	0.004079681	1.721651089	up
c46554.graph_c0	1.484325343	4.134427212	0.006144312	1.717671752	up
c31239.graph_c0	62.52861195	168.5990614	0.004639193	1.716490599	up
c30444.graph_c0	26.92437766	72.670414	0.00240468	1.71646569	up
c47066.graph_c0	1.916664723	5.328539903	0.006025718	1.715928535	up
c14893.graph_c0	11.77029507	32.09011618	0.002228839	1.714263335	up
c42890.graph_c0	1.406669523	3.925884016	0.008043673	1.713760379	up
c18013.graph_c0	12.94076053	35.13146658	0.001945272	1.712638893	up
c31499.graph_c0	13.29189058	35.78521821	0.002123955	1.711786723	up
c40312.graph_c0	11.25275581	30.3065338	0.001993924	1.711705413	up
c49766.graph_c0	46.48673039	124.8586677	0.002879153	1.709833835	up
c17266.graph_c0	22.2760635	59.78192501	0.00195153	1.705072164	up
c36001.graph_c0	10.02983308	26.91719205	0.001910811	1.703837486	up
c50385.graph_c0	37.2414121	99.58344222	0.002160093	1.700928355	up
c44904.graph_c0	22.05157522	58.7176091	0.002275304	1.694633094	up
c41824.graph_c0	4.072086212	10.97072064	0.003067163	1.693958334	up
c50438.graph_c0	30.69337079	81.42961993	0.004645572	1.69276664	up
c41648.graph_c0	21.39981915	56.52226313	0.004237254	1.686029166	up
c47871.graph_c0	7.80267952	20.63966867	0.002602721	1.685647707	up
c48211.graph_c1	15.47815488	40.86413736	0.003344138	1.684579535	up
c34424.graph_c0	5.75232562	15.3026868	0.002788317	1.681812225	up
c47882.graph_c1	29.01553285	76.36198161	0.003169252	1.679430634	up
c48751.graph_c0	7.506984277	19.85611464	0.002510179	1.678762721	up
c38755.graph_c0	2.510320556	6.702425756	0.003953339	1.678280596	up
c17687.graph_c0	2.968627792	7.917125168	0.003910087	1.677213661	up
c48142.graph_c0	61.46636173	161.0878693	0.00617672	1.675277044	up
c44006.graph_c0	13.35006174	35.0296247	0.00318659	1.674837601	up
c51067.graph_c0	7.476895772	19.70995991	0.002579071	1.674788264	up
c44126.graph_c0	2.754545953	7.284103274	0.002925573	1.674109096	up
c42535.graph_c0	3.940173892	10.36965694	0.002617866	1.672844869	up
c39280.graph_c0	11.45746791	29.99307573	0.002946666	1.670123683	up
c51676.graph_c0	13.23300611	34.64750187	0.002767185	1.666764977	up
c46805.graph_c0	3.414560088	9.047202656	0.00484326	1.665184308	up
c24544.graph_c0	37.22421193	96.92797244	0.004351466	1.664892031	up
c31794.graph_c0	8.618621352	22.58012181	0.002957369	1.664138561	up
c41531.graph_c1	8.436667523	22.0580183	0.002847103	1.664071665	up
c18178.graph_c0	4.442590937	11.60941832	0.002845724	1.664013794	up
c42497.graph_c0	4.795967048	12.72988406	0.006165483	1.662074746	up
c16475.graph_c0	13.42976761	34.98383348	0.002983687	1.661101135	up
c49688.graph_c0	68.08551548	176.7011276	0.006300367	1.66098377	up
c23942.graph_c0	5.734411845	14.95156701	0.003026235	1.658958367	up
c43777.graph_c0	8.396620587	21.79467873	0.003257647	1.657354933	up
c27221.graph_c0	8.818290575	22.86004775	0.003192408	1.652735496	up
c22807.graph_c0	28.1915647	72.55524575	0.0045692	1.647431532	up
c47001.graph_c0	3.352581536	8.72536085	0.004896076	1.644423814	up
c52355.graph_c0	4.227519299	11.10908442	0.00879906	1.642696942	up
c44128.graph_c0	2.199023686	5.698553796	0.004413395	1.641910135	up
c35027.graph_c0	7.127338245	18.21675767	0.003940376	1.633770418	up
c31969.graph_c0	6.194805299	15.8615838	0.0039181	1.632911622	up
c33783.graph_c0	92.47867255	235.2323386	0.006390713	1.631259645	up
c45590.graph_c0	16.18873225	41.19610584	0.004955566	1.630535888	up
c52723.graph_c0	6.250485426	16.21908261	0.008021292	1.63021243	up
c34771.graph_c0	9.905135848	25.55004812	0.005935243	1.629996322	up
c42082.graph_c0	24.06990862	61.0487593	0.00740785	1.627426359	up
c44838.graph_c0	12.91322062	32.76327238	0.005823386	1.627034086	up
c48495.graph_c0	23.44548851	59.41750604	0.007118893	1.626123414	up
c48005.graph_c0	4.055183498	10.38229838	0.005448746	1.623443245	up
c51077.graph_c0	10.79790271	27.45972992	0.004321936	1.623014713	up
c48616.graph_c0	4.356192409	11.08141365	0.004432251	1.622188501	up
c47928.graph_c0	5.046291462	12.95055712	0.00657092	1.621907156	up
c31142.graph_c0	2.931976678	7.525476682	0.006641236	1.62182214	up
c26278.graph_c0	4.010937071	10.30370893	0.007120406	1.621268461	up
c52683.graph_c0	4.898315843	12.58935164	0.007403403	1.620960053	up
c39452.graph_c0	2.036862282	5.248651656	0.009131297	1.619299281	up
c44150.graph_c0	1.184225329	3.051549578	0.009131297	1.619299281	up
c48683.graph_c1	4.384003151	11.30244544	0.009499634	1.618983826	up
c34332.graph_c0	5.665091009	14.44455814	0.006183362	1.615882778	up
c46338.graph_c0	12.62035428	31.69244935	0.005894175	1.611243561	up
c44525.graph_c1	7.203861484	18.40448059	0.008670785	1.610569135	up
c28128.graph_c0	12.27771093	30.73066411	0.005913246	1.606033196	up
c42117.graph_c0	3.305898737	8.349211995	0.006573067	1.60370692	up
c33858.graph_c0	11.92089999	29.88889866	0.005287444	1.602450517	up
c45811.graph_c0	21.54240766	53.89270927	0.005308937	1.601780101	up
c50561.graph_c0	20.70520364	51.56576471	0.007539012	1.600172515	up
c39135.graph_c0	13.37032913	33.24458191	0.005819853	1.593843018	up
c46800.graph_c0	13.70161899	34.01396838	0.006045126	1.592333757	up
c23679.graph_c0	15.83354563	39.28652466	0.006189347	1.59211024	up
c43853.graph_c1	151.2049462	374.4693073	0.008128573	1.592070487	up
c51923.graph_c0	6.222114098	15.45502231	0.005918189	1.590039218	up
c51536.graph_c0	12.31246824	30.77510418	0.008005544	1.587369433	up
c41280.graph_c0	8.73587036	21.63682081	0.006269751	1.584765754	up
c46951.graph_c0	2.805773734	6.989344019	0.007807456	1.584165167	up
c47089.graph_c0	35.32942196	86.91434797	0.009614001	1.582811337	up
c32033.graph_c0	5.327937754	13.21979062	0.007160083	1.582032979	up
c37960.graph_c0	5.898844802	14.57030854	0.006883849	1.578545611	up
c50629.graph_c0	31.50973611	77.04858062	0.008497466	1.572721037	up
c28026.graph_c0	12.47376734	30.46570906	0.007412124	1.567117634	up
c44362.graph_c0	3.085477174	7.559520853	0.008628587	1.56331072	up
c51082.graph_c0	5.504355986	13.50876937	0.009652608	1.562281672	up
c45823.graph_c0	7.569442859	18.43381269	0.00773356	1.562000508	up
c28323.graph_c0	15.60653856	37.84195893	0.009088325	1.560028335	up
c48002.graph_c1	3.586994864	8.691853055	0.008257255	1.555365731	up
c46171.graph_c0	9.79943458	23.71852305	0.008437314	1.554889261	up
c45415.graph_c0	20.46664815	49.2418228	0.009107137	1.545718491	up
c37272.graph_c0	21.32273002	5.506801009	0.009671155	-1.651950183	down
c34649.graph_c0	37.42857406	9.695436773	0.009082615	-1.656487415	down
c31862.graph_c0	16.40623832	4.197922533	0.008552195	-1.665905779	down
c34358.graph_c0	16.27344833	4.184675965	0.008187592	-1.666127202	down
c48155.graph_c0	20.94625544	5.38593152	0.0082513	-1.666751931	down
c47173.graph_c0	9.339188132	2.390684394	0.008106826	-1.667566223	down
c28337.graph_c0	42.68483128	10.94428881	0.008332326	-1.672248098	down
c21712.graph_c0	62.14866633	15.9153596	0.0084768	-1.674596539	down
c25498.graph_c0	64.03688714	16.39373679	0.009673275	-1.676522233	down
c34573.graph_c0	7.10060339	1.796765416	0.008527403	-1.67805204	down
c50811.graph_c0	33.45579345	8.435642039	0.00917744	-1.680057192	down
c51993.graph_c0	16.83433753	4.244659317	0.00917744	-1.680057192	down
c40553.graph_c0	13.12553175	3.312290299	0.008342139	-1.681719825	down
c51909.graph_c0	20.71778693	5.249585331	0.00685668	-1.685345628	down
c39906.graph_c0	21.57996155	5.451368011	0.006683847	-1.68874992	down
c44115.graph_c0	57.8768924	14.62516626	0.006652403	-1.689029744	down
c46398.graph_c0	33.49241883	8.492510375	0.007715848	-1.689217408	down
c51990.graph_c0	20.67789454	5.215464772	0.006577701	-1.690813746	down
c21484.graph_c0	166.5723281	42.16094372	0.008174382	-1.692671646	down
c50500.graph_c0	47.56760864	11.99609445	0.006503385	-1.694254799	down
c44728.graph_c0	10.86443223	2.72729008	0.006479804	-1.695549658	down
c44246.graph_c0	73.65976414	18.60153808	0.008030873	-1.696039726	down
c26430.graph_c0	8.877968392	2.207607274	0.008431598	-1.698180657	down
c40967.graph_c0	15.34855669	3.830378224	0.00681787	-1.699898868	down
c45061.graph_c1	11.06042268	2.764893312	0.006258965	-1.70099056	down
c25003.graph_c0	39.27551273	9.871268205	0.006585516	-1.701092591	down
c45198.graph_c0	9.382930576	2.326344798	0.008040846	-1.702763138	down
c51901.graph_c0	15.95132789	3.974881688	0.006541541	-1.702779075	down
c46732.graph_c0	11.94754654	2.976575915	0.006563995	-1.702894429	down
c18242.graph_c0	26.37823268	6.610028994	0.006009462	-1.703221061	down
c42855.graph_c0	14.90487673	3.703675778	0.006886749	-1.704359263	down
c28097.graph_c0	9.221227317	2.28657694	0.007189665	-1.705528716	down
c24264.graph_c0	17.82708229	4.432403675	0.00637557	-1.705980381	down
c41178.graph_c0	14.0781368	3.499485268	0.005483578	-1.712475264	down
c13788.graph_c0	11.32841168	2.790920312	0.006832243	-1.714242094	down
c49752.graph_c0	58.91749161	14.54263609	0.005931558	-1.716063888	down
c45270.graph_c0	6.955892332	1.701051441	0.008670834	-1.716768771	down
c34551.graph_c0	27.68905266	6.808162231	0.006532664	-1.717663886	down
c50281.graph_c0	57.12218764	14.1997642	0.006106513	-1.717905335	down
c38535.graph_c0	20.53417429	5.08678701	0.005227505	-1.718151191	down
c47877.graph_c0	11.50888234	2.83809576	0.005539529	-1.719222609	down
c50892.graph_c0	52.34351172	12.89372291	0.005400229	-1.721232714	down
c41429.graph_c0	7.007118508	1.711769615	0.007149452	-1.722771846	down
c32835.graph_c0	18.28846926	4.515561818	0.005009472	-1.723761069	down
c16858.graph_c0	9.347158863	2.280336749	0.007293945	-1.723832243	down
c34303.graph_c0	23.76328375	5.793174357	0.007372191	-1.724390842	down
c34516.graph_c0	12.58956392	3.098062667	0.005075261	-1.72458598	down
c42556.graph_c0	9.365527028	2.308868568	0.004932017	-1.726724022	down
c39207.graph_c0	11.94466323	2.902860144	0.007732121	-1.726840056	down
c22826.graph_c0	7.354354815	1.779150478	0.009393036	-1.727388332	down
c26643.graph_c0	10.72422775	2.621391995	0.005564822	-1.728633009	down
c18131.graph_c0	10.01996889	2.428576734	0.008061828	-1.728939349	down
c47755.graph_c0	8.969919877	2.175957565	0.006204257	-1.734392826	down
c34353.graph_c0	22.19278494	5.443815336	0.004737503	-1.735216895	down
c33406.graph_c0	22.38669632	5.480630755	0.004560283	-1.737348697	down
c51313.graph_c0	31.11315767	7.518089515	0.006437155	-1.737981513	down
c48973.graph_c0	11.48867174	2.758951618	0.007477998	-1.741515181	down
c35487.graph_c0	48.81204404	11.91331183	0.00495449	-1.74458218	down
c31955.graph_c0	13.92785229	3.361158376	0.005009635	-1.7458236	down
c38643.graph_c0	14.66721952	3.54200763	0.004833595	-1.746029406	down
c48802.graph_c1	38.11832927	9.280189458	0.004344253	-1.746279802	down
c45073.graph_c0	16.08577395	3.90981723	0.004142441	-1.746922549	down
c47002.graph_c0	6.884873173	1.659250422	0.005029274	-1.747248223	down
c36252.graph_c0	35.43330995	8.59657623	0.004631864	-1.753267412	down
c43305.graph_c0	20.09286306	4.860321984	0.003900734	-1.753562061	down
c35341.graph_c0	22.70393794	5.495884396	0.004043638	-1.754501845	down
c50607.graph_c0	40.48311878	9.769296286	0.003838079	-1.755037665	down
c48989.graph_c0	43.4756339	10.50532096	0.003912274	-1.756621622	down
c44801.graph_c0	5.289253856	1.254462654	0.007109909	-1.757247468	down
c44800.graph_c0	83.36993658	20.18433134	0.006088911	-1.758219558	down
c48409.graph_c0	12.26781828	2.94279961	0.003880925	-1.759888939	down
c45430.graph_c0	42.36357109	10.19183374	0.003830181	-1.764027108	down
c33459.graph_c0	45.70752179	10.95875431	0.003511459	-1.765231208	down
c17949.graph_c0	22.50434927	5.352916114	0.004317642	-1.766050305	down
c15798.graph_c0	11.85737536	2.807876786	0.005121385	-1.766917552	down
c48334.graph_c0	15.45559422	3.692894081	0.00341774	-1.768956764	down
c40956.graph_c0	9.907486211	2.340356107	0.005172995	-1.769532277	down
c23948.graph_c0	82.9846978	19.84458608	0.003653881	-1.773286277	down
c22864.graph_c0	6.644772394	1.563292692	0.005263283	-1.773818377	down
c17584.graph_c0	23.30941158	5.517881091	0.003855819	-1.774424985	down
c48271.graph_c0	3.542631658	0.822102771	0.009878575	-1.774555255	down
c25902.graph_c0	7.434887085	1.729173288	0.008568602	-1.775526802	down
c40289.graph_c0	16.1754224	3.772743939	0.006315253	-1.779580865	down
c25261.graph_c0	13.73712443	3.21200502	0.00541278	-1.78033533	down
c38362.graph_c0	10.67893415	2.48944888	0.005877442	-1.781892834	down
c34909.graph_c0	7.094949701	1.636474858	0.009270274	-1.783211878	down
c46457.graph_c0	5.280773937	1.2180289	0.009270274	-1.783211878	down
c17958.graph_c0	19.70860547	4.665486345	0.003003419	-1.783447834	down
c45733.graph_c0	33.46296792	7.938209258	0.003230371	-1.784416497	down
c29677.graph_c0	16.99171325	4.010341972	0.002987739	-1.785759631	down
c45754.graph_c0	25.41879014	5.973884381	0.003189223	-1.787707382	down
c38759.graph_c0	13.64789147	3.191899253	0.003798414	-1.788528756	down
c25569.graph_c0	6.660795289	1.536335631	0.007459834	-1.788581781	down
c45090.graph_c0	6.990105982	1.607577984	0.008475378	-1.78885251	down
c19399.graph_c0	34.36538411	8.102323066	0.002858389	-1.789196486	down
c32169.graph_c0	15.57487248	3.632425305	0.003676023	-1.792528929	down
c47676.graph_c0	5.96002475	1.380155626	0.004988388	-1.793528891	down
c26198.graph_c0	8.138364145	1.902992506	0.003110469	-1.793944736	down
c42274.graph_c1	18.45193831	4.293779015	0.003787643	-1.794375986	down
c39886.graph_c0	23.75188708	5.574841468	0.002691578	-1.796120549	down
c50580.graph_c0	29.11237759	6.699255301	0.005854163	-1.79710517	down
c27187.graph_c0	10.50560378	2.39208802	0.009211683	-1.798329225	down
c52010.graph_c0	13.23747954	3.087195989	0.002939021	-1.798431438	down
c41708.graph_c0	25.43499671	5.943863607	0.002696125	-1.799184666	down
c21430.graph_c0	9.386872486	2.16511483	0.004518862	-1.80045633	down
c49694.graph_c0	217.6764788	51.09834856	0.005344456	-1.803493648	down
c37469.graph_c0	23.27117463	5.426220673	0.002516086	-1.804360644	down
c34844.graph_c0	15.26777517	3.553008064	0.002603597	-1.804566085	down
c50904.graph_c0	40.43112482	9.417781807	0.002530646	-1.804844514	down
c16495.graph_c0	17.43326327	4.021042887	0.003524618	-1.80628832	down
c50420.graph_c0	37.51199788	8.760878889	0.002712967	-1.807391814	down
c33608.graph_c0	29.84243713	6.953499423	0.002447579	-1.807436045	down
c51191.graph_c0	17.64856346	4.070702626	0.003000849	-1.81020004	down
c39670.graph_c0	5.9702673	1.355319846	0.006279513	-1.811282976	down
c26413.graph_c0	9.430648177	2.164853694	0.003511543	-1.811896404	down
c15877.graph_c0	13.48053094	3.07954854	0.004158151	-1.813609492	down
c44828.graph_c0	7.798302292	1.794174838	0.00291169	-1.813818917	down
c43381.graph_c0	9.589258709	2.198015257	0.003389465	-1.814437837	down
c48798.graph_c0	7.638502196	1.72014661	0.007194169	-1.817328113	down
c44212.graph_c0	5.893357606	1.339499989	0.004423936	-1.818089024	down
c43037.graph_c0	11.4728519	2.620726687	0.00337818	-1.818505073	down
c19547.graph_c0	105.855924	24.55119514	0.003201131	-1.819725601	down
c45167.graph_c0	4.729482867	1.056301817	0.009464693	-1.819918251	down
c41140.graph_c0	7.652663229	1.731965755	0.005065794	-1.819920475	down
c50970.graph_c0	45.88916031	10.55758491	0.002307359	-1.820298217	down
c42395.graph_c0	19.67718157	4.504485567	0.002741445	-1.821029551	down
c45125.graph_c0	2.874554029	0.64597666	0.006620843	-1.8218	down
c24191.graph_c0	32.08467725	7.344134834	0.002473059	-1.823770033	down
c44222.graph_c0	23.64552489	5.443482538	0.002139433	-1.82672699	down
c14358.graph_c0	50.04518518	11.46862466	0.002032257	-1.829091862	down
c46057.graph_c0	6.03188444	1.359655263	0.004025911	-1.829955387	down
c26692.graph_c0	7.271822554	1.645015982	0.003354805	-1.829969712	down
c46939.graph_c0	10.48127508	2.400315456	0.001989191	-1.830876824	down
c41138.graph_c0	23.26621526	5.278570057	0.002488967	-1.833610551	down
c46961.graph_c0	4.7568906	1.056048632	0.007053886	-1.834362794	down
c48134.graph_c0	12.58529442	2.866974913	0.002026064	-1.834755953	down
c40375.graph_c1	95.87143246	21.98516609	0.002528901	-1.835523642	down
c25247.graph_c0	17.89822705	4.050761861	0.002290979	-1.838443919	down
c51920.graph_c0	21.84387379	4.841080165	0.006464896	-1.838517162	down
c34602.graph_c0	23.58255892	5.369663456	0.00185823	-1.838832503	down
c39760.graph_c0	34.7597982	7.922953639	0.001867176	-1.840606965	down
c40862.graph_c0	17.74345351	4.029432103	0.001800814	-1.842509252	down
c35280.graph_c0	21.03849476	4.769572772	0.001771013	-1.844682392	down
c52847.graph_c0	9.451242809	2.070179807	0.008443938	-1.845297819	down
c48349.graph_c0	5.484759813	1.211775064	0.005505864	-1.846026042	down
c52790.graph_c0	7.532145306	1.675021364	0.003337028	-1.850042357	down
c27107.graph_c0	51.22229845	11.55205483	0.001669829	-1.851809179	down
c50783.graph_c0	44.20653181	9.949703651	0.001678846	-1.853399536	down
c16848.graph_c0	14.07947137	3.124000813	0.003056818	-1.854655421	down
c48361.graph_c0	14.40766172	3.232545243	0.001687576	-1.856388019	down
c46740.graph_c0	30.57759162	6.893410998	0.001625043	-1.85665589	down
c33537.graph_c0	10.94172275	2.387110504	0.006301714	-1.857355637	down
c47254.graph_c0	6.506721233	1.40630323	0.008082072	-1.861784048	down
c15848.graph_c0	12.17226848	2.665059563	0.004211687	-1.862903252	down
c24022.graph_c0	24.20597488	5.414118612	0.001516333	-1.863312559	down
c47539.graph_c1	18.42859991	4.125602493	0.001474076	-1.864452329	down
c26509.graph_c0	6.988679091	1.543193412	0.002525626	-1.864597032	down
c53226.graph_c0	5.788696421	1.242747244	0.008353065	-1.868593629	down
c35165.graph_c0	8.20190413	1.817236944	0.001408875	-1.875160062	down
c32358.graph_c0	42.12961089	9.349925065	0.001328707	-1.876237212	down
c47704.graph_c0	19.76550592	4.378070762	0.001370336	-1.876410901	down
c44449.graph_c0	6.489282585	1.382517947	0.0077159	-1.87946894	down
c38192.graph_c0	7.187485577	1.552000373	0.004028162	-1.880101259	down
c44682.graph_c0	14.7704254	3.244619104	0.001528203	-1.882217	down
c44162.graph_c1	46.48880285	10.30358652	0.001350082	-1.882464372	down
c46132.graph_c0	3.438310364	0.732053778	0.00626824	-1.885610884	down
c51052.graph_c0	29.14967148	6.375707388	0.001611732	-1.88584525	down
c47618.graph_c0	51.74074363	11.45376382	0.001593965	-1.886422111	down
c27027.graph_c0	9.122952613	1.997166593	0.001491918	-1.886687212	down
c44622.graph_c0	9.563421593	2.054112293	0.003795869	-1.887668185	down
c16785.graph_c0	13.6297381	2.983618097	0.001425497	-1.887878866	down
c41382.graph_c0	60.83715598	13.30045849	0.001496936	-1.888121744	down
c36401.graph_c0	2.775023254	0.590667496	0.005703712	-1.888324481	down
c48471.graph_c0	5.539006265	1.19836063	0.002421845	-1.889392286	down
c47931.graph_c0	20.29160564	4.439963749	0.001354363	-1.889690737	down
c48520.graph_c0	6.747949104	1.442242785	0.00381639	-1.893290828	down
c43221.graph_c0	8.443240175	1.819637011	0.002313978	-1.894927103	down
c42333.graph_c0	5.970982944	1.270018645	0.004437001	-1.895333839	down
c51377.graph_c0	12.93662886	2.819816453	0.001208459	-1.896986093	down
c50379.graph_c1	80.23032398	17.62509868	0.00144026	-1.897456923	down
c49863.graph_c0	29.37170216	6.210128279	0.005307905	-1.897837306	down
c16174.graph_c0	8.930944764	1.87342229	0.007345421	-1.898489639	down
c47056.graph_c0	17.62000915	3.841860105	0.00107101	-1.900914933	down
c48895.graph_c0	13.89821594	3.021739915	0.001099537	-1.902530514	down
c48753.graph_c0	22.35899726	4.859530432	0.001030301	-1.905386909	down
c24496.graph_c0	39.82524601	8.676750883	0.001072854	-1.907079027	down
c45986.graph_c0	12.04131029	2.571639033	0.001738464	-1.911818155	down
c14501.graph_c0	42.64417952	9.121200868	0.001477418	-1.913628689	down
c26996.graph_c0	9.479234087	2.012397302	0.002158033	-1.914076479	down
c44053.graph_c0	10.35088539	2.197231288	0.002075621	-1.91504645	down
c47028.graph_c0	3.493471773	0.734552133	0.003389479	-1.91508786	down
c35040.graph_c0	28.49319933	6.172951168	0.000991768	-1.915103046	down
c43482.graph_c0	7.249811607	1.491416534	0.008924876	-1.915180507	down
c45371.graph_c0	7.59127517	1.59645811	0.003181329	-1.91635495	down
c43870.graph_c0	36.1702329	7.82496183	0.000969718	-1.917064517	down
c49094.graph_c0	7.972364162	1.676882002	0.002995875	-1.917545142	down
c47478.graph_c0	7.160884216	1.519671054	0.001864747	-1.917702144	down
c33309.graph_c0	40.47165295	8.747671438	0.000950769	-1.918106443	down
c35106.graph_c0	7.339382415	1.551782938	0.002230783	-1.918112241	down
c26213.graph_c0	3.586566779	0.754505641	0.002829931	-1.91866523	down
c39407.graph_c1	24.90571138	5.376900763	0.000919691	-1.918941153	down
c44162.graph_c2	67.2382131	14.49699984	0.000897626	-1.919914475	down
c51745.graph_c0	16.79962607	3.600475829	0.000978801	-1.921130262	down
c49361.graph_c0	238.5600969	51.58773289	0.001738043	-1.921799511	down
c42217.graph_c0	158.8263921	34.2986881	0.0013158	-1.92293637	down
c50022.graph_c0	129.8406983	28.00227747	0.001028727	-1.923264553	down
c51889.graph_c0	17.14042325	3.649033503	0.001109661	-1.925489861	down
c44987.graph_c0	103.9602854	22.34462343	0.001174913	-1.929503883	down
c42908.graph_c0	101.6128684	21.79226639	0.000869719	-1.929806432	down
c39644.graph_c0	6.399417098	1.330110907	0.003190344	-1.929931981	down
c26492.graph_c0	5.290503482	1.101374653	0.002663017	-1.932254757	down
c51922.graph_c0	12.43866176	2.555852907	0.004730972	-1.933595952	down
[truncated: 870 more rows]
