# Supplementary material for: Transcriptome Profiling of Two Asparagus Bean (Vigna unguiculata subsp. sesquipedalis) Cultivars Differing in Chilling Tolerance under Cold Stress
Source: PLoS One. 2016 Mar 8;11(3):e0151105. doi: 10.1371/journal.pone.0151105 (PMC4783050; doi:10.1371/journal.pone.0151105)
Supplement: S7 Table — (XLSX) [file pone.0151105.s011.xlsx]

## Sheet: 3510.results
Table S7. Functional annotation of DEGs of Dubai bean by Mercator pipeline.
BINCODE	NAME	IDENTIFIER	DESCRIPTION	TYPE
'0'	'control genes'	''	''
'1'	'PS'	''	''
'1.1'	'PS.lightreaction'	''	''
'1.1.1'	'PS.lightreaction.photosystem II'	''	''
'1.1.1.1'	'PS.lightreaction.photosystem II.LHC-II'	'c18776.graph_c0'	'(loc_os07g37550.2 : 248.0) no description available & (at5g54270 : 244.0) Lhcb3 protein is a component of the main light harvesting chlorophyll a/b-protein complex of Photosystem II (LHC II).; light-harvesting chlorophyll B-binding protein 3 (LHCB3); FUNCTIONS IN: structural molecule activity; INVOLVED IN: photosynthesis; LOCATED IN: light-harvesting complex, thylakoid, chloroplast thylakoid mem…	T
'1.1.1.1'	'PS.lightreaction.photosystem II.LHC-II'	'c23899.graph_c0'	'(at5g54270 : 156.0) Lhcb3 protein is a component of the main light harvesting chlorophyll a/b-protein complex of Photosystem II (LHC II).; light-harvesting chlorophyll B-binding protein 3 (LHCB3); FUNCTIONS IN: structural molecule activity; INVOLVED IN: photosynthesis; LOCATED IN: light-harvesting complex, thylakoid, chloroplast thylakoid membrane, chloroplast; EXPRESSED IN: 24 plant structures;…	T
'1.1.1.1'	'PS.lightreaction.photosystem II.LHC-II'	'c45527.graph_c0'	'(p27519|cb23_orysa : 311.0) Chlorophyll a-b binding protein, chloroplast precursor (LHCII type I CAB) (LHCP) - Oryza sativa (Rice) & (loc_os03g39610.2 : 311.0) no description available & (at2g05070 : 296.0) Encodes Lhcb2.2. Belongs to the Lhc super-gene family encodes the light-harvesting chlorophyll a/b-binding (LHC) proteins that constitute the antenna system of the photosynthetic apparatus.; …	T
'1.1.1.2'	'PS.lightreaction.photosystem II.PSII polypeptide subunits'	'c45917.graph_c0'	'(at1g05385 : 170.0) Encodes a Psb27 homolog involved in photosystem II biogenesis.; LOW PSII ACCUMULATION 19 (LPA19); FUNCTIONS IN: molecular_function unknown; INVOLVED IN: photosystem II assembly; LOCATED IN: chloroplast thylakoid lumen, chloroplast; EXPRESSED IN: 24 plant structures; EXPRESSED DURING: 15 growth stages; Has 214 Blast hits to 214 proteins in 55 species: Archae - 0; Bacteria - 73…	T
'1.1.1.2'	'PS.lightreaction.photosystem II.PSII polypeptide subunits'	'c49255.graph_c0'	'(at2g06520 : 70.5) Encodes a protein with sequence similarity to the spinach photosystem II subunit PsbX.; photosystem II subunit X (PSBX); FUNCTIONS IN: molecular_function unknown; INVOLVED IN: photosynthesis; LOCATED IN: chloroplast thylakoid membrane; EXPRESSED IN: 22 plant structures; EXPRESSED DURING: 13 growth stages; CONTAINS InterPro DOMAIN/s: Photosystem II protein PsbX (InterPro:IPR009…	T
'1.1.1.2'	'PS.lightreaction.photosystem II.PSII polypeptide subunits'	'c49418.graph_c0'	'(at1g03600 : 183.0) PSB27; FUNCTIONS IN: molecular_function unknown; INVOLVED IN: photosystem II repair; LOCATED IN: thylakoid, chloroplast thylakoid membrane, chloroplast thylakoid lumen, chloroplast photosystem II, chloroplast; EXPRESSED IN: 23 plant structures; EXPRESSED DURING: 13 growth stages; Has 273 Blast hits to 273 proteins in 82 species: Archae - 0; Bacteria - 114; Metazoa - 0; Fungi …	T
'1.1.1.3'	'PS.lightreaction.photosystem II.biogenesis'	''	''
'1.1.1.4'	'PS.lightreaction.photosystem II.LHC biogenesis'	''	''
'1.1.2'	'PS.lightreaction.photosystem I'	''	''
'1.1.2.1'	'PS.lightreaction.photosystem I.LHC-I'	''	''
'1.1.2.2'	'PS.lightreaction.photosystem I.PSI polypeptide subunits'	'c29563.graph_c0'	'(p12357|psag_spiol : 198.0) Photosystem I reaction center subunit V, chloroplast precursor (PSI-G) (Photosystem I 9 kDa protein) - Spinacia oleracea (Spinach) & (at1g55670 : 197.0) Encodes subunit G of photosystem I, an 11-kDa membrane protein that plays an important role in electron transport between plastocyanin and PSI and is involved in the stability of the PSI complex. PSI-G subunit is boun…	T
'1.1.2.3'	'PS.lightreaction.photosystem I.biogenesis'	''	''
'1.1.3'	'PS.lightreaction.cytochrome b6/f'	''	''
'1.1.3.1'	'PS.lightreaction.cytochrome b6/f.iron sulfur subunit'	''	''
'1.1.3.2'	'PS.lightreaction.cytochrome b6/f.subunit 4 (PETD)'	''	''
'1.1.3.3'	'PS.lightreaction.cytochrome b6/f.cytochrome b6 (CYB6)'	''	''
'1.1.3.4'	'PS.lightreaction.cytochrome b6/f.apocytochrome f (CYF)'	''	''
'1.1.3.5'	'PS.lightreaction.cytochrome b6/f.biogenesis'	''	''
'1.1.4'	'PS.lightreaction.ATP synthase'	''	''
'1.1.4.1'	'PS.lightreaction.ATP synthase.alpha subunit'	''	''
'1.1.4.2'	'PS.lightreaction.ATP synthase.beta subunit'	''	''
'1.1.4.3'	'PS.lightreaction.ATP synthase.epsilon chain'	''	''
'1.1.4.4'	'PS.lightreaction.ATP synthase.gamma chain'	''	''
'1.1.4.5'	'PS.lightreaction.ATP synthase.subunit C'	''	''
'1.1.4.6'	'PS.lightreaction.ATP synthase.chloroplastic subunit a'	''	''
'1.1.4.7'	'PS.lightreaction.ATP synthase.delta chain'	'c49350.graph_c0'	'(q02758|atpd_pea : 285.0) ATP synthase delta chain, chloroplast precursor (EC 3.6.3.14) - Pisum sativum (Garden pea) & (at4g09650 : 276.0) Encodes the chloroplast ATPase delta-subunit.; ATP synthase delta-subunit gene (ATPD); FUNCTIONS IN: hydrogen ion transporting ATP synthase activity, rotational mechanism; INVOLVED IN: response to cold, defense response to bacterium, photosynthetic electron t…	T
'1.1.4.8'	'PS.lightreaction.ATP synthase.subunit B (ATPF)'	''	''
'1.1.4.9'	'PS.lightreaction.ATP synthase.subunit B_ (ATPX)'	''	''
'1.1.5'	'PS.lightreaction.other electron carrier (ox/red)'	''	''
'1.1.5.1'	'PS.lightreaction.other electron carrier (ox/red).plastocyanin'	''	''
'1.1.5.2'	'PS.lightreaction.other electron carrier (ox/red).ferredoxin'	'c40131.graph_c0'	'(p09911|fer1_pea : 87.4) Ferredoxin-1, chloroplast precursor (Ferredoxin I) - Pisum sativum (Garden pea) & (at1g10960 : 75.5) ferredoxin 1 (FD1); FUNCTIONS IN: electron carrier activity, iron-sulfur cluster binding, 2 iron, 2 sulfur cluster binding; INVOLVED IN: response to karrikin; LOCATED IN: chloroplast stroma, chloroplast; EXPRESSED IN: 22 plant structures; EXPRESSED DURING: 13 growth stage…	T
'1.1.5.3'	'PS.lightreaction.other electron carrier (ox/red).ferredoxin reductase'	''	''
'1.1.5.4'	'PS.lightreaction.other electron carrier (ox/red).ferredoxin oxireductase'	''	''
'1.1.6'	'PS.lightreaction.NADH DH'	''	''
'1.1.30'	'PS.lightreaction.state transition'	''	''
'1.1.40'	'PS.lightreaction.cyclic electron flow-chlororespiration'	''	''
'1.1.50'	'PS.lightreaction.NPQ'	''	''
'1.1.60'	'PS.lightreaction.state transition'	''	''
'1.1.70'	'PS.lightreaction.hydrogenase'	''	''
'1.1.70.1'	'PS.lightreaction.hydrogenase.FeFe-hydrogenase'	''	''
'1.1.70.2'	'PS.lightreaction.hydrogenase.NiFe-hydrogenase'	''	''
'1.1.99'	'PS.lightreaction.unspecified'	''	''
'1.1.99.1'	'PS.lightreaction.unspecified.TEF'	''	''
'1.1.1001'	'PS.lightreaction'	'phytol'	'PS.lightreaction, chlorophyll'	M
'1.1.1002'	'PS.lightreaction.binding proteins.Chlorophyll a'	'chlorophyll a'	'PS.lightreaction, chlorophyll'	M
'1.1.1003'	'PS.lightreaction.binding proteins.Chlorophyll b'	'chlorophyll b'	'PS.lightreaction, chlorophyll'	M
'1.1.1004'	'PS.lightreaction.PS II.PQ'	decyl-plastoquinone'	'PS.lightreaction'	M
'1.2'	'PS.photorespiration'	''	''
'1.2.1'	'PS.photorespiration.phosphoglycolate phosphatase'	''	''
'1.2.2'	'PS.photorespiration.glycolate oxydase'	''	''
'1.2.3'	'PS.photorespiration.aminotransferases peroxisomal'	''	''
'1.2.4'	'PS.photorespiration.glycine cleavage'	''	''
'1.2.4.1'	'PS.photorespiration.glycine cleavage.P subunit'	''	''
'1.2.4.2'	'PS.photorespiration.glycine cleavage.T subunit'	''	''
'1.2.4.3'	'PS.photorespiration.glycine cleavage.L subunit'	''	''
'1.2.4.4'	'PS.photorespiration.glycine cleavage.H protein'	''	''
'1.2.5'	'PS.photorespiration.serine hydroxymethyltransferase'	''	''
'1.2.6'	'PS.photorespiration.hydroxypyruvate reductase'	'c47553.graph_c0'	'(at1g79870 : 281.0) D-isomer specific 2-hydroxyacid dehydrogenase family protein; FUNCTIONS IN: in 6 functions; INVOLVED IN: metabolic process; EXPRESSED IN: 22 plant structures; EXPRESSED DURING: 13 growth stages; CONTAINS InterPro DOMAIN/s: D-isomer specific 2-hydroxyacid dehydrogenase, catalytic domain (InterPro:IPR006139), D-isomer specific 2-hydroxyacid dehydrogenase, NAD-binding (InterPro:…	T
'1.2.7'	'PS.photorespiration.glycerate kinase'	''	''
'1.2.1001'	'PS.photorespiration.glycerate'	'glycerate'	'PS.photorepiration; lipid metabolism; amino acid degradation.serine; amino acid degradation.glycine; gluconeogenese/ glyoxylate cycle; TCA / org transformation'	M
'1.2.1002'	'PS.photorepiration.glycolate'	'glycolate'	'PS.photorepiration'	M
'1.2.1003'	'PS.photorepiration.glycine'	'glycine'	'PS.photorepiration; amino acid synthesis.serine; amino acid synthesis.glycine; amino acid degradation.glycine; redox regulation; nucleotide metabolism.synthesis; C1-metabolism'	M
'1.2.1004'	'PS.photorepiration.serine'	'serine'	'PS.photorepiration; lipid metabolism; amino acid degradation.homoserine; amino acid synthesis.serine; amino acid degradation.serine; amino acid degradation.methionine; S-assimilation'	M
'1.2.1005'	'PS.photorepiration.glyoxylate'	'glyoxylate'	'PS.photorepiration'	M
'1.2.1006'	'PS.photorepiration.hydroxypyruvate'	'hydroxypyruvate'	'PS.photorepiration'	M
'1.3'	'PS.calvin cycle'	''	''
'1.3.1'	'PS.calvin cycle.rubisco large subunit'	''	''
'1.3.2'	'PS.calvin cycle.rubisco small subunit'	'c48905.graph_c0'	'(p31333|rbs_goshi : 208.0) Ribulose bisphosphate carboxylase small chain, chloroplast precursor (EC 4.1.1.39) (RuBisCO small subunit) - Gossypium hirsutum (Upland cotton) & (at5g38410 : 193.0) Ribulose bisphosphate carboxylase (small chain) family protein; FUNCTIONS IN: ribulose-bisphosphate carboxylase activity; INVOLVED IN: carbon fixation, response to blue light, response to red light, respon…	T
'1.3.3'	'PS.calvin cycle.phosphoglycerate kinase'	''	''
'1.3.4'	'PS.calvin cycle.GAP'	''	''
'1.3.5'	'PS.calvin cycle.TPI'	''	''
'1.3.6'	'PS.calvin cycle.aldolase'	''	''
'1.3.7'	'PS.calvin cycle.FBPase'	''	''
'1.3.8'	'PS.calvin cycle.transketolase'	''	''
'1.3.9'	'PS.calvin cycle.seduheptulose bisphosphatase'	''	''
'1.3.10'	'PS.calvin cycle.Rib5P Isomerase'	''	''
'1.3.11'	'PS.calvin cycle.RPE'	'	''
'1.3.12'	'PS.calvin cycle.PRK'	''	''
'1.3.13'	'PS.calvin cycle.rubisco interacting'	''	''
'1.3.1001'	'PS.calvin cycle.ribulose-1,5-bisP'	'ribulose-1,5-bisp'	'major CHO metabolism; PS.calvin cycle'	M
'1.3.1002'	'PS.calvin cycle'	'glycerate-3-p'	'major CHO metabolism; PS.calvin cycle; glycolysis; OPP.oxidative PP'	M
'1.3.1003'	'PS.calvin cycle'	'glycerate-1,3-bisp'	'major CHO metabolism; PS.calvin cycle; glycolysis; OPP.oxidative PP'	M
'1.3.1004'	'PS.calvin cycle'	'glyceraldehyde-3-p'	'major CHO metabolism; PS.calvin cycle; glycolysis; OPP.oxidative PP'	M
'1.3.1005'	'PS.calvin cycle'	'dihydroxyacetone-p'	'major CHO metabolism; PS.calvin cycle; glycolysis; OPP.oxidative PP'	M
'1.3.1006'	'PS.calvin cycle'	'fructose-1,6-bisp'	'major CHO metabolism; PS.calvin cycle; glycolysis; OPP.oxidative PP'	M
'1.3.1007'	'PS.calvin cycle'	'fructose-6-p'	'cell wall synthesis.cellulose synthesis; major CHO metabolism.synthesis.sucrose; major CHO metabolism.synthesis.starch; calvin cycle; glycolysis; OPP.oxidative PP'	M
'1.4'	'PS.reductive PP'	''	''
'1.5'	'PS.carbon concentrating mechanism'	''	''
'1.5.1'	'PS.carbon concentrating mechanism.C4'	''	''
'1.5.2'	'PS.carbon concentrating mechanism.CAM'	''	''
'1.5.3'	'PS.carbon concentrating mechanism.algal'	''	''
'2'	'major CHO metabolism'	''	''
'2.1'	'major CHO metabolism.synthesis'	''	''
'2.1.1'	'major CHO metabolism.synthesis.sucrose'	''	''
'2.1.1.1'	'major CHO metabolism.synthesis.sucrose.SPS'	'c39193.graph_c0'	'(at4g10120 : 413.0) Encodes a protein with putative sucrose-phosphate synthase activity.; ATSPS4F; FUNCTIONS IN: transferase activity, transferring glycosyl groups; INVOLVED IN: biosynthetic process, sucrose metabolic process; LOCATED IN: plasma membrane; EXPRESSED IN: 19 plant structures; EXPRESSED DURING: 10 growth stages; CONTAINS InterPro DOMAIN/s: Sucrose-phosphate synthase (InterPro:IPR006…	T
'2.1.1.2'	'major CHO metabolism.synthesis.sucrose.SPP'	''	''
'2.1.1.3'	'major CHO metabolism.synthesis.sucrose.FBPase'	''	''
'2.1.1.1001'	'major CHO metabolism.synthesis.sucrose'	'fructose-6-p'	'cell wall synthesis.cellulose synthesis; major CHO metabolism.synthesis.sucrose; major CHO metabolism.synthesis.starch; glycolysis; OPP.oxidative PP'	M
'2.1.1.1002'	'major CHO metabolism.synthesis.sucrose'	'glucose-6-p'	'cell wall synthesis.cellulose synthesis; major CHO metabolism.synthesis.sucrose; major CHO metabolism.synthesis.starch; glycolysis; OPP.oxidative PP'	M
'2.1.1.1003'	'major CHO metabolism.synthesis.sucrose'	'glucose-1-p'	'cell wall synthesis.cellulose synthesis; major CHO metabolism.synthesis.sucrose; major CHO metabolism.synthesis.starch'	M
'2.1.1.1004'	'major CHO metabolism.synthesis.sucrose'	'glucose-1,6-bisp'	'cell wall synthesis.cellulose synthesis; major CHO metabolism.synthesis.sucrose; major CHO metabolism.synthesis.starch'	M
'2.1.1.1005'	'major CHO metabolism.synthesis.sucrose'	'fructose-2,6-bisp'	'major CHO metabolism.synthesis.sucrose'	M
'2.1.1.1006'	'major CHO metabolism.synthesis.sucrose'	'udp-glucose'	'cell wall synthesis.cellulose synthesis; major CHO metabolism.synthesis.sucrose'	M
'2.1.1.1007'	'major CHO metabolism.synthesis.sucrose'	'sucrose-6-p'	'major CHO metabolism.synthesis.sucrose'	M
'2.1.1.1008'	'major CHO metabolism.synthesis.sucrose'	'sucrose'	'major CHO metabolism.synthesis.sucrose; major CHO metabolism.degradation.sucrose'	M
'2.1.2'	'major CHO metabolism.synthesis.starch'	''	''
'2.1.2.1'	'major CHO metabolism.synthesis.starch.AGPase'	''	''
'2.1.2.2'	'major CHO metabolism.synthesis.starch.starch synthase'	''	''
'2.1.2.3'	'major CHO metabolism.synthesis.starch.starch branching'	'c48706.graph_c0'	'(at3g20440 : 1180.0) BE1 ia a putative glycoside hydrolase. It plays vital roles during embryogenesis and in carbohydrate metabolism. Mutation in BE1 has pleotrophic effect on the whole plant development.; EMBRYO DEFECTIVE 2729 (EMB2729); FUNCTIONS IN: cation binding, catalytic activity, alpha-amylase activity; INVOLVED IN: post-embryonic development, carbohydrate metabolic process, embryo devel…	T
'2.1.2.4'	'major CHO metabolism.synthesis.starch.debranching'	''	''
'2.1.2.5'	'major CHO metabolism.synthesis.starch.transporter'	''	''
'2.1.2.60'	'major CHO metabolism.synthesis.starch.ADP Glucose Phosphorylase'	'c15877.graph_c0'	'(at5g18200 : 307.0) encodes an adenylyltransferase; UTP:galactose-1-phosphate uridylyltransferases;ribose-5-phosphate adenylyltransferases; CONTAINS InterPro DOMAIN/s: Galactose-1-phosphate uridyl transferase, N-terminal (InterPro:IPR005849), Histidine triad-like motif (InterPro:IPR011146), Galactose-1-phosphate uridyl transferase, class I (InterPro:IPR001937), Histidine triad motif (InterPro:IP…	T
'2.1.2.1001'	'major CHO metabolism.synthesis.starch'	'fructose-6-p'	cell wall synthesis.cellulose synthesis; major CHO metabolism.synthesis.sucrose; major CHO metabolism.synthesis.starch; glycolysis; OPP.oxidative PP'	M
'2.1.2.1002'	'major CHO metabolism.synthesis.starch'	'glucose-6-p'	'cell wall synthesis.cellulose synthesis; major CHO metabolism.synthesis.sucrose; major CHO metabolism.synthesis.starch; glycolysis; OPP.oxidative PP'	M
'2.1.2.1003'	'major CHO metabolism.synthesis.starch'	'glucose-1-p'	'cell wall synthesis.cellulose synthesis; major CHO metabolism.synthesis.sucrose; major CHO metabolism.synthesis.starch'	M
'2.1.2.1004'	'major CHO metabolism.synthesis.starch'	adp-glucose'	'major CHO metabolism.synthesis.starch'	M
'2.2'	'major CHO metabolism.degradation'	''	''
'2.2.1'	'major CHO metabolism.degradation.sucrose'	''	''
'2.2.1.1'	'major CHO metabolism.degradation.sucrose.fructokinase'	''	''
'2.2.1.3'	'major CHO metabolism.degradation.sucrose.invertases'	''	''
'2.2.1.3.1'	'major CHO metabolism.degradation.sucrose.invertases.neutral'	'c42551.graph_c0'	'(at3g06500 : 721.0) Plant neutral invertase family protein; FUNCTIONS IN: catalytic activity, beta-fructofuranosidase activity; INVOLVED IN: biological_process unknown; EXPRESSED IN: 23 plant structures; EXPRESSED DURING: 13 growth stages; CONTAINS InterPro DOMAIN/s: Plant neutral invertase (InterPro:IPR006937), Six-hairpin glycosidase-like (InterPro:IPR008928); BEST Arabidopsis thaliana protein…	T
'2.2.1.3.2'	'major CHO metabolism.degradation.sucrose.invertases.cell wall'	''	''
'2.2.1.3.3'	'major CHO metabolism.degradation.sucrose.invertases.vacuolar'	''	''
'2.2.1.3.30'	'major CHO metabolism.degradation.sucrose.invertases.inhibitors'	''	''
'2.2.1.4'	'major CHO metabolism.degradation.sucrose.hexokinase'	''	''
'2.2.1.5'	'major CHO metabolism.degradation.sucrose.Susy'	'c27679.graph_c0'	'(q01390|susy_phaau : 1591.0) Sucrose synthase (EC 2.4.1.13) (Sucrose-UDP glucosyltransferase) - Phaseolus aureus (Mung bean) (Vigna radiata) & (ipr000368 : 1500.0) Sucrose synthase & (at3g43190 : 1379.0) Encodes a protein with sucrose synthase activity (SUS4).; sucrose synthase 4 (SUS4); FUNCTIONS IN: UDP-glycosyltransferase activity, sucrose synthase activity, transferase activity, transferring…	T
'2.2.1.99'	'major CHO metabolism.degradation.sucrose.misc'	''	''
'2.2.1.1001'	'major CHO metabolism.degradation.sucrose'	'fructose'	'major CHO metabolism.synthesis.sucrose; major CHO metabolism.degradation.sucrose'	M
'2.2.1.1002'	'major CHO metabolism.degradation.sucrose'	'glucose'	'cell wall degradation; major CHO metabolism.synthesis.sucrose; major CHO metabolism.degradation.starch'	M
'2.2.2'	'major CHO metabolism.degradation.starch'	''	''
'2.2.2.1'	'major CHO metabolism.degradation.starch.starch cleavage'	''	''
'2.2.2.1.1'	'major CHO metabolism.degradation.starch.starch cleavage.alpha amylase'	''	''
'2.2.2.1.2'	'major CHO metabolism.degradation.starch.starch cleavage.beta amylase'	'c20470.graph_c0'	'(at5g18670 : 599.0) putative beta-amylase BMY3 (BMY3); beta-amylase 3 (BMY3); FUNCTIONS IN: cation binding, beta-amylase activity, catalytic activity; INVOLVED IN: cellulose biosynthetic process, carbohydrate metabolic process, polysaccharide catabolic process; EXPRESSED IN: 23 plant structures; EXPRESSED DURING: 13 growth stages; CONTAINS InterPro DOMAIN/s: Glycoside hydrolase, family 14 (Inter…	T
'2.2.2.1.2'	'major CHO metabolism.degradation.starch.starch cleavage.beta amylase'	'c35241.graph_c0'	'(at4g17090 : 397.0) Encodes a beta-amylase targeted to the chloroplast. Transgenic BMY8 RNAi lines fail to accumulate maltose during cold shock suggesting that maltose accumulation coincides with BMY8 expression. Apart from maltose, the sugar content of the RNAi lines were similar to wildtype (glucose and sucrose unaffected).; chloroplast beta-amylase (CT-BMY); CONTAINS InterPro DOMAIN/s: Glycos…	T
'2.2.2.1.2'	'major CHO metabolism.degradation.starch.starch cleavage.beta amylase'	'c39892.graph_c0'	'(at4g17090 : 434.0) Encodes a beta-amylase targeted to the chloroplast. Transgenic BMY8 RNAi lines fail to accumulate maltose during cold shock suggesting that maltose accumulation coincides with BMY8 expression. Apart from maltose, the sugar content of the RNAi lines were similar to wildtype (glucose and sucrose unaffected).; chloroplast beta-amylase (CT-BMY); CONTAINS InterPro DOMAIN/s: Glycos…	T
'2.2.2.1.2'	'major CHO metabolism.degradation.starch.starch cleavage.beta amylase'	'c52090.graph_c0'	'(at4g17090 : 121.0) Encodes a beta-amylase targeted to the chloroplast. Transgenic BMY8 RNAi lines fail to accumulate maltose during cold shock suggesting that maltose accumulation coincides with BMY8 expression. Apart from maltose, the sugar content of the RNAi lines were similar to wildtype (glucose and sucrose unaffected).; chloroplast beta-amylase (CT-BMY); CONTAINS InterPro DOMAIN/s: Glycos…	T
'2.2.2.2'	'major CHO metabolism.degradation.starch.starch phosphorylase'	''	''
'2.2.2.3'	'major CHO metabolism.degradation.starch.glucan water dikinase'	''	''
'2.2.2.4'	'major CHO metabolism.degradation.starch.D enzyme'	''	''
'2.2.2.6'	'major CHO metabolism.degradation.starch.transporter'	''	''
'2.2.2.8'	'major CHO metabolism.degradation.starch.ISA3'	''	''
'2.2.2.9'	'major CHO metabolism.degradation.starch.limit dextrinase/ pullulanase'	''	''
'2.2.2.10'	'major CHO metabolism.degradation.starch.laforin like phosphoglucan phosphatase (SEX4)'	''	''
'2.2.2.1001'	'major CHO metabolism.degradation.starch'	'starch (total)'	'cell wall synthesis; major CHO metabolism.degradation.starch'	M
'2.2.2.1002'	'major CHO metabolism.degradation.starch'	'maltose'	'cell wall synthesis; major CHO metabolism.degradation.starch'	M
'2.2.2.1003'	'major CHO metabolism.degradation.starch'	'isomaltose'	'cell wall synthesis; major CHO metabolism.degradation.starch'	M
'2.2.2.1004'	'major CHO metabolism.degradation.starch'	'maltotriose'	'cell wall synthesis; major CHO metabolism.degradation.starch'	M
'2.2.10'	'major CHO metabolism.degradation.acetate metabolism'	''	''
'2.2.10.1'	'major CHO metabolism.degradation.acetate metabolism.acetate kinase'	''	''
'2.2.10.2'	'major CHO metabolism.degradation.acetate metabolism.phosphate acetyltransferase'	''	''
'2.2.10.3'	'major CHO metabolism.degradation.acetate metabolism.acetyl-CoA synthetase'	''	''
'3'	'minor CHO metabolism'	''	''
'3.1'	'minor CHO metabolism.raffinose family'	''	''
'3.1.1'	'minor CHO metabolism.raffinose family.galactinol synthases'	''	''
'3.1.1.1'	'minor CHO metabolism.raffinose family.galactinol synthases.known'	'c34476.graph_c0'	'(at1g56600 : 325.0) galactinol synthase 2 (GolS2); CONTAINS InterPro DOMAIN/s: Glycosyl transferase, family 8 (InterPro:IPR002495); BEST Arabidopsis thaliana protein match is: galactinol synthase 3 (TAIR:AT1G09350.1); Has 1296 Blast hits to 1295 proteins in 304 species: Archae - 0; Bacteria - 134; Metazoa - 258; Fungi - 290; Plants - 471; Viruses - 73; Other Eukaryotes - 70 (source: NCBI BLink).…	T
'3.1.1.2'	'minor CHO metabolism.raffinose family.galactinol synthases.putative'	'c17657.graph_c0'	'(at1g70090 : 118.0) Encodes a protein with putative galacturonosyltransferase activity.; glucosyl transferase family 8 (LGT8); FUNCTIONS IN: transferase activity, transferring hexosyl groups, polygalacturonate 4-alpha-galacturonosyltransferase activity, transferase activity, transferring glycosyl groups; INVOLVED IN: carbohydrate biosynthetic process; LOCATED IN: endomembrane system; EXPRESSED I…	T
'3.1.1.2'	'minor CHO metabolism.raffinose family.galactinol synthases.putative'	'c31428.graph_c0'	'(at1g70090 : 491.0) Encodes a protein with putative galacturonosyltransferase activity.; glucosyl transferase family 8 (LGT8); FUNCTIONS IN: transferase activity, transferring hexosyl groups, polygalacturonate 4-alpha-galacturonosyltransferase activity, transferase activity, transferring glycosyl groups; INVOLVED IN: carbohydrate biosynthetic process; LOCATED IN: endomembrane system; EXPRESSED I…	T
'3.1.2'	'minor CHO metabolism.raffinose family.raffinose synthases'	''	''
'3.1.2.1'	'minor CHO metabolism.raffinose family.raffinose synthases.known'	''	''
'3.1.2.2'	'minor CHO metabolism.raffinose family.raffinose synthases.putative'	'c18659.graph_c0'	'(loc_os08g38710.1 : 719.0) no description available & (at1g55740 : 706.0) seed imbibition 1 (SIP1); CONTAINS InterPro DOMAIN/s: Glycoside hydrolase, catalytic core (InterPro:IPR017853), Raffinose synthase (InterPro:IPR008811); BEST Arabidopsis thaliana protein match is: seed imbibition 2 (TAIR:AT3G57520.1); Has 563 Blast hits to 527 proteins in 159 species: Archae - 29; Bacteria - 119; Metazoa -…	T
'3.1.2.2'	'minor CHO metabolism.raffinose family.raffinose synthases.putative'	'c48152.graph_c0'	'(loc_os04g40520.1 : 429.0) no description available & (at3g57520 : 416.0) seed imbibition 2 (SIP2); CONTAINS InterPro DOMAIN/s: Glycoside hydrolase, catalytic core (InterPro:IPR017853), Raffinose synthase (InterPro:IPR008811); BEST Arabidopsis thaliana protein match is: seed imbibition 1 (TAIR:AT1G55740.1); Has 35333 Blast hits to 34131 proteins in 2444 species: Archae - 798; Bacteria - 22429; M…	T
'3.1.3'	'minor CHO metabolism.raffinose family.stachyose synthases'	''	''
'3.1.1001'	'minor CHO metabolism.raffinose family'	'raffinose'	'minor CHO metabolism.raffinose'	M
'3.1.1002'	'minor CHO metabolism.raffinose family'	'galactinol'	''	M
'3.2'	'minor CHO metabolism.trehalose'	''	''
'3.2.1'	'minor CHO metabolism.trehalose.TPS'	''	''
'3.2.2'	'minor CHO metabolism.trehalose.TPP'	''	''
'3.2.3'	'minor CHO metabolism.trehalose.potential TPS/TPP'	'c27840.graph_c0'	'(at2g18700 : 894.0) Encodes an enzyme putatively involved in trehalose biosynthesis. The protein has a trehalose synthase (TPS)-like domain that may or may not be active as well as a trehalose phosphatase (TPP)-like domain.; trehalose phosphatase/synthase 11 (TPS11); FUNCTIONS IN: transferase activity, transferring glycosyl groups; INVOLVED IN: trehalose biosynthetic process, metabolic process; …	T
'3.2.4'	'minor CHO metabolism.trehalose.trehalase'	''	''
'3.2.1001'	'minor CHO metabolism.trehalose'	'trehalose'	'minor CHO metabolism.trehalose'	M
'3.3'	'minor CHO metabolism.sugar alcohols'	''	''
'3.3.1001'	'minor CHO metabolism.sugar alcohols'	'sorbitol'	'minor CHO metabolism.polyols'	M
'3.3.1002'	'minor CHO metabolism.sugar alcohols'	'mannitol'	'minor CHO metabolism.polyols'	M
'3.3.1003'	'minor CHO metabolism.sugar alcohols'	'erythritol'	'minor CHO metabolism.polyols'	M
'3.3.1004'	'minor CHO metabolism.sugar alcohols'	'maltitol'	'minor CHO metabolism.polyols'	M
'3.3.1005'	'minor CHO metabolism.sugar alcohols'	'galactitol'	'minor CHO metabolism.polyols'	M
'3.3.1006'	'minor CHO metabolism.sugar alcohols'	'pinitol'	'minor CHO metabolism.polyols'	M
'3.3.1007'	'minor CHO metabolism.sugar alcohols'	'ononitol'	'minor CHO metabolism.polyols'	M
'3.3.1008'	'minor CHO metabolism.sugar alcohols'	'ribitol'	'minor CHO metabolism.polyols'	M
'3.3.1009'	'minor CHO metabolism.sugar alcohols'	'threitol'	''	M
'3.3.1010'	'minor CHO metabolism.sugar alcohols'	'sequoyitol'	''	M
'3.3.1011'	'minor CHO metabolism.sugar alcohols'	'viburnitol'	''	M
'3.3.1012'	'minor CHO metabolism.sugar alcohols'	'quebranchitol'	''	M
'3.4'	'minor CHO metabolism.myo-inositol'	''	''
'3.4.1'	'minor CHO metabolism.myo-inositol.poly-phosphatases'	''	''
'3.4.2'	'minor CHO metabolism.myo-inositol.InsP-Kinases'	''	''
'3.4.3'	'minor CHO metabolism.myo-inositol.InsP Synthases'	''	''
'3.4.4'	'minor CHO metabolism.myo-inositol.myo inositol oxygenases'	'c38287.graph_c0'	'(at1g14520 : 119.0) Encodes MIOX1. Belongs to myo-inositol oxygenase gene family.; myo-inositol oxygenase 1 (MIOX1); FUNCTIONS IN: inositol oxygenase activity, oxidoreductase activity; INVOLVED IN: syncytium formation; LOCATED IN: cytoplasm; EXPRESSED IN: 6 plant structures; CONTAINS InterPro DOMAIN/s: Protein of unknown function DUF706 (InterPro:IPR007828); BEST Arabidopsis thaliana protein mat…	T
'3.4.4'	'minor CHO metabolism.myo-inositol.myo inositol oxygenases'	'c38287.graph_c1'	'(at1g14520 : 397.0) Encodes MIOX1. Belongs to myo-inositol oxygenase gene family.; myo-inositol oxygenase 1 (MIOX1); FUNCTIONS IN: inositol oxygenase activity, oxidoreductase activity; INVOLVED IN: syncytium formation; LOCATED IN: cytoplasm; EXPRESSED IN: 6 plant structures; CONTAINS InterPro DOMAIN/s: Protein of unknown function DUF706 (InterPro:IPR007828); BEST Arabidopsis thaliana protein mat…	T
'3.4.5'	'minor CHO metabolism.myo-inositol.inositol phosphatase'	''	''
'3.4.1001'	'minor CHO metabolism.myo-inositol'	'inositol'	'minor CHO metabolism.inositol'	M
'3.4.1002'	'minor CHO metabolism.myo-inositol'	'inositol-1-p'	'minor CHO metabolism.inositol'	M
'3.4.1003'	'minor CHO metabolism.myo-inositol'	'triphosphoinositide'	'minor CHO metabolism.inositol'	M
'3.4.1004'	'minor CHO metabolism.myo-inositol'	'inositol-2-p'	'minor CHO metabolism.inositol'	M
'3.5'	'minor CHO metabolism.others'	'c26318.graph_c0'	'(at3g47800 : 238.0) Galactose mutarotase-like superfamily protein; FUNCTIONS IN: aldose 1-epimerase activity; INVOLVED IN: galactose metabolic process, hexose metabolic process, carbohydrate metabolic process; LOCATED IN: endomembrane system; EXPRESSED IN: 23 plant structures; EXPRESSED DURING: 14 growth stages; CONTAINS InterPro DOMAIN/s: Glycoside hydrolase-type carbohydrate-binding (InterPro:…	T
'3.5'	'minor CHO metabolism.others'	'c27121.graph_c0'	'(at3g61610 : 510.0) Galactose mutarotase-like superfamily protein; FUNCTIONS IN: carbohydrate binding, isomerase activity, aldose 1-epimerase activity, catalytic activity; INVOLVED IN: galactose metabolic process, N-terminal protein myristoylation, carbohydrate metabolic process; LOCATED IN: cellular_component unknown; EXPRESSED IN: 17 plant structures; EXPRESSED DURING: 11 growth stages; CONTAI…	T
'3.5'	'minor CHO metabolism.others'	'c48493.graph_c0'	'(at4g28706 : 297.0) pfkB-like carbohydrate kinase family protein; FUNCTIONS IN: kinase activity, ribokinase activity; INVOLVED IN: D-ribose metabolic process; EXPRESSED IN: 21 plant structures; EXPRESSED DURING: 13 growth stages; CONTAINS InterPro DOMAIN/s: Carbohydrate/purine kinase (InterPro:IPR011611), Ribokinase (InterPro:IPR002139), Carbohydrate/puine kinase, PfkB, conserved site (InterPro:…	T
'3.5.1'	'minor CHO metabolism.others.Xylose isomerase'	''	''
'3.6'	'minor CHO metabolism.callose'	'c19729.graph_c0'	'(at1g18650 : 152.0) Encodes a member of the X8-GPI family of proteins. It localizes to the plasmodesmata and is predicted to bind callose.; plasmodesmata callose-binding protein 3 (PDCB3); CONTAINS InterPro DOMAIN/s: X8 (InterPro:IPR012946); BEST Arabidopsis thaliana protein match is: glucan endo-1,3-beta-glucosidase-like protein 3 (TAIR:AT5G08000.1); Has 1473 Blast hits to 1425 proteins in 72 s…	T
'3.7'	'minor CHO metabolism.sugar kinases'	''	''
'3.8'	'minor CHO metabolism.galactose'	''	''
'3.8.1'	'minor CHO metabolism.galactose.galactokinases'	''	''
'3.8.2'	'minor CHO metabolism.galactose.alpha-galactosidases'	''	''
'3.8.3'	'minor CHO metabolism.galactose.galactose-1-phosphate uridyl transferases'	''	''
'3.99'	'minor CHO metabolism.misc'	''	''
'3.99.1001'	'minor CHO metabolism.misc'	1-o-methyl-alpha-galactoside'	'minor CHO metabolism.misc'	M
'3.99.1002'	'minor CHO metabolism.misc'	1-o-methyl-beta-galactoside'	'minor CHO metabolism.misc'	M
'3.99.1003'	'minor CHO metabolism.misc'	'2-deoxyglucose'	'minor CHO metabolism.misc'	M
'3.99.1004'	'minor CHO metabolism.misc'	'3-deoxyglucose'	'minor CHO metabolism.misc'	M
'3.99.1005'	'minor CHO metabolism.misc'	'3-o-methylglucose'	'minor CHO metabolism.misc'	M
'3.99.1006'	'minor CHO metabolism.misc'	'beta-gentiobiose'	'minor CHO metabolism.misc'	M
'3.99.1007'	'minor CHO metabolism.misc'	'erythrose'	'minor CHO metabolism.misc'	M
'3.99.1008'	'minor CHO metabolism.misc'	'lactose'	'minor CHO metabolism.misc'	M
'3.99.1009'	'minor CHO metabolism.misc'	'lyxose'	'minor CHO metabolism.misc'	M
'3.99.1010'	'minor CHO metabolism.misc'	'melezitose'	'minor CHO metabolism.misc'	M
'3.99.1011'	'minor CHO metabolism.misc'	'methyl-alpha-mannopyranoside'	'minor CHO metabolism.misc'	M
'3.99.1012'	'minor CHO metabolism.misc'	'methyl-d-glucoside'	'minor CHO metabolism.misc'	M
'3.99.1013'	'minor CHO metabolism.misc'	'oligofructan (total)'	'minor CHO metabolism.misc'	M
'3.99.1014'	'minor CHO metabolism.misc'	'psicose'	'minor CHO metabolism.misc'	M
'3.99.1015'	'minor CHO metabolism.misc'	'sophorose'	'minor CHO metabolism.misc'	M
'3.99.1016'	'minor CHO metabolism.misc'	'sorbitol-6-p'	'minor CHO metabolism.misc'	M
'3.99.1017'	'minor CHO metabolism.misc'	'tagatose'	'minor CHO metabolism.misc'	M
'3.99.1018'	'minor CHO metabolism.misc'	'xylitol'	'minor CHO metabolism.misc'	M
'3.99.1019'	'minor CHO metabolism.misc'	'xylose'	'minor CHO metabolism.misc'	M
'3.99.1020'	'minor CHO metabolism.misc'	'galactonate'	'minor CHO metabolism.misc; galactose metabolism'	M
'3.99.1021'	'minor CHO metabolism.misc'	'galactose'	'minor CHO metabolism.misc; galactose metabolism; cell wall degradation'	M
'3.99.1022'	'minor CHO metabolism.misc'	'galactose-6-p'	'minor CHO metabolism.misc; galactose metabolism'	M
'3.99.1023'	'minor CHO metabolism.misc'	'stachyose'	'minor CHO metabolism.misc; galactose metabolism'	M
'3.99.1024'	'minor CHO metabolism.misc'	'erythronic acid'	''	M
'3.99.1025'	'minor CHO metabolism.misc'	'gulose'	''	M
'3.99.1026'	'minor CHO metabolism.misc'	'sorbose'	''	M
'3.99.1027'	'minor CHO metabolism.misc.Laminaribiose'	'laminaribiose'	'laminarabiose'	M
'4'	'glycolysis'	''	''
'4.1'	'glycolysis.cytosolic branch'	''	''
'4.1.1'	'glycolysis.cytosolic branch.UGPase'	''	''
'4.1.2'	'glycolysis.cytosolic branch.phosphoglucomutase (PGM)'	''	''
'4.1.3'	'glycolysis.cytosolic branch.glucose-6-phosphate isomerase'	''	''
'4.1.4'	'glycolysis.cytosolic branch.phosphofructokinase (PFK)'	''	''
'4.1.5'	'glycolysis.cytosolic branch.pyrophosphate-fructose-6-P phosphotransferase'	''	''
'4.1.6'	'glycolysis.cytosolic branch.fructose-2,6-bisphosphatase (Fru2,6BisPase)'	''	''
'4.1.7'	'glycolysis.cytosolic branch.triosephosphate isomerase (TPI)'	''	''
'4.1.8'	'glycolysis.cytosolic branch.glyceraldehyde 3-phosphate dehydrogenase (GAP-DH)'	''	''
'4.1.9'	'glycolysis.cytosolic branch.non-phosphorylating glyceraldehyde 3-phosphate dehydrogenase (NPGAP-DH)'	'c49434.graph_c0'	'(p81406|gapn_pea : 944.0) NADP-dependent glyceraldehyde-3-phosphate dehydrogenase (EC 1.2.1.9) (Non-phosphorylating glyceraldehyde 3-phosphate dehydrogenase) (Glyceraldehyde-3-phosphate dehydrogenase [NADP+]) (Triosephosphate dehydrogenase) - Pisum sativum (Garden & (at2g24270 : 919.0) Encodes a protein with non-phosphorylating NADP-dependent glyceraldehyde-3-phosphate dehydrogenase activity. Th…	T
'4.1.10'	'glycolysis.cytosolic branch.aldolase'	''	''
'4.1.11'	'glycolysis.cytosolic branch.3-phosphoglycerate kinase (PGK)'	''	''
'4.1.12'	'glycolysis.cytosolic branch.phosphoglycerate mutase'	''	''
'4.1.13'	'glycolysis.cytosolic branch.enolase'	''	''
'4.1.14'	'glycolysis.cytosolic branch.pyruvate kinase (PK)'	''	''
'4.1.15'	'glycolysis.cytosolic branch.phospho-enol-pyruvate carboxylase (PEPC)'	''	''
'4.1.16'	'glycolysis.cytosolic branch.phospho-enol-pyruvate carboxylase kinase (PPCK)'	''	''
'4.2'	'glycolysis.plastid branch'	''	''
'4.2.1'	'glycolysis.plastid branch.UGPase'	''	''
'4.2.2'	'glycolysis.plastid branch.phosphoglucomutase (PGM)'	''	''
'4.2.3'	'glycolysis.plastid branch.glucose-6-phosphate isomerase'	''	''
'4.2.4'	'glycolysis.plastid branch.phosphofructokinase (PFK)'	''	''
'4.2.5'	'glycolysis.plastid branch.pyrophosphate-fructose-6-P phosphotransferase'	''	''
'4.2.6'	'glycolysis.plastid branch.fructose-2,6-bisphosphatase (Fru2,6BisPase)'	''	''
'4.2.7'	'glycolysis.plastid branch.triosephosphate isomerase (TPI)'	''	''
'4.2.8'	'glycolysis.plastid branch.glyceraldehyde 3-phosphate dehydrogenase (GAP-DH)'	''	''
'4.2.11'	'glycolysis.plastid branch.3-phosphoglycerate kinase (PGK)'	''	''
'4.2.12'	'glycolysis.plastid branch.phosphoglycerate mutase'	''	''
'4.2.13'	'glycolysis.plastid branch.enolase'	''	''
'4.2.14'	'glycolysis.plastid branch.pyruvate kinase (PK)'	''	''
'4.2.15'	'glycolysis.plastid branch.phospho-enol-pyruvate carboxylase (PEPC)'	''	''
'4.3'	'glycolysis.unclear/dually targeted'	''	''
'4.3.1'	'glycolysis.unclear/dually targeted.UGPase'	''	''
'4.3.2'	'glycolysis.unclear/dually targeted.phosphoglucomutase (PGM)'	''	''
'4.3.3'	'glycolysis.unclear/dually targeted.glucose-6-phosphate isomerase'	''	''
'4.3.4'	'glycolysis.unclear/dually targeted.phosphofructokinase (PFK)'	''	''
'4.3.5'	'glycolysis.unclear/dually targeted.pyrophosphate-fructose-6-P phosphotransferase'	''	''
'4.3.6'	'glycolysis.unclear/dually targeted.fructose-2,6-bisphosphatase (Fru2,6BisPase)'	''	''
'4.3.7'	'glycolysis.unclear/dually targeted.triosephosphate isomerase (TPI)'	''	''
'4.3.8'	'glycolysis.unclear/dually targeted.glyceraldehyde 3-phosphate dehydrogenase (GAP-DH)'	''	''
'4.3.9'	'glycolysis.unclear/dually targeted.non-phosphorylating glyceraldehyde 3-phosphate dehydrogenase (NPGAP-DH)'	''	''
'4.3.10'	'glycolysis.unclear/dually targeted.aldolase'	''	''
'4.3.11'	'glycolysis.unclear/dually targeted.3-phosphoglycerate kinase (PGK)'	''	''
'4.3.12'	'glycolysis.unclear/dually targeted.phosphoglycerate mutase'	''	''
'4.3.13'	'glycolysis.unclear/dually targeted.enolase'	''	''
'4.3.14'	'glycolysis.unclear/dually targeted.pyruvate kinase (PK)'	''	''
'4.3.15'	'glycolysis.unclear/dually targeted.phospho-enol-pyruvate carboxylase (PEPC)'	''	''
'4.3.16'	'glycolysis.unclear/dually targeted.phospho-enol-pyruvate carboxylase kinase (PEPCK)'	''	''
'4.1001'	'glycolysis'	'dihydroxyacetone-p'	'PS.calvin cycle; photorespiration; glycolysis'	M
'4.1002'	'glycolysis'	'glyceraldehyde-3-p'	'PS.calvin cycle; photorespiration; glycolysis'	M
'4.1003'	'glycolysis'	'glycerate-1,3-bisp'	'PS.calvin cycle; photorespiration; glycolysis'	M
'4.1004'	'glycolysis'	'glycerate-3-p'	'PS.calvin cycle; photorespiration; glycolysis'	M
'4.1005'	'glycolysis'	'p-enolpyruvate'	'glyclolysis'	M
'4.1006'	'glycolysis'	'pyruvate'	'glyclolysis'	M
'4.1007'	'glycolysis'	'glycerate-2-p'	'glyclolysis'	M
'5'	'fermentation'	''	''
'5.1'	'fermentation.LDH'	''	''
'5.2'	'fermentation.PDC'	'c50805.graph_c0'	'(at4g33070 : 997.0) Thiamine pyrophosphate dependent pyruvate decarboxylase family protein; FUNCTIONS IN: in 6 functions; LOCATED IN: membrane; EXPRESSED IN: 11 plant structures; EXPRESSED DURING: 4 anthesis, C globular stage, F mature embryo stage, petal differentiation and expansion stage, E expanded cotyledon stage; CONTAINS InterPro DOMAIN/s: TPP-binding enzyme, conserved site (InterPro:IPR0…	T
'5.3'	'fermentation.ADH'	'c23254.graph_c0'	'(p12886|adh1_pea : 617.0) Alcohol dehydrogenase 1 (EC 1.1.1.1) - Pisum sativum (Garden pea) & (loc_os11g10480.1 : 600.0) no description available & (at1g77120 : 579.0) Catalyzes the reduction of acetaldehyde using NADH as reductant. Requires zinc for activity. Dimer. Anaerobic response polypeptide (ANP). Fermentation. The protein undergoes thiolation following treatment with the oxidant tert-but…	T
'5.5'	'fermentation.phosphate acetyltransferase'	''	''
'5.6'	'fermentation.acetate kinase'	''	''
'5.8'	'fermentation.pyruvate::ferredoxin oxidoreductase'	''	''
'5.10'	'fermentation.aldehyde dehydrogenase'	'c38885.graph_c0'	'(loc_os04g45720.1 : 531.0) no description available & (at4g36250 : 523.0) Encodes a putative aldehyde dehydrogenase. The gene is not responsive to osmotic stress and is expressed constitutively at a low level in plantlets and root cultures.; aldehyde dehydrogenase 3F1 (ALDH3F1); FUNCTIONS IN: 3-chloroallyl aldehyde dehydrogenase activity, aldehyde dehydrogenase (NAD) activity; INVOLVED IN: cellu…	T
'5.1001'	'fermentation'	'lactate'	'fermentation'	M
'5.1002'	'fermentation'	'alanine'	'amino acid synthesis.alanine; amino acid degradation.alanine; amino acid degradation.tryptophan; Co-factor metabolism; fermentation'	M
'6'	'gluconeogenesis / glyoxylate cycle'	''	''
'6.1'	'gluconeogenesis / glyoxylate cycle.citrate synthase'	''	''
'6.2'	'gluconeogenesis / glyoxylate cycle.malate synthase'	''	''
'6.3'	'gluconeogenesis / glyoxylate cycle.Malate DH'	''	''
'6.4'	'gluconeogenesis / glyoxylate cycle.PEPCK'	''	''
'6.5'	'gluconeogenesis / glyoxylate cycle.pyruvate dikinase'	''	''
'6.9'	'gluconeogenesis / glyoxylate cycle.isocitrate lyase'	''	''
'7'	'OPP'	''	''
'7.1'	'OPP.oxidative PP'	''	''
'7.1.1'	'OPP.oxidative PP.G6PD'	''	''
'7.1.2'	'OPP.oxidative PP.6-phosphogluconolactonase'	''	''
'7.1.3'	'OPP.oxidative PP.6-phosphogluconate dehydrogenase'	''	''
'7.1.1001'	'OPP.oxidative PP'	'gluconate-6-p'	'OPP.oxidative PP'	M
'7.2'	'OPP.non-reductive PP'	''	''
'7.2.1'	'OPP.non-reductive PP.transketolase'	''	''
'7.2.2'	'OPP.non-reductive PP.transaldolase'	''	''
'7.2.3'	'OPP.non-reductive PP.ribulose-phosphate 3-epimerase'	''	''
'7.2.4'	'OPP.non-reductive PP.ribose 5-phosphate isomerase'	'c49471.graph_c0'	'(at2g01290 : 361.0) Cytosolic ribose-5-phosphate isomerase. Knockout mutation causes chloroplast dysfunction, late flowering and premature cell death.; ribose-5-phosphate isomerase 2 (RPI2); CONTAINS InterPro DOMAIN/s: Ribose-5-phosphate isomerase, type A, subgroup (InterPro:IPR020672), Ribose 5-phosphate isomerase, type A (InterPro:IPR004788); BEST Arabidopsis thaliana protein match is: Ribose …	T
'7.3'	'OPP.electron transfer'	''	''
'8'	'TCA / org transformation'	''	''
'8.1'	'TCA / org transformation.TCA'	''	''
'8.1.1'	'TCA / org transformation.TCA.pyruvate DH'	''	''
'8.1.1.1'	'TCA / org transformation.TCA.pyruvate DH.E1'	''	''
'8.1.1.2'	'TCA / org transformation.TCA.pyruvate DH.E2'	''	''
'8.1.1.3'	'TCA / org transformation.TCA.pyruvate DH.E3'	''	''
'8.1.2'	'TCA / org transformation.TCA.CS'	''	''
'8.1.3'	'TCA / org transformation.TCA.aconitase'	''	''
'8.1.4'	'TCA / org transformation.TCA.IDH'	''	''
'8.1.5'	'TCA / org transformation.TCA.2-oxoglutarate dehydrogenase'	'c26459.graph_c0'	'(loc_os07g49520.1 : 107.0) no description available & (at5g65750 : 95.1) 2-oxoglutarate dehydrogenase, E1 component; FUNCTIONS IN: oxoglutarate dehydrogenase (succinyl-transferring) activity, cobalt ion binding, zinc ion binding; INVOLVED IN: response to cadmium ion; LOCATED IN: mitochondrion; EXPRESSED IN: 23 plant structures; EXPRESSED DURING: 11 growth stages; CONTAINS InterPro DOMAIN/s: 2-ox…	T
'8.1.5'	'TCA / org transformation.TCA.2-oxoglutarate dehydrogenase'	'c43132.graph_c0'	'(at3g55410 : 404.0) 2-oxoglutarate dehydrogenase, E1 component; FUNCTIONS IN: oxoglutarate dehydrogenase (succinyl-transferring) activity, cobalt ion binding, zinc ion binding; INVOLVED IN: glycolysis, metabolic process; LOCATED IN: mitochondrion; EXPRESSED IN: 25 plant structures; EXPRESSED DURING: 15 growth stages; CONTAINS InterPro DOMAIN/s: 2-oxoglutarate dehydrogenase, E1 component (InterPr…	T
'8.1.6'	'TCA / org transformation.TCA.succinyl-CoA ligase'	''	''
'8.1.7'	'TCA / org transformation.TCA.succinate dehydrogenase'	''	''
'8.1.8'	'TCA / org transformation.TCA.fumarase'	''	''
'8.1.9'	'TCA / org transformation.TCA.malate DH'	''	''
'8.1.99'	'TCA / org transformation.TCA.misc'	''	''
'8.1.1001'	'TCA / org transformation.TCA'	'citrate'	'gluconeogenese/ glyoxylate cycle; TCA / org transformation'	M
'8.1.1002'	'TCA / org transformation.TCA'	'aconitate'	'gluconeogenese/ glyoxylate cycle; TCA / org transformation'	M
'8.1.1003'	'TCA / org transformation.TCA'	'isocitrate'	'gluconeogenese/ glyoxylate cycle; TCA / org transformation'	M
'8.1.1004'	'TCA / org transformation.TCA'	'2-oxoglutarate'	'gluconeogenese/ glyoxylate cycle; TCA / org transformation; N-metabolism.ammonia metabolism; amino acid metabolism'	M
'8.1.1005'	'TCA / org transformation.TCA'	'succinate'	'amino acid synthesis.lysine; secondary metabolism; gluconeogenese/ glyoxylate cycle; TCA / org transformation'	M
'8.1.1006'	'TCA / org transformation.TCA'	'fumarate'	'amino acid synthesis.arginine; amino acid degradation.tyrosine; amino acid synthesis.asparagines; amino acid synthesis.aspartate; nucleotide metabolism.synthesis; gluconeogenese/ glyoxylate cycle; TCA / org transformation'	M
'8.1.1007'	'TCA / org transformation.TCA'	'malate'	'gluconeogenese/ glyoxylate cycle; TCA / org transformation'	M
'8.1.1008'	'TCA / org transformation.TCA'	'oxaloacetate'	'TCA cycle'	M
'8.2'	'TCA / org transformation.other organic acid transformations'	''	''
'8.2.3'	'TCA / org transformation.other organic acid transformatons.aconitase'	''	''
'8.2.4'	'TCA / org transformation.other organic acid transformatons.IDH'	''	''
'8.2.9'	'TCA / org transformation.other organic acid transformatons.cyt MDH'	''	''
'8.2.10'	'TCA / org transformation.other organic acid transformatons.malic'	''	''
'8.2.11'	'TCA / org transformation.other organic acid transformatons.atp-citrate lyase'	''	''
'8.2.99'	'TCA / org transformation.other organic acid transformatons.misc'	''	''
'8.2.1001'	'TCA / org transformation.Various'	'2-methylcitrate'	'Propanoate metabolism in bacteria'	M
'8.2.1002'	'TCA / org transformation.Various'	'2-oxogluconate'	''	M
'8.2.1003'	'TCA / org transformation.Various'	'oxalate'	''	M
'8.2.1004'	'TCA / org transformation.Various'	'suberate'	'Also called cork acid, octanedioic acid'	M
'8.2.1005'	'TCA / org transformation.Various'	'itaconate'	''	M
'8.3'	'TCA / org transformation.carbonic anhydrases'	'c46077.graph_c0'	'(at4g33580 : 149.0) beta carbonic anhydrase 5 (BCA5); FUNCTIONS IN: carbonate dehydratase activity, zinc ion binding; INVOLVED IN: carbon utilization; LOCATED IN: chloroplast; EXPRESSED IN: 25 plant structures; EXPRESSED DURING: 13 growth stages; CONTAINS InterPro DOMAIN/s: Carbonic anhydrase, prokaryotic-like, conserved site (InterPro:IPR015892), Carbonic anhydrase (InterPro:IPR001765); BEST Ar…	T
'9'	'mitochondrial electron transport / ATP synthesis'	''	''
'9.1'	'mitochondrial electron transport / ATP synthesis.NADH-DH'	''	''
'9.1.1'	'mitochondrial electron transport / ATP synthesis.NADH-DH.complex I'	''	''
'9.1.1.5'	'mitochondrial electron transport / ATP synthesis.NADH-DH.complex I.carbonic anhydrase'	''	''
'9.1.2'	'mitochondrial electron transport / ATP synthesis.NADH-DH.localisation not clear'	'c13715.graph_c0'	'(at5g11770 : 294.0) NADH-ubiquinone oxidoreductase 20 kDa subunit, mitochondrial; FUNCTIONS IN: NADH dehydrogenase (ubiquinone) activity, zinc ion binding; INVOLVED IN: oxidation reduction, mitochondrial electron transport, NADH to ubiquinone; LOCATED IN: mitochondrion, respiratory chain complex I; EXPRESSED IN: 25 plant structures; EXPRESSED DURING: 15 growth stages; CONTAINS InterPro DOMAIN/s:…	T
'9.2'	'mitochondrial electron transport / ATP synthesis.NADH-DH'	''	''
'9.2.1'	'mitochondrial electron transport / ATP synthesis.NADH-DH.type II'	''	''
'9.2.1.2'	'mitochondrial electron transport / ATP synthesis.NADH-DH.type II.external'	'c43851.graph_c0'	'(at4g05020 : 496.0) NAD(P)H dehydrogenase B2 (NDB2); FUNCTIONS IN: disulfide oxidoreductase activity, oxidoreductase activity, FAD binding, calcium ion binding; INVOLVED IN: oxidation reduction; LOCATED IN: mitochondrion, extrinsic to mitochondrial inner membrane; EXPRESSED IN: 25 plant structures; EXPRESSED DURING: 15 growth stages; CONTAINS InterPro DOMAIN/s: FAD-dependent pyridine nucleotide-…	T
'9.2.1.3'	'mitochondrial electron transport / ATP synthesis.NADH-DH.type II.mitochondrial'	''	''
'9.2.1.4'	'mitochondrial electron transport / ATP synthesis.NADH-DH.type II.internal matrix'	''	''
'9.3'	'mitochondrial electron transport / ATP synthesis.electron transfer flavoprotein'	''	''
'9.4'	'mitochondrial electron transport / ATP synthesis.alternative oxidase'	''	''
'9.5'	'mitochondrial electron transport / ATP synthesis.cytochrome c reductase'	'c49011.graph_c0'	'(p14833|cyb_orysa : 398.0) Cytochrome b - Oryza sativa (Rice) & (atmg00220 : 392.0) Mitochondrial apocytochrome b (cob) gene encodes a subunit of the ubiquinol-cytochrome c oxidoreductase and is part of a 5 kb transcript. The transcript also contains a pseudogene for ribosomal protein S14 called RPS15 and a tRNA(Ser) gene. Both the Cob and RPS15 genes are edited in the transcript.; apocytochrome…	T
'9.6'	'mitochondrial electron transport / ATP synthesis.cytochrome c'	'c22664.graph_c0'	'(at3g51790 : 273.0) putative transmembrane protein G1p (AtG1) mRNA, complete; transmembrane protein G1P-related 1 (TG1); FUNCTIONS IN: molecular_function unknown; INVOLVED IN: cytochrome complex assembly, protein-heme linkage; LOCATED IN: plasma membrane; EXPRESSED IN: 22 plant structures; EXPRESSED DURING: 13 growth stages; CONTAINS InterPro DOMAIN/s: CcmE/CycJ protein (InterPro:IPR004329), Nuc…	T
'9.6'	'mitochondrial electron transport / ATP synthesis.cytochrome c'	'c43092.graph_c0'	'(at4g10040 : 219.0) Encodes cytochrome c. Promoter directs preferential expression in vascular tissues of cotyledons, leaves, roots, and hypocotyls, and in anthers.; cytochrome c-2 (CYTC-2); CONTAINS InterPro DOMAIN/s: Cytochrome c, class IA/ IB (InterPro:IPR002327), Cytochrome c, class I (InterPro:IPR003088), Cytochrome c domain (InterPro:IPR009056); BEST Arabidopsis thaliana protein match is: …	T
'9.7'	'mitochondrial electron transport / ATP synthesis.cytochrome c oxidase'	'c38294.graph_c0'	'(loc_os02g06480.2 : 165.0) no description available & (at3g08950 : 162.0) Encodes HCC1, homologue of the copper chaperone SCO1 (synthesis of cytochrome c oxidase 1) from the yeast Saccharomyces cerevisiae. SCO1 encodes a mitochondrial protein that is essential for the correct assembly of complex IV in the respiratory chain. HCC1 is localized in the mitochondrion. A chimeric yeast Sco1-Arabidopsi…	T
'9.7'	'mitochondrial electron transport / ATP synthesis.cytochrome c oxidase'	'c47147.graph_c0'	'(atmg00730 : 228.0) Encodes cytochrome c oxidase subunit 3.; cytochrome c oxidase subunit 3 (COX3); CONTAINS InterPro DOMAIN/s: Cytochrome c oxidase, subunit III (InterPro:IPR000298); BEST Arabidopsis thaliana protein match is: Cytochrome c oxidase, subunit III (TAIR:AT2G07687.1). & (p14853|cox3_soybn : 228.0) Cytochrome c oxidase subunit 3 (EC 1.9.3.1) (Cytochrome c oxidase polypeptide III) - G…	T
'9.8'	'mitochondrial electron transport / ATP synthesis.uncoupling protein'	'c44862.graph_c0'	'(at2g22500 : 419.0) Encodes one of the mitochondrial dicarboxylate carriers (DIC): DIC1 (AT2G22500), DIC2 (AT4G24570), DIC3 (AT5G09470).; uncoupling protein 5 (UCP5); FUNCTIONS IN: binding, dicarboxylic acid transmembrane transporter activity; INVOLVED IN: transport, mitochondrial transport; LOCATED IN: mitochondrion, mitochondrial inner membrane, membrane; EXPRESSED IN: 23 plant structures; EXP…	T
'9.8'	'mitochondrial electron transport / ATP synthesis.uncoupling protein'	'c45868.graph_c0'	'(at4g24570 : 354.0) Encodes one of the mitochondrial dicarboxylate carriers (DIC): DIC1 (AT2G22500), DIC2 (AT4G24570), DIC3 (AT5G09470).; dicarboxylate carrier 2 (DIC2); FUNCTIONS IN: binding, dicarboxylic acid transmembrane transporter activity; INVOLVED IN: transport, mitochondrial transport; LOCATED IN: mitochondrial inner membrane, membrane; EXPRESSED IN: 24 plant structures; EXPRESSED DURIN…	T
'9.9'	'mitochondrial electron transport / ATP synthesis.F1-ATPase'	''	''
'9.99'	'mitochondrial electron transport / ATP synthesis.unspecified'	''	''
'9.1001'	'mitochondrial electron transport / ATP synthesis'	'ubiquinone-20'	'Respiration; Redox electron carrier'	M
'9.1001'	'mitochondrial electron transport / ATP synthesis'	'vitamin k1'	'Respiration; Redox electron carrier'	M
'10'	'cell wall'	'c43816.graph_c0'	'(at4g24140 : 555.0) alpha/beta-Hydrolases superfamily protein; FUNCTIONS IN: hydrolase activity; LOCATED IN: endomembrane system; EXPRESSED IN: 10 plant structures; EXPRESSED DURING: 4 anthesis, F mature embryo stage, petal differentiation and expansion stage, E expanded cotyledon stage, D bilateral stage; CONTAINS InterPro DOMAIN/s: Alpha/beta hydrolase fold-1 (InterPro:IPR000073); BEST Arabido…	T
'10.1'	'cell wall.precursor synthesis'	''	''
'10.1.1'	'cell wall.precursor synthesis.NDP sugar pyrophosphorylase'	''	''
'10.1.1.1'	'cell wall.precursor synthesis.NDP sugar pyrophosphorylase.GDP mannose'	''	''
'10.1.1.2'	'cell wall.precursor synthesis.NDP sugar pyrophosphorylase.GDP fucose and fucokinase'	''	''
'10.1.1.20'	'cell wall.precursor synthesis.NDP sugar pyrophosphorylase.multiple NDP-Sugars'	''	''
'10.1.2'	'cell wall.precursor synthesis.UGE'	'c22807.graph_c0'	'(at4g10960 : 405.0) Encodes a protein with UDP-D-glucose 4-epimerase activity.; UDP-D-glucose/UDP-D-galactose 4-epimerase 5 (UGE5); FUNCTIONS IN: UDP-glucose 4-epimerase activity, protein dimerization activity; INVOLVED IN: response to stress; LOCATED IN: endomembrane system; EXPRESSED IN: male gametophyte, root, guard cell, leaf, pollen tube; EXPRESSED DURING: L mature pollen stage, M germinate…	T
'10.1.2'	'cell wall.precursor synthesis.UGE'	'c52640.graph_c0'	'(q43070|gale1_pea : 528.0) UDP-glucose 4-epimerase (EC 5.1.3.2) (Galactowaldenase) (UDP-galactose 4-epimerase) - Pisum sativum (Garden pea) & (at1g12780 : 525.0) Encodes a UDP-glucose epimerase that catalyzes the interconversion of the sugar nucleotides UDP-glucose UDP-galactose via a UDP-4-keto-hexose intermediate. Responsive to stress.; UDP-D-glucose/UDP-D-galactose 4-epimerase 1 (UGE1); FUNCT…	T
'10.1.3'	'cell wall.precursor synthesis.AXS'	''	''
'10.1.4'	'cell wall.precursor synthesis.UDP-Glc dehydrogenase (UGD)'	'c49977.graph_c0'	'(q96558|ugdh_soybn : 926.0) UDP-glucose 6-dehydrogenase (EC 1.1.1.22) (UDP-Glc dehydrogenase) (UDP-GlcDH) (UDPGDH) - Glycine max (Soybean) & (at5g15490 : 871.0) UDP-glucose 6-dehydrogenase family protein; FUNCTIONS IN: in 7 functions; INVOLVED IN: oxidation reduction, metabolic process; LOCATED IN: cytosol, cell wall, nucleus; EXPRESSED IN: 24 plant structures; EXPRESSED DURING: 13 growth stages…	T
'10.1.5'	'cell wall.precursor synthesis.UXS'	''	''
'10.1.6'	'cell wall.precursor synthesis.GAE'	''	''
'10.1.7'	'cell wall.precursor synthesis.GMD'	''	''
'10.1.8'	'cell wall.precursor synthesis.GER'	''	''
'10.1.9'	'cell wall.precursor synthesis.MUR4'	''	''
'10.1.10'	'cell wall.precursor synthesis.RHM'	'c25754.graph_c0'	'(at1g63000 : 502.0) nucleotide-rhamnose synthase/epimerase-reductase (NRS/ER); FUNCTIONS IN: UDP-4-keto-rhamnose-4-keto-reductase activity, dTDP-4-dehydrorhamnose reductase activity, UDP-4-keto-6-deoxy-glucose-3,5-epimerase activity, dTDP-4-dehydrorhamnose 3,5-epimerase activity; INVOLVED IN: dTDP-rhamnose biosynthetic process, UDP-rhamnose biosynthetic process; LOCATED IN: soluble fraction, pla…	T
'10.1.10'	'cell wall.precursor synthesis.RHM'	'c31499.graph_c0'	'(at1g78570 : 1208.0) Encodes a UDP-L-Rhamnose synthase involved in the biosynthesis of rhamnose, a major monosaccharide component of pectin. Catalyzes the conversion of UDP-D-Glc to UDP-L-Rha. The dehydrogenase domain of RHM1 was shown to catalyze the conversion of UDP-D-Glc to the reaction intermediate UDP-4-keto-6-deoxy-D-Glc using recombinant protein assay but the activity of the full-length …	T
'10.1.11'	'cell wall.precursor synthesis.UER'	'c25754.graph_c0'	'(at1g63000 : 502.0) nucleotide-rhamnose synthase/epimerase-reductase (NRS/ER); FUNCTIONS IN: UDP-4-keto-rhamnose-4-keto-reductase activity, dTDP-4-dehydrorhamnose reductase activity, UDP-4-keto-6-deoxy-glucose-3,5-epimerase activity, dTDP-4-dehydrorhamnose 3,5-epimerase activity; INVOLVED IN: dTDP-rhamnose biosynthetic process, UDP-rhamnose biosynthetic process; LOCATED IN: soluble fraction, pla…	T
'10.1.12'	'cell wall.precursor synthesis.KDO pathway'	''	''
'10.1.12.1'	'cell wall.precursor synthesis.KDO pathway.arabinose-5-phosphate isomerase'	'c40075.graph_c0'	'(at3g54690 : 63.5) Sugar isomerase (SIS) family protein; FUNCTIONS IN: isomerase activity, sugar binding; INVOLVED IN: carbohydrate metabolic process; EXPRESSED IN: 23 plant structures; EXPRESSED DURING: 15 growth stages; CONTAINS InterPro DOMAIN/s: KpsF/GutQ (InterPro:IPR004800), Sugar isomerase (SIS) (InterPro:IPR001347), Cystathionine beta-synthase, core (InterPro:IPR000644); Has 8722 Blast h…	T
'10.1.12.2'	'cell wall.precursor synthesis.KDO pathway.KDO-8-Phosphate Synthase'	''	''
'10.1.12.3'	'cell wall.precursor synthesis.KDO pathway.KDO-8-Phosphate Phosphatase'	''	''
'10.1.12.4'	'cell wall.precursor synthesis.KDO pathway.CMP-KDO Synthetase'	''	''
'10.1.20'	'cell wall.precursor synthesis.phosphomannose isomerase'	'c44807.graph_c0'	'(at3g02570 : 504.0) Encodes a protein with phosphomannose isomerase activity.; MATERNAL EFFECT EMBRYO ARREST 31 (MEE31); CONTAINS InterPro DOMAIN/s: Mannose-6-phosphate isomerase (InterPro:IPR016305), Cupin, RmlC-type (InterPro:IPR011051), Mannose-6-phosphate isomerase, type I (InterPro:IPR001250), RmlC-like jelly roll fold (InterPro:IPR014710), Phosphomannose isomerase, type I, conserved site (…	T
'10.1.21'	'cell wall.precursor synthesis.phosphomannomutase'	''	''
'10.1.30'	'cell wall.precursor synthesis.sugar kinases'	''	''
'10.1.30.1'	'cell wall.precursor synthesis.sugar kinases.galacturonic acid kinase'	''	''
'10.1.30.2'	'ell wall.precursor synthesis.sugar kinases.arabinose-1-kinase'	''	''
'10.1.30.3'	'cell wall.precursor synthesis.sugar kinases.glucuronic acid kinase'	''	''
'10.2'	'cell wall.cellulose synthesis'	'c31478.graph_c0'	'(at5g22740 : 861.0) encodes a beta-mannan synthase based on in vitro enzyme assays from heterologously expressed protein; cellulose synthase-like A02 (CSLA02); CONTAINS InterPro DOMAIN/s: Glycosyl transferase, family 2 (InterPro:IPR001173); BEST Arabidopsis thaliana protein match is: Nucleotide-diphospho-sugar transferases superfamily protein (TAIR:AT5G03760.1); Has 5133 Blast hits to 5129 prote…	T
'10.2'	'cell wall.cellulose synthesis'	'c44639.graph_c0'	'(at3g28180 : 961.0) encodes a gene similar to cellulose synthase; Cellulose-synthase-like C4 (CSLC04); FUNCTIONS IN: cellulose synthase activity, transferase activity, transferring glycosyl groups; INVOLVED IN: biological_process unknown; LOCATED IN: plasma membrane; EXPRESSED IN: 24 plant structures; EXPRESSED DURING: 13 growth stages; CONTAINS InterPro DOMAIN/s: Glycosyl transferase, family 2 …	T
'10.2.1'	'cell wall.cellulose synthesis.cellulose synthase'	'c16818.graph_c0'	'(at5g44030 : 709.0) Encodes a cellulose synthase involved in secondary cell wall biosynthesis. Confers resistance towards bacterial and fungal pathogens, independent of salicylic acid, ethylene and jasmonate signaling.; cellulose synthase A4 (CESA4); FUNCTIONS IN: cellulose synthase activity, transferase activity, transferring glycosyl groups; INVOLVED IN: cellulose biosynthetic process, plant-t…	T
'10.2.1'	'cell wall.cellulose synthesis.cellulose synthase'	'c42790.graph_c0'	'(at5g16910 : 1959.0) encodes a gene similar to cellulose synthase. Located in golgi membranes.; cellulose-synthase like D2 (CSLD2); FUNCTIONS IN: cellulose synthase activity, transferase activity, transferring glycosyl groups; INVOLVED IN: plant-type cell wall biogenesis, response to cold, polysaccharide biosynthetic process, root hair elongation; LOCATED IN: Golgi apparatus, plasma membrane, in…	T
'10.2.1'	'cell wall.cellulose synthesis.cellulose synthase'	'c47276.graph_c0'	'(at3g03050 : 1663.0) encodes a cellulose synthase like protein. mutations initiate root hairs that rupture at their tip soon after initiation. is required for the synthesis of a noncellulosic wall polysaccharide.; cellulose synthase-like D3 (CSLD3); FUNCTIONS IN: cellulose synthase activity, transferase activity, transferring glycosyl groups; INVOLVED IN: response to cyclopentenone, plant-type c…	T
'10.2.2'	'cell wall.cellulose synthesis.COBRA'	'c26139.graph_c0'	'(at4g16120 : 863.0) putative membrane-anchored cell wall protein; COBRA-like protein-7 precursor (COBL7); FUNCTIONS IN: molecular_function unknown; INVOLVED IN: biological_process unknown; LOCATED IN: anchored to plasma membrane, Golgi apparatus, anchored to membrane; EXPRESSED IN: 25 plant structures; EXPRESSED DURING: 13 growth stages; CONTAINS InterPro DOMAIN/s: Glycosyl-phosphatidyl inositol…	T
'10.2.2'	'cell wall.cellulose synthesis.COBRA'	'c26803.graph_c0'	'(at5g60920 : 144.0) Encodes a glycosylphosphatidylinositol-anchored protein localized primarily in the plasma membrane of the longitudinal sides of root cells. Necessary for oriented cell expansion in Arabidopsis. Cob mutants have abnormal roots that expand radially rather than longitudinally under certain growth conditions.; COBRA (COB); FUNCTIONS IN: molecular_function unknown; INVOLVED IN: re…	T
'10.2.1001'	'cell wall degradation'	'ribose'	'cell wall degradation; minor CHO metabolism; auxin metabolism'	M
'10.2.1002'	'cell wall degradation'	'ribonate'	'cell wall degradation; minor CHO metabolism; auxin metabolism'	M
'10.2.1003'	'cell wall degradation'	'fucose'	'cell wall degradation'	M
'10.2.1004'	'cell wall degradation'	'mannose'	'cell wall degradation; minor CHO metabolism'	M
'10.2.1005'	'cell wall degradation'	'galactose'	'cell wall degradation; minor CHO metabolism'	M
'10.2.1006'	'cell wall degradation'	'arabinose'	'cell wall degradation; minor CHO metabolism'	M
'10.2.1007'	'cell wall degradation'	'galacturonate'	'cell wall degradation'	M
'10.2.1008'	'cell wall degradation'	'glucosamine'	'cell wall degradation'	M
'10.2.1009'	'cell wall degradation'	'glucosaminate'	'cell wall degradation'	M
'10.2.1010'	'cell wall degradation'	'rhamnose'	'cell wall degradation; minor CHO metabolism'	M
'10.2.1011'	'cell wall degradation'	'melibiose'	'cell wall degradation; minor CHO metabolism'	M
'10.2.1012'	'cell wall degradation'	'levoglucosan'	'cell wall degradation, degradation of cellulose'	M
'10.2.1013'	'cell wall degradation'	'hydroxyproline'	'cell wall degradation'	M
'10.3'	'cell wall.hemicellulose synthesis'	'c40512.graph_c0'	'(q9m5q1|fut1_pea : 782.0) Galactoside 2-alpha-L-fucosyltransferase (EC 2.4.1.69) (Xyloglucan alpha-(1,2)-fucosyltransferase) (PsFT1) - Pisum sativum (Garden pea) & (at2g03220 : 635.0) member of Glycosyltransferase Family- 37; fucosyltransferase 1 (FT1); FUNCTIONS IN: transferase activity, transferring glycosyl groups, fucosyltransferase activity; INVOLVED IN: plant-type cell wall biogenesis, xyl…	T
'10.3.1'	'cell wall.hemicellulose synthesis.xyloglucan'	''	''
'10.3.1.1'	'cell wall.hemicellulose synthesis.xyloglucan.XXXG galactose Transferase'	''	''
'10.3.2'	'cell wall.hemicellulose synthesis.glucuronoxylan'	'c39857.graph_c0'	'(at3g18660 : 909.0) Plants expressing an RNAi construct specifically targeting PGSIP1 was shown to have a dramatically reduced amount of starch.; plant glycogenin-like starch initiation protein 1 (PGSIP1); FUNCTIONS IN: transferase activity, transferring glycosyl groups; INVOLVED IN: biosynthetic process, starch metabolic process; LOCATED IN: chloroplast; EXPRESSED IN: 19 plant structures; EXPRE…	T
'10.3.2'	'cell wall.hemicellulose synthesis.glucuronoxylan'	'c50261.graph_c0'	'(at5g54690 : 809.0) Encodes a protein with putative galacturonosyltransferase activity. Mutants defective in this gene displayed a notable reduction in xylose (>50%) in the cell walls from stems and roots and a reduction in cellulose (~25%).; galacturonosyltransferase 12 (GAUT12); CONTAINS InterPro DOMAIN/s: Glycosyl transferase, family 8 (InterPro:IPR002495); BEST Arabidopsis thaliana protein m…	T
'10.3.3'	'cell wall.hemicellulose synthesis.arabinoxylan'	''	''
'10.3.4'	'cell wall.hemicellulose synthesis.glucomannan'	''	''
'10.3.5'	'cell wall.hemicellulose synthesis.galactomannan'	''	''
'10.4'	'cell wall.pectin synthesis'	''	''
'10.4.1'	'cell wall.pectin synthesis.homogalacturonan'	''	''
'10.4.1.1'	'cell wall.pectin synthesis.homogalacturonan.Galacturonic Acid Trnasferase'	'c16888.graph_c0'	'(at2g30575 : 317.0) Encodes a protein with putative galacturonosyltransferase activity.; los glycosyltransferase 5 (LGT5); FUNCTIONS IN: polygalacturonate 4-alpha-galacturonosyltransferase activity, transferase activity, transferring glycosyl groups; INVOLVED IN: carbohydrate biosynthetic process; LOCATED IN: endomembrane system; CONTAINS InterPro DOMAIN/s: Glycosyl transferase, family 8 (InterP…	T
'10.4.2'	'cell wall.pectin synthesis.rhamnogalacturonan I'	''	''
'10.4.3'	'cell wall.pectin synthesis.rhamnogalacturonan II'	''	''
'10.4.3.6'	'cell wall.pectin synthesis.rhamnogalacturonan II.Xylose Transferase with Fucose Acceptor'	''	''
'10.4.4'	'cell wall.pectin synthesis.Xylogalacturonan'	''	''
'10.4.4.1'	'cell wall.pectin synthesis.Xylogalacturonan.Xylose Transferase'	''	''
'10.5'	'cell wall.cell wall proteins'	''	''
'10.5.1'	'cell wall.cell wall proteins.AGPs'	''	''
'10.5.1.1'	'cell wall.cell wall proteins.AGPs.AGP'	'c21656.graph_c0'	'(at5g24105 : 67.8) Encodes a putative arabinogalactan-protein (AGP41).; arabinogalactan protein 41 (AGP41); FUNCTIONS IN: molecular_function unknown; INVOLVED IN: biological_process unknown; LOCATED IN: endomembrane system; EXPRESSED IN: stem, root, inflorescence, cultured cell, leaf; CONTAINS InterPro DOMAIN/s: Protein of unknown function DUF1070 (InterPro:IPR009424); BEST Arabidopsis thaliana …	T
'10.5.1.1'	'cell wall.cell wall proteins.AGPs.AGP'	'c23418.graph_c0'	'(at5g03170 : 235.0) FASCICLIN-like arabinogalactan-protein 11 (FLA11); CONTAINS InterPro DOMAIN/s: FAS1 domain (InterPro:IPR000782); BEST Arabidopsis thaliana protein match is: FASCICLIN-like arabinogalactan-protein 12 (TAIR:AT5G60490.1); Has 965 Blast hits to 948 proteins in 162 species: Archae - 18; Bacteria - 233; Metazoa - 22; Fungi - 18; Plants - 634; Viruses - 0; Other Eukaryotes - 40 (sou…	T
'10.5.1.1'	'cell wall.cell wall proteins.AGPs.AGP'	'c39511.graph_c0'	'(at5g03170 : 186.0) FASCICLIN-like arabinogalactan-protein 11 (FLA11); CONTAINS InterPro DOMAIN/s: FAS1 domain (InterPro:IPR000782); BEST Arabidopsis thaliana protein match is: FASCICLIN-like arabinogalactan-protein 12 (TAIR:AT5G60490.1); Has 965 Blast hits to 948 proteins in 162 species: Archae - 18; Bacteria - 233; Metazoa - 22; Fungi - 18; Plants - 634; Viruses - 0; Other Eukaryotes - 40 (sou…	T
'10.5.1.1'	'cell wall.cell wall proteins.AGPs.AGP'	'c45754.graph_c0'	'(at3g12660 : 84.0) fasciclin-like arabinogalactan-protein, family (FLA14); FASCICLIN-like arabinogalactan protein 14 precursor (FLA14); CONTAINS InterPro DOMAIN/s: FAS1 domain (InterPro:IPR000782); BEST Arabidopsis thaliana protein match is: FASCICLIN-like arabinogalactan protein 8 (TAIR:AT2G45470.1); Has 278 Blast hits to 274 proteins in 23 species: Archae - 0; Bacteria - 2; Metazoa - 0; Fungi …	T
'10.5.1.1'	'cell wall.cell wall proteins.AGPs.AGP'	'c50653.graph_c0'	'(at3g61640 : 85.9) arabinogalactan protein 20 (AGP20); CONTAINS InterPro DOMAIN/s: Protein of unknown function DUF1070 (InterPro:IPR009424); BEST Arabidopsis thaliana protein match is: arabinogalactan protein 16 (TAIR:AT2G46330.1); Has 106 Blast hits to 106 proteins in 13 species: Archae - 0; Bacteria - 0; Metazoa - 0; Fungi - 0; Plants - 106; Viruses - 0; Other Eukaryotes - 0 (source: NCBI BLin…	T
'10.5.1.2'	'cell wall.cell wall proteins.AGPs.AGP Fucosyltransferase'	''	''
'10.5.2'	'cell wall.cell wall proteins.proline rich proteins'	'c49379.graph_c0'	'(at4g38770 : 130.0) Encodes one of four proline-rich proteins in Arabidopsis which are predicted to localize to the cell wall. Transcripts are most abundant in aerial organs of the plant.; proline-rich protein 4 (PRP4); CONTAINS InterPro DOMAIN/s: Pollen Ole e 1 allergen/extensin (InterPro:IPR006041); BEST Arabidopsis thaliana protein match is: proline-rich protein 2 (TAIR:AT2G21140.1); Has 1424…	T
'10.5.3'	'cell wall.cell wall proteins.LRR'	'c40798.graph_c0'	'(at2g19780 : 211.0) Leucine-rich repeat (LRR) family protein; INVOLVED IN: signal transduction; LOCATED IN: endomembrane system; EXPRESSED IN: 14 plant structures; EXPRESSED DURING: 7 growth stages; CONTAINS InterPro DOMAIN/s: Leucine-rich repeat-containing N-terminal domain, type 2 (InterPro:IPR013210), Leucine-rich repeat (InterPro:IPR001611); BEST Arabidopsis thaliana protein match is: Leucin…	T
'10.5.3'	'cell wall.cell wall proteins.LRR'	'c54090.graph_c0'	'(at4g29240 : 448.0) Leucine-rich repeat (LRR) family protein; INVOLVED IN: biological_process unknown; LOCATED IN: endomembrane system; EXPRESSED IN: 19 plant structures; EXPRESSED DURING: 13 growth stages; CONTAINS InterPro DOMAIN/s: Leucine-rich repeat-containing N-terminal domain, type 2 (InterPro:IPR013210), Leucine-rich repeat (InterPro:IPR001611); BEST Arabidopsis thaliana protein match is…	T
'10.5.4'	'cell wall.cell wall proteins.HRGP'	'c34367.graph_c0'	'(at4g28300 : 214.0) Encodes a protein with 13.6% proline amino acids that is predicted to localize to the cell wall.; Protein of unknown function (DUF1421); CONTAINS InterPro DOMAIN/s: Protein of unknown function DUF1421 (InterPro:IPR010820); BEST Arabidopsis thaliana protein match is: Protein of unknown function (DUF1421) (TAIR:AT5G14540.1); Has 35333 Blast hits to 34131 proteins in 2444 specie…	T
'10.5.5'	'cell wall.cell wall proteins.RGP'	''	''
'10.6'	'cell wall.degradation'	'c17941.graph_c0'	'(loc_os04g48380.1 : 107.0) no description available & (at5g62150 : 103.0) peptidoglycan-binding LysM domain-containing protein; FUNCTIONS IN: molecular_function unknown; INVOLVED IN: cell wall macromolecule catabolic process; LOCATED IN: endomembrane system; EXPRESSED IN: 15 plant structures; EXPRESSED DURING: 6 growth stages; BEST Arabidopsis thaliana protein match is: peptidoglycan-binding Lys…	T
'10.6'	'cell wall.degradation'	'c41110.graph_c0'	'(at5g34940 : 651.0) The protein is predicted (WoLF PSORT program) to be membrane-associated.; glucuronidase 3 (GUS3); FUNCTIONS IN: beta-glucuronidase activity; INVOLVED IN: biological_process unknown; LOCATED IN: plant-type cell wall; EXPRESSED IN: 22 plant structures; EXPRESSED DURING: 11 growth stages; CONTAINS InterPro DOMAIN/s: Glycoside hydrolase family 79, N-terminal (InterPro:IPR005199);…	T
'10.6.1'	'cell wall.degradation.cellulases and beta -1,4-glucanases'	'c39522.graph_c0'	'(at1g75680 : 697.0) glycosyl hydrolase 9B7 (GH9B7); FUNCTIONS IN: hydrolase activity, hydrolyzing O-glycosyl compounds, catalytic activity; INVOLVED IN: carbohydrate metabolic process; LOCATED IN: plasma membrane; EXPRESSED IN: 23 plant structures; EXPRESSED DURING: 13 growth stages; CONTAINS InterPro DOMAIN/s: Six-hairpin glycosidase (InterPro:IPR012341), Glycoside hydrolase, family 9, active s…	T
'10.6.1'	'cell wall.degradation.cellulases and beta -1,4-glucanases'	'c45325.graph_c0'	'(at5g20950 : 579.0) Glycosyl hydrolase family protein; FUNCTIONS IN: hydrolase activity, hydrolyzing O-glycosyl compounds; INVOLVED IN: carbohydrate metabolic process; LOCATED IN: cell wall, membrane, plant-type cell wall; EXPRESSED IN: 25 plant structures; EXPRESSED DURING: 13 growth stages; CONTAINS InterPro DOMAIN/s: Glycoside hydrolase, family 3, N-terminal (InterPro:IPR001764), Glycoside hy…	T
'10.6.1'	'cell wall.degradation.cellulases and beta -1,4-glucanases'	'c51449.graph_c0'	'(at1g64390 : 313.0) glycosyl hydrolase 9C2 (GH9C2); FUNCTIONS IN: carbohydrate binding, hydrolase activity, hydrolyzing O-glycosyl compounds, catalytic activity; INVOLVED IN: carbohydrate metabolic process; LOCATED IN: endomembrane system, extracellular region; EXPRESSED IN: 23 plant structures; EXPRESSED DURING: 13 growth stages; CONTAINS InterPro DOMAIN/s: Six-hairpin glycosidase (InterPro:IPR…	T
'10.6.2'	'cell wall.degradation.mannan-xylose-arabinose-fucose'	'c17212.graph_c0'	'(at4g25810 : 112.0) xyloglucan endotransglycosylase-related protein (XTR6); xyloglucan endotransglycosylase 6 (XTR6); FUNCTIONS IN: hydrolase activity, acting on glycosyl bonds, xyloglucan:xyloglucosyl transferase activity, hydrolase activity, hydrolyzing O-glycosyl compounds; INVOLVED IN: carbohydrate metabolic process, cellular glucan metabolic process; LOCATED IN: cell wall; EXPRESSED IN: 14 …	T
'10.6.2'	'cell wall.degradation.mannan-xylose-arabinose-fucose'	'c23823.graph_c0'	'(at1g67830 : 285.0) Encodes a protein with &#945;-fucosidase activity. The activity was assessed on 2'-fucosyl-lactitol. AtFXG1 was able to remove the t-fucosyl residues of XXFG xyloglucan oligosaccharides.; alpha-fucosidase 1 (FXG1); FUNCTIONS IN: alpha-L-fucosidase activity, carboxylesterase activity; INVOLVED IN: lipid metabolic process; LOCATED IN: plant-type cell wall; EXPRESSED IN: 25 plan…	T
'10.6.2'	'cell wall.degradation.mannan-xylose-arabinose-fucose'	'c23875.graph_c0'	'(at4g25810 : 432.0) xyloglucan endotransglycosylase-related protein (XTR6); xyloglucan endotransglycosylase 6 (XTR6); FUNCTIONS IN: hydrolase activity, acting on glycosyl bonds, xyloglucan:xyloglucosyl transferase activity, hydrolase activity, hydrolyzing O-glycosyl compounds; INVOLVED IN: carbohydrate metabolic process, cellular glucan metabolic process; LOCATED IN: cell wall; EXPRESSED IN: 14 …	T
'10.6.2'	'cell wall.degradation.mannan-xylose-arabinose-fucose'	'c25329.graph_c0'	'(at4g25810 : 423.0) xyloglucan endotransglycosylase-related protein (XTR6); xyloglucan endotransglycosylase 6 (XTR6); FUNCTIONS IN: hydrolase activity, acting on glycosyl bonds, xyloglucan:xyloglucosyl transferase activity, hydrolase activity, hydrolyzing O-glycosyl compounds; INVOLVED IN: carbohydrate metabolic process, cellular glucan metabolic process; LOCATED IN: cell wall; EXPRESSED IN: 14 …	T
'10.6.2'	'cell wall.degradation.mannan-xylose-arabinose-fucose'	'c26214.graph_c0'	'(at5g57560 : 418.0) Encodes a cell wall-modifying enzyme, rapidly upregulated in response to environmental stimuli; Touch 4 (TCH4); CONTAINS InterPro DOMAIN/s: Xyloglucan endotransglucosylase/hydrolase (InterPro:IPR016455), Xyloglucan endo-transglycosylase, C-terminal (InterPro:IPR010713), Concanavalin A-like lectin/glucanase, subgroup (InterPro:IPR013320), Concanavalin A-like lectin/glucanase (…	T
'10.6.2'	'cell wall.degradation.mannan-xylose-arabinose-fucose'	'c28584.graph_c0'	'(loc_os02g52800.1 : 263.0) no description available & (at5g66460 : 246.0) Glycosyl hydrolase superfamily protein; FUNCTIONS IN: cation binding, hydrolase activity, hydrolyzing O-glycosyl compounds, catalytic activity; INVOLVED IN: carbohydrate metabolic process; LOCATED IN: endomembrane system; EXPRESSED IN: 17 plant structures; EXPRESSED DURING: 4 anthesis, C globular stage, 4 leaf senescence s…	T
'10.6.2'	'cell wall.degradation.mannan-xylose-arabinose-fucose'	'c35416.graph_c0'	'(at5g57560 : 181.0) Encodes a cell wall-modifying enzyme, rapidly upregulated in response to environmental stimuli; Touch 4 (TCH4); CONTAINS InterPro DOMAIN/s: Xyloglucan endotransglucosylase/hydrolase (InterPro:IPR016455), Xyloglucan endo-transglycosylase, C-terminal (InterPro:IPR010713), Concanavalin A-like lectin/glucanase, subgroup (InterPro:IPR013320), Concanavalin A-like lectin/glucanase (…	T
'10.6.2'	'cell wall.degradation.mannan-xylose-arabinose-fucose'	'c39670.graph_c0'	'(loc_os09g34920.1 : 310.0) no description available & (at2g28100 : 265.0) Encodes a protein with &#945;-fucosidase activity. The activity was assessed on 2'-fucosyl-lactitol. AtFUC1 was not able to act on XXFG substrates, at least when heterologously expressed in <i>Pichia pastoris</i>. The enzyme has been postulated to act on fucosylated substrates other than xyloglucan oligosaccharides. was sh…	T
'10.6.2'	'cell wall.degradation.mannan-xylose-arabinose-fucose'	'c41510.graph_c0'	'(at4g25810 : 419.0) xyloglucan endotransglycosylase-related protein (XTR6); xyloglucan endotransglycosylase 6 (XTR6); FUNCTIONS IN: hydrolase activity, acting on glycosyl bonds, xyloglucan:xyloglucosyl transferase activity, hydrolase activity, hydrolyzing O-glycosyl compounds; INVOLVED IN: carbohydrate metabolic process, cellular glucan metabolic process; LOCATED IN: cell wall; EXPRESSED IN: 14 …	T
'10.6.2'	'cell wall.degradation.mannan-xylose-arabinose-fucose'	'c43073.graph_c0'	'(at5g66460 : 329.0) Glycosyl hydrolase superfamily protein; FUNCTIONS IN: cation binding, hydrolase activity, hydrolyzing O-glycosyl compounds, catalytic activity; INVOLVED IN: carbohydrate metabolic process; LOCATED IN: endomembrane system; EXPRESSED IN: 17 plant structures; EXPRESSED DURING: 4 anthesis, C globular stage, 4 leaf senescence stage, petal differentiation and expansion stage, E exp…	T
'10.6.2'	'cell wall.degradation.mannan-xylose-arabinose-fucose'	'c53506.graph_c0'	'(at1g78060 : 145.0) Glycosyl hydrolase family protein; FUNCTIONS IN: hydrolase activity, hydrolyzing O-glycosyl compounds; INVOLVED IN: carbohydrate metabolic process; LOCATED IN: apoplast, cell wall, chloroplast, plant-type cell wall; EXPRESSED IN: 22 plant structures; EXPRESSED DURING: 13 growth stages; CONTAINS InterPro DOMAIN/s: Glycoside hydrolase, family 3, N-terminal (InterPro:IPR001764),…	T
'10.6.3'	'cell wall.degradation.pectate lyases and polygalacturonases'	'c40178.graph_c0'	'(at4g23500 : 387.0) Pectin lyase-like superfamily protein; FUNCTIONS IN: polygalacturonase activity; INVOLVED IN: carbohydrate metabolic process; LOCATED IN: cell wall; CONTAINS InterPro DOMAIN/s: Pectin lyase fold/virulence factor (InterPro:IPR011050), Glycoside hydrolase, family 28 (InterPro:IPR000743), Pectin lyase fold (InterPro:IPR012334), Parallel beta-helix repeat (InterPro:IPR006626); BE…	T
'10.6.3'	'cell wall.degradation.pectate lyases and polygalacturonases'	'c41462.graph_c0'	'(at5g06860 : 291.0) Encodes a polygalacturonase inhibiting protein involved in defense response. PGIPs inhibit the function of cell wall pectin degrading enzymes such as those produced by fungal pathogens. PGIP1 is induced by fungal infection.; polygalacturonase inhibiting protein 1 (PGIP1); FUNCTIONS IN: polygalacturonase inhibitor activity; INVOLVED IN: signal transduction, defense response; L…	T
'10.6.3'	'cell wall.degradation.pectate lyases and polygalacturonases'	'c43885.graph_c0'	'(p58822|pgip2_phavu : 454.0) Polygalacturonase inhibitor 2 precursor (Polygalacturonase-inhibiting protein) (PGIP-2) - Phaseolus vulgaris (Kidney bean) (French bean) & (at5g06860 : 218.0) Encodes a polygalacturonase inhibiting protein involved in defense response. PGIPs inhibit the function of cell wall pectin degrading enzymes such as those produced by fungal pathogens. PGIP1 is induced by fung…	T
'10.6.3'	'cell wall.degradation.pectate lyases and polygalacturonases'	'c44336.graph_c0'	'(at1g48100 : 239.0) Pectin lyase-like superfamily protein; FUNCTIONS IN: polygalacturonase activity; INVOLVED IN: carbohydrate metabolic process; EXPRESSED IN: 19 plant structures; EXPRESSED DURING: 10 growth stages; CONTAINS InterPro DOMAIN/s: Pectin lyase fold/virulence factor (InterPro:IPR011050), Pectin lyase fold (InterPro:IPR012334), Glycoside hydrolase, family 28 (InterPro:IPR000743), Par…	T
'10.6.3'	'cell wall.degradation.pectate lyases and polygalacturonases'	'c44564.graph_c0'	'(at1g60590 : 678.0) Pectin lyase-like superfamily protein; FUNCTIONS IN: polygalacturonase activity; INVOLVED IN: carbohydrate metabolic process; EXPRESSED IN: 20 plant structures; EXPRESSED DURING: 10 growth stages; CONTAINS InterPro DOMAIN/s: Pectin lyase fold/virulence factor (InterPro:IPR011050), Pectin lyase fold (InterPro:IPR012334), Glycoside hydrolase, family 28 (InterPro:IPR000743), Par…	T
'10.6.3'	'cell wall.degradation.pectate lyases and polygalacturonases'	'c46004.graph_c0'	'(at3g57790 : 627.0) Pectin lyase-like superfamily protein; FUNCTIONS IN: polygalacturonase activity; INVOLVED IN: carbohydrate metabolic process; LOCATED IN: plasma membrane; EXPRESSED IN: 23 plant structures; EXPRESSED DURING: 14 growth stages; CONTAINS InterPro DOMAIN/s: Pectin lyase fold/virulence factor (InterPro:IPR011050), Pectin lyase fold (InterPro:IPR012334), Glycoside hydrolase, family…	T
'10.6.3'	'cell wall.degradation.pectate lyases and polygalacturonases'	'c47372.graph_c0'	'(at1g60390 : 542.0) polygalacturonase 1 (PG1); FUNCTIONS IN: polygalacturonase activity; INVOLVED IN: biological_process unknown; LOCATED IN: endomembrane system; EXPRESSED IN: 23 plant structures; EXPRESSED DURING: 14 growth stages; CONTAINS InterPro DOMAIN/s: BURP (InterPro:IPR004873); BEST Arabidopsis thaliana protein match is: polygalacturonase 2 (TAIR:AT1G70370.2); Has 3094 Blast hits to 23…	T
'10.6.3'	'cell wall.degradation.pectate lyases and polygalacturonases'	'c47794.graph_c0'	'(at1g70370 : 713.0) polygalacturonase 2 (PG2); FUNCTIONS IN: polygalacturonase activity; INVOLVED IN: biological_process unknown; LOCATED IN: endomembrane system; EXPRESSED IN: 23 plant structures; EXPRESSED DURING: 13 growth stages; CONTAINS InterPro DOMAIN/s: BURP (InterPro:IPR004873); BEST Arabidopsis thaliana protein match is: BURP domain-containing protein (TAIR:AT1G23760.1). & (loc_os08g29…	T
'10.6.3'	'cell wall.degradation.pectate lyases and polygalacturonases'	'c52176.graph_c0'	'(at1g60390 : 79.3) polygalacturonase 1 (PG1); FUNCTIONS IN: polygalacturonase activity; INVOLVED IN: biological_process unknown; LOCATED IN: endomembrane system; EXPRESSED IN: 23 plant structures; EXPRESSED DURING: 14 growth stages; CONTAINS InterPro DOMAIN/s: BURP (InterPro:IPR004873); BEST Arabidopsis thaliana protein match is: polygalacturonase 2 (TAIR:AT1G70370.2); Has 3094 Blast hits to 236…	T
'10.6.3'	'cell wall.degradation.pectate lyases and polygalacturonases'	'c52324.graph_c0'	'(at1g67750 : 598.0) Pectate lyase family protein; FUNCTIONS IN: pectate lyase activity; INVOLVED IN: biological_process unknown; LOCATED IN: endomembrane system; EXPRESSED IN: 21 plant structures; EXPRESSED DURING: 13 growth stages; CONTAINS InterPro DOMAIN/s: Pectin lyase fold/virulence factor (InterPro:IPR011050), AmbAllergen (InterPro:IPR018082), Pectate lyase/Amb allergen (InterPro:IPR002022…	T
'10.6.1001'	'cell wall.degradation'	'1,6-anhydroglucose'	'very tentative'	M
'10.7'	'cell wall.modification'	'c14248.graph_c0'	'(at3g29030 : 180.0) Encodes an expansin. Naming convention from the Expansin Working Group (Kende et al, 2004. Plant Mol Bio); expansin A5 (EXPA5); INVOLVED IN: plant-type cell wall modification involved in multidimensional cell growth, unidimensional cell growth, plant-type cell wall loosening; LOCATED IN: endomembrane system, extracellular region; EXPRESSED IN: 21 plant structures; EXPRESSED D…	T
'10.7'	'cell wall.modification'	'c15091.graph_c0'	'(at2g40610 : 241.0) member of Alpha-Expansin Gene Family. Naming convention from the Expansin Working Group (Kende et al, 2004. Plant Mol Bio). Involved in the formation of nematode-induced syncytia in roots of Arabidopsis thaliana.; expansin A8 (EXPA8); INVOLVED IN: plant-type cell wall modification involved in multidimensional cell growth, syncytium formation, unidimensional cell growth, plant…	T
'10.7'	'cell wall.modification'	'c16076.graph_c0'	'(at4g17030 : 223.0) Encodes EXLB1 (expansin-like B1), a member of the expansin family.; expansin-like B1 (EXLB1); INVOLVED IN: sexual reproduction, unidimensional cell growth, plant-type cell wall loosening; LOCATED IN: endomembrane system, extracellular region; EXPRESSED IN: 19 plant structures; EXPRESSED DURING: 9 growth stages; CONTAINS InterPro DOMAIN/s: Pollen allergen, N-terminal (InterPro…	T
'10.7'	'cell wall.modification'	'c17212.graph_c0'	'(at4g25810 : 112.0) xyloglucan endotransglycosylase-related protein (XTR6); xyloglucan endotransglycosylase 6 (XTR6); FUNCTIONS IN: hydrolase activity, acting on glycosyl bonds, xyloglucan:xyloglucosyl transferase activity, hydrolase activity, hydrolyzing O-glycosyl compounds; INVOLVED IN: carbohydrate metabolic process, cellular glucan metabolic process; LOCATED IN: cell wall; EXPRESSED IN: 14 …	T
'10.7'	'cell wall.modification'	'c19452.graph_c0'	'(at1g69530 : 317.0) Member of Alpha-Expansin Gene Family. Naming convention from the Expansin Working Group (Kende et al, Plant Mol Bio). Involved in the formation of nematode-induced syncytia in roots of Arabidopsis thaliana.; expansin A1 (EXPA1); CONTAINS InterPro DOMAIN/s: Pollen allergen, N-terminal (InterPro:IPR014734), Rare lipoprotein A (InterPro:IPR005132), Pollen allergen/expansin, C-te…	T
'10.7'	'cell wall.modification'	'c19547.graph_c0'	'(at5g65730 : 473.0) xyloglucan endotransglucosylase/hydrolase 6 (XTH6); FUNCTIONS IN: hydrolase activity, acting on glycosyl bonds, hydrolase activity, hydrolyzing O-glycosyl compounds, xyloglucan:xyloglucosyl transferase activity; INVOLVED IN: response to water deprivation; LOCATED IN: endomembrane system, cell wall, apoplast; EXPRESSED IN: 21 plant structures; EXPRESSED DURING: 14 growth stage…	T
'10.7'	'cell wall.modification'	'c23875.graph_c0'	'(at4g25810 : 432.0) xyloglucan endotransglycosylase-related protein (XTR6); xyloglucan endotransglycosylase 6 (XTR6); FUNCTIONS IN: hydrolase activity, acting on glycosyl bonds, xyloglucan:xyloglucosyl transferase activity, hydrolase activity, hydrolyzing O-glycosyl compounds; INVOLVED IN: carbohydrate metabolic process, cellular glucan metabolic process; LOCATED IN: cell wall; EXPRESSED IN: 14 …	T
'10.7'	'cell wall.modification'	'c25329.graph_c0'	'(at4g25810 : 423.0) xyloglucan endotransglycosylase-related protein (XTR6); xyloglucan endotransglycosylase 6 (XTR6); FUNCTIONS IN: hydrolase activity, acting on glycosyl bonds, xyloglucan:xyloglucosyl transferase activity, hydrolase activity, hydrolyzing O-glycosyl compounds; INVOLVED IN: carbohydrate metabolic process, cellular glucan metabolic process; LOCATED IN: cell wall; EXPRESSED IN: 14 …	T
'10.7'	'cell wall.modification'	'c25529.graph_c0'	'(at2g39700 : 469.0) putative expansin. Naming convention from the Expansin Working Group (Kende et al, 2004. Plant Mol Bio). Involved in the formation of nematode-induced syncytia in roots of Arabidopsis thaliana.; expansin A4 (EXPA4); CONTAINS InterPro DOMAIN/s: Barwin-related endoglucanase (InterPro:IPR009009), Pollen allergen, N-terminal (InterPro:IPR014734), Expansin (InterPro:IPR002963), Ra…	T
'10.7'	'cell wall.modification'	'c25880.graph_c0'	'(at2g40610 : 361.0) member of Alpha-Expansin Gene Family. Naming convention from the Expansin Working Group (Kende et al, 2004. Plant Mol Bio). Involved in the formation of nematode-induced syncytia in roots of Arabidopsis thaliana.; expansin A8 (EXPA8); INVOLVED IN: plant-type cell wall modification involved in multidimensional cell growth, syncytium formation, unidimensional cell growth, plant…	T
'10.7'	'cell wall.modification'	'c26214.graph_c0'	'(at5g57560 : 418.0) Encodes a cell wall-modifying enzyme, rapidly upregulated in response to environmental stimuli; Touch 4 (TCH4); CONTAINS InterPro DOMAIN/s: Xyloglucan endotransglucosylase/hydrolase (InterPro:IPR016455), Xyloglucan endo-transglycosylase, C-terminal (InterPro:IPR010713), Concanavalin A-like lectin/glucanase, subgroup (InterPro:IPR013320), Concanavalin A-like lectin/glucanase (…	T
'10.7'	'cell wall.modification'	'c30810.graph_c0'	'(at4g03210 : 434.0) encodes a member of xyloglucan endotransglucosylase/hydrolases (XTHs) that catalyze the cleavage and molecular grafting of xyloglucan chains function in loosening and rearrangement of the cell wall. Gene is expressed in shoot apex region, flower buds, flower stalks and internodes bearing flowers.; xyloglucan endotransglucosylase/hydrolase 9 (XTH9); FUNCTIONS IN: hydrolase act…	T
'10.7'	'cell wall.modification'	'c31465.graph_c0'	'(at5g57560 : 190.0) Encodes a cell wall-modifying enzyme, rapidly upregulated in response to environmental stimuli; Touch 4 (TCH4); CONTAINS InterPro DOMAIN/s: Xyloglucan endotransglucosylase/hydrolase (InterPro:IPR016455), Xyloglucan endo-transglycosylase, C-terminal (InterPro:IPR010713), Concanavalin A-like lectin/glucanase, subgroup (InterPro:IPR013320), Concanavalin A-like lectin/glucanase (…	T
'10.7'	'cell wall.modification'	'c34770.graph_c0'	'(at4g38400 : 134.0) member of EXPANSIN-LIKE. Naming convention from the Expansin Working Group (Kende et al, 2004. Plant Mol Bio); expansin-like A2 (EXLA2); INVOLVED IN: response to cyclopentenone, plant-type cell wall organization, unidimensional cell growth, plant-type cell wall loosening; LOCATED IN: endomembrane system, extracellular region; EXPRESSED IN: 18 plant structures; EXPRESSED DURIN…	T
'10.7'	'cell wall.modification'	'c35416.graph_c0'	'(at5g57560 : 181.0) Encodes a cell wall-modifying enzyme, rapidly upregulated in response to environmental stimuli; Touch 4 (TCH4); CONTAINS InterPro DOMAIN/s: Xyloglucan endotransglucosylase/hydrolase (InterPro:IPR016455), Xyloglucan endo-transglycosylase, C-terminal (InterPro:IPR010713), Concanavalin A-like lectin/glucanase, subgroup (InterPro:IPR013320), Concanavalin A-like lectin/glucanase (…	T
'10.7'	'cell wall.modification'	'c36431.graph_c0'	'(loc_os09g29710.1 : 85.5) no description available & (gnl|cdd|38301 : 61.6) no description available & (at4g30380 : 61.2) Encodes a Plant Natriuretic Peptide (PNP). PNPs are a class of systemically mobile molecules distantly related to expansins; their biological role has remained elusive.; Barwin-related endoglucanase; FUNCTIONS IN: molecular_function unknown; INVOLVED IN: biological_process un…	T
'10.7'	'cell wall.modification'	'c37724.graph_c0'	'(at1g69530 : 232.0) Member of Alpha-Expansin Gene Family. Naming convention from the Expansin Working Group (Kende et al, Plant Mol Bio). Involved in the formation of nematode-induced syncytia in roots of Arabidopsis thaliana.; expansin A1 (EXPA1); CONTAINS InterPro DOMAIN/s: Pollen allergen, N-terminal (InterPro:IPR014734), Rare lipoprotein A (InterPro:IPR005132), Pollen allergen/expansin, C-te…	T
'10.7'	'cell wall.modification'	'c37985.graph_c0'	'(at4g17030 : 303.0) Encodes EXLB1 (expansin-like B1), a member of the expansin family.; expansin-like B1 (EXLB1); INVOLVED IN: sexual reproduction, unidimensional cell growth, plant-type cell wall loosening; LOCATED IN: endomembrane system, extracellular region; EXPRESSED IN: 19 plant structures; EXPRESSED DURING: 9 growth stages; CONTAINS InterPro DOMAIN/s: Pollen allergen, N-terminal (InterPro…	T
'10.7'	'cell wall.modification'	'c40853.graph_c0'	'(at2g03090 : 243.0) member of Alpha-Expansin Gene Family. Naming convention from the Expansin Working Group (Kende et al, 2004. Plant Mol Bio). Involved in the formation of nematode-induced syncytia in roots of Arabidopsis thaliana.; expansin A15 (EXPA15); INVOLVED IN: plant-type cell wall modification involved in multidimensional cell growth, syncytium formation, unidimensional cell growth, pla…	T
'10.7'	'cell wall.modification'	'c41124.graph_c0'	'(at2g40610 : 293.0) member of Alpha-Expansin Gene Family. Naming convention from the Expansin Working Group (Kende et al, 2004. Plant Mol Bio). Involved in the formation of nematode-induced syncytia in roots of Arabidopsis thaliana.; expansin A8 (EXPA8); INVOLVED IN: plant-type cell wall modification involved in multidimensional cell growth, syncytium formation, unidimensional cell growth, plant…	T
'10.7'	'cell wall.modification'	'c41124.graph_c1'	'(at2g40610 : 116.0) member of Alpha-Expansin Gene Family. Naming convention from the Expansin Working Group (Kende et al, 2004. Plant Mol Bio). Involved in the formation of nematode-induced syncytia in roots of Arabidopsis thaliana.; expansin A8 (EXPA8); INVOLVED IN: plant-type cell wall modification involved in multidimensional cell growth, syncytium formation, unidimensional cell growth, plant…	T
'10.7'	'cell wall.modification'	'c41510.graph_c0'	'(at4g25810 : 419.0) xyloglucan endotransglycosylase-related protein (XTR6); xyloglucan endotransglycosylase 6 (XTR6); FUNCTIONS IN: hydrolase activity, acting on glycosyl bonds, xyloglucan:xyloglucosyl transferase activity, hydrolase activity, hydrolyzing O-glycosyl compounds; INVOLVED IN: carbohydrate metabolic process, cellular glucan metabolic process; LOCATED IN: cell wall; EXPRESSED IN: 14 …	T
'10.7'	'cell wall.modification'	'c42120.graph_c0'	'(at1g32170 : 230.0) xyloglucan endotransglycosylase-related protein (XTR4); xyloglucan endotransglucosylase/hydrolase 30 (XTH30); FUNCTIONS IN: hydrolase activity, acting on glycosyl bonds, xyloglucan:xyloglucosyl transferase activity, hydrolase activity, hydrolyzing O-glycosyl compounds; INVOLVED IN: carbohydrate metabolic process, cellular glucan metabolic process; LOCATED IN: endomembrane sys…	T
'10.7'	'cell wall.modification'	'c42666.graph_c0'	'(at1g26770 : 71.6) Encodes an expansin. Naming convention from the Expansin Working Group (Kende et al, Plant Mol Bio). Involved in the formation of nematode-induced syncytia in roots of Arabidopsis thaliana.; expansin A10 (EXPA10); CONTAINS InterPro DOMAIN/s: Pollen allergen, N-terminal (InterPro:IPR014734), Rare lipoprotein A (InterPro:IPR005132), Pollen allergen/expansin, C-terminal (InterPro…	T
'10.7'	'cell wall.modification'	'c44280.graph_c0'	'(p35694|bru1_soybn : 501.0) Brassinosteroid-regulated protein BRU1 precursor - Glycine max (Soybean) & (at4g14130 : 449.0) xyloglucan endotransglycosylase-related protein (XTR7); xyloglucan endotransglucosylase/hydrolase 15 (XTH15); FUNCTIONS IN: hydrolase activity, acting on glycosyl bonds, xyloglucan:xyloglucosyl transferase activity, hydrolase activity, hydrolyzing O-glycosyl compounds; INVOL…	T
'10.7'	'cell wall.modification'	'c51367.graph_c0'	'(at4g28250 : 387.0) putative beta-expansin/allergen protein. Naming convention from the Expansin Working Group (Kende et al, 2004. Plant Mol Bio). Involved in the formation of nematode-induced syncytia in roots of Arabidopsis thaliana.; expansin B3 (EXPB3); INVOLVED IN: response to cyclopentenone, syncytium formation, plant-type cell wall organization, unidimensional cell growth, plant-type cell…	T
'10.7'	'cell wall.modification'	'c52367.graph_c0'	'(at2g28950 : 172.0) Encodes an expansin. Naming convention from the Expansin Working Group (Kende et al, 2004. Plant Mol Bio). Involved in the formation of nematode-induced syncytia in roots of Arabidopsis thaliana.; expansin A6 (EXPA6); CONTAINS InterPro DOMAIN/s: Barwin-related endoglucanase (InterPro:IPR009009), Pollen allergen, N-terminal (InterPro:IPR014734), Expansin (InterPro:IPR002963), …	T
'10.7'	'cell wall.modification'	'c52469.graph_c0'	'(at4g03210 : 443.0) encodes a member of xyloglucan endotransglucosylase/hydrolases (XTHs) that catalyze the cleavage and molecular grafting of xyloglucan chains function in loosening and rearrangement of the cell wall. Gene is expressed in shoot apex region, flower buds, flower stalks and internodes bearing flowers.; xyloglucan endotransglucosylase/hydrolase 9 (XTH9); FUNCTIONS IN: hydrolase act…	T
'10.7'	'cell wall.modification'	'c52732.graph_c0'	'(at2g03090 : 388.0) member of Alpha-Expansin Gene Family. Naming convention from the Expansin Working Group (Kende et al, 2004. Plant Mol Bio). Involved in the formation of nematode-induced syncytia in roots of Arabidopsis thaliana.; expansin A15 (EXPA15); INVOLVED IN: plant-type cell wall modification involved in multidimensional cell growth, syncytium formation, unidimensional cell growth, pla…	T
'10.7'	'cell wall.modification'	'c60115.graph_c0'	'(at1g65680 : 314.0) member of BETA-EXPANSINS. Naming convention from the Expansin Working Group (Kende et al, 2004. Plant Mol Bio); expansin B2 (EXPB2); INVOLVED IN: plant-type cell wall modification involved in multidimensional cell growth, unidimensional cell growth, plant-type cell wall loosening; LOCATED IN: endomembrane system, extracellular region; EXPRESSED IN: root; CONTAINS InterPro DOM…	T
'10.8'	'cell wall.pectin*esterases'	''	''
'10.8.1'	'cell wall.pectin*esterases.PME'	'c23638.graph_c0'	'(at5g53370 : 676.0) pectin methylesterase PCR fragment F (PMEPCRF); FUNCTIONS IN: pectinesterase activity; INVOLVED IN: cell wall modification; LOCATED IN: cell wall; EXPRESSED IN: 22 plant structures; EXPRESSED DURING: 13 growth stages; CONTAINS InterPro DOMAIN/s: Pectinesterase, active site (InterPro:IPR018040), Pectin lyase fold/virulence factor (InterPro:IPR011050), Pectinesterase, catalytic…	T
'10.8.1'	'cell wall.pectin*esterases.PME'	'c31358.graph_c0'	'(at5g47500 : 536.0) Pectin lyase-like superfamily protein; FUNCTIONS IN: pectinesterase activity; INVOLVED IN: cell wall modification; LOCATED IN: endomembrane system, cell wall, plant-type cell wall; EXPRESSED IN: 18 plant structures; EXPRESSED DURING: 12 growth stages; CONTAINS InterPro DOMAIN/s: Pectinesterase, active site (InterPro:IPR018040), Pectin lyase fold/virulence factor (InterPro:IPR…	T
'10.8.1'	'cell wall.pectin*esterases.PME'	'c37795.graph_c0'	'(at5g09760 : 364.0) Plant invertase/pectin methylesterase inhibitor superfamily; FUNCTIONS IN: enzyme inhibitor activity, pectinesterase activity; INVOLVED IN: cell wall modification; LOCATED IN: cell wall, chloroplast, plant-type cell wall; EXPRESSED IN: 23 plant structures; EXPRESSED DURING: 13 growth stages; CONTAINS InterPro DOMAIN/s: Pectin lyase fold/virulence factor (InterPro:IPR011050), …	T
'10.8.1'	'cell wall.pectin*esterases.PME'	'c38386.graph_c0'	'(loc_os07g47830.1 : 619.0) no description available & (at4g02300 : 556.0) Plant invertase/pectin methylesterase inhibitor superfamily; FUNCTIONS IN: enzyme inhibitor activity, pectinesterase activity; INVOLVED IN: cell wall modification; LOCATED IN: endomembrane system, cell wall, plant-type cell wall; EXPRESSED IN: flower, cultured cell; CONTAINS InterPro DOMAIN/s: Pectinesterase, active site (…	T
'10.8.1'	'cell wall.pectin*esterases.PME'	'c40816.graph_c0'	'(at5g20860 : 410.0) Plant invertase/pectin methylesterase inhibitor superfamily; FUNCTIONS IN: enzyme inhibitor activity, pectinesterase activity; INVOLVED IN: cell wall modification; LOCATED IN: endomembrane system, cell wall, plant-type cell wall; EXPRESSED IN: flower; CONTAINS InterPro DOMAIN/s: Pectinesterase, active site (InterPro:IPR018040), Pectin lyase fold/virulence factor (InterPro:IPR…	T
'10.8.1'	'cell wall.pectin*esterases.PME'	'c41765.graph_c0'	'(at1g05310 : 498.0) Pectin lyase-like superfamily protein; FUNCTIONS IN: pectinesterase activity; INVOLVED IN: cell wall modification; LOCATED IN: endomembrane system, cell wall, plant-type cell wall; EXPRESSED IN: 12 plant structures; EXPRESSED DURING: 6 growth stages; CONTAINS InterPro DOMAIN/s: Pectinesterase, active site (InterPro:IPR018040), Pectin lyase fold/virulence factor (InterPro:IPR0…	T
'10.8.1'	'cell wall.pectin*esterases.PME'	'c46918.graph_c0'	'(o04887|pme2_citsi : 690.0) Pectinesterase-2 precursor (EC 3.1.1.11) (Pectin methylesterase) (PE) - Citrus sinensis (Sweet orange) & (at2g45220 : 676.0) Plant invertase/pectin methylesterase inhibitor superfamily; FUNCTIONS IN: enzyme inhibitor activity, pectinesterase activity; INVOLVED IN: cell wall modification; LOCATED IN: membrane, plant-type cell wall; EXPRESSED IN: 9 plant structures; EXP…	T
'10.8.1'	'cell wall.pectin*esterases.PME'	'c54238.graph_c0'	'(loc_os06g46500.1 : 685.0) no description available & (at1g76160 : 653.0) SKU5 similar 5 (sks5); FUNCTIONS IN: oxidoreductase activity, copper ion binding; INVOLVED IN: oxidation reduction; LOCATED IN: apoplast, cell wall, plant-type cell wall; EXPRESSED IN: 24 plant structures; EXPRESSED DURING: 13 growth stages; CONTAINS InterPro DOMAIN/s: Multicopper oxidase, type 3 (InterPro:IPR011707), Cupr…	T
'10.8.2'	'cell wall.pectin*esterases.acetyl esterase'	'c35361.graph_c0'	'(at5g23870 : 536.0) Pectinacetylesterase family protein; FUNCTIONS IN: carboxylesterase activity; INVOLVED IN: biological_process unknown; LOCATED IN: plant-type cell wall; EXPRESSED IN: 22 plant structures; EXPRESSED DURING: 13 growth stages; CONTAINS InterPro DOMAIN/s: Pectinacetylesterase (InterPro:IPR004963); BEST Arabidopsis thaliana protein match is: Pectinacetylesterase family protein (TA…	T
'10.8.2'	'cell wall.pectin*esterases.acetyl esterase'	'c39514.graph_c0'	'(at3g05910 : 623.0) Pectinacetylesterase family protein; FUNCTIONS IN: carboxylesterase activity; INVOLVED IN: biological_process unknown; LOCATED IN: endomembrane system; EXPRESSED IN: 22 plant structures; EXPRESSED DURING: 13 growth stages; CONTAINS InterPro DOMAIN/s: Pectinacetylesterase (InterPro:IPR004963); BEST Arabidopsis thaliana protein match is: Pectinacetylesterase family protein (TAI…	T
'10.8.99'	'cell wall.pectin*esterases.misc'	'c46918.graph_c0'	'(o04887|pme2_citsi : 690.0) Pectinesterase-2 precursor (EC 3.1.1.11) (Pectin methylesterase) (PE) - Citrus sinensis (Sweet orange) & (at2g45220 : 676.0) Plant invertase/pectin methylesterase inhibitor superfamily; FUNCTIONS IN: enzyme inhibitor activity, pectinesterase activity; INVOLVED IN: cell wall modification; LOCATED IN: membrane, plant-type cell wall; EXPRESSED IN: 9 plant structures; EXP…	T
'11'	'lipid metabolism'	''	''
'11.1'	'lipid metabolism.FA synthesis and FA elongation'	''	''
'11.1.1'	'lipid metabolism.FA synthesis and FA elongation.Acetyl CoA Carboxylation'	''	''
'11.1.1.1'	'lipid metabolism.FA synthesis and FA elongation.Acetyl CoA Carboxylation.homomeric Enzyme'	''	''
'11.1.1.2'	'lipid metabolism.FA synthesis and FA elongation.Acetyl CoA Carboxylation.heteromeric Complex'	''	''
'11.1.1.2.1'	'lipid metabolism.FA synthesis and FA elongation.Acetyl CoA Carboxylation.heteromeric Complex.alpha Carboxyltransferase'	''	''
'11.1.1.2.2'	'lipid metabolism.FA synthesis and FA elongation.Acetyl CoA Carboxylation.heteromeric Complex.beta Carboxyltransferase'	''	''
'11.1.1.2.3'	'lipid metabolism.FA synthesis and FA elongation.Acetyl CoA Carboxylation.heteromeric Complex.Biotin Carboxyl Carrier Protein'	''	''
'11.1.1.2.4'	'lipid metabolism.FA synthesis and FA elongation.Acetyl CoA Carboxylation.heteromeric Complex.Biotin Carboxylase'	''	''
'11.1.2'	'lipid metabolism.FA synthesis and FA elongation.Acetyl CoA Transacylase'	''	''
'11.1.3'	'lipid metabolism.FA synthesis and FA elongation.ketoacyl ACP synthase'	'c38738.graph_c0'	'(loc_os06g09630.1 : 650.0) no description available & (at5g46290 : 645.0) 3-ketoacyl-acyl carrier protein synthase I (KAS I) mRNA,; 3-ketoacyl-acyl carrier protein synthase I (KAS I); FUNCTIONS IN: transferase activity, transferring acyl groups other than amino-acyl groups, fatty acid synthase activity, catalytic activity; INVOLVED IN: biosynthetic process, metabolic process, fatty acid biosynth…	T
'11.1.4'	'lipid metabolism.FA synthesis and FA elongation.ACP oxoacyl reductase'	''	''
'11.1.5'	'lipid metabolism.FA synthesis and FA elongation.beta hydroxyacyl ACP dehydratase'	''	''
'11.1.6'	'lipid metabolism.FA synthesis and FA elongation.enoyl ACP reductase'	''	''
'11.1.7'	'lipid metabolism.FA synthesis and FA elongation.ACP thioesterase'	'c34051.graph_c0'	'(loc_os01g31760.1 : 222.0) no description available & (at1g08510 : 184.0) Encodes an acyl-acyl carrier protein thioesterase. Hydrolyzes primarily saturated acyl-ACPs with chain lengths that vary between 8 and 18 carbons. Involved in saturated fatty acid synthesis. Nuclear-encoded, plastid-targeted globular protein that is functional as dimer.; fatty acyl-ACP thioesterases B (FATB); CONTAINS Inte…	T
'11.1.8'	'lipid metabolism.FA synthesis and FA elongation.acyl coa ligase'	'c18808.graph_c0'	'(loc_os04g58710.1 : 63.5) no description available & (at3g48990 : 61.6) AMP-dependent synthetase and ligase family protein; FUNCTIONS IN: catalytic activity, AMP binding; INVOLVED IN: response to cadmium ion; LOCATED IN: apoplast, chloroplast; EXPRESSED IN: 26 plant structures; EXPRESSED DURING: 15 growth stages; CONTAINS InterPro DOMAIN/s: AMP-binding, conserved site (InterPro:IPR020845), AMP-d…	T
'11.1.8'	'lipid metabolism.FA synthesis and FA elongation.acyl coa ligase'	'c29725.graph_c0'	'(at3g48990 : 718.0) AMP-dependent synthetase and ligase family protein; FUNCTIONS IN: catalytic activity, AMP binding; INVOLVED IN: response to cadmium ion; LOCATED IN: apoplast, chloroplast; EXPRESSED IN: 26 plant structures; EXPRESSED DURING: 15 growth stages; CONTAINS InterPro DOMAIN/s: AMP-binding, conserved site (InterPro:IPR020845), AMP-dependent synthetase/ligase (InterPro:IPR000873); BES…	T
'11.1.9'	'lipid metabolism.FA synthesis and FA elongation.long chain fatty acid CoA ligase'	'c23537.graph_c0'	'(at1g49430 : 247.0) Encodes a long chain acyl-CoA synthetase that catalyzes the synthesis of omega-hydroxy fatty acyl-CoA intermediates in the pathway to cutin synthesis. Required for repression of lateral root formation.; long-chain acyl-CoA synthetase 2 (LACS2); CONTAINS InterPro DOMAIN/s: AMP-binding, conserved site (InterPro:IPR020845), AMP-dependent synthetase/ligase (InterPro:IPR000873); B…	T
'11.1.9'	'lipid metabolism.FA synthesis and FA elongation.long chain fatty acid CoA ligase'	'c42095.graph_c0'	'(loc_os11g35400.3 : 303.0) no description available & (at1g49430 : 294.0) Encodes a long chain acyl-CoA synthetase that catalyzes the synthesis of omega-hydroxy fatty acyl-CoA intermediates in the pathway to cutin synthesis. Required for repression of lateral root formation.; long-chain acyl-CoA synthetase 2 (LACS2); CONTAINS InterPro DOMAIN/s: AMP-binding, conserved site (InterPro:IPR020845), A…	T
'11.1.10'	'lipid metabolism.FA synthesis and FA elongation.beta ketoacyl CoA synthase'	'c14501.graph_c0'	'(at2g26640 : 138.0) Encodes KCS11, a member of the 3-ketoacyl-CoA synthase family involved in the biosynthesis of VLCFA (very long chain fatty acids).; 3-ketoacyl-CoA synthase 11 (KCS11); FUNCTIONS IN: transferase activity, transferring acyl groups other than amino-acyl groups, catalytic activity; INVOLVED IN: response to cold, response to light stimulus, response to osmotic stress; LOCATED IN: …	T
'11.1.10'	'lipid metabolism.FA synthesis and FA elongation.beta ketoacyl CoA synthase'	'c25723.graph_c0'	'(at5g43760 : 360.0) Encodes KCS20, a member of the 3-ketoacyl-CoA synthase family involved in the biosynthesis of VLCFA (very long chain fatty acids).; 3-ketoacyl-CoA synthase 20 (KCS20); FUNCTIONS IN: fatty acid elongase activity; INVOLVED IN: response to cold, response to light stimulus, response to osmotic stress; LOCATED IN: membrane; EXPRESSED IN: 28 plant structures; EXPRESSED DURING: 13 g…	T
'11.1.10'	'lipid metabolism.FA synthesis and FA elongation.beta ketoacyl CoA synthase'	'c35003.graph_c0'	'(at2g26640 : 406.0) Encodes KCS11, a member of the 3-ketoacyl-CoA synthase family involved in the biosynthesis of VLCFA (very long chain fatty acids).; 3-ketoacyl-CoA synthase 11 (KCS11); FUNCTIONS IN: transferase activity, transferring acyl groups other than amino-acyl groups, catalytic activity; INVOLVED IN: response to cold, response to light stimulus, response to osmotic stress; LOCATED IN: …	T
'11.1.10'	'lipid metabolism.FA synthesis and FA elongation.beta ketoacyl CoA synthase'	'c38215.graph_c0'	'(at5g04530 : 77.4) Encodes KCS19, a member of the 3-ketoacyl-CoA synthase family involved in the biosynthesis of VLCFA (very long chain fatty acids).; 3-ketoacyl-CoA synthase 19 (KCS19); FUNCTIONS IN: transferase activity, transferring acyl groups other than amino-acyl groups, catalytic activity, acyltransferase activity; INVOLVED IN: response to cold, response to light stimulus, response to osm…	T
'11.1.10'	'lipid metabolism.FA synthesis and FA elongation.beta ketoacyl CoA synthase'	'c49880.graph_c0'	'(loc_os06g39750.3 : 466.0) no description available & (at2g26640 : 463.0) Encodes KCS11, a member of the 3-ketoacyl-CoA synthase family involved in the biosynthesis of VLCFA (very long chain fatty acids).; 3-ketoacyl-CoA synthase 11 (KCS11); FUNCTIONS IN: transferase activity, transferring acyl groups other than amino-acyl groups, catalytic activity; INVOLVED IN: response to cold, response to li…	T
'11.1.10'	'lipid metabolism.FA synthesis and FA elongation.beta ketoacyl CoA synthase'	'c50182.graph_c0'	'(loc_os06g39750.3 : 220.0) no description available & (at1g04220 : 218.0) Encodes KCS2, a member of the 3-ketoacyl-CoA synthase family involved in the biosynthesis of VLCFA (very long chain fatty acids).; 3-ketoacyl-CoA synthase 2 (KCS2); FUNCTIONS IN: fatty acid elongase activity; INVOLVED IN: response to wounding, response to osmotic stress, suberin biosynthetic process; LOCATED IN: membrane; …	T
'11.1.10'	'lipid metabolism.FA synthesis and FA elongation.beta ketoacyl CoA synthase'	'c51024.graph_c0'	'(loc_os06g39750.3 : 309.0) no description available & (at5g43760 : 293.0) Encodes KCS20, a member of the 3-ketoacyl-CoA synthase family involved in the biosynthesis of VLCFA (very long chain fatty acids).; 3-ketoacyl-CoA synthase 20 (KCS20); FUNCTIONS IN: fatty acid elongase activity; INVOLVED IN: response to cold, response to light stimulus, response to osmotic stress; LOCATED IN: membrane; EXP…	T
'11.1.10'	'lipid metabolism.FA synthesis and FA elongation.beta ketoacyl CoA synthase'	'c51134.graph_c0'	'(loc_os06g39750.3 : 343.0) no description available & (at2g26640 : 327.0) Encodes KCS11, a member of the 3-ketoacyl-CoA synthase family involved in the biosynthesis of VLCFA (very long chain fatty acids).; 3-ketoacyl-CoA synthase 11 (KCS11); FUNCTIONS IN: transferase activity, transferring acyl groups other than amino-acyl groups, catalytic activity; INVOLVED IN: response to cold, response to li…	T
'11.1.11'	'lipid metabolism.FA synthesis and FA elongation.fatty acid elongase'	''	''
'11.1.12'	'lipid metabolism.FA synthesis and FA elongation.ACP protein'	'c15952.graph_c0'	'(loc_os08g43580.1 : 138.0) no description available & (p08817|acp2_horvu : 133.0) Acyl carrier protein 2, chloroplast precursor (Acyl carrier protein II) (ACP II) - Hordeum vulgare (Barley) & (at1g54580 : 124.0) encodes an acyl carrier protein expressed in leaves, roots, and dry seeds. Gene expression is not regulated by light but downregulated by starvation and upregulated by increased level of…	T
'11.1.13'	'lipid metabolism.FA synthesis and FA elongation.acyl-CoA binding protein'	''	''
'11.1.15'	'lipid metabolism.FA synthesis and FA elongation.ACP desaturase'	''	''
'11.1.20'	'lipid metabolism.FA synthesis and FA elongation.MCD'	''	''
'11.1.30'	'lipid metabolism.FA synthesis and FA elongation.pyruvate kinase'	''	''
'11.1.31'	'lipid metabolism.FA synthesis and FA elongation.pyruvate DH'	''	''
'11.1.1001'	'lipid metabolism.FA synthesis and FA elongation'	'eicosanoate'	''	M
'11.1.1002'	'lipid metabolism.FA synthesis and FA elongation'	'nonanoate'	''	M
'11.1.1003'	'lipid metabolism.FA synthesis and FA elongation'	'tetradecanoic acid'	''	M
'11.2'	'lipid metabolism.FA desaturation'	''	''
'11.2.1'	'lipid metabolism.FA desaturation.desaturase'	''	''
'11.2.2'	'lipid metabolism.FA desaturation.a hydroxylase'	''	''
'11.2.3'	'lipid metabolism.FA desaturation.omega 3 desaturase'	''	''
'11.2.4'	'lipid metabolism.FA desaturation.omega 6 desaturase'	'c49446.graph_c0'	'(p48631|fd6e2_soybn : 727.0) Omega-6 fatty acid desaturase, endoplasmic reticulum isozyme 2 (EC 1.14.19.-) - Glycine max (Soybean) & (at3g12120 : 638.0) Major enzyme responsible for the synthesis of 18:2 fatty acids in the endoplasmic reticulum. Contains His-rich motifs, which contribute to the interaction with the electron donor cytochrome b5. Mutations in this gene suppress the low temperature…	T
'11.2.1001'	'lipid metabolism.FA desaturation'	'9,12-octadecadieneoic acid'	''	M
'11.3'	'lipid metabolism.Phospholipid synthesis'	'c18693.graph_c0'	'(at1g02390 : 542.0) Encodes a member of a family of proteins with glycerol-3-phosphate acyltransferase activity.; glycerol-3-phosphate acyltransferase 2 (GPAT2); FUNCTIONS IN: acyltransferase activity; INVOLVED IN: metabolic process; EXPRESSED IN: 13 plant structures; EXPRESSED DURING: 8 growth stages; CONTAINS InterPro DOMAIN/s: Phospholipid/glycerol acyltransferase (InterPro:IPR002123); BEST A…	T
'11.3'	'lipid metabolism.Phospholipid synthesis'	'c38860.graph_c0'	'(loc_os03g52570.1 : 701.0) no description available & (at2g38110 : 553.0) Encodes a protein with glycerol-3-phosphate acyltransferase activity.; glycerol-3-phosphate acyltransferase 6 (GPAT6); CONTAINS InterPro DOMAIN/s: Phospholipid/glycerol acyltransferase (InterPro:IPR002123); BEST Arabidopsis thaliana protein match is: glycerol-3-phosphate acyltransferase 8 (TAIR:AT4G00400.1); Has 444 Blast …	T
'11.3'	'lipid metabolism.Phospholipid synthesis'	'c41461.graph_c0'	'(at4g00400 : 765.0) Involved in cutin assembly. Is functionally redundant with GPAT4.; glycerol-3-phosphate acyltransferase 8 (GPAT8); FUNCTIONS IN: glycerol-3-phosphate O-acyltransferase activity, acyltransferase activity; INVOLVED IN: metabolic process, cutin biosynthetic process; LOCATED IN: endoplasmic reticulum; EXPRESSED IN: 23 plant structures; EXPRESSED DURING: 13 growth stages; CONTAINS…	T
'11.3'	'lipid metabolism.Phospholipid synthesis'	'c51300.graph_c0'	'(at2g38110 : 781.0) Encodes a protein with glycerol-3-phosphate acyltransferase activity.; glycerol-3-phosphate acyltransferase 6 (GPAT6); CONTAINS InterPro DOMAIN/s: Phospholipid/glycerol acyltransferase (InterPro:IPR002123); BEST Arabidopsis thaliana protein match is: glycerol-3-phosphate acyltransferase 8 (TAIR:AT4G00400.1); Has 444 Blast hits to 431 proteins in 52 species: Archae - 0; Bacter…	T
'11.3.1'	'lipid metabolism.Phospholipid synthesis.1-acylglycerol-3-phosphate O-acyltransferase'	''	''
'11.3.2'	'lipid metabolism.Phospholipid synthesis.choline kinase'	'c31868.graph_c0'	'(at1g71697 : 115.0) Encodes choline kinase. mRNA levels are increased in response to wounding.; choline kinase 1 (CK1); FUNCTIONS IN: choline kinase activity; INVOLVED IN: response to salt stress, response to wounding; LOCATED IN: cellular_component unknown; EXPRESSED IN: 24 plant structures; EXPRESSED DURING: 15 growth stages; CONTAINS InterPro DOMAIN/s: Choline kinase, N-terminal (InterPro:IPR…	T
'11.3.2'	'lipid metabolism.Phospholipid synthesis.choline kinase'	'c42497.graph_c0'	'(at1g74320 : 288.0) encodes a choline kinase, whose expression is induced by high salt and mannitol.; Protein kinase superfamily protein; CONTAINS InterPro DOMAIN/s: Choline/ethanolamine kinase (InterPro:IPR002573), Protein kinase-like domain (InterPro:IPR011009); BEST Arabidopsis thaliana protein match is: Protein kinase superfamily protein (TAIR:AT4G09760.1); Has 1486 Blast hits to 1432 protei…	T
'11.3.3'	'lipid metabolism.Phospholipid synthesis.phosphatidate cytidylyltransferase'	''	''
'11.3.4'	'lipid metabolism.Phospholipid synthesis.CDP-diacylglycerol-inositol 3-phosphatidyltransferase'	''	''
'11.3.5'	'lipid metabolism.Phospholipid synthesis.diacylglycerol kinase'	'c46307.graph_c0'	'(loc_os04g54200.1 : 248.0) no description available & (at2g20900 : 240.0) diacylglycerol kinase 5 (DGK5); FUNCTIONS IN: diacylglycerol kinase activity; INVOLVED IN: activation of protein kinase C activity by G-protein coupled receptor protein signaling pathway; LOCATED IN: cellular_component unknown; EXPRESSED IN: 25 plant structures; EXPRESSED DURING: 15 growth stages; CONTAINS InterPro DOMAIN/…	T
'11.3.6'	'lipid metabolism.Phospholipid synthesis.choline-phosphate cytidylyltransferase'	''	''
'11.3.7'	'lipid metabolism.Phospholipid synthesis.cyclopropane-fatty-acyl-phospholipid synthase'	''	''
'11.3.8'	'lipid metabolism.Phospholipid synthesis.phosphatidylserine decarboxylase'	''	''
'11.3.9'	'lipid metabolism.Phospholipid synthesis.choline monooxygenase'	''	''
'11.3.10'	'lipid metabolism.Phospholipid synthesis.(S)-coclaurine-N-methyltransferase'	''	''
'11.4'	'lipid metabolism.TAG synthesis'	'c28792.graph_c0'	'(at2g25890 : 119.0) Oleosin family protein; FUNCTIONS IN: molecular_function unknown; INVOLVED IN: lipid storage; LOCATED IN: monolayer-surrounded lipid storage body, integral to membrane, membrane; EXPRESSED IN: petal, leaf whorl, flower, carpel; EXPRESSED DURING: 4 anthesis, petal differentiation and expansion stage; CONTAINS InterPro DOMAIN/s: Oleosin (InterPro:IPR000136); BEST Arabidopsis th…	T
'11.4'	'lipid metabolism.TAG synthesis'	'c34334.graph_c0'	'(loc_os05g50110.1 : 156.0) no description available & (at3g18570 : 152.0) Oleosin family protein; FUNCTIONS IN: molecular_function unknown; INVOLVED IN: lipid storage; LOCATED IN: monolayer-surrounded lipid storage body, integral to membrane, membrane; EXPRESSED IN: petal, leaf whorl, male gametophyte, flower; EXPRESSED DURING: L mature pollen stage, M germinated pollen stage, 4 anthesis, petal …	T
'11.5'	'lipid metabolism.glyceral metabolism'	''	''
'11.5.1'	'lipid metabolism.glyceral metabolism.glycerol kinase'	''	''
'11.5.2'	'lipid metabolism.glyceral metabolism.Glycerol-3-phosphate dehydrogenase (NAD+)'	''	''
'11.5.3'	'lipid metabolism.glyceral metabolism.FAD-dependent glycerol-3-phosphate dehydrogenase'	''	''
'11.5.1001'	'lipid metabolism.glyceral metabolism'	'1-monohexadecanoglycerol'	''	M
'11.5.1002'	'lipid metabolism.glyceral metabolism'	'1-monooctodecanoglycerol'	''	M
'11.6'	'lipid metabolism.lipid transfer proteins etc'	'c24903.graph_c0'	'(at1g64720 : 509.0) membrane related protein CP5; CP5; FUNCTIONS IN: molecular_function unknown; INVOLVED IN: biological_process unknown; LOCATED IN: vacuole; EXPRESSED IN: 23 plant structures; EXPRESSED DURING: 15 growth stages; CONTAINS InterPro DOMAIN/s: Lipid-binding START (InterPro:IPR002913); BEST Arabidopsis thaliana protein match is: Polyketide cyclase/dehydrase and lipid transport super…	T
'11.6'	'lipid metabolism.lipid transfer proteins etc'	'c31298.graph_c0'	'(at1g27950 : 140.0) Encodes LTPG1, a lipid transfer protein with a predicted GPI (glycosylphosphatidylinositol)-anchor domain. Localized in the plasma membrane. Disruption of the LTPG1 gene causes alterations of cuticular lipid composition, but no significant changes on total wax and cutin monomer loads are seen.; glycosylphosphatidylinositol-anchored lipid protein transfer 1 (LTPG1); FUNCTIONS …	T
'11.6'	'lipid metabolism.lipid transfer proteins etc'	'c41672.graph_c0'	'(p83434|nltp1_phaau : 172.0) Nonspecific lipid-transfer protein 1 (LTP 1) (NS-LTP1) - Phaseolus aureus (Mung bean) (Vigna radiata) & (at5g59320 : 113.0) Predicted to encode a PR (pathogenesis-related) protein. Belongs to the lipid transfer protein (PR-14) family with the following members: At2g38540/LTP1, At2g38530/LTP2, At5g59320/LTP3, At5g59310/LTP4, At3g51600/LTP5, At3g08770/LTP6, At2g15050/L…	T
'11.6'	'lipid metabolism.lipid transfer proteins etc'	'c44808.graph_c0'	'(q43129|nltp2_goshi : 114.0) Nonspecific lipid-transfer protein precursor (LTP) (GH3) - Gossypium hirsutum (Upland cotton) & (at3g08770 : 110.0) Predicted to encode a PR (pathogenesis-related) protein. Belongs to the lipid transfer protein (PR-14) family with the following members: At2g38540/LTP1, At2g38530/LTP2, At5g59320/LTP3, At5g59310/LTP4, At3g51600/LTP5, At3g08770/LTP6, At2g15050/LTP7, At2…	T
'11.6'	'lipid metabolism.lipid transfer proteins etc'	'c44958.graph_c0'	'(q43766|nltp3_horvu : 129.0) Nonspecific lipid-transfer protein 3 precursor (LTP 3) (CW20) (CW-20) (CW-19) - Hordeum vulgare (Barley) & (loc_os12g02340.1 : 129.0) no description available & (at5g59320 : 103.0) Predicted to encode a PR (pathogenesis-related) protein. Belongs to the lipid transfer protein (PR-14) family with the following members: At2g38540/LTP1, At2g38530/LTP2, At5g59320/LTP3, At…	T
'11.7'	'lipid metabolism.unassigned'	''	''
'11.8'	'lipid metabolism.'exotics'(steroids, squalene etc)'	'c42433.graph_c0'	'(at5g07010 : 304.0) Encodes a sulfotransferase that acts specifically on 11- and 12-hydroxyjasmonic acid. Transcript levels for this enzyme are increased by treatments with jasmonic acid (JA), 12-hydroxyJA, JA-isoleucine, and 12-oxyphytodienoic acid (a JA precursor).; sulfotransferase 2A (ST2A); CONTAINS InterPro DOMAIN/s: Sulfotransferase domain (InterPro:IPR000863); BEST Arabidopsis thaliana p…	T
'11.8'	'lipid metabolism.'exotics'(steroids, squalene etc)'	'c48322.graph_c0'	'(at5g07010 : 288.0) Encodes a sulfotransferase that acts specifically on 11- and 12-hydroxyjasmonic acid. Transcript levels for this enzyme are increased by treatments with jasmonic acid (JA), 12-hydroxyJA, JA-isoleucine, and 12-oxyphytodienoic acid (a JA precursor).; sulfotransferase 2A (ST2A); CONTAINS InterPro DOMAIN/s: Sulfotransferase domain (InterPro:IPR000863); BEST Arabidopsis thaliana p…	T
'11.8'	'lipid metabolism.'exotics'(steroids, squalene etc)'	'c48964.graph_c0'	'(at5g07010 : 323.0) Encodes a sulfotransferase that acts specifically on 11- and 12-hydroxyjasmonic acid. Transcript levels for this enzyme are increased by treatments with jasmonic acid (JA), 12-hydroxyJA, JA-isoleucine, and 12-oxyphytodienoic acid (a JA precursor).; sulfotransferase 2A (ST2A); CONTAINS InterPro DOMAIN/s: Sulfotransferase domain (InterPro:IPR000863); BEST Arabidopsis thaliana p…	T
'11.8'	'lipid metabolism.'exotics'(steroids, squalene etc)'	'c58325.graph_c0'	'(at5g07010 : 218.0) Encodes a sulfotransferase that acts specifically on 11- and 12-hydroxyjasmonic acid. Transcript levels for this enzyme are increased by treatments with jasmonic acid (JA), 12-hydroxyJA, JA-isoleucine, and 12-oxyphytodienoic acid (a JA precursor).; sulfotransferase 2A (ST2A); CONTAINS InterPro DOMAIN/s: Sulfotransferase domain (InterPro:IPR000863); BEST Arabidopsis thaliana p…	T
'11.8.1'	'lipid metabolism.'exotics' (steroids, squalene etc).sphingolipids'	'c24435.graph_c0'	'(at2g46210 : 717.0) Fatty acid/sphingolipid desaturase; FUNCTIONS IN: oxidoreductase activity, oxidoreductase activity, acting on paired donors, with oxidation of a pair of donors resulting in the reduction of molecular oxygen to two molecules of water, iron ion binding, heme binding; INVOLVED IN: oxidation reduction, fatty acid biosynthetic process, lipid metabolic process; EXPRESSED IN: 23 pla…	T
'11.8.1'	'lipid metabolism.'exotics' (steroids, squalene etc).sphingolipids'	'c42549.graph_c0'	'(at4g36830 : 337.0) HOS3-1; FUNCTIONS IN: molecular_function unknown; INVOLVED IN: biological_process unknown; LOCATED IN: integral to membrane; EXPRESSED IN: 13 plant structures; EXPRESSED DURING: 7 growth stages; CONTAINS InterPro DOMAIN/s: GNS1/SUR4 membrane protein (InterPro:IPR002076); BEST Arabidopsis thaliana protein match is: GNS1/SUR4 membrane protein family (TAIR:AT1G75000.1); Has 156 …	T
'11.8.1'	'lipid metabolism.'exotics' (steroids, squalene etc).sphingolipids'	'c49709.graph_c0'	'(loc_os09g16920.1 : 561.0) no description available & (at2g46210 : 559.0) Fatty acid/sphingolipid desaturase; FUNCTIONS IN: oxidoreductase activity, oxidoreductase activity, acting on paired donors, with oxidation of a pair of donors resulting in the reduction of molecular oxygen to two molecules of water, iron ion binding, heme binding; INVOLVED IN: oxidation reduction, fatty acid biosynthetic …	T
'11.8.1.1'	'lipid metabolism.'exotics' (steroids, squalene etc).sphingolipids.ceramidase'	''	''
'11.8.1.2'	'lipid metabolism.'exotics' (steroids, squalene etc).sphingolipids.serine C-palmitoyltransferase'	''	''
'11.8.1.3'	'lipid metabolism.''exotics'' (steroids, squalene etc).sphingolipids.ceramide glucosyltransferase'	''	''
'11.8.2'	'lipid metabolism.'exotics' (steroids, squalene etc).methylsterol monooxygenase'	''	''
'11.8.3'	'lipid metabolism.'exotics' (steroids, squalene etc).UDP-glucose:sterol glucosyltransferase'	''	''
'11.8.4'	'lipid metabolism.'exotics' (steroids, squalene etc).3-beta hydroxysteroid dehydrogenase/isomerase'	''	''
'11.8.5'	'lipid metabolism.'exotics' (steroids, squalene etc).squalene monooxygenase'	''	''
'11.8.6'	'lipid metabolism.'exotics' (steroids, squalene etc).cycloartenol synthase'	''	''
'11.8.7'	'lipid metabolism.'exotics' (steroids, squalene etc).trans-2-enoyl-CoA reductase (NADPH)'	''	''
'11.8.8'	'lipid metabolism.'exotics' (steroids, squalene etc).squalene synthase'	''	''
'11.8.10'	'lipid metabolism.'exotics' (steroids, squalene etc).phosphatidylcholinesterol O-acyltransferase'	'c50659.graph_c0'	'(loc_os09g27210.1 : 1053.0) no description available & (at5g13640 : 1034.0) arabidopsis phospholipid:diacylglycerol acyltransferase (PDAT); phospholipid:diacylglycerol acyltransferase (PDAT); FUNCTIONS IN: phosphatidylcholine-sterol O-acyltransferase activity, phospholipid:diacylglycerol acyltransferase activity; INVOLVED IN: lipid metabolic process; LOCATED IN: endoplasmic reticulum, vacuole; E…	T
'11.8.1001'	'lipid metabolism.'exotics' (steroids, squalene etc)'	'stigmasterol'	'secondary metabolism, steroids'	M
'11.8.1002'	'lipid metabolism.'exotics' (steroids, squalene etc)'	'stigmastanol'	'secondary metabolism, steroids'	M
'11.8.1003'	'lipid metabolism.'exotics' (steroids, squalene etc)'	'stigmasterol acetate'	'secondary metabolism, steroids'	M
'11.8.1004'	'lipid metabolism.'exotics' (steroids, squalene etc)'	'stigmastadienone'	'secondary metabolism, steroids'	M
'11.8.1005'	'lipid metabolism.'exotics' (steroids, squalene etc)'	'lanosterol'	'secondary metabolism, steroids'	M
'11.8.1006'	'lipid metabolism.'exotics' (steroids, squalene etc)'	'ergosterol'	'secondary metabolism, steroids'	M
'11.8.1007'	'lipid metabolism.'exotics' (steroids, squalene etc)'	'cholesteryl oleate'	'secondary metabolism, steroids'	M
'11.8.1008'	'lipid metabolism.'exotics' (steroids, squalene etc)'	'oleanolate'	'secondary metabolism, steroids'	M
'11.8.1009'	'lipid metabolism.'exotics' (steroids, squalene etc)'	'ursolate'	'secondary metabolism, steroids'	M
'11.8.1010'	'lipid metabolism.'exotics' (steroids, squalene etc)'	'cholesterol'	'secondary metabolism, steroids'	M
'11.8.1011'	'lipid metabolism.'exotics' (steroids, squalene etc)'	'fucosterol'	'secondary metabolism, steroids'	M
'11.8.1012'	'lipid metabolism.'exotics' (steroids, squalene etc)'	'5-alpha-cholestane'	'secondary metabolism, steroids'	M
'11.8.1013'	'lipid metabolism.'exotics' (steroids, squalene etc)'	'digoxin'	'secondary metabolism; from Digitalis (foxglove plant)'	M
'11.9'	'lipid metabolism.lipid degradation'	'c17694.graph_c0'	'(at4g28570 : 831.0) Long-chain fatty alcohol dehydrogenase family protein; FUNCTIONS IN: electron carrier activity, oxidoreductase activity, acting on CH-OH group of donors, FAD binding; LOCATED IN: endoplasmic reticulum; EXPRESSED IN: 25 plant structures; EXPRESSED DURING: 13 growth stages; CONTAINS InterPro DOMAIN/s: Glucose-methanol-choline oxidoreductase, N-terminal (InterPro:IPR000172), Glu…	T
'11.9'	'lipid metabolism.lipid degradation'	'c53636.graph_c0'	'(at3g23410 : 819.0) Encodes a fatty alcohol oxidase.; fatty alcohol oxidase 3 (FAO3); CONTAINS InterPro DOMAIN/s: FAD-dependent pyridine nucleotide-disulphide oxidoreductase (InterPro:IPR013027), Glucose-methanol-choline oxidoreductase, N-terminal (InterPro:IPR000172), Glucose-methanol-choline oxidoreductase, C-terminal (InterPro:IPR007867), Long-chain fatty alcohol dehydrogenase (InterPro:IPR01…	T
'11.9.1'	'lipid metabolism.lipid degradation.palmitoyl[protein] hydrolase'	''	''
'11.9.2'	'lipid metabolism.lipid degradation.lipases'	'c41107.graph_c0'	'(at1g52760 : 548.0) Encodes a lysophospholipase 2 (LysoPL2). Involved in tolerance to cadmium-induced oxidative stress. Binds Acyl-CoA-binding protein 2 (ACBP2).; lysophospholipase 2 (LysoPL2); BEST Arabidopsis thaliana protein match is: alpha/beta-Hydrolases superfamily protein (TAIR:AT1G11090.1); Has 2373 Blast hits to 2373 proteins in 808 species: Archae - 32; Bacteria - 1418; Metazoa - 106; …	T
'11.9.2'	'lipid metabolism.lipid degradation.lipases'	'c47446.graph_c0'	'(at1g28600 : 260.0) GDSL-like Lipase/Acylhydrolase superfamily protein; FUNCTIONS IN: hydrolase activity, acting on ester bonds, carboxylesterase activity; INVOLVED IN: lipid metabolic process; LOCATED IN: cell wall; EXPRESSED IN: 18 plant structures; EXPRESSED DURING: 9 growth stages; CONTAINS InterPro DOMAIN/s: Lipase, GDSL (InterPro:IPR001087); BEST Arabidopsis thaliana protein match is: GDSL…	T
'11.9.2.1'	'lipid metabolism.lipid degradation.lipases.triacylglycerol lipase'	'c25106.graph_c0'	'(at1g02660 : 620.0) alpha/beta-Hydrolases superfamily protein; FUNCTIONS IN: triglyceride lipase activity; INVOLVED IN: lipid metabolic process; LOCATED IN: cellular_component unknown; EXPRESSED IN: 24 plant structures; EXPRESSED DURING: 15 growth stages; CONTAINS InterPro DOMAIN/s: Lipase, class 3 (InterPro:IPR002921); BEST Arabidopsis thaliana protein match is: alpha/beta-Hydrolases superfamil…	T
'11.9.2.1'	'lipid metabolism.lipid degradation.lipases.triacylglycerol lipase'	'c38546.graph_c0'	'(at4g16820 : 483.0) Encodes a lipase that hydrolyzes phosphatidylcholine, glycolipids as well as triacylglycerols.; alpha/beta-Hydrolases superfamily protein; FUNCTIONS IN: galactolipase activity, triglyceride lipase activity, phospholipase A1 activity; INVOLVED IN: lipid metabolic process; LOCATED IN: chloroplast; EXPRESSED IN: sperm cell, cultured cell; CONTAINS InterPro DOMAIN/s: Lipase, clas…	T
'11.9.2.1'	'lipid metabolism.lipid degradation.lipases.triacylglycerol lipase'	'c48289.graph_c0'	'(at1g05790 : 195.0) lipase class 3 family protein; FUNCTIONS IN: triglyceride lipase activity; INVOLVED IN: lipid metabolic process; EXPRESSED IN: 24 plant structures; EXPRESSED DURING: 15 growth stages; CONTAINS InterPro DOMAIN/s: Lipase, class 3 (InterPro:IPR002921); BEST Arabidopsis thaliana protein match is: alpha/beta-Hydrolases superfamily protein (TAIR:AT2G42450.1); Has 496 Blast hits to …	T
'11.9.2.1'	'lipid metabolism.lipid degradation.lipases.triacylglycerol lipase'	'c50472.graph_c0'	'(at4g16820 : 531.0) Encodes a lipase that hydrolyzes phosphatidylcholine, glycolipids as well as triacylglycerols.; alpha/beta-Hydrolases superfamily protein; FUNCTIONS IN: galactolipase activity, triglyceride lipase activity, phospholipase A1 activity; INVOLVED IN: lipid metabolic process; LOCATED IN: chloroplast; EXPRESSED IN: sperm cell, cultured cell; CONTAINS InterPro DOMAIN/s: Lipase, clas…	T
'11.9.2.1'	'lipid metabolism.lipid degradation.lipases.triacylglycerol lipase'	'c55950.graph_c0'	'(at1g02660 : 58.9) alpha/beta-Hydrolases superfamily protein; FUNCTIONS IN: triglyceride lipase activity; INVOLVED IN: lipid metabolic process; LOCATED IN: cellular_component unknown; EXPRESSED IN: 24 plant structures; EXPRESSED DURING: 15 growth stages; CONTAINS InterPro DOMAIN/s: Lipase, class 3 (InterPro:IPR002921); BEST Arabidopsis thaliana protein match is: alpha/beta-Hydrolases superfamily…	T
'11.9.2.2'	'lipid metabolism.lipid degradation.lipases.acylglycerol lipase'	''	''
'11.9.3'	'lipid metabolism.lipid degradation.lysophospholipases'	''	''
'11.9.3.1'	'lipid metabolism.lipid degradation.lysophospholipases.phospholipase D'	''	''
'11.9.3.2'	'lipid metabolism.lipid degradation.lysophospholipases.carboxylesterase'	'c17634.graph_c0'	'(at1g47480 : 301.0) alpha/beta-Hydrolases superfamily protein; FUNCTIONS IN: hydrolase activity; INVOLVED IN: metabolic process; LOCATED IN: cellular_component unknown; EXPRESSED IN: stem, hypocotyl, root, flower; EXPRESSED DURING: petal differentiation and expansion stage; CONTAINS InterPro DOMAIN/s: Lipase, GDXG, active site (InterPro:IPR002168), Alpha/beta hydrolase fold-3 (InterPro:IPR013094…	T
'11.9.3.2'	'lipid metabolism.lipid degradation.lysophospholipases.carboxylesterase'	'c49602.graph_c0'	'(loc_os09g28750.1 : 263.0) no description available & (at1g47480 : 257.0) alpha/beta-Hydrolases superfamily protein; FUNCTIONS IN: hydrolase activity; INVOLVED IN: metabolic process; LOCATED IN: cellular_component unknown; EXPRESSED IN: stem, hypocotyl, root, flower; EXPRESSED DURING: petal differentiation and expansion stage; CONTAINS InterPro DOMAIN/s: Lipase, GDXG, active site (InterPro:IPR00…	T
'11.9.3.3'	'lipid metabolism.lipid degradation.lysophospholipases.glycerophosphodiester phosphodiesterase'	'c19909.graph_c0'	'(loc_os01g02780.1 : 90.1) no description available & (at5g38240 : 77.4) Protein kinase family protein; FUNCTIONS IN: protein serine/threonine kinase activity, protein kinase activity, kinase activity, ATP binding; INVOLVED IN: protein amino acid phosphorylation; LOCATED IN: endomembrane system; CONTAINS InterPro DOMAIN/s: Protein kinase, ATP binding site (InterPro:IPR017441), Serine/threonine-pr…	T
'11.9.3.3'	'lipid metabolism.lipid degradation.lysophospholipases.glycerophosphodiester phosphodiesterase'	'c35980.graph_c0'	'(loc_os01g04480.1 : 365.0) no description available & (at5g38280 : 343.0) putative receptor serine/threonine kinase PR5K (PR5K) mRNA, PR5-like receptor kinase; PR5-like receptor kinase (PR5K); FUNCTIONS IN: transmembrane receptor protein serine/threonine kinase activity, kinase activity; INVOLVED IN: response to fungus; LOCATED IN: endomembrane system; EXPRESSED IN: 6 plant structures; EXPRESSED…	T
'11.9.3.3'	'lipid metabolism.lipid degradation.lysophospholipases.glycerophosphodiester phosphodiesterase'	'c42927.graph_c0'	'(loc_os01g02570.1 : 393.0) no description available & (at1g67000 : 329.0) Protein kinase superfamily protein; FUNCTIONS IN: protein serine/threonine kinase activity, protein kinase activity, kinase activity, ATP binding; INVOLVED IN: protein amino acid phosphorylation; LOCATED IN: endomembrane system; EXPRESSED IN: stem; CONTAINS InterPro DOMAIN/s: Protein kinase, ATP binding site (InterPro:IPR0…	T
'11.9.3.3'	'lipid metabolism.lipid degradation.lysophospholipases.glycerophosphodiester phosphodiesterase'	'c47022.graph_c0'	'(loc_os04g56110.3 : 361.0) no description available & (at5g38280 : 249.0) putative receptor serine/threonine kinase PR5K (PR5K) mRNA, PR5-like receptor kinase; PR5-like receptor kinase (PR5K); FUNCTIONS IN: transmembrane receptor protein serine/threonine kinase activity, kinase activity; INVOLVED IN: response to fungus; LOCATED IN: endomembrane system; EXPRESSED IN: 6 plant structures; EXPRESSED…	T
'11.9.3.3'	'lipid metabolism.lipid degradation.lysophospholipases.glycerophosphodiester phosphodiesterase'	'c48249.graph_c0'	'(loc_os01g02400.2 : 358.0) no description available & (at1g66980 : 293.0) Encodes SNC4 (suppressor of npr1-1, constitutive 4), an atypical receptor-like kinase with two predicted extracellular glycerophosphoryl diester phosphodiesterase domains.; suppressor of npr1-1 constitutive 4 (SNC4); CONTAINS InterPro DOMAIN/s: Protein kinase, ATP binding site (InterPro:IPR017441), Serine/threonine-protein…	T
'11.9.3.3'	'lipid metabolism.lipid degradation.lysophospholipases.glycerophosphodiester phosphodiesterase'	'c52766.graph_c0'	'(loc_os01g02400.3 : 109.0) no description available & (at1g66910 : 94.4) Protein kinase superfamily protein; FUNCTIONS IN: kinase activity; INVOLVED IN: protein amino acid phosphorylation; LOCATED IN: endomembrane system; CONTAINS InterPro DOMAIN/s: Protein kinase, ATP binding site (InterPro:IPR017441), Serine/threonine-protein kinase domain (InterPro:IPR002290), Serine-threonine/tyrosine-protei…	T
'11.9.3.3'	'lipid metabolism.lipid degradation.lysophospholipases.glycerophosphodiester phosphodiesterase'	'c54509.graph_c0'	'(at5g58170 : 143.0) SHV3-like 5 (SVL5); FUNCTIONS IN: phosphoric diester hydrolase activity, glycerophosphodiester phosphodiesterase activity; INVOLVED IN: glycerol metabolic process, lipid metabolic process; LOCATED IN: anchored to membrane; EXPRESSED IN: 14 plant structures; EXPRESSED DURING: L mature pollen stage, M germinated pollen stage, 4 anthesis, C globular stage, petal differentiation …	T
'11.9.3.4'	'lipid metabolism.lipid degradation.lysophospholipases.phospholipase A2'	''	''
'11.9.3.5'	'lipid metabolism.lipid degradation.lysophospholipases.phosphoinositide phospholipase C'	'c15375.graph_c0'	'(at3g48610 : 819.0) non-specific phospholipase C6 (NPC6); FUNCTIONS IN: hydrolase activity, acting on ester bonds; LOCATED IN: endomembrane system; EXPRESSED IN: 22 plant structures; EXPRESSED DURING: 13 growth stages; CONTAINS InterPro DOMAIN/s: Phosphoesterase (InterPro:IPR007312); BEST Arabidopsis thaliana protein match is: non-specific phospholipase C1 (TAIR:AT1G07230.1); Has 2244 Blast hits…	T
'11.9.4'	'lipid metabolism.lipid degradation.beta-oxidation'	''	''
'11.9.4.2'	'lipid metabolism.lipid degradation.beta-oxidation.acyl CoA DH'	''	''
'11.9.4.3'	'lipid metabolism.lipid degradation.beta-oxidation.enoyl CoA hydratase'	''	''
'11.9.4.4'	'lipid metabolism.lipid degradation.beta-oxidation.hydroxybutyryl CoA DH'	''	''
'11.9.4.5'	'lipid metabolism.lipid degradation.beta-oxidation.acyl-CoA thioesterase'	''	''
'11.9.4.9'	'lipid metabolism.lipid degradation.beta-oxidation.multifunctional'	''	''
'11.9.4.13'	'lipid metabolism.lipid degradation.beta-oxidation.acyl CoA reductase'	'c17038.graph_c0'	'(at3g44560 : 85.9) fatty acid reductase 8 (FAR8); FUNCTIONS IN: oxidoreductase activity, acting on the CH-CH group of donors, fatty-acyl-CoA reductase (alcohol-forming) activity; INVOLVED IN: microsporogenesis, metabolic process; LOCATED IN: endomembrane system; CONTAINS InterPro DOMAIN/s: Male sterility (InterPro:IPR004262), NAD(P)-binding domain (InterPro:IPR016040), Male sterility, NAD-bindin…	T
'11.9.4.13'	'lipid metabolism.lipid degradation.beta-oxidation.acyl CoA reductase'	'c17428.graph_c0'	'(at4g33790 : 72.4) Encodes an alcohol-forming fatty acyl-CoA reductase, involved in cuticular wax biosynthesis. Lines carrying recessive mutations are deficient in primary alcohol and have glossy stem surfaces.; ECERIFERUM 4 (CER4); FUNCTIONS IN: oxidoreductase activity, acting on the CH-CH group of donors, fatty-acyl-CoA reductase (alcohol-forming) activity; INVOLVED IN: microsporogenesis, wax …	T
'11.9.4.13'	'lipid metabolism.lipid degradation.beta-oxidation.acyl CoA reductase'	'c37457.graph_c0'	'(at3g44540 : 471.0) Encodes a member of the eight-member gene family encoding alcohol-forming fatty acyl-CoA reductases (FARs) identified in Arabidopsis thaliana. Three of the FARs, FAR1 (At5g22500), FAR4 (At3g44540) and FAR5 (At3g44550), are shown to generate the fatty alcohols found in root, seed coat, and wound-induced leaf tissue.; fatty acid reductase 4 (FAR4); CONTAINS InterPro DOMAIN/s: N…	T
'11.9.4.13'	'lipid metabolism.lipid degradation.beta-oxidation.acyl CoA reductase'	'c51434.graph_c0'	'(at4g33790 : 481.0) Encodes an alcohol-forming fatty acyl-CoA reductase, involved in cuticular wax biosynthesis. Lines carrying recessive mutations are deficient in primary alcohol and have glossy stem surfaces.; ECERIFERUM 4 (CER4); FUNCTIONS IN: oxidoreductase activity, acting on the CH-CH group of donors, fatty-acyl-CoA reductase (alcohol-forming) activity; INVOLVED IN: microsporogenesis, wax…	T
'11.9.4.14'	'lipid metabolism.lipid degradation.beta-oxidation.enoyl isomerase'	''	''
'11.9.4.99'	'lipid metabolism.lipid degradation.beta-oxidation.misc'	''	''
'11.10'	'lipid metabolism.glycolipid synthesis'	''	''
'11.10.1'	'lipid metabolism.glycolipid synthesis.MGDG synthase'	''	''
'11.10.2'	'lipid metabolism.glycolipid synthesis.DGDG synthase'	''	''
'11.10.3'	'lipid metabolism.glycolipid synthesis.UDP-sulfoquinovose synthase'	''	''
'11.10.4'	'lipid metabolism.glycolipid synthesis.sulfolipid synthase'	''	''
'11.10.5'	'lipid metabolism.glycolipid synthesis.chloroplastic UGPase'	''	''
'11.10.1001'	'lipid metabolism.galactolipid synthesis'	'2-o-glycerol-beta-d-galactose'	''	M
'11.10.1002'	'lipid metabolism.galactolipid synthesis'	'digalactosylglycerol'	''	M
'11.1001'	'lipid metabolism'	'acetyloleanolic acid'	'lipid metabolism'	M
'11.1002'	'lipid metabolism'	'fa 16:0'	'lipid metabolism'	M
'11.1003'	'lipid metabolism'	'fa 18:0'	'lipid metabolism'	M
'11.1004'	'lipid metabolism'	'oleic acid'	'lipid metabolism'	M
'11.1005'	'lipid metabolism'	'oleyl alcohol'	'lipid metabolism'	M
'11.1006'	'lipid metabolism'	'oleyl oleate'	'lipid metabolism'	M
'11.1007'	'lipid metabolism'	'palmitic acid'	'lipid metabolism'	M
'11.1008'	'lipid metabolism'	'pentadecanoic acid'	'lipid metabolism'	M
'11.1009'	'lipid metabolism'	'stearic acid'	'lipid metabolism'	M
'11.1010'	'lipid metabolism'	'tridecanoic acid'	'lipid metabolism'	M
'11.1011'	'lipid metabolism'	'undecanoic acid'	'lipid metabolism'	M
'11.1012'	'lipid metabolism'	'heptanoic acid'	'lipid metabolism, also called oenanthic acid'	M
'11.1013'	'lipid metabolism'	'choline'	'lipid metabolism, glycerolipids'	M
'11.1014'	'lipid metabolism'	'dioleoylglycerol'	'lipid metabolism, glycerolipids'	M
'11.1015'	'lipid metabolism'	'diphosphatidylglycerol'	'lipid metabolism, glycerolipids'	M
'11.1016'	'lipid metabolism'	'ethanolamine'	'lipid metabolism, glycerolipids'	M
'11.1017'	'lipid metabolism'	'glycerol'	'lipid metabolism, glycerolipids'	M
'11.1018'	'lipid metabolism'	'glycerol-2-p'	'lipid metabolism, glycerolipids'	M
'11.1019'	'lipid metabolism'	'phosphatidylcholine'	'lipid metabolism, glycerolipids'	M
'11.1020'	'lipid metabolism'	'phosphatidylethanolamine glycine'	'lipid metabolism, glycerolipids'	M
'11.1021'	'lipid metabolism'	'phosphatidylserine'	'lipid metabolism, glycerolipids'	M
'11.1022'	'lipid metabolism'	'trilinolein'	'lipid metabolism, glycerolipids'	M
'11.1023'	'lipid metabolism'	'triolein'	'lipid metabolism, glycerolipids'	M
'11.1024'	'lipid metabolism'	'linoleic acid'	'lipid metabolism, is FA 9,12(Z,Z)-18:2'	M
'11.1025'	'lipid metabolism'	'acetyl-coa'	'lipid metabolism, organic acids'	M
'11.1026'	'lipid metabolism'	'coa-sh'	'lipid metabolism, organic acids'	M
'11.1027'	'lipid metabolism'	'coa-s-s-coa'	'lipid metabolism, organic acids'	M
'11.1028'	'lipid metabolism'	'glycerol-3-p'	'lipid metabolism; hormone metabolism.auxin (is polar fraction)'	M
'11.1029'	'lipid metabolism'	'linolenic acid'	'lipid metabolism, is FA 9,12,15(Z,Z,Z)-18:3'	M
'11.1030'	'lipid metabolism'	'3(e)-hexenal'	''	M
'11.1031'	'lipid metabolism'	'3(z)-hexenal'	''	M
'11.1032'	'lipid metabolism'	'hexanal'	''	M
'11.1033'	'lipid metabolism'	'hexanoic acid'	''	M
'11.1034'	'lipid metabolism'	'pentanoic acid'	''	M
'11.1035'	'lipid metabolism'	'hexanol'	''	M
'11.1036'	'lipid metabolism'	'2(e)-hexenal'	'volatile'	M
'11.1037'	'lipid metabolism'	'3(z)-hexen-1-ol'	'volatile'	M
'11.1038'	'lipid metabolism'	'3(e)-hexenol'	'volatile'	M
'11.1039'	'lipid metabolism'	'2-ethylhexanoic acid'	''	M
'11.1040'	'lipid metabolism'	'13-hydroperoxylinolenic acid'	''	M
'11.1041'	'lipid metabolism'	'13(s)-hydroperoxy-9-(z),11(e)-octadecadienoic acid'	''	M
'12'	'N-metabolism'	''	''
'12.1'	'N-metabolism.nitrate metabolism'	''	''
'12.1.1'	'N-metabolism.nitrate metabolism.NR'	'c37055.graph_c0'	'(p39865|nia1_phavu : 1027.0) Nitrate reductase [NADH] 1 (EC 1.7.1.1) (NR-1) - Phaseolus vulgaris (Kidney bean) (French bean) & (at1g77760 : 916.0) Encodes the cytosolic minor isoform of nitrate reductase (NR). Involved in the first step of nitrate assimilation, it contributes about 15% of the nitrate reductase activity in shoots. Similar to molybdopterin oxidoreductases at the N-terminus, and to…	T
'12.1.2'	'N-metabolism.nitrate metabolism.nitrite reductase'	''	''
'12.2'	'N-metabolism.ammonia metabolism'	''	''
'12.2.1'	'N-metabolism.ammonia metabolism.glutamate synthase'	''	''
'12.2.1.1'	'N-metabolism.ammonia metabolism.glutamate synthase.ferredoxin dependent'	''	''
'12.2.1.2'	'N-metabolism.ammonia metabolism.glutamate synthase.NADH dependent'	'c40416.graph_c0'	'(q03460|glsn_medsa : 125.0) Glutamate synthase [NADH], chloroplast precursor (EC 1.4.1.14) (NADH-GOGAT) - Medicago sativa (Alfalfa) & (at5g53460 : 89.4) NADH-dependent glutamate synthase; NADH-dependent glutamate synthase 1 (GLT1); CONTAINS InterPro DOMAIN/s: FAD-dependent pyridine nucleotide-disulphide oxidoreductase (InterPro:IPR013027), Glutamine amidotransferase, class-II (InterPro:IPR000583…	T
'12.2.2'	'N-metabolism.ammonia metabolism.glutamine synthetase'	''	''
'12.2.99'	'N-metabolism.ammonia metabolism.unspecified'	''	''
'12.2.1001'	'N-metabolism.ammonia metabolism'	'ammonium'	'N-metabolism.ammonia metabolism'	M
'12.2.1002'	'N-metabolism.ammonia metabolism'	'glutamate'	'N-metabolism.ammonia metabolism; amino acid synthesis.alanine; amino acid degradation.alanine; amino acid synthesis.isoleucine; amino acid degradation.isoleucine; amino acid synthesis.leucineamino acid degradation.leucine; amino acid synthesis.lysine; amino acid degradation.lysine; amino acid synthesis.phenylalanine; amino acid synthesis.proline; amino acid degradation.proline; amino acid synthe…	M
'12.2.1003'	'N-metabolism.ammonia metabolism'	'glutamine'	'N-metabolism.ammonia metabolism; amino acid synthesis.arginine; amino acid synthesis.tryptophan; amino acid synthesis.asparagines; amino acid degradation.asparagines; amino acid synthesis.glutamine; amino acid degradation.glutamine; amino acid synthesis.histidine; nucleotide metabolism.synthesis; nucleotide metabolism.degradation; C1-metabolism'	M
'12.3'	'N-metabolism.N-degradation'	''	''
'12.3.1'	'N-metabolism.N-degradation.glutamate dehydrogenase'	''	''
'12.4'	'N-metabolism.misc'	''	''
'13'	'amino acid metabolism'	'c48037.graph_c0'	'(at5g65890 : 202.0) Member of ACT domain containing protein family. ACT domains are amino acid binding domains. Shows strongest expression in flowers and siliques.; ACT domain repeat 1 (ACR1); FUNCTIONS IN: amino acid binding; INVOLVED IN: metabolic process; LOCATED IN: nucleus; EXPRESSED IN: 20 plant structures; EXPRESSED DURING: 14 growth stages; CONTAINS InterPro DOMAIN/s: Amino acid-binding …	T
'13.1'	'amino acid metabolism.synthesis'	''	''
'13.1.1'	'amino acid metabolism.synthesis.central amino acid metabolism'	''	''
'13.1.1.1'	'amino acid metabolism.synthesis.central amino acid metabolism.GABA'	''	''
'13.1.1.1.1'	'amino acid metabolism.synthesis.central amino acid metabolism.GABA.Glutamate decarboxylase'	'c48667.graph_c0'	'(at5g17330 : 657.0) Encodes one of two isoforms of glutamate decarboxylase.; glutamate decarboxylase (GAD); FUNCTIONS IN: calmodulin binding, glutamate decarboxylase activity; INVOLVED IN: response to cadmium ion; EXPRESSED IN: 13 plant structures; EXPRESSED DURING: 6 growth stages; CONTAINS InterPro DOMAIN/s: Pyridoxal phosphate-dependent transferase, major domain (InterPro:IPR015424), Pyridoxa…	T
'13.1.1.1.2'	'amino acid metabolism.synthesis.central amino acid metabolism.GABA.GABA transaminase'	''	''
'13.1.1.1.3'	'amino acid metabolism.synthesis.central amino acid metabolism.GABA.SSADH'	''	''
'13.1.1.1.4'	'amino acid metabolism.synthesis.central amino acid metabolism.GABA.gamma-hydroxybutyrate DH'	''	''
'13.1.1.2'	'amino acid metabolism.synthesis.central amino acid metabolism.aspartate'	''	''
'13.1.1.2.1'	'amino acid metabolism.synthesis.central amino acid metabolism.aspartate.aspartate aminotransferase'	''	''
'13.1.1.2.1001'	'amino acid metabolism.synthesis.central amino acid metabolism.aspartate'	'aspartate'	'amino acid synthesis.homoserine; amino acid synthesis.lysine; amino acid synthesis.arginine; amino acid degradation.arginine; amino acid synthesis.asparagines; amino acid degradation.asparagines; amino acid synthesis.aspartate; amino acid degradation.aspartate; amino acid synthesis.glutamate; amino acid degradation.glutamate; Co-factor metabolism; nucleotide metabolism.synthesis'	M
'13.1.1.3'	'amino acid metabolism.synthesis.central amino acid metabolism.alanine'	''	''
'13.1.1.3.1'	'amino acid metabolism.synthesis.central amino acid metabolism.alanine.alanine aminotransferase'	''	''
'13.1.1.3.11'	'amino acid metabolism.synthesis.central amino acid metabolism.alanine.alanine-glyoxylate aminotransferase'	'c42347.graph_c0'	'(loc_os05g39770.1 : 728.0) no description available & (at2g38400 : 722.0) alanine:glyoxylate aminotransferase 2 homolog (AGT3) mRNA,; alanine:glyoxylate aminotransferase 3 (AGT3); FUNCTIONS IN: pyridoxal phosphate binding, transaminase activity, catalytic activity, alanine-glyoxylate transaminase activity; EXPRESSED IN: 22 plant structures; EXPRESSED DURING: 15 growth stages; CONTAINS InterPro D…	T
'13.1.1.3.10001'	'amino acid synthesis.alanine'	'alanine'	'amino acid synthesis.alanine; amino acid degradation.alanine; amino acid degradation.tryptophan; Co-factor metabolism; fermentation'	M
'13.1.2'	'amino acid metabolism.synthesis.glutamate family'	''	''
'13.1.2.1'	'amino acid metabolism.synthesis.glutamate family.glutamine'	''	''
'13.1.2.2'	'amino acid metabolism.synthesis.glutamate family.proline'	''	''
'13.1.2.2.1'	'amino acid metabolism.synthesis.glutamate family.proline.delta 1-pyrroline-5-carboxylate synthetase'	''	''
'13.1.2.2.2'	'amino acid metabolism.synthesis.glutamate family.proline.pyrroline-5-carboxylate reductase'	''	''
'13.1.2.2.3'	'amino acid metabolism.synthesis.glutamate family.proline.pyrroline-2-carboxylate reductase'	''	''
'13.1.2.2.4'	'amino acid metabolism.synthesis.glutamate family.proline.ornithin-cyclodeaminase'	''	''
'13.1.2.2.10'	'amino acid metabolism.synthesis.glutamate family.proline.ornithine aminotransferase'	''	''
'13.1.2.2.1001'	'amino acid metabolism.synthesis.glutamate family.proline'	'proline'	'amino acid synthesis.proline; amino acid degradation.proline; stress'	M
'13.1.2.3'	'amino acid metabolism.synthesis.glutamate family.arginine'	''	''
'13.1.2.3.1'	'amino acid metabolism.synthesis.glutamate family.arginine.N-acetyl-L-glutamate 5-phosphotransferase'	''	''
'13.1.2.3.2'	'amino acid metabolism.synthesis.glutamate family.arginine.acetylglutamate kinase'	''	''
'13.1.2.3.3'	'amino acid metabolism.synthesis.glutamate family.arginine.N-Acetylglutamate-5-P reductase'	''	''
'13.1.2.3.4'	'amino acid metabolism.synthesis.glutamate family.arginine.acetylornithine aminotransferase'	''	''
'13.1.2.3.5'	'amino acid metabolism.synthesis.glutamate family.arginine.N2-Acetylornithine deacetylase'	''	''
'13.1.2.3.11'	'amino acid metabolism.synthesis.glutamate family.arginine.carbamoyl-phosphate synthase'	''	''
'13.1.2.3.21'	'amino acid metabolism.synthesis.glutamate family.arginine.ornithine carbamoyltransferase'	''	''
'13.1.2.3.22'	'amino acid metabolism.synthesis.glutamate family.arginine.arginosuccinate synthase'	''	''
'13.1.2.3.23'	'amino acid metabolism.synthesis.glutamate family.arginine.argininosuccinate lyase'	''	''
'13.1.2.3.31'	'amino acid metabolism.synthesis.glutamate family.arginine.aspartate racemase'	''	''
'13.1.2.3.32'	'amino acid metabolism.synthesis.glutamate family.arginine.aspartate 4-decarboxylase'	''	''
'13.1.2.3.1001'	'amino acid metabolism.synthesis.glutamate family.arginine'	'ornithine'	'amino acid synthesis.arginine; amino acid degradation.arginine; amino acid degradation.glutamate; polyamine metabolism'	M
'13.1.2.3.1002'	'amino acid metabolism.synthesis.glutamate family.arginine'	'arginine'	'amino acid synthesis.arginine; amino acid degradation.arginine; amino acid degradation.glutamate; polyamine metabolism'	M
'13.1.2.3.1003'	'amino acid metabolism.synthesis.glutamate family.arginine'	'citrulline'	'amino acid synthesis.arginine; amino acid degradation.arginine'	M
'13.1.2.3.1004'	'amino acid metabolism.synthesis.glutamate family.arginine'	'n-acetylglutamic acid'	''	M
'13.1.3'	'amino acid metabolism.synthesis.aspartate family'	''	''
'13.1.3.1'	'amino acid metabolism.synthesis.aspartate family.asparagine'	''	''
'13.1.3.1.1'	'amino acid metabolism.synthesis.aspartate family.asparagine.asparagine synthetase'	''	''
'13.1.3.1.1001'	'amino acid metabolism.synthesis.aspartate family.asparagine'	'asparagine'	'amino acid synthesis.asparagines; amino acid degradation.asparagines; amino acid synthesis.aspartate; amino acid degradation.aspartate'	M
'13.1.3.2'	'amino acid metabolism.synthesis.aspartate family.threonine'	''	''
'13.1.3.2.1'	'amino acid metabolism.synthesis.aspartate family.threonine.threonine synthase'	''	''
'13.1.3.2.1001'	'amino acid metabolism.synthesis.aspartate family.threonine'	'threonine'	'amino acid synthesis.isoleucine; amino acid metabolism.threonine; amino acid synthesis.threonine; amino acid degradation.threonine'	M
'13.1.3.4'	'amino acid metabolism.synthesis.aspartate family.methionine'	'c20040.graph_c1'	'(p93438|metl_orysa : 264.0) S-adenosylmethionine synthetase 2 (EC 2.5.1.6) (Methionine adenosyltransferase 2) (AdoMet synthetase 2) - Oryza sativa (Rice) & (loc_os01g22010.3 : 264.0) no description available & (at4g01850 : 260.0) S-adenosylmethionine synthetase 2 (SAM-2); FUNCTIONS IN: methionine adenosyltransferase activity; INVOLVED IN: one-carbon metabolic process, S-adenosylmethionine biosyn…	T
'13.1.3.4'	'amino acid metabolism.synthesis.aspartate family.methionine'	'c34836.graph_c0'	'(q96552|metl_catro : 653.0) S-adenosylmethionine synthetase 2 (EC 2.5.1.6) (Methionine adenosyltransferase 2) (AdoMet synthetase 2) - Catharanthus roseus (Rosy periwinkle) (Madagascar periwinkle) & (at4g01850 : 644.0) S-adenosylmethionine synthetase 2 (SAM-2); FUNCTIONS IN: methionine adenosyltransferase activity; INVOLVED IN: one-carbon metabolic process, S-adenosylmethionine biosynthetic proce…	T
'13.1.3.4'	'amino acid metabolism.synthesis.aspartate family.methionine'	'c38941.graph_c0'	'(q96552|metl_catro : 212.0) S-adenosylmethionine synthetase 2 (EC 2.5.1.6) (Methionine adenosyltransferase 2) (AdoMet synthetase 2) - Catharanthus roseus (Rosy periwinkle) (Madagascar periwinkle) & (at1g02500 : 209.0) encodes a S-adenosylmethionine synthetase. SAM1 is regulated by protein S-nitrosylation. The covalent binding of nitric oxide (NO) to the Cys114 residue inhibits the enzyme activit…	T
'13.1.3.4'	'amino acid metabolism.synthesis.aspartate family.methionine'	'c40680.graph_c0'	'(at2g36880 : 82.4) methionine adenosyltransferase 3 (MAT3); FUNCTIONS IN: methionine adenosyltransferase activity; INVOLVED IN: one-carbon metabolic process, S-adenosylmethionine biosynthetic process; LOCATED IN: plasma membrane; EXPRESSED IN: 25 plant structures; EXPRESSED DURING: 16 growth stages; CONTAINS InterPro DOMAIN/s: S-adenosylmethionine synthetase (InterPro:IPR002133), S-adenosylmethi…	T
'13.1.3.4.1'	'amino acid metabolism.synthesis.aspartate family.methionine.cystathionine gamma-synthase'	''	''
'13.1.3.4.2'	'amino acid metabolism.synthesis.aspartate family.methionine.cystathionine beta-lyase'	''	''
'13.1.3.4.3'	'amino acid metabolism.synthesis.aspartate family.methionine.methionine synthase'	''	''
'13.1.3.4.11'	'amino acid metabolism.synthesis.aspartate family.methionine.S-adenosylmethionine synthetase'	'c20040.graph_c1'	'(p93438|metl_orysa : 264.0) S-adenosylmethionine synthetase 2 (EC 2.5.1.6) (Methionine adenosyltransferase 2) (AdoMet synthetase 2) - Oryza sativa (Rice) & (loc_os01g22010.3 : 264.0) no description available & (at4g01850 : 260.0) S-adenosylmethionine synthetase 2 (SAM-2); FUNCTIONS IN: methionine adenosyltransferase activity; INVOLVED IN: one-carbon metabolic process, S-adenosylmethionine biosyn…	T
'13.1.3.4.11'	'amino acid metabolism.synthesis.aspartate family.methionine.S-adenosylmethionine synthetase'	'c34836.graph_c0'	'(q96552|metl_catro : 653.0) S-adenosylmethionine synthetase 2 (EC 2.5.1.6) (Methionine adenosyltransferase 2) (AdoMet synthetase 2) - Catharanthus roseus (Rosy periwinkle) (Madagascar periwinkle) & (at4g01850 : 644.0) S-adenosylmethionine synthetase 2 (SAM-2); FUNCTIONS IN: methionine adenosyltransferase activity; INVOLVED IN: one-carbon metabolic process, S-adenosylmethionine biosynthetic proce…	T
'13.1.3.4.11'	'amino acid metabolism.synthesis.aspartate family.methionine.S-adenosylmethionine synthetase'	'c38941.graph_c0'	'(q96552|metl_catro : 212.0) S-adenosylmethionine synthetase 2 (EC 2.5.1.6) (Methionine adenosyltransferase 2) (AdoMet synthetase 2) - Catharanthus roseus (Rosy periwinkle) (Madagascar periwinkle) & (at1g02500 : 209.0) encodes a S-adenosylmethionine synthetase. SAM1 is regulated by protein S-nitrosylation. The covalent binding of nitric oxide (NO) to the Cys114 residue inhibits the enzyme activit…	T
'13.1.3.4.11'	'amino acid metabolism.synthesis.aspartate family.methionine.S-adenosylmethionine synthetase'	'c40680.graph_c0'	'(at2g36880 : 82.4) methionine adenosyltransferase 3 (MAT3); FUNCTIONS IN: methionine adenosyltransferase activity; INVOLVED IN: one-carbon metabolic process, S-adenosylmethionine biosynthetic process; LOCATED IN: plasma membrane; EXPRESSED IN: 25 plant structures; EXPRESSED DURING: 16 growth stages; CONTAINS InterPro DOMAIN/s: S-adenosylmethionine synthetase (InterPro:IPR002133), S-adenosylmethi…	T
'13.1.3.4.12'	'amino acid metabolism.synthesis.aspartate family.methionine.homocysteine S-methyltransferase'	''	''
'13.1.3.4.13'	'amino acid metabolism.synthesis.aspartate family.methionine.methionine S-methyltransferase'	''	''
'13.1.3.4.1001'	'amino acid metabolism.synthesis.aspartate family.methionine'	'o-succinylhomoserine'	'amino acid synthesis.methionine'	M
'13.1.3.4.1002'	'amino acid metabolism.synthesis.aspartate family.methionine'	'cystathionine'	'amino acid synthesis.methionine'	M
'13.1.3.4.1003'	'amino acid metabolism.synthesis.aspartate family.methionine'	'methionine'	'amino acid synthesis.methionine; amino acid degradation.methionine; hormone metabolism.ethylene; C1-metabolism'	M
'13.1.3.5'	'amino acid metabolism.synthesis.aspartate family.lysine'	''	''
'13.1.3.5.1'	'amino acid metabolism.synthesis.aspartate family.lysine.dihydrodipicolinate synthase'	''	''
'13.1.3.5.2'	'amino acid metabolism.synthesis.aspartate family.lysine.dihydrodipicolinate reductase'	''	''
'13.1.3.5.3'	'amino acid metabolism.synthesis.aspartate family.lysine.LL-diaminopimelic acid aminotransferase'	''	''
'13.1.3.5.4'	'amino acid metabolism.synthesis.aspartate family.lysine.diaminopimelate epimerase'	''	''
'13.1.3.5.5'	'amino acid metabolism.synthesis.aspartate family.lysine.diaminopimelate decarboxylase'	''	''
'13.1.3.5.6'	'amino acid metabolism.synthesis.aspartate family.lysine.2,3,4,5-tetrahydropyridine-2,6-dicarboxylate N-succinyltransferase'	''	''
'13.1.3.5.7'	'amino acid metabolism.synthesis.aspartate family.lysine.tetrahydrodipicolinate N-acetyltransferase'	''	''
'13.1.3.5.8'	'amino acid metabolism.synthesis.aspartate family.lysine.N-acyl-l-2-amino-6-oxopimelate aminotransferase'	''	''
'13.1.3.5.9'	'amino acid metabolism.synthesis.aspartate family.lysine.N-acyl-ll-2,6-diaminopimelate deacylase'	''	''
'13.1.3.5.10'	'amino acid metabolism.synthesis.aspartate family.lysine.diaminopimelate dehydrogenase'	''	''
'13.1.3.5.1001'	'amino acid metabolism.synthesis.aspartate family.lysine'	'lysine'	'amino acid synthesis.lysine; amino acid degradation.lysine; polyamine metabolism'	M
'13.1.3.6'	'amino acid metabolism.synthesis.aspartate family.misc'	''	''
'13.1.3.6.1'	'amino acid metabolism.synthesis.aspartate family.misc.homoserine'	''	''
'13.1.3.6.1.1'	'amino acid metabolism.synthesis.aspartate family.misc.homoserine.aspartate kinase'	''	''
'13.1.3.6.1.2'	'amino acid metabolism.synthesis.aspartate family.misc.homoserine.aspartate semialdehyde dehydrogenase'	''	''
'13.1.3.6.1.3'	'amino acid metabolism.synthesis.aspartate family.misc.homoserine.homoserine dehydrogenase'	''	''
'13.1.3.6.1.4'	'amino acid metabolism.synthesis.aspartate family.misc.homoserine.homoserine kinase'	''	''
'13.1.3.6.1.10'	'amino acid metabolism.synthesis.aspartate family.misc.homoserine.bifunctional aspartate kinase/homoserine dehydrogenase'	''	''
'13.1.3.6.1.1001'	'amino acid metabolism.synthesis.aspartate family.misc.homoserine'	'homoserine'	'amino acid synthesis.homoserine; amino acid degradation.homoserine; amino acid synthesis.methionine; amino acid degradation.methionine; amino acid metabolism.threonine; amino acid synthesis.threonine'	M
'13.1.3.6.2'	'amino acid metabolism.synthesis.aspartate family.misc.homocysteine'	''	''
'13.1.3.6.2.1001'	'amino acid metabolism.synthesis.aspartate family.misc.homocysteine'	'homocysteine'	'amino acid synthesis.homocysteine'	M
'13.1.4'	'amino acid metabolism.synthesis.branched chain group'	''	''
'13.1.4.1'	'amino acid metabolism.synthesis.branched chain group.common'	''	''
'13.1.4.1.1'	'amino acid metabolism.synthesis.branched chain group.common.acetolactate synthase'	''	''
'13.1.4.1.2'	'amino acid metabolism.synthesis.branched chain group.common.ketol-acid reductoisomerase'	''	''
'13.1.4.1.4'	'amino acid metabolism.synthesis.branched chain group.common.branched-chain amino acid aminotransferase'	'c26134.graph_c0'	'(at1g10070 : 379.0) Encodes a chloroplast branched-chain amino acid aminotransferase. Complements the yeast leu/iso-leu/val auxotrophy mutant.; branched-chain amino acid transaminase 2 (BCAT-2); FUNCTIONS IN: branched-chain-amino-acid transaminase activity, catalytic activity; INVOLVED IN: branched chain family amino acid metabolic process, metabolic process; LOCATED IN: chloroplast; EXPRESSED I…	T
'13.1.4.3'	'amino acid metabolism.synthesis.branched chain group.valine specific'	''	''
'13.1.4.3.1001'	'amino acid metabolism.synthesis.branched chain group.valine specific'	'valine'	'amino acid synthesis.valine; amino acid degradation.valine'	M
'13.1.4.4'	'amino acid metabolism.synthesis.branched chain group.leucine specific'	''	''
'13.1.4.4.1'	'amino acid metabolism.synthesis.branched chain group.leucine specific.2-isopropylmalate synthase'	''	''
'13.1.4.4.2'	'amino acid metabolism.synthesis.branched chain group.leucine specific.isopropylmalate isomerase'	''	''
'13.1.4.4.3'	'amino acid metabolism.synthesis.branched chain group.leucine specific.3-isopropylmalate dehydrogenase'	''	''
'13.1.4.4.4'	'amino acid metabolism.synthesis.branched chain group.leucine specific.aminotransferase'	''	''
'13.1.4.4.1001'	'amino acid metabolism.synthesis.branched chain group.leucine specific'	'leucine'	'amino acid synthesis.leucine; amino acid degradation.leucine'	M
'13.1.4.5'	'amino acid metabolism.synthesis.branched chain group.isoleucine specific'	''	''
'13.1.4.5.1'	'amino acid metabolism.synthesis.branched chain group.isoleucine specific.threonine ammonia-lyase'	''	''
'13.1.4.5.1001'	'amino acid metabolism.synthesis.branched chain group.isoleucine specific'	'isoleucine'	'amino acid synthesis.isoleucine; amino acid degradation.isoleucine'	M
'13.1.5'	'amino acid metabolism.synthesis.serine-glycine-cysteine group'	''	''
'13.1.5.1'	'amino acid metabolism.synthesis.serine-glycine-cysteine group.serine'	''	''
'13.1.5.1.1'	'amino acid metabolism.synthesis.serine-glycine-cysteine group.serine.phosphoglycerate dehydrogenase'	''	''
'13.1.5.1.2'	'amino acid metabolism.synthesis.serine-glycine-cysteine group.serine.phosphoserine aminotransferase'	''	''
'13.1.5.1.3'	'amino acid metabolism.synthesis.serine-glycine-cysteine group.serine.phosphoserine phosphatase'	''	''
'13.1.5.1.1001'	'amino acid metabolism.synthesis.serine-glycine-cysteine group.serine'	'serine'	'PS.photorepiration; lipid metabolism; amino acid degradation.homoserine; amino acid synthesis.serine; amino acid degradation.serine; amino acid degradation.methionine; S-assimilation'	M
'13.1.5.2'	'amino acid metabolism.synthesis.serine-glycine-cysteine group.glycine'	''	''
'13.1.5.2.1'	'amino acid metabolism.synthesis.serine-glycine-cysteine group.glycine.glycine hydroxymethyltransferase'	''	''
'13.1.5.2.2'	'amino acid metabolism.synthesis.serine-glycine-cysteine group.glycine.glycine transaminase'	''	''
'13.1.5.2.3'	'amino acid metabolism.synthesis.serine-glycine-cysteine group.glycine.serine glyoxylate aminotransferase'	''	''
'13.1.5.2.11'	'amino acid metabolism.synthesis.serine-glycine-cysteine group.glycine.threonine aldolase'	''	''
'13.1.5.2.31'	'amino acid metabolism.synthesis.serine-glycine-cysteine group.glycine.2-amino-3-ketobutyrate coenzym A ligase'	''	''
'13.1.5.2.41'	'amino acid metabolism.synthesis.serine-glycine-cysteine group.glycine.sarcosine oxidase'	'c15672.graph_c0'	'(at2g24580 : 511.0) FAD-dependent oxidoreductase family protein; FUNCTIONS IN: sarcosine oxidase activity; INVOLVED IN: tetrahydrofolate metabolic process, oxidation reduction; LOCATED IN: cellular_component unknown; EXPRESSED IN: 23 plant structures; EXPRESSED DURING: 13 growth stages; CONTAINS InterPro DOMAIN/s: FAD dependent oxidoreductase (InterPro:IPR006076), Sarcosine oxidase, monomeric (I…	T
'13.1.5.2.1001'	'amino acid metabolism.synthesis.serine-glycine-cysteine group.glycine'	'glycine'	'PS.photorepiration; amino acid synthesis.serine; amino acid synthesis.glycine; amino acid degradation.glycine; redox regulation; nucleotide metabolism.synthesis; C1-metabolism'	M
'13.1.5.3'	'amino acid metabolism.synthesis.serine-glycine-cysteine group.cysteine'	'c42305.graph_c0'	'(loc_os12g42860.3 : 93.6) no description available & (at5g39890 : 82.4) Protein of unknown function (DUF1637); FUNCTIONS IN: cysteamine dioxygenase activity; INVOLVED IN: oxidation reduction; LOCATED IN: cellular_component unknown; EXPRESSED IN: 24 plant structures; EXPRESSED DURING: 15 growth stages; CONTAINS InterPro DOMAIN/s: Protein of unknown function DUF1637 (InterPro:IPR012864); BEST Arab…	T
'13.1.5.3.1'	'amino acid metabolism.synthesis.serine-glycine-cysteine group.cysteine.OASTL'	'c41268.graph_c0'	'(at1g55880 : 577.0) Pyridoxal-5'-phosphate-dependent enzyme family protein; FUNCTIONS IN: lyase activity, pyridoxal phosphate binding, catalytic activity; INVOLVED IN: cysteine biosynthetic process from serine, metabolic process, cellular amino acid metabolic process; EXPRESSED IN: 10 plant structures; EXPRESSED DURING: 6 growth stages; CONTAINS InterPro DOMAIN/s: Cysteine synthase/cystathionine…	T
'13.1.5.3.2'	'amino acid metabolism.synthesis.serine-glycine-cysteine group.cysteine.SAT'	''	''
'13.1.5.3.1001'	'amino acid metabolism.synthesis.serine-glycine-cysteine group.cysteine'	'o-acetyl-serine'	'amino acid synthesis.cysteine; S-assimilation'	M
'13.1.5.3.1002'	'amino acid metabolism.synthesis.serine-glycine-cysteine group.cysteine'	'adenosine 5'-phosphosulfate'	'amino acid synthesis.cysteine; S-assimilation'	M
'13.1.5.3.1003'	'amino acid metabolism.synthesis.serine-glycine-cysteine group.cysteine'	's-methylcysteine'	'amino acid synthesis.cysteine; S-assimilation, storage form of sulfur in the seeds of several legume species'	M
'13.1.5.3.1004'	'amino acid metabolism.synthesis.serine-glycine-cysteine group.cysteine'	'cysteine'	'amino acid synthesis.cysteine; S-assimilation'	M
'13.1.6'	'amino acid metabolism.synthesis.aromatic aa'	''	''
'13.1.6.1'	'amino acid metabolism.synthesis.aromatic aa.chorismate'	''	''
'13.1.6.1.1'	'amino acid metabolism.synthesis.aromatic aa.chorismate.3-deoxy-D-arabino-heptulosonate 7-phosphate synthase'	''	''
'13.1.6.1.2'	'amino acid metabolism.synthesis.aromatic aa.chorismate.3-dehydroquinate synthase'	''	''
'13.1.6.1.3'	'amino acid metabolism.synthesis.aromatic aa.chorismate.3-dehydroquinate dehydratase'	''	''
'13.1.6.1.4'	'amino acid metabolism.synthesis.aromatic aa.chorismate.shikimate dehydrogenase'	''	''
'13.1.6.1.5'	'amino acid metabolism.synthesis.aromatic aa.chorismate.shikimate kinase'	'c34582.graph_c0'	'(at2g16790 : 141.0) P-loop containing nucleoside triphosphate hydrolases superfamily protein; FUNCTIONS IN: shikimate kinase activity, kinase activity, ATP binding; INVOLVED IN: carbohydrate metabolic process; LOCATED IN: cellular_component unknown; EXPRESSED IN: 10 plant structures; EXPRESSED DURING: LP.04 four leaves visible, 4 anthesis, petal differentiation and expansion stage; CONTAINS Inte…	T
'13.1.6.1.6'	'amino acid metabolism.synthesis.aromatic aa.chorismate.5-enolpyruvylshikimate-3-phosphate synthase'	''	''
'13.1.6.1.7'	'amino acid metabolism.synthesis.aromatic aa.chorismate.chorismate synthase'	''	''
'13.1.6.1.10'	'amino acid metabolism.synthesis.aromatic aa.chorismate.dehydroquinate/shikimate dehydrogenase'	''	''
'13.1.6.1.1001'	'amino acid metabolism.synthesis.serine-glycine-cysteine group.cysteine'	'shikimate'	'amino acid synthesis.phenylalanine; amino acid synthesis.tryptophan; amino acid synthesis.tyrosine'	M
'13.1.6.1.1002'	'amino acid metabolism.synthesis.aromatic aa.chorismate'	'chorismate'	'amino acid synthesis.phenylalanine; amino acid synthesis.tryptophan; amino acid synthesis.tyrosine'	M
'13.1.6.2'	'amino acid metabolism.synthesis.aromatic aa.phenylalanine and tyrosine'	''	''
'13.1.6.2.1'	'amino acid metabolism.synthesis.aromatic aa.phenylalanine and tyrosine.chorismate mutase'	'c47853.graph_c0'	'(at5g10870 : 157.0) Encodes chorismate mutase AtCM2.; chorismate mutase 2 (CM2); CONTAINS InterPro DOMAIN/s: Chorismate mutase, type II (InterPro:IPR020822), Chorismate mutase, AroQ class, eukaryotic type (InterPro:IPR008238); BEST Arabidopsis thaliana protein match is: chorismate mutase 3 (TAIR:AT1G69370.1); Has 1807 Blast hits to 1807 proteins in 277 species: Archae - 0; Bacteria - 0; Metazoa …	T
'13.1.6.2.2'	'amino acid metabolism.synthesis.aromatic aa.phenylalanine and tyrosine.glutamate鈥攑rephenate aminotransferase'	''	''
'13.1.6.3'	'amino acid metabolism.synthesis.aromatic aa.phenylalanine'	''	''
'13.1.6.3.1'	'amino acid metabolism.synthesis.aromatic aa.phenylalanine.arogenate dehydratase / prephenate dehydratase'	'c34914.graph_c0'	'(at1g08250 : 593.0) Encodes a plastid-localized arogenate dehydratase involved in phenylalanine biosynthesis. Although this enzyme has sequence similarity to prephenate dehydratases, it is 98 times more active with arogenate than prephenate in enzymatic assays.; arogenate dehydratase 6 (ADT6); FUNCTIONS IN: arogenate dehydratase activity, prephenate dehydratase activity; INVOLVED IN: L-phenylala…	T
'13.1.6.3.1001'	'amino acid metabolism.synthesis.aromatic aa.phenylalanine'	'prephenate'	'amino acid synthesis.phenylalanine; amino acid synthesis.tryptophan; amino acid synthesis.tyrosine'	M
'13.1.6.3.1002'	'amino acid metabolism.synthesis.aromatic aa.phenylalanine'	'phenylalanine'	'amino acid synthesis.phenylalanine; amino acid degradation.phenylalanine; secondary metabolism'	M
'13.1.6.3.1003'	'amino acid metabolism.synthesis.aromatic aa.phenylalanine'	'phenylpyruvate'	''	M
'13.1.6.4'	'amino acid metabolism.synthesis.aromatic aa.tyrosine'	''	''
'13.1.6.4.1'	'amino acid metabolism.synthesis.aromatic aa.tyrosine.arogenate dehydrogenase \& prephenate dehydrogenase'	''	''
'13.1.6.4.2'	'amino acid metabolism.synthesis.aromatic aa.tyrosine.prephenate dehydrogenase'	''	''
'13.1.6.4.3'	'amino acid metabolism.synthesis.aromatic aa.tyrosine.tyrosine transaminase'	''	''
'13.1.6.4.1001'	'amino acid metabolism.synthesis.aromatic aa.tyrosine'	'tyrosine'	amino acid synthesis.tyrosine; amino acid degradation.tyrosine; secondary metabolism; Co-factor metabolism'	M
'13.1.6.5'	'amino acid metabolism.synthesis.aromatic aa.tryptophan'	''	''
'13.1.6.5.1'	'amino acid metabolism.synthesis.aromatic aa.tryptophan.anthranilate synthase'	''	''
'13.1.6.5.2'	'amino acid metabolism.synthesis.aromatic aa.tryptophan.anthranilate phosphoribosyltransferase'	''	''
'13.1.6.5.3'	'amino acid metabolism.synthesis.aromatic aa.tryptophan.phosphoribosyanthranilate isomerase'	''	''
'13.1.6.5.4'	'amino acid metabolism.synthesis.aromatic aa.tryptophan.indole-3-glycerol phosphate synthase'	''	''
'13.1.6.5.5'	'amino acid metabolism.synthesis.aromatic aa.tryptophan.tryptophan synthase'	''	''
'13.1.6.5.1001'	'amino acid metabolism.synthesis.aromatic aa.tryptophan'	'tryptophan'	'amino acid synthesis.tryptophan; amino acid degradation.tryptophan; hormone metabolism.auxin'	M
'13.1.6.99'	'amino acid metabolism.synthesis.aromatic aa.misc'	''	''
'13.1.7'	'amino acid metabolism.synthesis.histidine'	''	''
'13.1.7.1'	'amino acid metabolism.synthesis.histidine.ATP phosphoribosyl transferase'	''	''
'13.1.7.2'	'amino acid metabolism.synthesis.histidine.bifunctional phosphoribosyl-ATP diphosphatase and phosphoribosyl-AMP cyclohydrolase'	''	''
'13.1.7.3'	'amino acid metabolism.synthesis.histidine.phosphoribosyl-AMP cyclohydrolase'	''	''
'13.1.7.4'	'amino acid metabolism.synthesis.histidine.N'-5'-phosphoribosyl-formimino-5-aminoimidazole-4-carboxamide ribonucleotide isomerase'	''	''
'13.1.7.5'	'amino acid metabolism.synthesis.histidine.Imidazole glycerol phosphate synthase'	''	''
'13.1.7.6'	'amino acid metabolism.synthesis.histidine.imidazoleglycerol-phosphate dehydratase'	''	''
'13.1.7.7'	'amino acid metabolism.synthesis.histidine.histidinol-phosphate aminotransferase'	''	''
'13.1.7.8'	'amino acid metabolism.synthesis.histidine.histidinol-phosphate synthase'	''	''
'13.1.7.9'	'amino acid metabolism.synthesis.histidine.histidinol dehydrogenase'	''	''
'13.1.7.10'	'amino acid metabolism.synthesis.histidine.imidazole glycerol phosphate synthase'	''	''
'13.1.7.11'	'amino acid metabolism.synthesis.histidine.ribose-phosphate diphosphokinase'	''	''
'13.1.7.1001'	'amino acid metabolism.synthesis.histidine'	'histidinol-p'	'amino acid synthesis.histidine'	M
'13.1.7.1002'	'amino acid metabolism.synthesis.histidine'	'histidine'	'amino acid synthesis.histidine'	M
'13.2'	'amino acid metabolism.degradation'	''	''
'13.2.1'	'amino acid metabolism.degradation.central amino acid metabolism'	''	''
'13.2.1.1'	'amino acid metabolism.degradation.central amino acid metabolism.GABA'	''	''
'13.2.1.2'	'amino acid metabolism.degradation.central amino acid metabolism.aspartate'	''	''
'13.2.2'	'amino acid metabolism.degradation.glutamate family'	''	''
'13.2.2.1'	'amino acid metabolism.degradation.glutamate family.glutamine'	''	''
'13.2.2.2'	'amino acid metabolism.degradation.glutamate family.proline'	'c17051.graph_c0'	'(at5g38710 : 253.0) Methylenetetrahydrofolate reductase family protein; FUNCTIONS IN: proline dehydrogenase activity; INVOLVED IN: oxidation reduction, proline catabolic process, glutamate biosynthetic process; EXPRESSED IN: 21 plant structures; EXPRESSED DURING: 12 growth stages; CONTAINS InterPro DOMAIN/s: Proline dehydrogenase (InterPro:IPR002872), Proline oxidase (InterPro:IPR015659); BEST A…	T
'13.2.2.3'	'amino acid metabolism.degradation.glutamate family.arginine'	''	''
'13.2.2.3.1'	'amino acid metabolism.degradation.glutamate family.arginine.arginase'	''	''
'13.2.2.3.2'	'amino acid metabolism.degradation.glutamate family.arginine.agmatinase'	''	''
'13.2.2.3.3'	'amino acid metabolism.degradation.glutamate family.arginine.urease'	''	''
'13.2.2.3.1001'	'amino acid metabolism.degradation.glutamate family.arginine'	'urea'	'amino acid synthesis.arginine; amino acid degradation.arginine'	M
'13.2.3'	'amino acid metabolism.degradation.aspartate family'	''	''
'13.2.3.1'	'amino acid metabolism.degradation.aspartate family.asparagine'	''	''
'13.2.3.1.1'	'amino acid metabolism.degradation.aspartate family.asparagine.L-asparaginase'	'c31759.graph_c0'	'(at3g16150 : 517.0) N-terminal nucleophile aminohydrolases (Ntn hydrolases) superfamily protein; CONTAINS InterPro DOMAIN/s: Peptidase T2, asparaginase 2 (InterPro:IPR000246); BEST Arabidopsis thaliana protein match is: N-terminal nucleophile aminohydrolases (Ntn hydrolases) superfamily protein (TAIR:AT5G08100.1); Has 3285 Blast hits to 3219 proteins in 891 species: Archae - 113; Bacteria - 1512…	T
'13.2.3.2'	'amino acid metabolism.degradation.aspartate family.threonine'	''	''
'13.2.3.2.1001'	'amino acid metabolism.degradation.aspartate family.threonine'	'methylglyoxal'	'amino acid metabolism.threonine; amino acid degradation.threonine'	M
'13.2.3.4'	'amino acid metabolism.degradation.aspartate family.methionine'	''	''
'13.2.3.4.1'	'amino acid metabolism.degradation.aspartate family.methionine.methionine gamma-lyase'	'c29333.graph_c0'	'(at1g64660 : 583.0) Encodes a functional methionine gamma-lyase, a cytosolic enzyme catalyzes the degradation of methionine into methanethiol, alpha-ketobutyrate and ammonia. The catabolism of excess methionine is important to methionine homeostasis.; methionine gamma-lyase (MGL); CONTAINS InterPro DOMAIN/s: Pyridoxal phosphate-dependent transferase, major domain (InterPro:IPR015424), Cys/Met me…	T
'13.2.3.5'	'amino acid metabolism.degradation.aspartate family.lysine'	''	''
'13.2.3.5.1'	'mino acid metabolism.degradation.aspartate family.lysine.lysine decarboxylase'	''	''
'13.2.3.5.1001'	'amino acid metabolism.degradation.aspartate family.lysine'	'glutarate'	'amino acid degradation.lysine, lipids'	M
'13.2.3.5.1002'	'amino acid metabolism.degradation.aspartate family.lysine'	'2-aminoadipic acid'	'amino acid degradation.lysine'	M
'13.2.4'	'amino acid metabolism.degradation.branched chain group'	''	''
'13.2.4.1'	'amino acid metabolism.degradation.branched chain group.shared'	'c41104.graph_c0'	'(loc_os12g08260.2 : 325.0) no description available & (at5g09300 : 317.0) Thiamin diphosphate-binding fold (THDP-binding) superfamily protein; FUNCTIONS IN: oxidoreductase activity, acting on the aldehyde or oxo group of donors, disulfide as acceptor, 3-methyl-2-oxobutanoate dehydrogenase (2-methylpropanoyl-transferring) activity; INVOLVED IN: metabolic process; LOCATED IN: mitochondrion; EXPRES…	T
'13.2.4.1'	'amino acid metabolism.degradation.branched chain group.shared'	'c42347.graph_c0'	'(loc_os05g39770.1 : 728.0) no description available & (at2g38400 : 722.0) alanine:glyoxylate aminotransferase 2 homolog (AGT3) mRNA,; alanine:glyoxylate aminotransferase 3 (AGT3); FUNCTIONS IN: pyridoxal phosphate binding, transaminase activity, catalytic activity, alanine-glyoxylate transaminase activity; EXPRESSED IN: 22 plant structures; EXPRESSED DURING: 15 growth stages; CONTAINS InterPro D…	T
'13.2.4.1.7'	'amino acid metabolism.degradation.branched chain group.shared.methylglutaconyl-CoA hydratase'	''	''
'13.2.4.2'	'amino acid metabolism.degradation.branched chain group.val ile'	''	''
'13.2.4.3'	'amino acid metabolism.degradation.branched chain group.valine'	''	''
'13.2.4.4'	'amino acid metabolism.degradation.branched chain group.leucine'	''	''
'13.2.4.4.6'	'amino acid metabolism.degradation.branched chain group.leucine.methylcrotonoyl-CoA carboxylase'	''	''
'13.2.4.4.8'	'amino acid metabolism.degradation.branched chain group.leucine.hydroxymethylglutaryl-CoA lyase'	''	''
'13.2.4.5'	'amino acid metabolism.degradation.branched chain group.isoleucine'	''	''
'13.2.4.99'	'amino acid metabolism.degradation.branched chain group.unspecified'	''	''
'13.2.5'	'amino acid metabolism.degradation.serine-glycine-cysteine group'	''	''
'13.2.5.1'	'amino acid metabolism.degradation.serine-glycine-cysteine group.serine'	''	''
'13.2.5.1.1001'	'amino acid metabolism.degradation.serine-glycine-cysteine group.serine'	'glycerate'	'PS.photorepiration; lipid metabolism; amino acid degradation.serine; amino acid degradation.glycine; gluconeogenese/ glyoxylate cycle; TCA / org transformation'	M
'13.2.5.2'	'amino acid metabolism.degradation.serine-glycine-cysteine group.glycine'	''	''
'13.2.5.2.11'	'amino acid metabolism.degradation.serine-glycine-cysteine group.glycine.threonine aldolase'	''	''
'13.2.5.3'	'amino acid metabolism.degradation.serine-glycine-cysteine group.cysteine'	''	''
'13.2.5.4'	'amino acid metabolism.degradation.serine-glycine-cysteine group.misc'	''	''
'13.2.6'	'amino acid metabolism.degradation.aromatic aa'	''	''
'13.2.6.1'	'amino acid metabolism.degradation.aromatic aa.phenylalanine'	''	''
'13.2.6.2'	'amino acid metabolism.degradation.aromatic aa.tyrosine'	''	''
'13.2.6.2.6'	'amino acid metabolism.degradation.aromatic aa.tyrosine.fumarylacetoacetase'	''	''
'13.2.6.3'	'amino acid metabolism.degradation.aromatic aa.tryptophan'	''	''
'13.2.6.4'	'amino acid metabolism.degradation.aromatic aa.chorismate'	''	''
'13.2.6.5'	'amino acid metabolism.degradation.aromatic aa.misc'	''	''
'13.2.7'	'amino acid metabolism.degradation.histidine'	'c26694.graph_c0'	'(loc_os02g33710.1 : 334.0) no description available & (at1g43710 : 310.0) embryo defective 1075 (emb1075); FUNCTIONS IN: pyridoxal phosphate binding, carboxy-lyase activity, catalytic activity; INVOLVED IN: cellular amino acid metabolic process, embryo development ending in seed dormancy; LOCATED IN: cellular_component unknown; EXPRESSED IN: 25 plant structures; EXPRESSED DURING: 15 growth stage…	T
'13.2.7'	'amino acid metabolism.degradation.histidine'	'c39290.graph_c0'	'(at1g43710 : 91.7) embryo defective 1075 (emb1075); FUNCTIONS IN: pyridoxal phosphate binding, carboxy-lyase activity, catalytic activity; INVOLVED IN: cellular amino acid metabolic process, embryo development ending in seed dormancy; LOCATED IN: cellular_component unknown; EXPRESSED IN: 25 plant structures; EXPRESSED DURING: 15 growth stages; CONTAINS InterPro DOMAIN/s: Pyridoxal phosphate-depe…	T
'13.99'	'amino acid metabolism.misc'	'c39756.graph_c0'	'(loc_os04g57400.1 : 191.0) no description available & (at1g49820 : 170.0) encodes 5-methylthioribose kinase, involved in methionine cycle; S-methyl-5-thioribose kinase (MTK); CONTAINS InterPro DOMAIN/s: Methylthioribose kinase (InterPro:IPR009212), Aminoglycoside phosphotransferase (InterPro:IPR002575), Protein kinase-like domain (InterPro:IPR011009); Has 954 Blast hits to 954 proteins in 299 sp…	T
'13.99'	'amino acid metabolism.misc'	'c48037.graph_c0'	'(at5g65890 : 202.0) Member of ACT domain containing protein family. ACT domains are amino acid binding domains. Shows strongest expression in flowers and siliques.; ACT domain repeat 1 (ACR1); FUNCTIONS IN: amino acid binding; INVOLVED IN: metabolic process; LOCATED IN: nucleus; EXPRESSED IN: 20 plant structures; EXPRESSED DURING: 14 growth stages; CONTAINS InterPro DOMAIN/s: Amino acid-binding …	T
'13.99.1'	'amino acid metabolism.misc.central amino acid metabolism'	''	''
'13.99.2'	'amino acid metabolism.misc.glutamate family'	''	''
'13.99.2.4'	'amino acid metabolism.misc.glutamate family.hydroxyproline'	''	''
'13.1001'	'amino acid metabolism.methionine S-oxide'	'methionine s-oxide'	'oxydized product is recycled via reeductase; Methionine sulfoxide'	M
'14'	'S-assimilation'	''	''
'14.1'	'S-assimilation.ATPS'	''	''
'14.2'	'S-assimilation.APR'	'c17734.graph_c0'	'(at4g04610 : 186.0) Encodes a protein disulfide isomerase-like (PDIL) protein, a member of a multigene family within the thioredoxin (TRX) superfamily. This protein also belongs to the adenosine 5'-phosphosulfate reductase-like (APRL) group.; APS reductase 1 (APR1); FUNCTIONS IN: adenylyl-sulfate reductase activity; INVOLVED IN: response to oxidative stress, sulfate reduction, sulfate assimilati…	T
'14.2'	'S-assimilation.APR'	'c34302.graph_c0'	'(at4g21990 : 503.0) Encodes a protein disulfide isomerase-like (PDIL) protein, a member of a multigene family within the thioredoxin (TRX) superfamily. This protein also belongs to the adenosine 5'-phosphosulfate reductase-like (APRL) group.; APS reductase 3 (APR3); CONTAINS InterPro DOMAIN/s: Rossmann-like alpha/beta/alpha sandwich fold (InterPro:IPR014729), Phosphoadenosine phosphosulphate red…	T
'14.2'	'S-assimilation.APR'	'c52135.graph_c0'	'(at4g21990 : 301.0) Encodes a protein disulfide isomerase-like (PDIL) protein, a member of a multigene family within the thioredoxin (TRX) superfamily. This protein also belongs to the adenosine 5'-phosphosulfate reductase-like (APRL) group.; APS reductase 3 (APR3); CONTAINS InterPro DOMAIN/s: Rossmann-like alpha/beta/alpha sandwich fold (InterPro:IPR014729), Phosphoadenosine phosphosulphate red…	T
'14.2'	'S-assimilation.APR'	'c52244.graph_c0'	'(at4g21990 : 206.0) Encodes a protein disulfide isomerase-like (PDIL) protein, a member of a multigene family within the thioredoxin (TRX) superfamily. This protein also belongs to the adenosine 5'-phosphosulfate reductase-like (APRL) group.; APS reductase 3 (APR3); CONTAINS InterPro DOMAIN/s: Rossmann-like alpha/beta/alpha sandwich fold (InterPro:IPR014729), Phosphoadenosine phosphosulphate red…	T
'14.3'	'S-assimilation.sulfite redox'	''	''
'14.5'	'S-assimilation.sulfite oxidase'	''	''
'14.10'	'S-assimilation.S-scavenging'	''	''
'14.15'	'S-assimilation.AKN'	''	''
'14.1001'	'Mineral Nutrition'	'sulfate'	'Mineral Nutrition'	M
'15'	'metal handling'	'c26139.graph_c0'	'(at4g16120 : 863.0) putative membrane-anchored cell wall protein; COBRA-like protein-7 precursor (COBL7); FUNCTIONS IN: molecular_function unknown; INVOLVED IN: biological_process unknown; LOCATED IN: anchored to plasma membrane, Golgi apparatus, anchored to membrane; EXPRESSED IN: 25 plant structures; EXPRESSED DURING: 13 growth stages; CONTAINS InterPro DOMAIN/s: Glycosyl-phosphatidyl inositol…	T
'15'	'metal handling'	'c27311.graph_c0'	'(at4g19070 : 109.0) Putative membrane lipoprotein; Has 124 Blast hits to 75 proteins in 28 species: Archae - 2; Bacteria - 7; Metazoa - 8; Fungi - 0; Plants - 50; Viruses - 47; Other Eukaryotes - 10 (source: NCBI BLink). & (loc_os07g05040.1 : 86.7) no description available & (gnl|cdd|38301 : 51.9) no description available & (reliability: 218.0) & (original description: no original description)'	T
'15'	'metal handling'	'c51655.graph_c0'	'(at5g19140 : 173.0) AILP1; FUNCTIONS IN: molecular_function unknown; INVOLVED IN: response to auxin stimulus, response to aluminum ion; LOCATED IN: plasma membrane; EXPRESSED IN: 23 plant structures; EXPRESSED DURING: 13 growth stages; BEST Arabidopsis thaliana protein match is: Aluminium induced protein with YGL and LRDR motifs (TAIR:AT5G43830.1); Has 840 Blast hits to 840 proteins in 265 speci…	T
'15'	'metal handling'	'c52167.graph_c0'	'(at5g19140 : 229.0) AILP1; FUNCTIONS IN: molecular_function unknown; INVOLVED IN: response to auxin stimulus, response to aluminum ion; LOCATED IN: plasma membrane; EXPRESSED IN: 23 plant structures; EXPRESSED DURING: 13 growth stages; BEST Arabidopsis thaliana protein match is: Aluminium induced protein with YGL and LRDR motifs (TAIR:AT5G43830.1); Has 840 Blast hits to 840 proteins in 265 speci…	T
'15.1'	'metal handling.acquisition'	''	''
'15.2'	'metal handling.binding, chelation and storage'	'c16621.graph_c0'	'(at3g24450 : 155.0) Heavy metal transport/detoxification superfamily protein ; FUNCTIONS IN: copper ion binding, metal ion binding; INVOLVED IN: copper ion transport, metal ion transport; LOCATED IN: endomembrane system; EXPRESSED IN: 15 plant structures; EXPRESSED DURING: 8 growth stages; CONTAINS InterPro DOMAIN/s: Heavy metal transport/detoxification protein (InterPro:IPR006121); BEST Arabido…	T
'15.2'	'metal handling.binding, chelation and storage'	'c20040.graph_c1'	'(p93438|metl_orysa : 264.0) S-adenosylmethionine synthetase 2 (EC 2.5.1.6) (Methionine adenosyltransferase 2) (AdoMet synthetase 2) - Oryza sativa (Rice) & (loc_os01g22010.3 : 264.0) no description available & (at4g01850 : 260.0) S-adenosylmethionine synthetase 2 (SAM-2); FUNCTIONS IN: methionine adenosyltransferase activity; INVOLVED IN: one-carbon metabolic process, S-adenosylmethionine biosyn…	T
'15.2'	'metal handling.binding, chelation and storage'	'c34118.graph_c0'	'(at2g37390 : 82.0) Chloroplast-targeted copper chaperone protein; FUNCTIONS IN: metal ion binding; INVOLVED IN: metal ion transport; LOCATED IN: cellular_component unknown; EXPRESSED IN: 12 plant structures; EXPRESSED DURING: 7 growth stages; CONTAINS InterPro DOMAIN/s: Heavy metal transport/detoxification protein (InterPro:IPR006121); BEST Arabidopsis thaliana protein match is: Chloroplast-targ…	T
'15.2'	'metal handling.binding, chelation and storage'	'c34836.graph_c0'	'(q96552|metl_catro : 653.0) S-adenosylmethionine synthetase 2 (EC 2.5.1.6) (Methionine adenosyltransferase 2) (AdoMet synthetase 2) - Catharanthus roseus (Rosy periwinkle) (Madagascar periwinkle) & (at4g01850 : 644.0) S-adenosylmethionine synthetase 2 (SAM-2); FUNCTIONS IN: methionine adenosyltransferase activity; INVOLVED IN: one-carbon metabolic process, S-adenosylmethionine biosynthetic proce…	T
'15.2'	'metal handling.binding, chelation and storage'	'c38941.graph_c0'	'(q96552|metl_catro : 212.0) S-adenosylmethionine synthetase 2 (EC 2.5.1.6) (Methionine adenosyltransferase 2) (AdoMet synthetase 2) - Catharanthus roseus (Rosy periwinkle) (Madagascar periwinkle) & (at1g02500 : 209.0) encodes a S-adenosylmethionine synthetase. SAM1 is regulated by protein S-nitrosylation. The covalent binding of nitric oxide (NO) to the Cys114 residue inhibits the enzyme activit…	T
'15.2'	'metal handling.binding, chelation and storage'	'c39140.graph_c0'	'(at5g24580 : 237.0) Heavy metal transport/detoxification superfamily protein ; FUNCTIONS IN: copper ion binding, metal ion binding; INVOLVED IN: copper ion transport, metal ion transport; LOCATED IN: cellular_component unknown; EXPRESSED IN: 20 plant structures; EXPRESSED DURING: 13 growth stages; CONTAINS InterPro DOMAIN/s: Heavy metal transport/detoxification protein (InterPro:IPR006121); BEST…	T
'15.2'	'metal handling.binding, chelation and storage'	'c40680.graph_c0'	'(at2g36880 : 82.4) methionine adenosyltransferase 3 (MAT3); FUNCTIONS IN: methionine adenosyltransferase activity; INVOLVED IN: one-carbon metabolic process, S-adenosylmethionine biosynthetic process; LOCATED IN: plasma membrane; EXPRESSED IN: 25 plant structures; EXPRESSED DURING: 16 growth stages; CONTAINS InterPro DOMAIN/s: S-adenosylmethionine synthetase (InterPro:IPR002133), S-adenosylmethi…	T
'15.2'	'metal handling.binding, chelation and storage'	'c47131.graph_c0'	'(at5g17450 : 192.0) Heavy metal transport/detoxification superfamily protein ; FUNCTIONS IN: metal ion binding; INVOLVED IN: metal ion transport; EXPRESSED IN: 14 plant structures; EXPRESSED DURING: 7 growth stages; CONTAINS InterPro DOMAIN/s: Heavy metal transport/detoxification protein (InterPro:IPR006121); BEST Arabidopsis thaliana protein match is: Heavy metal transport/detoxification superf…	T
'15.2'	'metal handling.binding, chelation and storage'	'c49991.graph_c0'	'(at5g56080 : 374.0) Encodes a protein with nicotianamine synthase activity. Its transcript levels rise in roots in response to zinc deficiency and rise in leaves in response to elevated levels of zinc.; nicotianamine synthase 2 (NAS2); CONTAINS InterPro DOMAIN/s: Nicotianamine synthase (InterPro:IPR004298); BEST Arabidopsis thaliana protein match is: nicotianamine synthase 1 (TAIR:AT5G04950.1); …	T
'15.3'	'metal handling.regulation'	'c51931.graph_c0'	'(at2g37330 : 401.0) Encodes an ABC transporter-like protein, without an ATPase domain, required for aluminum (Al) resistance/tolerance and may function to redistribute accumulated Al away from sensitive tissues in order to protect the growing root from the toxic effects of Al.; ALUMINUM SENSITIVE 3 (ALS3); CONTAINS InterPro DOMAIN/s: Conserved hypothetical protein CHP00245 (InterPro:IPR005226); …	T
'16'	'secondary metabolism'	''	''
'16.1'	'secondary metabolism.isoprenoids'	''	''
'16.1.1'	'secondary metabolism.isoprenoids.non-mevalonate pathway'	'c34673.graph_c0'	'(at1g74470 : 736.0) Encodes for a multifunctional protein with geranylgeranyl reductase activity shown to catalyze the reduction of prenylated geranylgeranyl-chlorophyll a to phytyl-chlorophyll a (chlorophyll a) and free geranylgeranyl pyrophosphate to phytyl pyrophosphate.; Pyridine nucleotide-disulphide oxidoreductase family protein; FUNCTIONS IN: geranylgeranyl reductase activity; INVOLVED IN…	T
'16.1.1.1'	'secondary metabolism.isoprenoids.non-mevalonate pathway.DXS'	'c45183.graph_c0'	'(loc_os07g09190.1 : 947.0) no description available & (at4g15560 : 894.0) Encodes a protein with 1-deoxyxylulose 5-phosphate synthase activity involved in the MEP pathway. It is essential for chloroplast development in Arabidopsis; CLOROPLASTOS ALTERADOS 1 (CLA1); FUNCTIONS IN: 1-deoxy-D-xylulose-5-phosphate synthase activity; INVOLVED IN: chlorophyll biosynthetic process, response to light stim…	T
'16.1.1.2'	'secondary metabolism.isoprenoids.non-mevalonate pathway.DXR'	''	''
'16.1.1.3'	'secondary metabolism.isoprenoids.non-mevalonate pathway.CMS'	''	''
'16.1.1.4'	'secondary metabolism.isoprenoids.non-mevalonate pathway.CMK'	''	''
'16.1.1.5'	'secondary metabolism.isoprenoids.non-mevalonate pathway.MCS'	''	''
'16.1.1.6'	'secondary metabolism.isoprenoids.non-mevalonate pathway.HDS'	''	''
'16.1.1.7'	'secondary metabolism.isoprenoids.non-mevalonate pathway.HDR'	''	''
'16.1.1.10'	'secondary metabolism.isoprenoids.non-mevalonate pathway.geranylgeranyl pyrophosphate synthase'	''	''
'16.1.1.1010'	'secondary metabolism.isoprenoids.mevalonate pathway'	'geranylgeranyl pyrophosphate'	''	M
'16.1.1.1011'	'secondary metabolism.isoprenoids.non-mevalonate pathway'	'beta-ionone'	''	M
'16.1.1.1012'	'secondary metabolism.isoprenoids.non-mevalonate pathway'	'beta-damascenone'	''	M
'16.1.1.1013'	'secondary metabolism.isoprenoids.non-mevalonate pathway'	'pseudoionone'	''	M
'16.1.1.1014'	'secondary metabolism.isoprenoids.non-mevalonate pathway'	'geranylacetone'	''	M
'16.1.2'	'secondary metabolism.isoprenoids.mevalonate pathway'	''	''
'16.1.2.1'	'secondary metabolism.isoprenoids.mevalonate pathway.acetyl-CoA C-acyltransferase'	''	''
'16.1.2.2'	'secondary metabolism.isoprenoids.mevalonate pathway.HMG-CoA synthase'	''	''
'16.1.2.3'	'secondary metabolism.isoprenoids.mevalonate pathway.HMG-CoA reductase'	''	''
'16.1.2.4'	'secondary metabolism.isoprenoids.mevalonate pathway.mevalonate kinase'	''	''
'16.1.2.5'	'secondary metabolism.isoprenoids.mevalonate pathway.phosphomevalonate kinase'	''	''
'16.1.2.6'	'secondary metabolism.isoprenoids.mevalonate pathway.mevalonate diphosphate decarboxylase'	''	''
'16.1.2.7'	'secondary metabolism.isoprenoids.mevalonate pathway.isopentenyl pyrophosphate:dimethyllallyl pyrophosphate isomerase'	''	''
'16.1.2.8'	'secondary metabolism.isoprenoids.mevalonate pathway.geranyl diphosphate synthase'	'c45916.graph_c0'	'(at2g34630 : 241.0) Encodes a geranyl diphosphate synthase. RNAi lines are dwarf. T-DNA knock-out lines are embryo lethal.; geranyl diphosphate synthase 1 (GPS1); CONTAINS InterPro DOMAIN/s: Polyprenyl synthetase-related (InterPro:IPR017446), Terpenoid synthase (InterPro:IPR008949), Polyprenyl synthetase (InterPro:IPR000092); BEST Arabidopsis thaliana protein match is: solanesyl diphosphate synt…	T
'16.1.2.9'	'secondary metabolism.isoprenoids.mevalonate pathway.farnesyl pyrophosphate synthetase'	''	''
'16.1.2.1001'	'secondary metabolism.isoprenoids.mevalonate pathway'	'mevalonate'	''	M
'16.1.2.1002'	'secondary metabolism.isoprenoids.mevalonate pathway'	'mevalonate-5-phosphate'	''	M
'16.1.2.1003'	'secondary metabolism.isoprenoids.mevalonate pathway'	'mevalonate-5-pyrophosphate'	''	M
'16.1.2.1004'	'secondary metabolism.isoprenoids.mevalonate pathway'	'isopentenyl-pyrophoshate'	''	M
'16.1.2.1005'	'secondary metabolism.isoprenoids.mevalonate pathway'	'dimethylallyl-pyrophosphate'	''	M
'16.1.2.1006'	'secondary metabolism.isoprenoids.mevalonate pathway'	'geranyl pyrophosphate'	''	M
'16.1.2.1007'	'secondary metabolism.isoprenoids.mevalonate pathway'	'neryl pyrophosphate'	''	M
'16.1.2.1008'	'secondary metabolism.isoprenoids.mevalonate pathway'	'farnesyl pyrophosphate'	''	M
'16.1.2.1009'	'secondary metabolism.isoprenoids.mevalonate pathway'	'sesquiterpene'	''	M
'16.1.2.1010'	'secondary metabolism.isoprenoids.mevalonate pathway'	'squalene'	''	M
'16.1.2.1011'	'secondary metabolism.isoprenoids.mevalonate pathway'	'linaloyl pyrophosphate'	''	M
'16.1.2.1012'	'secondary metabolism.isoprenoids.mevalonate pathway'	'alpha-pinene'	''	M
'16.1.2.1013'	'secondary metabolism.isoprenoids.mevalonate pathway'	'limonene'	''	M
'16.1.2.1014'	'secondary metabolism.isoprenoids.mevalonate pathway'	'beta-pinene'	''	M
'16.1.3'	'secondary metabolism.isoprenoids.tocopherol biosynthesis'	''	''
'16.1.3.1'	'secondary metabolism.isoprenoids.tocopherol biosynthesis.hydroxyphenylpyruvate dioxygenase'	''	''
'16.1.3.2'	'secondary metabolism.isoprenoids.tocopherol biosynthesis.homogentisate phytyltransferase'	''	''
'16.1.3.3'	'secondary metabolism.isoprenoids.tocopherol biosynthesis.MPBQ/MSBQ methyltransferase'	'c49912.graph_c0'	'(p23525|in37_spiol : 360.0) 37 kDa inner envelope membrane protein, chloroplast precursor (E37) - Spinacia oleracea (Spinach) & (loc_os12g42090.2 : 343.0) no description available & (at3g63410 : 338.0) Encodes a MPBQ/MSBQ methyltransferase located in the chloroplast inner envelope membrane. Mutant plants lack plastoquinone (PQ), suggesting that the APG1 protein is involved in the methylation ste…	T
'16.1.3.3'	'secondary metabolism.isoprenoids.tocopherol biosynthesis.MPBQ/MSBQ methyltransferase'	'c50073.graph_c0'	'(at3g63410 : 139.0) Encodes a MPBQ/MSBQ methyltransferase located in the chloroplast inner envelope membrane. Mutant plants lack plastoquinone (PQ), suggesting that the APG1 protein is involved in the methylation step of PQ biosynthesis. The gene product is also involved in tocopherol (vitamin E) biosynthesis.; ALBINO OR PALE GREEN MUTANT 1 (APG1); FUNCTIONS IN: S-adenosylmethionine-dependent me…	T
'16.1.3.4'	'secondary metabolism.isoprenoids.tocopherol biosynthesis.tocopherol cyclase'	''	''
'16.1.3.5'	'secondary metabolism.isoprenoids.tocopherol biosynthesis.tocopherol methyltransferase'	''	''
'16.1.3.1001'	'secondary metabolism.isoprenoids.tocopherol biosynthesis'	'delta-tocopherol'	'secondary metabolism, tocopherols'	M
'16.1.3.1002'	'secondary metabolism.isoprenoids.tocopherol biosynthesis'	'tocopherol acetate'	'secondary metabolism, tocopherols'	M
'16.1.3.1003'	'secondary metabolism.isoprenoids.tocopherol biosynthesis'	'alpha-tocopherol'	'secondary metabolism, tocopherols'	M
'16.1.3.1004'	'secondary metabolism.isoprenoids.tocopherol biosynthesis'	'beta-tocopherol'	'secondary metabolism, tocopherols'	M
'16.1.3.1005'	'secondary metabolism.isoprenoids.tocopherol biosynthesis'	'gamma-tocopherol'	'secondary metabolism, tocopherols'	M
'16.1.4'	'secondary metabolism.isoprenoids.carotenoids'	''	''
'16.1.4.1'	'secondary metabolism.isoprenoids.carotenoids.phytoene synthase'	''	''
'16.1.4.2'	'secondary metabolism.isoprenoids.carotenoids.phytoene dehydrogenase'	''	''
'16.1.4.3'	'secondary metabolism.isoprenoids.carotenoids.zeta-carotene desaturase'	''	''
'16.1.4.4'	'secondary metabolism.isoprenoids.carotenoids.lycopene epsilon cyclase'	'c43027.graph_c0'	'(at5g57030 : 536.0) Lutein-deficient 2 (LUT2) required for lutein biosynthesis, member of the xanthophyll class of carotenoids. Encodes lycopene epsilon cyclase; LUTEIN DEFICIENT 2 (LUT2); CONTAINS InterPro DOMAIN/s: Lycopene beta/epsilon cyclase (InterPro:IPR008671), Lycopene cyclase, beta/epsilon (InterPro:IPR010108); BEST Arabidopsis thaliana protein match is: lycopene cyclase (TAIR:AT3G10230…	T
'16.1.4.5'	'secondary metabolism.isoprenoids.carotenoids.lycopene beta cyclase'	''	''
'16.1.4.6'	'secondary metabolism.isoprenoids.carotenoids.carotenoid beta ring hydroxylase'	''	''
'16.1.4.7'	'secondary metabolism.isoprenoids.carotenoids.carotenoid epsilon ring hydroxylase'	''	''
'16.1.4.8'	'secondary metabolism.isoprenoids.carotenoids.carotenoid isomerase'	''	''
'16.1.4.10'	'secondary metabolism.isoprenoids.carotenoids.carotenoid cleavage dioxygenase'	''	''
'16.1.4.21'	'secondary metabolism.isoprenoids.carotenoids.violaxanthin de-epoxidase'	''	''
'16.1.4.1001'	'secondary metabolism.isoprenoids.carotenoids.phytoene'	'phytoene'	'Carotene precursor'	M
'16.1.4.1002'	'secondary metabolism.isoprenoids.carotenoids.zeta carotene'	'zeta carotene'	''	M
'16.1.4.1003'	'secondary metabolism.isoprenoids.carotenoids.lycopene'	'lycopene'	''	M
'16.1.4.1004'	'secondary metabolism.isoprenoids.carotenoids.alpha carotene'	'alpha carotene'	''	M
'16.1.4.1005'	'secondary metabolism.isoprenoids.carotenoids.beta carotene'	'alpha carotene'	''	M
'16.1.4.1006'	'secondary metabolism.isoprenoids.carotenoids.delta carotene'	'delta carotene'	''	M
'16.1.5'	'secondary metabolism.isoprenoids.terpenoids'	''	''
'16.1.5.1001'	'secondary metabolism.isoprenoids.terpenoids'	'squalen'	'secondary metabolism, steroids, terpenoids'	M
'16.1.5.1002'	'secondary metabolism.isoprenoids.terpenoids'	'beta-sitosterol'	'secondary metabolism, Phytosterol, HEALTH: reduces blood cholesterol, ameliorates prostate problems'	M
'16.1.5.1003'	'secondary metabolism.isoprenoids.terpenoids'	'campesterol'	'secondary metabolism, Phytosterol (brassinosteroids synthesis)'	M
'16.2'	'secondary metabolism.phenylpropanoids'	'c15393.graph_c0'	'(at5g07870 : 120.0) HXXXD-type acyl-transferase family protein; FUNCTIONS IN: transferase activity, transferring acyl groups other than amino-acyl groups, transferase activity; INVOLVED IN: biological_process unknown; LOCATED IN: cellular_component unknown; EXPRESSED IN: 20 plant structures; EXPRESSED DURING: 12 growth stages; CONTAINS InterPro DOMAIN/s: Transferase (InterPro:IPR003480); BEST Ar…	T
'16.2'	'secondary metabolism.phenylpropanoids'	'c23480.graph_c0'	'(at2g40230 : 445.0) HXXXD-type acyl-transferase family protein; FUNCTIONS IN: transferase activity, transferring acyl groups other than amino-acyl groups, transferase activity; INVOLVED IN: biological_process unknown; LOCATED IN: cellular_component unknown; EXPRESSED IN: 16 plant structures; EXPRESSED DURING: 7 growth stages; CONTAINS InterPro DOMAIN/s: Transferase (InterPro:IPR003480); BEST Ara…	T
'16.2'	'secondary metabolism.phenylpropanoids'	'c25993.graph_c0'	'(ipr023213 : 98.13569) Chloramphenicol acetyltransferase-like domain & (at2g19070 : 91.7) encodes a protein whose sequence is similar to anthranilate N-hydroxycinnamoyl/benzoyltransferase from Dianthus caryophyllus (gi:2239091); spermidine hydroxycinnamoyl transferase (SHT); CONTAINS InterPro DOMAIN/s: Transferase (InterPro:IPR003480); BEST Arabidopsis thaliana protein match is: hydroxycinnamoyl…	T
'16.2'	'secondary metabolism.phenylpropanoids'	'c31878.graph_c0'	'(ipr023213 : 102.42241) Chloramphenicol acetyltransferase-like domain & (at5g67150 : 99.8) HXXXD-type acyl-transferase family protein; FUNCTIONS IN: transferase activity, transferring acyl groups other than amino-acyl groups, transferase activity; INVOLVED IN: biological_process unknown; LOCATED IN: cellular_component unknown; EXPRESSED IN: 22 plant structures; EXPRESSED DURING: 13 growth stages…	T
'16.2'	'secondary metabolism.phenylpropanoids'	'c41854.graph_c0'	'(at1g78990 : 129.0) HXXXD-type acyl-transferase family protein; FUNCTIONS IN: transferase activity, transferring acyl groups other than amino-acyl groups, transferase activity; INVOLVED IN: biological_process unknown; LOCATED IN: cellular_component unknown; EXPRESSED IN: root; CONTAINS InterPro DOMAIN/s: Transferase (InterPro:IPR003480); BEST Arabidopsis thaliana protein match is: HXXXD-type acy…	T
'16.2'	'secondary metabolism.phenylpropanoids'	'c41864.graph_c0'	'(at1g20510 : 533.0) OPC-8:0 CoA ligase1 (OPCL1); FUNCTIONS IN: 4-coumarate-CoA ligase activity; INVOLVED IN: phenylpropanoid metabolic process, jasmonic acid biosynthetic process, response to wounding; LOCATED IN: peroxisome; EXPRESSED IN: 22 plant structures; EXPRESSED DURING: 13 growth stages; CONTAINS InterPro DOMAIN/s: AMP-binding, conserved site (InterPro:IPR020845), AMP-dependent synthetas…	T
'16.2'	'secondary metabolism.phenylpropanoids'	'c42188.graph_c0'	'(at5g42830 : 514.0) HXXXD-type acyl-transferase family protein; FUNCTIONS IN: transferase activity, transferring acyl groups other than amino-acyl groups, transferase activity; INVOLVED IN: biological_process unknown; LOCATED IN: cellular_component unknown; EXPRESSED IN: 17 plant structures; EXPRESSED DURING: 12 growth stages; CONTAINS InterPro DOMAIN/s: Transferase (InterPro:IPR003480); BEST Ar…	T
'16.2'	'secondary metabolism.phenylpropanoids'	'c44061.graph_c0'	'(at1g32910 : 210.0) HXXXD-type acyl-transferase family protein; FUNCTIONS IN: transferase activity, transferring acyl groups other than amino-acyl groups, transferase activity; INVOLVED IN: biological_process unknown; LOCATED IN: cellular_component unknown; CONTAINS InterPro DOMAIN/s: Transferase (InterPro:IPR003480); BEST Arabidopsis thaliana protein match is: HXXXD-type acyl-transferase family…	T
'16.2'	'secondary metabolism.phenylpropanoids'	'c45251.graph_c0'	'(at2g19070 : 220.0) encodes a protein whose sequence is similar to anthranilate N-hydroxycinnamoyl/benzoyltransferase from Dianthus caryophyllus (gi:2239091); spermidine hydroxycinnamoyl transferase (SHT); CONTAINS InterPro DOMAIN/s: Transferase (InterPro:IPR003480); BEST Arabidopsis thaliana protein match is: hydroxycinnamoyl-CoA shikimate/quinate hydroxycinnamoyl transferase (TAIR:AT5G48930.1)…	T
'16.2'	'secondary metabolism.phenylpropanoids'	'c45889.graph_c0'	'(at2g19070 : 320.0) encodes a protein whose sequence is similar to anthranilate N-hydroxycinnamoyl/benzoyltransferase from Dianthus caryophyllus (gi:2239091); spermidine hydroxycinnamoyl transferase (SHT); CONTAINS InterPro DOMAIN/s: Transferase (InterPro:IPR003480); BEST Arabidopsis thaliana protein match is: hydroxycinnamoyl-CoA shikimate/quinate hydroxycinnamoyl transferase (TAIR:AT5G48930.1)…	T
'16.2'	'secondary metabolism.phenylpropanoids'	'c47545.graph_c1'	'(at5g42830 : 125.0) HXXXD-type acyl-transferase family protein; FUNCTIONS IN: transferase activity, transferring acyl groups other than amino-acyl groups, transferase activity; INVOLVED IN: biological_process unknown; LOCATED IN: cellular_component unknown; EXPRESSED IN: 17 plant structures; EXPRESSED DURING: 12 growth stages; CONTAINS InterPro DOMAIN/s: Transferase (InterPro:IPR003480); BEST Ar…	T
'16.2'	'secondary metabolism.phenylpropanoids'	'c48327.graph_c0'	'(at2g19070 : 297.0) encodes a protein whose sequence is similar to anthranilate N-hydroxycinnamoyl/benzoyltransferase from Dianthus caryophyllus (gi:2239091); spermidine hydroxycinnamoyl transferase (SHT); CONTAINS InterPro DOMAIN/s: Transferase (InterPro:IPR003480); BEST Arabidopsis thaliana protein match is: hydroxycinnamoyl-CoA shikimate/quinate hydroxycinnamoyl transferase (TAIR:AT5G48930.1)…	T
'16.2'	'secondary metabolism.phenylpropanoids'	'c48568.graph_c0'	'(at2g19070 : 463.0) encodes a protein whose sequence is similar to anthranilate N-hydroxycinnamoyl/benzoyltransferase from Dianthus caryophyllus (gi:2239091); spermidine hydroxycinnamoyl transferase (SHT); CONTAINS InterPro DOMAIN/s: Transferase (InterPro:IPR003480); BEST Arabidopsis thaliana protein match is: hydroxycinnamoyl-CoA shikimate/quinate hydroxycinnamoyl transferase (TAIR:AT5G48930.1)…	T
'16.2'	'secondary metabolism.phenylpropanoids'	'c55394.graph_c0'	'(at1g31490 : 301.0) HXXXD-type acyl-transferase family protein; FUNCTIONS IN: transferase activity, transferring acyl groups other than amino-acyl groups, quinone binding, primary amine oxidase activity, copper ion binding, transferase activity; INVOLVED IN: oxidation reduction, amine metabolic process; LOCATED IN: chloroplast; EXPRESSED IN: 8 plant structures; EXPRESSED DURING: 4 anthesis, C gl…	T
'16.2.1'	'secondary metabolism.phenylpropanoids.lignin biosynthesis'	'c53008.graph_c0'	'(at2g18570 : 395.0) UDP-Glycosyltransferase superfamily protein; FUNCTIONS IN: transferase activity, transferring glycosyl groups; INVOLVED IN: metabolic process; LOCATED IN: cellular_component unknown; CONTAINS InterPro DOMAIN/s: UDP-glucuronosyl/UDP-glucosyltransferase (InterPro:IPR002213); BEST Arabidopsis thaliana protein match is: UDP-Glycosyltransferase superfamily protein (TAIR:AT2G18560.…	T
'16.2.1.1'	'secondary metabolism.phenylpropanoids.lignin biosynthesis.PAL'	'c48909.graph_c0'	'(p27991|pal1_soybn : 1316.0) Phenylalanine ammonia-lyase 1 (EC 4.3.1.5) - Glycine max (Soybean) & (at2g37040 : 1174.0) Encodes PAL1, a phenylalanine ammonia-lyase. Arabidopsis has four PALs: AT2G37040 (PAL1), AT3G53260 (PAL2), AT5G04230 (PAL3) and AT3G10340 (PAL4).; PHE ammonia lyase 1 (PAL1); FUNCTIONS IN: phenylalanine ammonia-lyase activity; INVOLVED IN: in 10 processes; LOCATED IN: cytoplasm…	T
'16.2.1.1'	'secondary metabolism.phenylpropanoids.lignin biosynthesis.PAL'	'c50011.graph_c0'	'(p19142|pal2_phavu : 281.0) Phenylalanine ammonia-lyase class 2 (EC 4.3.1.5) (Phenylalanine ammonia-lyase class II) - Phaseolus vulgaris (Kidney bean) (French bean) & (at2g37040 : 232.0) Encodes PAL1, a phenylalanine ammonia-lyase. Arabidopsis has four PALs: AT2G37040 (PAL1), AT3G53260 (PAL2), AT5G04230 (PAL3) and AT3G10340 (PAL4).; PHE ammonia lyase 1 (PAL1); FUNCTIONS IN: phenylalanine ammonia…	T
'16.2.1.2'	'secondary metabolism.phenylpropanoids.lignin biosynthesis.C4H'	'c45308.graph_c0'	'(loc_os02g26810.1 : 632.0) no description available & (q42797|tcmo_soybn : 545.0) Trans-cinnamate 4-monooxygenase (EC 1.14.13.11) (Cinnamic acid 4-hydroxylase) (CA4H) (C4H) (P450C4H) (Cytochrome P450 73) - Glycine max (Soybean) & (at2g30490 : 534.0) Encodes a cinnamate-4-hydroxylase. Mutations in this gene impact phenylpropanoid metabolism, growth and development.; cinnamate-4-hydroxylase (C4H);…	T
'16.2.1.3'	'secondary metabolism.phenylpropanoids.lignin biosynthesis.4CL'	'c16265.graph_c0'	'(o24145|4cl1_tobac : 739.0) 4-coumarate--CoA ligase 1 (EC 6.2.1.12) (4CL 1) (4-coumaroyl-CoA synthase 1) - Nicotiana tabacum (Common tobacco) & (at1g51680 : 709.0) encodes an isoform of 4-coumarate:CoA ligase (4CL), which is involved in the last step of the general phenylpropanoid pathway. In addition to 4-coumarate, it also converts ferulate. The catalytic efficiency was in the following (desce…	T
'16.2.1.3'	'secondary metabolism.phenylpropanoids.lignin biosynthesis.4CL'	'c52204.graph_c0'	'(at4g05160 : 731.0) Encodes a peroxisomal protein involved in the activation of fatty acids through esterification with CoA. At4g05160 preferentially activates fatty acids with medium chain length (C6:0 and C7:0) as well as even-numbered long-chain fatty acids (C14:0, C16:0 and C18:0). At4g05160 was also able to catalyze the conversion of OPC-6:0 to its CoA ester and is therefore thought to be i…	T
'16.2.1.4'	'secondary metabolism.phenylpropanoids.lignin biosynthesis.HCT'	''	''
'16.2.1.5'	'secondary metabolism.phenylpropanoids.lignin biosynthesis.C3H'	'c24343.graph_c0'	'(loc_os09g26960.1 : 725.0) no description available & (q9sbq9|f3ph_pethy : 414.0) Flavonoid 3'-monooxygenase (EC 1.14.13.21) (Flavonoid 3'-hydroxylase) (Cytochrome P450 75B2) - Petunia hybrida (Petunia) & (at5g07990 : 404.0) Required for flavonoid 3' hydroxylase activity.; TRANSPARENT TESTA 7 (TT7); CONTAINS InterPro DOMAIN/s: Cytochrome P450 (InterPro:IPR001128), Cytochrome P450, E-class, group…	T
'16.2.1.5'	'secondary metabolism.phenylpropanoids.lignin biosynthesis.C3H'	'c26833.graph_c0'	'(o48922|c98a2_soybn : 971.0) Cytochrome P450 98A2 (EC 1.14.-.-) - Glycine max (Soybean) & (at2g40890 : 849.0) encodes coumarate 3-hydroxylase (C3H), a P450-dependent monooxygenase. Involved in lignin biosynthesis and flavonoid biosynthesis. Also affects the biosynthesis of coumarins such as scopoletin and scopolin as a branching-out-pathway from the phenylpropanoid acid level.; cytochrome P450, …	T
'16.2.1.6'	'secondary metabolism.phenylpropanoids.lignin biosynthesis.CCoAOMT'	''	''
'16.2.1.7'	'secondary metabolism.phenylpropanoids.lignin biosynthesis.CCR1'	'c42606.graph_c0'	'(at5g14700 : 232.0) NAD(P)-binding Rossmann-fold superfamily protein; FUNCTIONS IN: coenzyme binding, binding, cinnamoyl-CoA reductase activity, catalytic activity; INVOLVED IN: lignin biosynthetic process, cellular metabolic process, metabolic process; LOCATED IN: cellular_component unknown; EXPRESSED IN: 22 plant structures; EXPRESSED DURING: 13 growth stages; CONTAINS InterPro DOMAIN/s: NAD-d…	T
'16.2.1.8'	'secondary metabolism.phenylpropanoids.lignin biosynthesis.F5H'	'c14893.graph_c0'	'(loc_os09g26960.1 : 88.2) no description available & (p48418|c75a1_pethy : 70.5) Flavonoid 3',5'-hydroxylase 1 (EC 1.14.13.88) (F3'5'H) (Cytochrome P450 75A1) (CYPLXXVA1) - Petunia hybrida (Petunia) & (at4g36220 : 63.9) encodes ferulate 5-hydroxylase (F5H). Involved in lignin biosynthesis.; ferulic acid 5-hydroxylase 1 (FAH1); FUNCTIONS IN: ferulate 5-hydroxylase activity, monooxygenase activity…	T
'16.2.1.8'	'secondary metabolism.phenylpropanoids.lignin biosynthesis.F5H'	'c46856.graph_c0'	'(loc_os09g26960.1 : 405.0) no description available & (at4g36220 : 378.0) encodes ferulate 5-hydroxylase (F5H). Involved in lignin biosynthesis.; ferulic acid 5-hydroxylase 1 (FAH1); FUNCTIONS IN: ferulate 5-hydroxylase activity, monooxygenase activity; INVOLVED IN: lignin biosynthetic process, response to UV-B, phenylpropanoid biosynthetic process; LOCATED IN: endoplasmic reticulum; EXPRESSED I…	T
'16.2.1.9'	'secondary metabolism.phenylpropanoids.lignin biosynthesis.COMT'	''	''
'16.2.1.10'	'secondary metabolism.phenylpropanoids.lignin biosynthesis.CAD'	'c47048.graph_c0'	'(q9zrf1|mtdh_fraan : 504.0) Probable mannitol dehydrogenase (EC 1.1.1.255) (NAD-dependent mannitol dehydrogenase) - Fragaria ananassa (Strawberry) & (at4g37990 : 447.0) Encodes an aromatic alcohol:NADP+ oxidoreductase whose mRNA levels are increased in response to treatment with a variety of phytopathogenic bacteria. Though similar to mannitol dehydrogenases, this enzyme does not have mannitol d…	T
'16.2.1.1001'	'secondary metabolism.phenylpropanoids.lignin biosynthesis'	'trans-cinnamate'	'secondary metabolism, phenylpropanoids'	M
'16.2.1.1002'	'secondary metabolism.phenylpropanoids.lignin biosynthesis'	'4-coumarate'	'secondary metabolism, phenylpropanoids'	M
'16.2.1.1003'	'secondary metabolism.phenylpropanoids.lignin biosynthesis'	'4-coumaryl aldehyde'	'secondary metabolism, phenylpropanoids'	M
'16.2.1.1004'	'secondary metabolism.phenylpropanoids.lignin biosynthesis'	'4-coumaryl alcohol'	'secondary metabolism, phenylpropanoids'	M
'16.2.1.1007'	'secondary metabolism.phenylpropanoids.lignin biosynthesis'	'coniferyl alcohol'	'secondary metabolism'	M
'16.2.1.1008'	'secondary metabolism.phenylpropanoids.lignin biosynthesis'	'coniferyl aldehyde'	'secondary metabolism'	M
'16.2.1.1010'	'secondary metabolism.phenylpropanoids.lignin biosynthesis'	'sinapyl alcohol'	'secondary metabolism, phenylpropanoids (lignin biosynthesis)'	M
'16.2.1.1011'	'secondary metabolism.phenylpropanoids.lignin biosynthesis'	'sinapinaldehyde'	'secondary metabolism, phenylpropanoids (lignin biosynthesis)'	M
'16.2.99'	'secondary metabolism.phenylpropanoids.unspecified'	''	''
'16.2.99.1001'	'secondary metabolism.phenylpropanoids.unspecified'	'3-dehydroquinate'	'secondary metabolism, phenylpropanoids'	M
'16.2.99.1002'	'secondary metabolism.phenylpropanoids.unspecified'	'2,5-dimethoxycinnamate'	'secondary metabolism, phenylpropanoids'	M
'16.2.99.1003'	'secondary metabolism.phenylpropanoids.unspecified'	'trans-3,5-dimethoxy-4-hydroxycinnamaldehyde'	'secondary metabolism, phenylpropanoids'	M
'16.2.99.1005'	'secondary metabolism.phenylpropanoids.unspecified'	'n-cinnamoylglycine'	'secondary metabolism, phenylpropanoids'	M
'16.2.99.1006'	'secondary metabolism.phenylpropanoids.unspecified'	'coumarine'	'secondary metabolism, phenylpropanoids'	M
'16.2.99.1007'	'secondary metabolism.phenylpropanoids.unspecified'	'5-caffeoylquinate'	'secondary metabolism, phenylpropanoids'	M
'16.2.99.1008'	'secondary metabolism.phenylpropanoids.unspecified'	'4-methoxycinnamate'	'secondary metabolism, phenylpropanoids'	M
'16.2.99.1009'	'secondary metabolism.phenylpropanoids.unspecified'	'4-hydroxy-3-methoxycinnamaldehyde'	'secondary metabolism, phenylpropanoids'	M
'16.2.99.1011'	'secondary metabolism.phenylpropanoids.unspecified'	'4-caffeoylquinate'	'secondary metabolism, phenylpropanoids'	M
'16.2.99.1012'	'secondary metabolism.phenylpropanoids.unspecified'	'4-aminocinnamate'	'secondary metabolism, phenylpropanoids'	M
'16.2.99.1013'	'secondary metabolism.phenylpropanoids.unspecified'	'3-hydroxycinnamate'	'secondary metabolism, phenylpropanoids'	M
'16.2.99.1014'	'secondary metabolism.phenylpropanoids.unspecified'	'3-methoxycinnamate'	'secondary metabolism, phenylpropanoids'	M
'16.2.99.1015'	'secondary metabolism.phenylpropanoids.unspecified'	'3,4-dihydroxyhydrocinnamate'	'secondary metabolism, phenylpropanoids'	M
'16.2.99.1016'	'secondary metabolism.phenylpropanoids.unspecified'	'3,4-dimethoxycinnamate'	'secondary metabolism, phenylpropanoids'	M
'16.2.99.1017'	'secondary metabolism.phenylpropanoids.unspecified'	'3,5-dimethoxycinnamate'	'secondary metabolism, phenylpropanoids'	M
'16.2.99.1018'	'secondary metabolism.phenylpropanoids.unspecified'	'3,4,5-trimethoxycinnamate'	'secondary metabolism, phenylpropanoids'	M
'16.2.99.1019'	'secondary metabolism.phenylpropanoids.unspecified'	'2-hydroxycinnamate'	'secondary metabolism, phenylpropanoids'	M
'16.2.99.1020'	'secondary metabolism.phenylpropanoids.unspecified'	'2-methoxycinnamate'	'secondary metabolism, phenylpropanoids'	M
'16.2.99.1021'	'secondary metabolism.phenylpropanoids.unspecified'	'2-coumarate'	'secondary metabolism, phenylpropanoids (ligning biosynthesis)'	M
'16.2.99.1022'	'secondary metabolism.phenylpropanoids.unspecified'	'benzoate'	'secondary metabolism, phenylpropanoids (ligning biosynthesis)'	M
'16.2.99.1023'	'secondary metabolism.phenylpropanoids.unspecified'	'caffeate'	'secondary metabolism, phenylpropanoids (lignin biosynthesis)'	M
'16.2.99.1024'	'secondary metabolism.phenylpropanoids.unspecified'	'chlorogenate'	'secondary metabolism, phenylpropanoids'	M
'16.2.99.1025'	'secondary metabolism.phenylpropanoids.unspecified'	'cinnamate'	'secondary metabolism, phenylpropanoids (lignin biosynthesis)'	M
'16.2.99.1026'	'secondary metabolism.phenylpropanoids.unspecified'	'ferulate'	'secondary metabolism, phenylpropanoids (lignin biosyntehesis)'	M
'16.2.99.1027'	'secondary metabolism.phenylpropanoids.unspecified'	'kaempferol-3-o-rutinoside'	'secondary metabolism, phenylpropanoids'	M
'16.2.99.1028'	'secondary metabolism.phenylpropanoids.unspecified'	'naringenin'	'secondary metabolism, phenylpropanoids'	M
'16.2.99.1029'	'secondary metabolism.phenylpropanoids.unspecified'	'rutin'	'secondary metabolism, phenylpropanoids'	M
'16.2.99.1030'	'secondary metabolism.phenylpropanoids.unspecified'	'salicylate'	'secondary metabolism, phenylpropanoids'	M
'16.2.99.1031'	'secondary metabolism.phenylpropanoids.unspecified'	'sinapinate'	'secondary metabolism, phenylpropanoids (lignin biosynthesis)'	M
'16.2.99.1032'	'secondary metabolism.phenylpropanoids.unspecified'	'chavicol'	'p-allylphenol'	M
'16.2.99.1033'	'secondary metabolism.phenylpropanoids.unspecified'	'methyl-chavicol'	'Estragole, or p-allylanisole'	M
'16.2.99.1034'	'secondary metabolism.phenylpropanoids.unspecified'	'eugenol'	'2-methoxy-4-(2-propenyl)phenol'	M
'16.2.99.1035'	'secondary metabolism.phenylpropanoids.unspecified'	'methyl-eugenol'	''	M
'16.2.99.1036'	'secondary metabolism.phenylpropanoids.unspecified'	'dihydro 4-coumaryl alcohol'	''	M
'16.2.99.1037'	'secondary metabolism.phenylpropanoids.unspecified'	'dihydro coniferyl alcohol'	''	M
'16.2.99.1038'	'secondary metabolism.phenylpropanoids.unspecified'	'alpha-hydroxyphenylpropionate'	''	M
'16.2.99.1039'	'secondary metabolism.phenylpropanoids.unspecified'	'acetophenone'	''	M
'16.2.99.1040'	'secondary metabolism.phenylpropanoids.unspecified'	'benzaldehyde'	''	M
'16.2.99.1041'	'secondary metabolism.phenylpropanoids.unspecified'	'benzylalcohol'	''	M
'16.2.99.1042'	'secondary metabolism.phenylpropanoids.unspecified'	'cinnamaldehyde'	''	M
'16.2.99.1043'	'secondary metabolism.phenylpropanoids.unspecified'	'phenylacetate'	''	M
'16.2.99.1044'	'secondary metabolism.phenylpropanoids.unspecified'	'mandelic acid'	''	M
'16.2.99.1045'	'secondary metabolism.phenylpropanoids.unspecified'	'benzoylformic acid'	''	M
'16.2.99.1046'	'secondary metabolism.phenylpropanoids.unspecified'	'beta-hydroxyphenylpropionate'	''	M
'16.2.99.1047'	'secondary metabolism.phenylpropanoids.unspecified'	'beta-oxophenylpropionate'	''	M
'16.2.99.1048'	'secondary metabolism.phenylpropanoids.unspecified'	'phenylethanol'	''	M
'16.2.99.1051'	'secondary metabolism.phenylpropanoids.unspecified'	'3-caffeoylquinate'	''	M
'16.3'	'secondary metabolism.shikimate pathway'	''	''
'16.4'	'secondary metabolism.N misc'	''	''
'16.4.1'	'secondary metabolism.N misc.alkaloid-like'	'c42892.graph_c0'	'(at2g34790 : 486.0) MATERNAL EFFECT EMBRYO ARREST 23 (MEE23); FUNCTIONS IN: electron carrier activity, oxidoreductase activity, FAD binding, catalytic activity; INVOLVED IN: polar nucleus fusion, embryo development ending in seed dormancy; LOCATED IN: cell wall; EXPRESSED IN: 13 plant structures; EXPRESSED DURING: 4 anthesis, petal differentiation and expansion stage; CONTAINS InterPro DOMAIN/s:…	T
'16.4.1'	'secondary metabolism.N misc.alkaloid-like'	'c50138.graph_c0'	'(at4g20840 : 635.0) FAD-binding Berberine family protein; FUNCTIONS IN: electron carrier activity, oxidoreductase activity, FAD binding, catalytic activity; LOCATED IN: apoplast, plasma membrane; EXPRESSED IN: 21 plant structures; EXPRESSED DURING: 10 growth stages; CONTAINS InterPro DOMAIN/s: FAD-binding, type 2 (InterPro:IPR016166), Berberine/berberine-like (InterPro:IPR012951), FAD linked oxi…	T
'16.4.1'	'secondary metabolism.N misc.alkaloid-like'	'c51402.graph_c0'	'(at2g41290 : 361.0) Although this enzyme is predicted to encode a strictosidine synthase (SS), it lacks a conserved catalytic glutamate residue found in active SS enzymes and it is not expected to have SS activity.; strictosidine synthase-like 2 (SSL2); FUNCTIONS IN: strictosidine synthase activity; INVOLVED IN: alkaloid biosynthetic process, biosynthetic process; LOCATED IN: endomembrane system…	T
'16.4.1'	'secondary metabolism.N misc.alkaloid-like'	'c54654.graph_c0'	'(loc_os03g16230.2 : 215.0) no description available & (at1g07440 : 213.0) NAD(P)-binding Rossmann-fold superfamily protein; FUNCTIONS IN: oxidoreductase activity, binding, catalytic activity; INVOLVED IN: response to cadmium ion, response to karrikin; LOCATED IN: cellular_component unknown; EXPRESSED IN: 22 plant structures; EXPRESSED DURING: 13 growth stages; CONTAINS InterPro DOMAIN/s: Short-c…	T
'16.4.1.1001'	'secondary metabolism.N misc.alkaloid-like'	'calystegine a3'	'secondary metabolism, alkaloids'	M
'16.4.1.1001'	'secondary metabolism.N misc.alkaloid-like'	'nicotine'	'secondary metabolism, alkaloids'	M
'16.4.1.1002'	'secondary metabolism.N misc.alkaloid-like'	'calystegine b1'	'secondary metabolism, alkaloids'	M
'16.4.1.1003'	'secondary metabolism.N misc.alkaloid-like'	'calystegine b2'	'secondary metabolism, alkaloids'	M
'16.4.1.1004'	'secondary metabolism.N misc.alkaloid-like'	'calystegine b3'	'secondary metabolism, alkaloids'	M
'16.4.1.1005'	'secondary metabolism.N misc.alkaloid-like'	'calystegine b4'	'secondary metabolism, alkaloids'	M
'16.4.1.1006'	'secondary metabolism.N misc.alkaloid-like'	'calystegine c1'	'secondary metabolism, alkaloids'	M
'16.4.1.1007'	'secondary metabolism.N misc.alkaloid-like'	'n-methyl-calystegine b2'	'secondary metabolism, alkaloids'	M
'16.4.2'	'secondary metabolism.N misc.betaine'	''	''
'16.4.2.1'	'secondary metabolism.N misc.betaine.betaine-aldehyde dehydrogenase'	''	''
'16.4.3'	'secondary metabolism.N misc.cyanogenic glycosides'	''	''
'16.4.3.1'	'secondary metabolism.N misc.cyanogenic glycosides.cyanase'	''	''
'16.5'	'secondary metabolism.sulfur-containing'	''	''
'16.5.1'	'secondary metabolism.sulfur-containing.glucosinolates'	''	''
'16.5.1.1'	'secondary metabolism.sulfur-containing.glucosinolates.synthesis'	''	''
'16.5.1.1.1'	'secondary metabolism.sulfur-containing.glucosinolates.synthesis.aliphatic'	''	''
'16.5.1.1.1.1'	'secondary metabolism.sulfur-containing.glucosinolates.synthesis.aliphatic.branched-chain amino acid aminotransferase (BCAT/MAAT)'	''	''
'16.5.1.1.1.2'	'secondary metabolism.sulfur-containing.glucosinolates.synthesis.aliphatic.methylthioalkylmalate synthase (MAM)'	''	''
'16.5.1.1.1.3'	'secondary metabolism.sulfur-containing.glucosinolates.synthesis.aliphatic.methylthioalkylmalate isomerase large subunit (MAM-IL)'	''	''
'16.5.1.1.1.4'	'secondary metabolism.sulfur-containing.glucosinolates.synthesis.aliphatic.methylthioalkylmalate isomerase small subunit (MAM-IS)'	''	''
'16.5.1.1.1.5'	'secondary metabolism.sulfur-containing.glucosinolates.synthesis.aliphatic.methylthioalkylmalate dehydrogenase (MAM-D)'	''	''
'16.5.1.1.1.6'	'secondary metabolism.sulfur-containing.glucosinolates.synthesis.aliphatic.CYP79F1/F2 monooxygenase'	''	''
'16.5.1.1.1.7'	'secondary metabolism.sulfur-containing.glucosinolates.synthesis.aliphatic.CYP83A1 phenylacetaldoxime monooxygenase'	''	''
'16.5.1.1.1.8'	'secondary metabolism.sulfur-containing.glucosinolates.synthesis.aliphatic.UDP-glycosyltransferase'	''	''
'16.5.1.1.1.9'	'secondary metabolism.sulfur-containing.glucosinolates.synthesis.aliphatic.sulfotransferase'	''	''
'16.5.1.1.1.10'	'secondary metabolism.sulfur-containing.glucosinolates.synthesis.aliphatic.flavin-containing monooxygenase'	''	''
'16.5.1.1.1.11'	'secondary metabolism.sulfur-containing.glucosinolates.synthesis.aliphatic.glucosinolate 2-oxoglutarate-dependent dioxygenase (AOP)'	''	''
'16.5.1.1.1.12'	'secondary metabolism.sulfur-containing.glucosinolates.synthesis.aliphatic.benzoate-CoA ligase'	''	''
'16.5.1.1.1.13'	'secondary metabolism.sulfur-containing.glucosinolates.synthesis.aliphatic.2-oxoglutarate-dependent dioxygenase'	''	''
'16.5.1.1.2'	'secondary metabolism.sulfur-containing.glucosinolates.synthesis.aromatic'	''	''
'16.5.1.1.2.1'	'secondary metabolism.sulfur-containing.glucosinolates.synthesis.aromatic.CYP79A2 monooxygenase'	'c37012.graph_c0'	'(q43135|c79a1_sorbi : 100.0) Cytochrome P450 79A1 (EC 1.14.13.41) (Tyrosine N-monooxygenase) (Cytochrome P450Tyr) - Sorghum bicolor (Sorghum) (Sorghum vulgare) & (at2g22330 : 99.8) Encodes a cytochrome P450. Involved in tryptophan metabolism. Converts Trp to indole-3-acetaldoxime (IAOx), a precursor to IAA and indole glucosinolates.; "cytochrome P450, family 79, subfamily B, polypeptide 3" (CYP7…	T
'16.5.1.1.2.1'	'secondary metabolism.sulfur-containing.glucosinolates.synthesis.aromatic.CYP79A2 monooxygenase'	'c44381.graph_c0'	'(q43135|c79a1_sorbi : 482.0) Cytochrome P450 79A1 (EC 1.14.13.41) (Tyrosine N-monooxygenase) (Cytochrome P450Tyr) - Sorghum bicolor (Sorghum) (Sorghum vulgare) & (at5g05260 : 442.0) Encodes cytochrome P450 CYP79A2.; cytochrome p450 79a2 (CYP79A2); CONTAINS InterPro DOMAIN/s: Cytochrome P450 (InterPro:IPR001128), Cytochrome P450, E-class, group I (InterPro:IPR002401), Cytochrome P450, conserved s…	T
'16.5.1.1.3'	'secondary metabolism.sulfur-containing.glucosinolates.synthesis.indole'	''	''
'16.5.1.1.3.1'	'secondary metabolism.sulfur-containing.glucosinolates.synthesis.indole.CYP79B2 monooxygenase'	'c37012.graph_c0'	'(q43135|c79a1_sorbi : 100.0) Cytochrome P450 79A1 (EC 1.14.13.41) (Tyrosine N-monooxygenase) (Cytochrome P450Tyr) - Sorghum bicolor (Sorghum) (Sorghum vulgare) & (at2g22330 : 99.8) Encodes a cytochrome P450. Involved in tryptophan metabolism. Converts Trp to indole-3-acetaldoxime (IAOx), a precursor to IAA and indole glucosinolates.; "cytochrome P450, family 79, subfamily B, polypeptide 3" (CYP7…	T
'16.5.1.1.3.1'	'secondary metabolism.sulfur-containing.glucosinolates.synthesis.indole.CYP79B2 monooxygenase'	'c44381.graph_c0'	'(q43135|c79a1_sorbi : 482.0) Cytochrome P450 79A1 (EC 1.14.13.41) (Tyrosine N-monooxygenase) (Cytochrome P450Tyr) - Sorghum bicolor (Sorghum) (Sorghum vulgare) & (at5g05260 : 442.0) Encodes cytochrome P450 CYP79A2.; cytochrome p450 79a2 (CYP79A2); CONTAINS InterPro DOMAIN/s: Cytochrome P450 (InterPro:IPR001128), Cytochrome P450, E-class, group I (InterPro:IPR002401), Cytochrome P450, conserved s…	T
'16.5.1.1.3.2'	'secondary metabolism.sulfur-containing.glucosinolates.synthesis.indole.CYP79B3 monooxygenase'	'c37012.graph_c0'	'(q43135|c79a1_sorbi : 100.0) Cytochrome P450 79A1 (EC 1.14.13.41) (Tyrosine N-monooxygenase) (Cytochrome P450Tyr) - Sorghum bicolor (Sorghum) (Sorghum vulgare) & (at2g22330 : 99.8) Encodes a cytochrome P450. Involved in tryptophan metabolism. Converts Trp to indole-3-acetaldoxime (IAOx), a precursor to IAA and indole glucosinolates.; "cytochrome P450, family 79, subfamily B, polypeptide 3" (CYP7…	T
'16.5.1.1.3.2'	'secondary metabolism.sulfur-containing.glucosinolates.synthesis.indole.CYP79B3 monooxygenase'	'c44381.graph_c0'	'(q43135|c79a1_sorbi : 482.0) Cytochrome P450 79A1 (EC 1.14.13.41) (Tyrosine N-monooxygenase) (Cytochrome P450Tyr) - Sorghum bicolor (Sorghum) (Sorghum vulgare) & (at5g05260 : 442.0) Encodes cytochrome P450 CYP79A2.; cytochrome p450 79a2 (CYP79A2); CONTAINS InterPro DOMAIN/s: Cytochrome P450 (InterPro:IPR001128), Cytochrome P450, E-class, group I (InterPro:IPR002401), Cytochrome P450, conserved s…	T
'16.5.1.1.3.3'	'secondary metabolism.sulfur-containing.glucosinolates.synthesis.indole.indole-3-methyl-desulfoglucosinolate sulfotransferase'	''	''
'16.5.1.1.3.4'	'secondary metabolism.sulfur-containing.glucosinolates.synthesis.indole.cytochrome P450 monooxygenase'	'c39853.graph_c0'	'(at5g57220 : 63.5) member of CYP81F, involved in glucosinolate metabolism. Mutants had impaired resistance to fungi.; "cytochrome P450, family 81, subfamily F, polypeptide 2" (CYP81F2); FUNCTIONS IN: electron carrier activity, monooxygenase activity, iron ion binding, oxygen binding, heme binding; INVOLVED IN: in 7 processes; LOCATED IN: endomembrane system; EXPRESSED IN: 8 plant structures; EXP…	T
'16.5.1.1.3.4'	'secondary metabolism.sulfur-containing.glucosinolates.synthesis.indole.cytochrome P450 monooxygenase'	'c41345.graph_c0'	'(at4g37370 : 496.0) member of CYP81D; "cytochrome P450, family 81, subfamily D, polypeptide 8" (CYP81D8); FUNCTIONS IN: electron carrier activity, monooxygenase activity, iron ion binding, oxygen binding, heme binding; INVOLVED IN: response to karrikin; LOCATED IN: endoplasmic reticulum, plasma membrane; EXPRESSED IN: 20 plant structures; EXPRESSED DURING: 13 growth stages; CONTAINS InterPro DOM…	T
'16.5.1.1.3.4'	'secondary metabolism.sulfur-containing.glucosinolates.synthesis.indole.cytochrome P450 monooxygenase'	'c45340.graph_c1'	'(at5g36220 : 387.0) member of CYP81D; cytochrome p450 81d1 (CYP81D1); FUNCTIONS IN: electron carrier activity, monooxygenase activity, iron ion binding, oxygen binding, heme binding; INVOLVED IN: oxidation reduction; LOCATED IN: endomembrane system; EXPRESSED IN: 18 plant structures; EXPRESSED DURING: 8 growth stages; CONTAINS InterPro DOMAIN/s: Cytochrome P450 (InterPro:IPR001128), Cytochrome P…	T
'16.5.1.1.3.4'	'secondary metabolism.sulfur-containing.glucosinolates.synthesis.indole.cytochrome P450 monooxygenase'	'c47698.graph_c0'	'(at4g37370 : 482.0) member of CYP81D; "cytochrome P450, family 81, subfamily D, polypeptide 8" (CYP81D8); FUNCTIONS IN: electron carrier activity, monooxygenase activity, iron ion binding, oxygen binding, heme binding; INVOLVED IN: response to karrikin; LOCATED IN: endoplasmic reticulum, plasma membrane; EXPRESSED IN: 20 plant structures; EXPRESSED DURING: 13 growth stages; CONTAINS InterPro DOM…	T
'16.5.1.1.4'	'secondary metabolism.sulfur-containing.glucosinolates.synthesis.shared'	''	''
'16.5.1.1.4.1'	'secondary metabolism.sulfur-containing.glucosinolates.synthesis.shared.CYP83B1 phenylacetaldoxime monooxygenase'	'c27057.graph_c0'	'(o81970|c71a9_soybn : 674.0) Cytochrome P450 71A9 (EC 1.14.-.-) (P450 CP1) - Glycine max (Soybean) & (at3g48270 : 354.0) putative cytochrome P450; "cytochrome P450, family 71, subfamily A, polypeptide 26" (CYP71A26); FUNCTIONS IN: electron carrier activity, monooxygenase activity, iron ion binding, oxygen binding, heme binding; INVOLVED IN: oxidation reduction; CONTAINS InterPro DOMAIN/s: Cytoch…	T
'16.5.1.1.4.1'	'secondary metabolism.sulfur-containing.glucosinolates.synthesis.shared.CYP83B1 phenylacetaldoxime monooxygenase'	'c42228.graph_c0'	'(at4g31500 : 406.0) Encodes an oxime-metabolizing enzyme in the biosynthetic pathway of glucosinolates. Is required for phytochrome signal transduction in red light. Mutation confers auxin overproduction.; "cytochrome P450, family 83, subfamily B, polypeptide 1" (CYP83B1); FUNCTIONS IN: oxidoreductase activity, acting on paired donors, with incorporation or reduction of molecular oxygen, NADH or…	T
'16.5.1.1.4.1'	'secondary metabolism.sulfur-containing.glucosinolates.synthesis.shared.CYP83B1 phenylacetaldoxime monooxygenase'	'c48607.graph_c0'	'(at3g26330 : 209.0) putative cytochrome P450; "cytochrome P450, family 71, subfamily B, polypeptide 37" (CYP71B37); FUNCTIONS IN: electron carrier activity, monooxygenase activity, iron ion binding, oxygen binding, heme binding; INVOLVED IN: oxidation reduction; EXPRESSED IN: 11 plant structures; EXPRESSED DURING: 4 anthesis, F mature embryo stage, petal differentiation and expansion stage, E ex…	T
'16.5.1.1.4.2'	'secondary metabolism.sulfur-containing.glucosinolates.synthesis.shared.alkylthiohydroximate C-S lyase'	''	''
'16.5.1.1.4.3'	'secondary metabolism.sulfur-containing.glucosinolates.synthesis.shared.UDP-glycosyltransferase'	''	''
'16.5.1.2'	'secondary metabolism.sulfur-containing.glucosinolates.regulation'	''	''
'16.5.1.2.1'	'secondary metabolism.sulfur-containing.glucosinolates.regulation.aliphatic'	'c41627.graph_c0'	'(loc_os10g33810.1 : 119.0) no description available & (q7xbh4|myb4_orysa : 118.0) Myb-related protein Myb4 (OsMyb4) (Transcription factor RLTR1) - Oryza sativa (Rice) & (at3g23250 : 117.0) Member of the R2R3 factor gene family.; myb domain protein 15 (MYB15); CONTAINS InterPro DOMAIN/s: SANT, DNA-binding (InterPro:IPR001005), Homeodomain-like (InterPro:IPR009057), Myb, DNA-binding (InterPro:IPR0…	T
'16.5.1.2.1'	'secondary metabolism.sulfur-containing.glucosinolates.regulation.aliphatic'	'c50299.graph_c0'	'(p10290|mybc_maize : 151.0) Anthocyanin regulatory C1 protein - Zea mays (Maize) & (at1g22640 : 149.0) MYB-type transcription factor (MYB3) that represses phenylpropanoid biosynthesis gene expression; myb domain protein 3 (MYB3); CONTAINS InterPro DOMAIN/s: SANT, DNA-binding (InterPro:IPR001005), Homeodomain-like (InterPro:IPR009057), Myb, DNA-binding (InterPro:IPR014778), HTH transcriptional re…	T
'16.5.1.2.2'	'secondary metabolism.sulfur-containing.glucosinolates.regulation.aromatic'	''	''
'16.5.1.2.3'	'secondary metabolism.sulfur-containing.glucosinolates.regulation.indole'	''	''
'16.5.1.2.4'	'secondary metabolism.sulfur-containing.glucosinolates.regulation.shared'	''	''
'16.5.1.3'	'secondary metabolism.sulfur-containing.glucosinolates.degradation'	''	''
'16.5.1.3.1'	'secondary metabolism.sulfur-containing.glucosinolates.degradation.myrosinase'	'c44263.graph_c0'	'(loc_os04g39880.1 : 595.0) no description available & (at5g24550 : 523.0) beta glucosidase 32 (BGLU32); FUNCTIONS IN: cation binding, hydrolase activity, hydrolyzing O-glycosyl compounds, catalytic activity; INVOLVED IN: response to other organism; LOCATED IN: endomembrane system; EXPRESSED IN: synergid; CONTAINS InterPro DOMAIN/s: Glycoside hydrolase, family 1 (InterPro:IPR001360), Glycoside hy…	T
'16.5.1.3.1'	'secondary metabolism.sulfur-containing.glucosinolates.degradation.myrosinase'	'c45368.graph_c0'	'(loc_os04g39900.1 : 146.0) no description available & (at5g24540 : 124.0) beta glucosidase 31 (BGLU31); FUNCTIONS IN: cation binding, hydrolase activity, hydrolyzing O-glycosyl compounds, catalytic activity; INVOLVED IN: response to other organism; LOCATED IN: endomembrane system; EXPRESSED IN: stem, sepal; EXPRESSED DURING: 4 anthesis; CONTAINS InterPro DOMAIN/s: Glycoside hydrolase, family 1 (…	T
'16.5.1.3.1'	'secondary metabolism.sulfur-containing.glucosinolates.degradation.myrosinase'	'c48117.graph_c0'	'(loc_os04g39880.1 : 348.0) no description available & (at2g44480 : 302.0) beta glucosidase 17 (BGLU17); FUNCTIONS IN: cation binding, hydrolase activity, hydrolyzing O-glycosyl compounds, catalytic activity; INVOLVED IN: carbohydrate metabolic process; EXPRESSED IN: stem, hypocotyl, sepal, male gametophyte, root; EXPRESSED DURING: 4 anthesis; CONTAINS InterPro DOMAIN/s: Glycoside hydrolase, fami…	T
'16.5.1.3.1.1'	'secondary metabolism.sulfur-containing.glucosinolates.degradation.myrosinase.TGG'	''	''
'16.5.1.3.2'	'secondary metabolism.sulfur-containing.glucosinolates.degradation.nitrilespecifier protein'	''	''
'16.5.1.3.2.1'	'secondary metabolism.sulfur-containing.glucosinolates.degradation.nitrilespecifier protein.epithiospecifier protein'	''	''
'16.5.1.3.3'	'secondary metabolism.sulfur-containing.glucosinolates.degradation.nitrilase'	''	''
'16.5.1.4'	'secondary metabolism.sulfur-containing.glucosinolates.transport'	''	''
'16.5.1.4.1'	'secondary metabolism.sulfur-containing.glucosinolates.transport.aliphatic'	''	''
'16.5.99'	'secondary metabolism.sulfur-containing.misc'	''	''
'16.5.99.1'	'secondary metabolism.sulfur-containing.misc.alliinase'	'c24482.graph_c0'	'(at1g34060 : 469.0) Pyridoxal phosphate (PLP)-dependent transferases superfamily protein; FUNCTIONS IN: carbon-sulfur lyase activity, pyridoxal phosphate binding, catalytic activity; LOCATED IN: endomembrane system; CONTAINS InterPro DOMAIN/s: Pyridoxal phosphate-dependent transferase, major domain (InterPro:IPR015424), EGF-like, alliinase (InterPro:IPR006947), Pyridoxal phosphate-dependent tran…	T
'16.7'	'secondary metabolism.wax'	'c16657.graph_c0'	'(at5g55340 : 261.0) MBOAT (membrane bound O-acyl transferase) family protein; CONTAINS InterPro DOMAIN/s: Wax synthase (InterPro:IPR017088); BEST Arabidopsis thaliana protein match is: MBOAT (membrane bound O-acyl transferase) family protein (TAIR:AT5G55350.1); Has 1807 Blast hits to 1807 proteins in 277 species: Archae - 0; Bacteria - 0; Metazoa - 736; Fungi - 347; Plants - 385; Viruses - 0; Ot…	T
'16.7'	'secondary metabolism.wax'	'c33663.graph_c0'	'(at3g51970 : 265.0) acyl-CoA sterol acyl transferase 1 (ASAT1); FUNCTIONS IN: acyltransferase activity; INVOLVED IN: biological_process unknown; LOCATED IN: endomembrane system; EXPRESSED IN: 10 plant structures; EXPRESSED DURING: 6 growth stages; CONTAINS InterPro DOMAIN/s: Wax synthase (InterPro:IPR017088); BEST Arabidopsis thaliana protein match is: MBOAT (membrane bound O-acyl transferase) f…	T
'16.7'	'secondary metabolism.wax'	'c34775.graph_c0'	'(at5g57800 : 858.0) encodes a transmembrane protein with similarity to the sterol desaturase family at the N-terminus and to the short-chain dehydrogenase/reductase family at the C-terminus. Mutant analyses indicate this protein is involved in cuticle membrane and wax biosynthesis.; ECERIFERUM 3 (CER3); FUNCTIONS IN: oxidoreductase activity, binding, iron ion binding, catalytic activity; INVOLVE…	T
'16.7'	'secondary metabolism.wax'	'c48203.graph_c0'	'(at1g02205 : 821.0) Expression of the CER1 gene associated with production of stem epicuticular wax and pollen fertility. Biochemical studies showed that cer1 mutants are blocked in the conversion of stem wax C30 aldehydes to C29 alkanes, and they also lack the secondary alcohols and ketones. These suggested the CER1 protein is an aldehyde decarbonylase, but the exact molecular function of this …	T
'16.7'	'secondary metabolism.wax'	'c51024.graph_c0'	'(loc_os06g39750.3 : 309.0) no description available & (at5g43760 : 293.0) Encodes KCS20, a member of the 3-ketoacyl-CoA synthase family involved in the biosynthesis of VLCFA (very long chain fatty acids).; 3-ketoacyl-CoA synthase 20 (KCS20); FUNCTIONS IN: fatty acid elongase activity; INVOLVED IN: response to cold, response to light stimulus, response to osmotic stress; LOCATED IN: membrane; EXP…	T
'16.7.1001'	'secondary metabolism.wax'	'pentadecane'	'secondary metabolism, waxes'	M
'16.8'	'secondary metabolism.flavonoids'	''	''
'16.8.1'	'secondary metabolism.flavonoids.anthocyanins'	'c27075.graph_c0'	'(at5g65550 : 240.0) UDP-Glycosyltransferase superfamily protein; FUNCTIONS IN: transferase activity, transferring glycosyl groups; INVOLVED IN: metabolic process; CONTAINS InterPro DOMAIN/s: UDP-glucuronosyl/UDP-glucosyltransferase (InterPro:IPR002213); BEST Arabidopsis thaliana protein match is: UDP-Glycosyltransferase superfamily protein (TAIR:AT5G49690.1); Has 1807 Blast hits to 1807 proteins…	T
'16.8.1'	'secondary metabolism.flavonoids.anthocyanins'	'c27995.graph_c0'	'(at2g22590 : 482.0) UDP-Glycosyltransferase superfamily protein; FUNCTIONS IN: transferase activity, transferring glycosyl groups; INVOLVED IN: metabolic process; LOCATED IN: cellular_component unknown; CONTAINS InterPro DOMAIN/s: UDP-glucuronosyl/UDP-glucosyltransferase (InterPro:IPR002213); BEST Arabidopsis thaliana protein match is: UDP-Glycosyltransferase superfamily protein (TAIR:AT5G65550.…	T
'16.8.1'	'secondary metabolism.flavonoids.anthocyanins'	'c31878.graph_c0'	'(ipr023213 : 102.42241) Chloramphenicol acetyltransferase-like domain & (at5g67150 : 99.8) HXXXD-type acyl-transferase family protein; FUNCTIONS IN: transferase activity, transferring acyl groups other than amino-acyl groups, transferase activity; INVOLVED IN: biological_process unknown; LOCATED IN: cellular_component unknown; EXPRESSED IN: 22 plant structures; EXPRESSED DURING: 13 growth stages…	T
'16.8.1'	'secondary metabolism.flavonoids.anthocyanins'	'c32547.graph_c0'	'(at5g05600 : 404.0) 2-oxoglutarate (2OG) and Fe(II)-dependent oxygenase superfamily protein; FUNCTIONS IN: oxidoreductase activity, iron ion binding; INVOLVED IN: response to salt stress, response to karrikin; EXPRESSED IN: 15 plant structures; EXPRESSED DURING: 9 growth stages; CONTAINS InterPro DOMAIN/s: Isopenicillin N synthase (InterPro:IPR002283), Oxoglutarate/iron-dependent oxygenase (Inte…	T
'16.8.1'	'secondary metabolism.flavonoids.anthocyanins'	'c41851.graph_c0'	'(at2g22590 : 397.0) UDP-Glycosyltransferase superfamily protein; FUNCTIONS IN: transferase activity, transferring glycosyl groups; INVOLVED IN: metabolic process; LOCATED IN: cellular_component unknown; CONTAINS InterPro DOMAIN/s: UDP-glucuronosyl/UDP-glucosyltransferase (InterPro:IPR002213); BEST Arabidopsis thaliana protein match is: UDP-Glycosyltransferase superfamily protein (TAIR:AT5G65550.…	T
'16.8.1'	'secondary metabolism.flavonoids.anthocyanins'	'c48926.graph_c0'	'(at2g22590 : 353.0) UDP-Glycosyltransferase superfamily protein; FUNCTIONS IN: transferase activity, transferring glycosyl groups; INVOLVED IN: metabolic process; LOCATED IN: cellular_component unknown; CONTAINS InterPro DOMAIN/s: UDP-glucuronosyl/UDP-glucosyltransferase (InterPro:IPR002213); BEST Arabidopsis thaliana protein match is: UDP-Glycosyltransferase superfamily protein (TAIR:AT5G65550.…	T
'16.8.1'	'secondary metabolism.flavonoids.anthocyanins'	'c49751.graph_c0'	'(at2g39980 : 637.0) HXXXD-type acyl-transferase family protein; FUNCTIONS IN: transferase activity, transferring acyl groups other than amino-acyl groups, transferase activity; INVOLVED IN: response to karrikin; LOCATED IN: cellular_component unknown; EXPRESSED IN: 17 plant structures; EXPRESSED DURING: 10 growth stages; CONTAINS InterPro DOMAIN/s: Transferase (InterPro:IPR003480); BEST Arabidop…	T
'16.8.1'	'secondary metabolism.flavonoids.anthocyanins'	'c51487.graph_c0'	'(at5g54010 : 410.0) UDP-Glycosyltransferase superfamily protein; FUNCTIONS IN: transferase activity, transferring glycosyl groups; INVOLVED IN: metabolic process; LOCATED IN: endomembrane system; EXPRESSED IN: 6 plant structures; EXPRESSED DURING: L mature pollen stage, M germinated pollen stage, 4 anthesis, petal differentiation and expansion stage; CONTAINS InterPro DOMAIN/s: UDP-glucuronosyl/…	T
'16.8.1'	'secondary metabolism.flavonoids.anthocyanins'	'c54882.graph_c0'	'(at1g66380 : 183.0) Encodes a member of the MYB family of transcription factors. Involved in regulation of anthocyanin biosynthesis. Affects the expression of enzymes involved in later steps of anthocyanin biosynthesis; myb domain protein 114 (MYB114); CONTAINS InterPro DOMAIN/s: SANT, DNA-binding (InterPro:IPR001005), Homeodomain-like (InterPro:IPR009057), Myb, DNA-binding (InterPro:IPR014778),…	T
'16.8.1.1'	'secondary metabolism.flavonoids.anthocyanins.leucocyanidin dioxygenase'	''	''
'16.8.1.2'	'secondary metabolism.flavonoids.anthocyanins.anthocyanidin reductase'	''	''
'16.8.1.10'	'secondary metabolism.flavonoids.anthocyanins.anthocyanidin 3-O-methyltransferase'	''	''
'16.8.1.12'	'secondary metabolism.flavonoids.anthocyanins.anthocyanidin 3-O-glucosyltransferase'	'c27075.graph_c0'	'(at5g65550 : 240.0) UDP-Glycosyltransferase superfamily protein; FUNCTIONS IN: transferase activity, transferring glycosyl groups; INVOLVED IN: metabolic process; CONTAINS InterPro DOMAIN/s: UDP-glucuronosyl/UDP-glucosyltransferase (InterPro:IPR002213); BEST Arabidopsis thaliana protein match is: UDP-Glycosyltransferase superfamily protein (TAIR:AT5G49690.1); Has 1807 Blast hits to 1807 proteins…	T
'16.8.1.12'	'secondary metabolism.flavonoids.anthocyanins.anthocyanidin 3-O-glucosyltransferase'	'c27995.graph_c0'	'(at2g22590 : 482.0) UDP-Glycosyltransferase superfamily protein; FUNCTIONS IN: transferase activity, transferring glycosyl groups; INVOLVED IN: metabolic process; LOCATED IN: cellular_component unknown; CONTAINS InterPro DOMAIN/s: UDP-glucuronosyl/UDP-glucosyltransferase (InterPro:IPR002213); BEST Arabidopsis thaliana protein match is: UDP-Glycosyltransferase superfamily protein (TAIR:AT5G65550.…	T
'16.8.1.12'	'secondary metabolism.flavonoids.anthocyanins.anthocyanidin 3-O-glucosyltransferase'	'c41851.graph_c0'	'(at2g22590 : 397.0) UDP-Glycosyltransferase superfamily protein; FUNCTIONS IN: transferase activity, transferring glycosyl groups; INVOLVED IN: metabolic process; LOCATED IN: cellular_component unknown; CONTAINS InterPro DOMAIN/s: UDP-glucuronosyl/UDP-glucosyltransferase (InterPro:IPR002213); BEST Arabidopsis thaliana protein match is: UDP-Glycosyltransferase superfamily protein (TAIR:AT5G65550.…	T
'16.8.1.12'	'secondary metabolism.flavonoids.anthocyanins.anthocyanidin 3-O-glucosyltransferase'	'c48926.graph_c0'	'(at2g22590 : 353.0) UDP-Glycosyltransferase superfamily protein; FUNCTIONS IN: transferase activity, transferring glycosyl groups; INVOLVED IN: metabolic process; LOCATED IN: cellular_component unknown; CONTAINS InterPro DOMAIN/s: UDP-glucuronosyl/UDP-glucosyltransferase (InterPro:IPR002213); BEST Arabidopsis thaliana protein match is: UDP-Glycosyltransferase superfamily protein (TAIR:AT5G65550.…	T
'16.8.1.21'	'secondary metabolism.flavonoids.anthocyanins.anthocyanin 5-aromatic acyltransferase'	'c32210.graph_c0'	'(at5g39090 : 256.0) HXXXD-type acyl-transferase family protein; FUNCTIONS IN: transferase activity, transferring acyl groups other than amino-acyl groups, transferase activity; INVOLVED IN: biological_process unknown; EXPRESSED IN: 12 plant structures; EXPRESSED DURING: 6 growth stages; CONTAINS InterPro DOMAIN/s: Transferase (InterPro:IPR003480); BEST Arabidopsis thaliana protein match is: HXXX…	T
'16.8.1.21'	'secondary metabolism.flavonoids.anthocyanins.anthocyanin 5-aromatic acyltransferase'	'c45245.graph_c0'	'(at3g29670 : 282.0) HXXXD-type acyl-transferase family protein; FUNCTIONS IN: transferase activity, transferring acyl groups other than amino-acyl groups, transferase activity; INVOLVED IN: biological_process unknown; LOCATED IN: cellular_component unknown; EXPRESSED IN: stem, inflorescence meristem, hypocotyl, flower; EXPRESSED DURING: petal differentiation and expansion stage; CONTAINS InterPr…	T
'16.8.1.21'	'secondary metabolism.flavonoids.anthocyanins.anthocyanin 5-aromatic acyltransferase'	'c46166.graph_c0'	'(at1g03940 : 296.0) HXXXD-type acyl-transferase family protein; FUNCTIONS IN: transferase activity, transferring acyl groups other than amino-acyl groups, transferase activity; INVOLVED IN: biological_process unknown; LOCATED IN: cellular_component unknown; CONTAINS InterPro DOMAIN/s: Transferase (InterPro:IPR003480); BEST Arabidopsis thaliana protein match is: HXXXD-type acyl-transferase family…	T
'16.8.1.21'	'secondary metabolism.flavonoids.anthocyanins.anthocyanin 5-aromatic acyltransferase'	'c47875.graph_c0'	'(at5g39090 : 289.0) HXXXD-type acyl-transferase family protein; FUNCTIONS IN: transferase activity, transferring acyl groups other than amino-acyl groups, transferase activity; INVOLVED IN: biological_process unknown; EXPRESSED IN: 12 plant structures; EXPRESSED DURING: 6 growth stages; CONTAINS InterPro DOMAIN/s: Transferase (InterPro:IPR003480); BEST Arabidopsis thaliana protein match is: HXXX…	T
'16.8.1.1001'	'secondary metabolism.flavonoids.anthocyanins'	'lycopine'	'secondary metabolism, anthocyanin'	M
'16.8.2'	'secondary metabolism.flavonoids.chalcones'	'c34646.graph_c0'	'(at5g05270 : 173.0) Chalcone-flavanone isomerase family protein; FUNCTIONS IN: intramolecular lyase activity, chalcone isomerase activity; INVOLVED IN: response to karrikin; LOCATED IN: cellular_component unknown; EXPRESSED IN: 20 plant structures; EXPRESSED DURING: 13 growth stages; CONTAINS InterPro DOMAIN/s: Chalcone isomerase, subgroup (InterPro:IPR003466), Chalcone isomerase, 3-layer sandwi…	T
'16.8.2'	'secondary metabolism.flavonoids.chalcones'	'c41574.graph_c0'	'(p49440|chsy_phavu : 179.0) Chalcone synthase 17 (EC 2.3.1.74) (Naringenin-chalcone synthase 17) - Phaseolus vulgaris (Kidney bean) (French bean) & (loc_os11g32650.1 : 154.0) no description available & (at5g13930 : 145.0) Encodes chalcone synthase (CHS), a key enzyme involved in the biosynthesis of flavonoids. Required for the accumulation of purple anthocyanins in leaves and stems. Also involve…	T
'16.8.2'	'secondary metabolism.flavonoids.chalcones'	'c44260.graph_c0'	'(p26690|6dcs_soybn : 444.0) NAD(P)H-dependent 6'-deoxychalcone synthase (EC 2.3.1.170) - Glycine max (Soybean) & (at1g59950 : 338.0) NAD(P)-linked oxidoreductase superfamily protein; FUNCTIONS IN: oxidoreductase activity; INVOLVED IN: oxidation reduction; CONTAINS InterPro DOMAIN/s: Aldo/keto reductase (InterPro:IPR001395), Aldo/keto reductase subgroup (InterPro:IPR020471), Aldo/keto reductase, …	T
'16.8.2'	'secondary metabolism.flavonoids.chalcones'	'c50295.graph_c0'	'(p26690|6dcs_soybn : 577.0) NAD(P)H-dependent 6'-deoxychalcone synthase (EC 2.3.1.170) - Glycine max (Soybean) & (at1g59950 : 337.0) NAD(P)-linked oxidoreductase superfamily protein; FUNCTIONS IN: oxidoreductase activity; INVOLVED IN: oxidation reduction; CONTAINS InterPro DOMAIN/s: Aldo/keto reductase (InterPro:IPR001395), Aldo/keto reductase subgroup (InterPro:IPR020471), Aldo/keto reductase, …	T
'16.8.2.1'	'secondary metabolism.flavonoids.chalcones.naringenin-chalcone synthase'	'c39957.graph_c0'	'(p51075|chsy_betve : 653.0) Chalcone synthase (EC 2.3.1.74) (Naringenin-chalcone synthase) - Betula verrucosa (White birch) (Betula pendula) & (at5g13930 : 633.0) Encodes chalcone synthase (CHS), a key enzyme involved in the biosynthesis of flavonoids. Required for the accumulation of purple anthocyanins in leaves and stems. Also involved in the regulation of auxin transport and the modulation o…	T
'16.8.2.1'	'secondary metabolism.flavonoids.chalcones.naringenin-chalcone synthase'	'c41574.graph_c0'	'(p49440|chsy_phavu : 179.0) Chalcone synthase 17 (EC 2.3.1.74) (Naringenin-chalcone synthase 17) - Phaseolus vulgaris (Kidney bean) (French bean) & (loc_os11g32650.1 : 154.0) no description available & (at5g13930 : 145.0) Encodes chalcone synthase (CHS), a key enzyme involved in the biosynthesis of flavonoids. Required for the accumulation of purple anthocyanins in leaves and stems. Also involve…	T
'16.8.2.1'	'secondary metabolism.flavonoids.chalcones.naringenin-chalcone synthase'	'c49069.graph_c0'	'(p49440|chsy_phavu : 759.0) Chalcone synthase 17 (EC 2.3.1.74) (Naringenin-chalcone synthase 17) - Phaseolus vulgaris (Kidney bean) (French bean) & (at5g13930 : 664.0) Encodes chalcone synthase (CHS), a key enzyme involved in the biosynthesis of flavonoids. Required for the accumulation of purple anthocyanins in leaves and stems. Also involved in the regulation of auxin transport and the modulat…	T
'16.8.2.2'	'secondary metabolism.flavonoids.chalcones.chalcone isomerase'	''	''
'16.8.3'	'secondary metabolism.flavonoids.dihydroflavonols'	'c25910.graph_c0'	'(at1g07260 : 427.0) UDP-glucosyl transferase 71C3 (UGT71C3); FUNCTIONS IN: quercetin 3-O-glucosyltransferase activity, UDP-glycosyltransferase activity, transferase activity, transferring glycosyl groups; INVOLVED IN: metabolic process; LOCATED IN: cellular_component unknown; EXPRESSED IN: 7 plant structures; EXPRESSED DURING: F mature embryo stage, petal differentiation and expansion stage, E e…	T
'16.8.3'	'secondary metabolism.flavonoids.dihydroflavonols'	'c34838.graph_c0'	'(at4g01070 : 433.0) the glycosyltransferase (UGT72B1) is involved in metabolizing xenobiotica (chloroaniline and chlorophenole). Comparison between wild type and knock-out mutant demonstrates the central role of this gene for metabolizing chloroaniline but significantly less for chlorophenole. The glucosyltransferase preferred UDP-xylose over UDP-glucose indicating its (additional) functioning a…	T
'16.8.3'	'secondary metabolism.flavonoids.dihydroflavonols'	'c41708.graph_c0'	'(at4g16330 : 416.0) 2-oxoglutarate (2OG) and Fe(II)-dependent oxygenase superfamily protein; FUNCTIONS IN: oxidoreductase activity, acting on paired donors, with incorporation or reduction of molecular oxygen, 2-oxoglutarate as one donor, and incorporation of one atom each of oxygen into both donors, oxidoreductase activity; INVOLVED IN: flavonoid biosynthetic process; EXPRESSED IN: 22 plant str…	T
'16.8.3'	'secondary metabolism.flavonoids.dihydroflavonols'	'c49777.graph_c0'	'(loc_os01g53370.1 : 110.0) no description available & (at3g16520 : 107.0) UDP-glucosyl transferase 88A1 (UGT88A1); FUNCTIONS IN: in 6 functions; INVOLVED IN: metabolic process; LOCATED IN: cellular_component unknown; EXPRESSED IN: 22 plant structures; EXPRESSED DURING: 13 growth stages; CONTAINS InterPro DOMAIN/s: UDP-glucuronosyl/UDP-glucosyltransferase (InterPro:IPR002213); BEST Arabidopsis th…	T
'16.8.3'	'secondary metabolism.flavonoids.dihydroflavonols'	'c51487.graph_c0'	'(at5g54010 : 410.0) UDP-Glycosyltransferase superfamily protein; FUNCTIONS IN: transferase activity, transferring glycosyl groups; INVOLVED IN: metabolic process; LOCATED IN: endomembrane system; EXPRESSED IN: 6 plant structures; EXPRESSED DURING: L mature pollen stage, M germinated pollen stage, 4 anthesis, petal differentiation and expansion stage; CONTAINS InterPro DOMAIN/s: UDP-glucuronosyl/…	T
'16.8.3'	'secondary metabolism.flavonoids.dihydroflavonols'	'c51717.graph_c0'	'(at2g18570 : 343.0) UDP-Glycosyltransferase superfamily protein; FUNCTIONS IN: transferase activity, transferring glycosyl groups; INVOLVED IN: metabolic process; LOCATED IN: cellular_component unknown; CONTAINS InterPro DOMAIN/s: UDP-glucuronosyl/UDP-glucosyltransferase (InterPro:IPR002213); BEST Arabidopsis thaliana protein match is: UDP-Glycosyltransferase superfamily protein (TAIR:AT2G18560.…	T
'16.8.3'	'secondary metabolism.flavonoids.dihydroflavonols'	'c53008.graph_c0'	'(at2g18570 : 395.0) UDP-Glycosyltransferase superfamily protein; FUNCTIONS IN: transferase activity, transferring glycosyl groups; INVOLVED IN: metabolic process; LOCATED IN: cellular_component unknown; CONTAINS InterPro DOMAIN/s: UDP-glucuronosyl/UDP-glucosyltransferase (InterPro:IPR002213); BEST Arabidopsis thaliana protein match is: UDP-Glycosyltransferase superfamily protein (TAIR:AT2G18560.…	T
'16.8.3.1'	'secondary metabolism.flavonoids.dihydroflavonols.dihydroflavonol 4-reductase'	''	''
'16.8.3.2'	'secondary metabolism.flavonoids.dihydroflavonols.flavanone 3-hydroxylase'	''	''
'16.8.3.3'	'secondary metabolism.flavonoids.dihydroflavonols.flavonoid 3''-monooxygenase'	'c14893.graph_c0'	'(loc_os09g26960.1 : 88.2) no description available & (p48418|c75a1_pethy : 70.5) Flavonoid 3',5'-hydroxylase 1 (EC 1.14.13.88) (F3'5'H) (Cytochrome P450 75A1) (CYPLXXVA1) - Petunia hybrida (Petunia) & (at4g36220 : 63.9) encodes ferulate 5-hydroxylase (F5H). Involved in lignin biosynthesis.; ferulic acid 5-hydroxylase 1 (FAH1); FUNCTIONS IN: ferulate 5-hydroxylase activity, monooxygenase activity…	T
'16.8.3.3'	'secondary metabolism.flavonoids.dihydroflavonols.flavonoid 3''-monooxygenase'	'c24343.graph_c0'	'(loc_os09g26960.1 : 725.0) no description available & (q9sbq9|f3ph_pethy : 414.0) Flavonoid 3'-monooxygenase (EC 1.14.13.21) (Flavonoid 3'-hydroxylase) (Cytochrome P450 75B2) - Petunia hybrida (Petunia) & (at5g07990 : 404.0) Required for flavonoid 3' hydroxylase activity.; TRANSPARENT TESTA 7 (TT7); CONTAINS InterPro DOMAIN/s: Cytochrome P450 (InterPro:IPR001128), Cytochrome P450, E-class, group…	T
'16.8.3.3'	'secondary metabolism.flavonoids.dihydroflavonols.flavonoid 3''-monooxygenase'	'c39853.graph_c0'	'(at5g57220 : 63.5) member of CYP81F, involved in glucosinolate metabolism. Mutants had impaired resistance to fungi.; "cytochrome P450, family 81, subfamily F, polypeptide 2" (CYP81F2); FUNCTIONS IN: electron carrier activity, monooxygenase activity, iron ion binding, oxygen binding, heme binding; INVOLVED IN: in 7 processes; LOCATED IN: endomembrane system; EXPRESSED IN: 8 plant structures; EXP…	T
'16.8.3.3'	'secondary metabolism.flavonoids.dihydroflavonols.flavonoid 3''-monooxygenase'	'c46856.graph_c0'	'(loc_os09g26960.1 : 405.0) no description available & (at4g36220 : 378.0) encodes ferulate 5-hydroxylase (F5H). Involved in lignin biosynthesis.; ferulic acid 5-hydroxylase 1 (FAH1); FUNCTIONS IN: ferulate 5-hydroxylase activity, monooxygenase activity; INVOLVED IN: lignin biosynthetic process, response to UV-B, phenylpropanoid biosynthetic process; LOCATED IN: endoplasmic reticulum; EXPRESSED I…	T
'16.8.3.3'	'secondary metabolism.flavonoids.dihydroflavonols.flavonoid 3''-monooxygenase'	'c50096.graph_c0'	'(q9sbq9|f3ph_pethy : 645.0) Flavonoid 3'-monooxygenase (EC 1.14.13.21) (Flavonoid 3'-hydroxylase) (Cytochrome P450 75B2) - Petunia hybrida (Petunia) & (at5g07990 : 633.0) Required for flavonoid 3' hydroxylase activity.; TRANSPARENT TESTA 7 (TT7); CONTAINS InterPro DOMAIN/s: Cytochrome P450 (InterPro:IPR001128), Cytochrome P450, E-class, group I (InterPro:IPR002401), Cytochrome P450, conserved si…	T
'16.8.3.4'	'secondary metabolism.flavonoids.dihydroflavonols.flavonoid 3',5'-hydroxylase'	''	''
'16.8.4'	'secondary metabolism.flavonoids.flavonols'	'c42680.graph_c0'	'(at2g36780 : 161.0) UDP-Glycosyltransferase superfamily protein; FUNCTIONS IN: UDP-glycosyltransferase activity, transferase activity, transferring glycosyl groups; INVOLVED IN: metabolic process; LOCATED IN: cellular_component unknown; CONTAINS InterPro DOMAIN/s: UDP-glucuronosyl/UDP-glucosyltransferase (InterPro:IPR002213); BEST Arabidopsis thaliana protein match is: UDP-Glycosyltransferase su…	T
'16.8.4'	'secondary metabolism.flavonoids.flavonols'	'c51254.graph_c0'	'(at2g15490 : 370.0) UDP-glycosyltransferase 73B4 (UGT73B4); FUNCTIONS IN: quercetin 3-O-glucosyltransferase activity, UDP-glycosyltransferase activity, quercetin 7-O-glucosyltransferase activity, UDP-glucosyltransferase activity, transferase activity, transferring glycosyl groups; INVOLVED IN: response to other organism; LOCATED IN: endomembrane system; EXPRESSED IN: root; CONTAINS InterPro DOMA…	T
'16.8.4.1'	'secondary metabolism.flavonoids.flavonols.flavonol synthase (FLS)'	'c52303.graph_c0'	'(q07512|fls_pethy : 451.0) Flavonol synthase/flavanone 3-hydroxylase (EC 1.14.11.23) (EC 1.14.11.9) (FLS) - Petunia hybrida (Petunia) & (at5g08640 : 395.0) Encodes a flavonol synthase that catalyzes formation of flavonols from dihydroflavonols.; flavonol synthase 1 (FLS1); CONTAINS InterPro DOMAIN/s: Oxoglutarate/iron-dependent oxygenase (InterPro:IPR005123); BEST Arabidopsis thaliana protein ma…	T
'16.8.4.2'	'secondary metabolism.flavonoids.flavonols.flavonol 3-O-glycosyltransferase'	'c42680.graph_c0'	'(at2g36780 : 161.0) UDP-Glycosyltransferase superfamily protein; FUNCTIONS IN: UDP-glycosyltransferase activity, transferase activity, transferring glycosyl groups; INVOLVED IN: metabolic process; LOCATED IN: cellular_component unknown; CONTAINS InterPro DOMAIN/s: UDP-glucuronosyl/UDP-glucosyltransferase (InterPro:IPR002213); BEST Arabidopsis thaliana protein match is: UDP-Glycosyltransferase su…	T
'16.8.4.2'	'secondary metabolism.flavonoids.flavonols.flavonol 3-O-glycosyltransferase'	'c51254.graph_c0'	'(at2g15490 : 370.0) UDP-glycosyltransferase 73B4 (UGT73B4); FUNCTIONS IN: quercetin 3-O-glucosyltransferase activity, UDP-glycosyltransferase activity, quercetin 7-O-glucosyltransferase activity, UDP-glucosyltransferase activity, transferase activity, transferring glycosyl groups; INVOLVED IN: response to other organism; LOCATED IN: endomembrane system; EXPRESSED IN: root; CONTAINS InterPro DOMA…	T
'16.8.4.3'	'secondary metabolism.flavonoids.flavonols.flavonol-3-O-rhamnosyltransferase'	''	''
'16.8.5'	'secondary metabolism.flavonoids.isoflavones'	''	''
'16.8.5.1'	'secondary metabolism.flavonoids.isoflavones.isoflavone reductase'	'c44853.graph_c0'	'(p52575|ifr_medsa : 535.0) Isoflavone reductase (EC 1.3.1.45) (IFR) (2'-hydroxyisoflavone reductase) (NADPH:isoflavone oxidoreductase) - Medicago sativa (Alfalfa) & (at4g39230 : 330.0) encodes a protein whose sequence is similar to phenylcoumaran benzylic ether reductase (PCBER), which catalyzes NADPH-dependent reduction of 8-5' linked lignans such as dehydrodiconiferyl alcohol to give isodihydr…	T
'16.8.5.2'	'secondary metabolism.flavonoids.isoflavones.chalcone reductase'	''	''
'16.8.5.3'	'secondary metabolism.flavonoids.isoflavones.isoflavone synthase'	''	''
'16.8.5.4'	'secondary metabolism.flavonoids.isoflavones.hydroxyisoflavone dehydrogenase'	''	''
'16.8.6'	'secondary metabolism.flavonoids.flavonones'	''	''
'16.8.6.1'	'secondary metabolism.flavonoids.flavonones.flavone synthase (FNS)'	''	''
'16.8.6.2'	'secondary metabolism.flavonoids.flavonones.flavone 7-O-glycosyltransferase'	''	''
'16.8.6.3'	'secondary metabolism.flavonoids.flavonones.flavone apiosyltransferase'	''	''
'16.8.7'	'secondary metabolism.flavonoids.flavan 3-ol'	''	''
'16.8.7.1'	'secondary metabolism.flavonoids.flavan 3-ol.leucoanthocyanidin 4-reductase (LAR)'	''	''
'16.8.8'	'secondary metabolism.flavonoids.flavonoid glycosylations'	''	''
'16.8.8.1'	'secondary metabolism.flavonoids.flavonoid glycosylations.anthocyanidin-3-O-glycoside-6'-rhamnosyltransferase'	''	''
'16.8.8.2'	'secondary metabolism.flavonoids.flavonoid glycosylations.flavonol-3-O-glycoside-rhamnosyltransferase'	''	''
'16.10'	'secondary metabolism.simple phenols'	'c26117.graph_c0'	'(at2g38080 : 849.0) Encodes a protein with similarity to putative laccase, a member of laccase family (17 members in Arabidopsis). Might be involved in cell wall biosynthesis. Mutants have a mild irregular xylem phenotype.; IRREGULAR XYLEM 12 (IRX12); FUNCTIONS IN: laccase activity; INVOLVED IN: secondary cell wall biogenesis; LOCATED IN: endomembrane system, apoplast; EXPRESSED IN: 24 plant str…	T
'16.10'	'secondary metabolism.simple phenols'	'c31965.graph_c0'	'(at5g60020 : 145.0) putative laccase, a member of laccase family of genes (17 members in Arabidopsis).; laccase 17 (LAC17); FUNCTIONS IN: laccase activity; INVOLVED IN: oxidation reduction, lignin catabolic process; LOCATED IN: endomembrane system, apoplast; EXPRESSED IN: 14 plant structures; EXPRESSED DURING: LP.04 four leaves visible, 4 anthesis, C globular stage, petal differentiation and exp…	T
'16.10'	'secondary metabolism.simple phenols'	'c46031.graph_c1'	'(at5g60020 : 887.0) putative laccase, a member of laccase family of genes (17 members in Arabidopsis).; laccase 17 (LAC17); FUNCTIONS IN: laccase activity; INVOLVED IN: oxidation reduction, lignin catabolic process; LOCATED IN: endomembrane system, apoplast; EXPRESSED IN: 14 plant structures; EXPRESSED DURING: LP.04 four leaves visible, 4 anthesis, C globular stage, petal differentiation and exp…	T
'16.20'	'secondary metabolism.amino acid derivatives'	''	''
'16.20.1001'	'secondary metabolism.amino acid derivatives'	'dopa'	'secondary metabolism, amino acid derivatives'	M
'16.20.1002'	'secondary metabolism.amino acid derivatives'	'dopamine'	'secondary metabolism, amino acid derivatives'	M
'16.20.1003'	'secondary metabolism.amino acid derivatives'	'noradrenaline'	'secondary metabolism, amino acid derivatives'	M
'16.20.1004'	'secondary metabolism.amino acid derivatives'	'tryptamine'	'secondary metabolism, shikimic acid pathway'	M
'16.20.1005'	'secondary metabolism.amino acid derivatives'	'tyramine'	'secondary metabolism, shikimic acid pathway'	M
'16.20.1006'	'secondary metabolism.amino acid derivatives'	'3,4-dihydroxybenzylamine'	'Dopamine derivative'	M
'16.99'	'secondary metabolism.unspecified'	'c15393.graph_c0'	'(at5g07870 : 120.0) HXXXD-type acyl-transferase family protein; FUNCTIONS IN: transferase activity, transferring acyl groups other than amino-acyl groups, transferase activity; INVOLVED IN: biological_process unknown; LOCATED IN: cellular_component unknown; EXPRESSED IN: 20 plant structures; EXPRESSED DURING: 12 growth stages; CONTAINS InterPro DOMAIN/s: Transferase (InterPro:IPR003480); BEST Ar…	T
'16.99'	'secondary metabolism.unspecified'	'c31878.graph_c0'	'(ipr023213 : 102.42241) Chloramphenicol acetyltransferase-like domain & (at5g67150 : 99.8) HXXXD-type acyl-transferase family protein; FUNCTIONS IN: transferase activity, transferring acyl groups other than amino-acyl groups, transferase activity; INVOLVED IN: biological_process unknown; LOCATED IN: cellular_component unknown; EXPRESSED IN: 22 plant structures; EXPRESSED DURING: 13 growth stages…	T
'16.99'	'secondary metabolism.unspecified'	'c42188.graph_c0'	'(at5g42830 : 514.0) HXXXD-type acyl-transferase family protein; FUNCTIONS IN: transferase activity, transferring acyl groups other than amino-acyl groups, transferase activity; INVOLVED IN: biological_process unknown; LOCATED IN: cellular_component unknown; EXPRESSED IN: 17 plant structures; EXPRESSED DURING: 12 growth stages; CONTAINS InterPro DOMAIN/s: Transferase (InterPro:IPR003480); BEST Ar…	T
'16.99'	'secondary metabolism.unspecified'	'c47545.graph_c1'	'(at5g42830 : 125.0) HXXXD-type acyl-transferase family protein; FUNCTIONS IN: transferase activity, transferring acyl groups other than amino-acyl groups, transferase activity; INVOLVED IN: biological_process unknown; LOCATED IN: cellular_component unknown; EXPRESSED IN: 17 plant structures; EXPRESSED DURING: 12 growth stages; CONTAINS InterPro DOMAIN/s: Transferase (InterPro:IPR003480); BEST Ar…	T
'16.99'	'secondary metabolism.unspecified'	'c52344.graph_c0'	'(at5g52810 : 380.0) NAD(P)-binding Rossmann-fold superfamily protein; FUNCTIONS IN: structural constituent of eye lens, binding, catalytic activity; INVOLVED IN: arginine catabolic process to glutamate, nopaline catabolic process, metabolic process, octopine catabolic process; LOCATED IN: chloroplast; EXPRESSED IN: 22 plant structures; EXPRESSED DURING: 13 growth stages; CONTAINS InterPro DOMAIN…	T
'16.99.1001'	'secondary metabolism.unspecified'	'digitoxin'	'secondary metabolism'	M
'16.99.1003'	'secondary metabolism.unspecified'	'acetylsalicylate'	'secondary metabolism'	M
'16.99.1004'	'secondary metabolism.unspecified'	'4-(methylamino)benzoate'	'secondary metabolism'	M
'16.99.1005'	'secondary metabolism.unspecified'	'4-aminobenzoate'	'secondary metabolism'	M
'16.99.1006'	'secondary metabolism.unspecified'	'3-phenylpropionate'	'secondary metabolism'	M
'16.99.1007'	'secondary metabolism.unspecified'	'2-aminobenzoate'	'secondary metabolism'	M
'16.99.1008'	'secondary metabolism.unspecified'	'1-o-benzyl-beta-glucoside'	'secondary metabolism'	M
'16.99.1009'	'secondary metabolism.unspecified'	'salicin'	'secondary metabolism'	M
'16.99.1010'	'secondary metabolism.unspecified'	'3-(2,4-dihydoxyphenyl)propionate'	'secondary metabolism'	M
'16.99.1011'	'secondary metabolism.unspecified'	'1-caffeoylquinate'	'secondary metabolism'	M
'16.99.1012'	'secondary metabolism.unspecified'	'buthylhydroxytoluene'	'secondary metabolism'	M
'16.99.1013'	'secondary metabolism.unspecified'	'mandelate'	'secondary metabolism'	M
'16.99.1014'	'secondary metabolism.unspecified'	'helicin'	'secondary metabolism, glucoside'	M
'16.99.1014'	'secondary metabolism.unspecified'	'quinate'	'secondary metabolism'	M
'16.99.1016'	'secondary metabolism.unspecified'	'acrylamide'	'Styrene degradation (to confirm in plants)'	M
'16.99.1017'	'secondary metabolism.unspecified'	'clotrimazole'	'secondary metabolism (?); Inhibitor of P450'	M
'16.99.1018'	'secondary metabolism.unspecified'	'propyl gallate'	'secondary metabolism, antioxydant'	M
'17'	'hormone metabolism'	'c43787.graph_c0'	'(loc_os01g70840.1 : 117.0) no description available & (q40708|pir7a_orysa : 114.0) Probable esterase PIR7A (EC 3.1.-.-) - Oryza sativa (Rice) & (at3g50440 : 112.0) Encodes a protein shown to have methyl jasmonate esterase activity in vitro. This protein does not act on methyl IAA, MeSA, MeGA4, or MEGA9 in vitro.; methyl esterase 10 (MES10); CONTAINS InterPro DOMAIN/s: Alpha/beta hydrolase fold-1…	T
'17.1'	'hormone metabolism.abscisic acid'	''	''
'17.1.1'	'hormone metabolism.abscisic acid.synthesis-degradation'	''	''
'17.1.1.1'	'hormone metabolism.abscisic acid.synthesis-degradation.synthesis'	''	''
'17.1.1.1.1'	'hormone metabolism.abscisic acid.synthesis-degradation.synthesis.zeaxanthin epoxidase'	''	''
'17.1.1.1.10'	'hormone metabolism.abscisic acid.synthesis-degradation.synthesis.9-cis-epoxycarotenoid dioxygenase'	'c19180.graph_c0'	'(at4g19170 : 790.0) chloroplast-targeted member of a family of enzymes similar to nine-cis-epoxycarotenoid dioxygenase; nine-cis-epoxycarotenoid dioxygenase 4 (NCED4); LOCATED IN: chloroplast, plastoglobule; EXPRESSED IN: 16 plant structures; EXPRESSED DURING: 9 growth stages; CONTAINS InterPro DOMAIN/s: Carotenoid oxygenase (InterPro:IPR004294); BEST Arabidopsis thaliana protein match is: nine-…	T
'17.1.1.1.11'	'hormone metabolism.abscisic acid.synthesis-degradation.synthesis.short chain alcohol dehydrogenmase (ABA2)'	'c39582.graph_c0'	'(at1g52340 : 289.0) Encodes a cytosolic short-chain dehydrogenase/reductase involved in the conversion of xanthoxin to ABA-aldehyde during ABA biosynthesis. Mutants are insensitive to sucrose and glucose.; ABA DEFICIENT 2 (ABA2); CONTAINS InterPro DOMAIN/s: NAD(P)-binding domain (InterPro:IPR016040), Glucose/ribitol dehydrogenase (InterPro:IPR002347), Short-chain dehydrogenase/reductase SDR (Int…	T
'17.1.1.1.12'	'hormone metabolism.abscisic acid.synthesis-degradation.synthesis.abscisic aldehyde oxidase'	''	''
'17.1.1.2'	'hormone metabolism.abscisic acid.synthesis-degradation.degradation'	''	''
'17.1.1.2.1'	'hormone metabolism.abscisic acid.synthesis-degradation.degradation.8-hydroxylase'	'c43436.graph_c0'	'(at4g19230 : 342.0) Encodes a protein with ABA 8'-hydroxylase activity, involved in ABA catabolism. Member of the CYP707A gene family. CYP707A1 appears to play an important role in determining the ABA levels in dry seeds. Gene involved in postgermination growth. Overexpression of CYP707A1 leads to a decrease in ABA levels and a reduction in after-ripening period to break dormancy.; "cytochrome P…	T
'17.1.1.2.1'	'hormone metabolism.abscisic acid.synthesis-degradation.degradation.8-hydroxylase'	'c43628.graph_c0'	'(loc_os02g47470.1 : 73.2) no description available & (at4g19230 : 70.5) Encodes a protein with ABA 8'-hydroxylase activity, involved in ABA catabolism. Member of the CYP707A gene family. CYP707A1 appears to play an important role in determining the ABA levels in dry seeds. Gene involved in postgermination growth. Overexpression of CYP707A1 leads to a decrease in ABA levels and a reduction in aft…	T
'17.1.1.2.1'	'hormone metabolism.abscisic acid.synthesis-degradation.degradation.8-hydroxylase'	'c44503.graph_c0'	'(at4g19230 : 250.0) Encodes a protein with ABA 8'-hydroxylase activity, involved in ABA catabolism. Member of the CYP707A gene family. CYP707A1 appears to play an important role in determining the ABA levels in dry seeds. Gene involved in postgermination growth. Overexpression of CYP707A1 leads to a decrease in ABA levels and a reduction in after-ripening period to break dormancy.; "cytochrome P…	T
'17.1.1.2.1'	'hormone metabolism.abscisic acid.synthesis-degradation.degradation.8-hydroxylase'	'c52977.graph_c0'	'(at4g19230 : 58.2) Encodes a protein with ABA 8'-hydroxylase activity, involved in ABA catabolism. Member of the CYP707A gene family. CYP707A1 appears to play an important role in determining the ABA levels in dry seeds. Gene involved in postgermination growth. Overexpression of CYP707A1 leads to a decrease in ABA levels and a reduction in after-ripening period to break dormancy.; "cytochrome P4…	T
'17.1.1.2.1'	'hormone metabolism.abscisic acid.synthesis-degradation.degradation.8-hydroxylase'	'c53228.graph_c0'	'(at4g19230 : 164.0) Encodes a protein with ABA 8'-hydroxylase activity, involved in ABA catabolism. Member of the CYP707A gene family. CYP707A1 appears to play an important role in determining the ABA levels in dry seeds. Gene involved in postgermination growth. Overexpression of CYP707A1 leads to a decrease in ABA levels and a reduction in after-ripening period to break dormancy.; "cytochrome P…	T
'17.1.1.1001'	'hormone metabolism.abscisic acid.synthesis-degradation'	'mevalonolactone'	'hormone metabolism.abscisic acid precursor'	M
'17.1.1.1002'	'hormone metabolism.abscisic acid.synthesis-degradation'	'aba'	'hormone metabolism.abscisic acid'	M
'17.1.2'	'hormone metabolism.abscisic acid.signal transduction'	'c37184.graph_c0'	'(loc_os05g49730.1 : 250.0) no description available & (at2g29380 : 200.0) highly ABA-induced PP2C gene 3 (HAI3); FUNCTIONS IN: protein serine/threonine phosphatase activity, catalytic activity; INVOLVED IN: protein amino acid dephosphorylation; LOCATED IN: protein serine/threonine phosphatase complex; CONTAINS InterPro DOMAIN/s: Protein phosphatase 2C, manganese/magnesium aspartate binding site …	T
'17.1.3'	'hormone metabolism.abscisic acid.induced-regulated-responsive-activated'	'c26472.graph_c0'	'(at2g40170 : 126.0) Encodes a group 1 LEA gene that is activated by direct binding of ABI5 to its promoter and is involved in response to ABA. Is required for normal seed development. Involved in regulating the timing of dessication tolerance and rate of water loss during seed maturation.; LATE EMBRYOGENESIS ABUNDANT 6 (GEA6); CONTAINS InterPro DOMAIN/s: Late embryogenesis abundant protein, grou…	T
'17.1.3'	'hormone metabolism.abscisic acid.induced-regulated-responsive-activated'	'c37184.graph_c0'	'(loc_os05g49730.1 : 250.0) no description available & (at2g29380 : 200.0) highly ABA-induced PP2C gene 3 (HAI3); FUNCTIONS IN: protein serine/threonine phosphatase activity, catalytic activity; INVOLVED IN: protein amino acid dephosphorylation; LOCATED IN: protein serine/threonine phosphatase complex; CONTAINS InterPro DOMAIN/s: Protein phosphatase 2C, manganese/magnesium aspartate binding site …	T
'17.1.3'	'hormone metabolism.abscisic acid.induced-regulated-responsive-activated'	'c41538.graph_c0'	'(at5g13200 : 213.0) GRAM domain family protein; CONTAINS InterPro DOMAIN/s: GRAM (InterPro:IPR004182); BEST Arabidopsis thaliana protein match is: GRAM domain family protein (TAIR:AT2G22475.1); Has 1807 Blast hits to 1807 proteins in 277 species: Archae - 0; Bacteria - 0; Metazoa - 736; Fungi - 347; Plants - 385; Viruses - 0; Other Eukaryotes - 339 (source: NCBI BLink). & (loc_os12g29400.1 : 195…	T
'17.1.3'	'hormone metabolism.abscisic acid.induced-regulated-responsive-activated'	'c43385.graph_c1'	'(loc_os04g44500.1 : 83.2) no description available & (at5g23370 : 76.3) GRAM domain-containing protein / ABA-responsive protein-related; CONTAINS InterPro DOMAIN/s: GRAM (InterPro:IPR004182); BEST Arabidopsis thaliana protein match is: GRAM domain-containing protein / ABA-responsive protein-related (TAIR:AT5G23350.1); Has 1807 Blast hits to 1807 proteins in 277 species: Archae - 0; Bacteria - 0;…	T
'17.1.3'	'hormone metabolism.abscisic acid.induced-regulated-responsive-activated'	'c44599.graph_c0'	'(at5g08350 : 214.0) GRAM domain-containing protein / ABA-responsive protein-related; CONTAINS InterPro DOMAIN/s: GRAM (InterPro:IPR004182); BEST Arabidopsis thaliana protein match is: GRAM domain-containing protein / ABA-responsive protein-related (TAIR:AT5G23370.1); Has 358 Blast hits to 358 proteins in 24 species: Archae - 0; Bacteria - 0; Metazoa - 0; Fungi - 0; Plants - 358; Viruses - 0; Oth…	T
'17.2'	'hormone metabolism.auxin'	''	''
'17.2.1'	'hormone metabolism.auxin.synthesis-degradation'	''	''
'17.2.1.1001'	'hormone metabolism.auxin.synthesis-degradation'	'beta-indole-3-acetonitrile'	'hormone metabolism.auxin'	M
'17.2.1.1002'	'hormone metabolism.auxin'	'indole-3-acetaldehyde'	'hormone metabolism.auxin'	M
'17.2.1.1003'	'hormone metabolism.auxin'	'indole-3-acetate'	'hormone metabolism.auxin'	M
'17.2.1.1004'	'hormone metabolism.auxin'	'indole-3-acetyl-aspartate'	'hormone metabolism.auxin'	M
'17.2.1.1005'	'hormone metabolism.auxin'	'indole-3-butyrate'	'hormone metabolism.auxin'	M
'17.2.1.1006'	'hormone metabolism.auxin'	'indoxyl-beta-d-glucoside'	'hormone metabolism.auxin'	M
'17.2.1.1007'	'hormone metabolism.auxin'	'n-(3-indolylacetyl)-alanine'	''	M
'17.2.2'	'hormone metabolism.auxin.signal transduction'	''	''
'17.2.3'	'hormone metabolism.auxin.induced-regulated-responsive-activated'	'c14068.graph_c0'	'(at2g24400 : 114.0) SAUR-like auxin-responsive protein family ; CONTAINS InterPro DOMAIN/s: Auxin responsive SAUR protein (InterPro:IPR003676); BEST Arabidopsis thaliana protein match is: SAUR-like auxin-responsive protein family (TAIR:AT4G31320.1); Has 1369 Blast hits to 1358 proteins in 26 species: Archae - 0; Bacteria - 0; Metazoa - 0; Fungi - 0; Plants - 1368; Viruses - 0; Other Eukaryotes -…	T
'17.2.3'	'hormone metabolism.auxin.induced-regulated-responsive-activated'	'c19487.graph_c0'	'(gnl|cdd|82074 : 54.8) no description available & (at1g56150 : 54.7) SAUR-like auxin-responsive protein family ; CONTAINS InterPro DOMAIN/s: Auxin responsive SAUR protein (InterPro:IPR003676); BEST Arabidopsis thaliana protein match is: SAUR-like auxin-responsive protein family (TAIR:AT3G12830.1); Has 1156 Blast hits to 1154 proteins in 26 species: Archae - 0; Bacteria - 0; Metazoa - 0; Fungi - …	T
'17.2.3'	'hormone metabolism.auxin.induced-regulated-responsive-activated'	'c20493.graph_c0'	'(at1g75580 : 50.4) SAUR-like auxin-responsive protein family ; CONTAINS InterPro DOMAIN/s: Auxin responsive SAUR protein (InterPro:IPR003676); BEST Arabidopsis thaliana protein match is: SAUR-like auxin-responsive protein family (TAIR:AT1G19830.1); Has 1403 Blast hits to 1386 proteins in 27 species: Archae - 0; Bacteria - 0; Metazoa - 0; Fungi - 0; Plants - 1402; Viruses - 0; Other Eukaryotes - …	T
'17.2.3'	'hormone metabolism.auxin.induced-regulated-responsive-activated'	'c22104.graph_c0'	'(at3g12830 : 140.0) SAUR-like auxin-responsive protein family ; CONTAINS InterPro DOMAIN/s: Auxin responsive SAUR protein (InterPro:IPR003676); BEST Arabidopsis thaliana protein match is: SAUR-like auxin-responsive protein family (TAIR:AT1G56150.1); Has 1206 Blast hits to 1201 proteins in 26 species: Archae - 0; Bacteria - 0; Metazoa - 0; Fungi - 0; Plants - 1205; Viruses - 0; Other Eukaryotes -…	T
'17.2.3'	'hormone metabolism.auxin.induced-regulated-responsive-activated'	'c32316.graph_c0'	'(loc_os03g09900.1 : 214.0) no description available & (at4g17280 : 213.0) Auxin-responsive family protein; CONTAINS InterPro DOMAIN/s: Cytochrome b561, eukaryote (InterPro:IPR004877), Uncharacterised conserved protein UCP037471 (InterPro:IPR017214), Protein of unknown function DUF568, DOMON-like (InterPro:IPR007613), DOMON related (InterPro:IPR005018), Cytochrome b561/ferric reductase transmembr…	T
'17.2.3'	'hormone metabolism.auxin.induced-regulated-responsive-activated'	'c33978.graph_c0'	'(at1g53700 : 417.0) The WAG1 and its homolog, WAG2 each encodes a protein-serine/threonine kinase that are nearly 70% identical to PsPK3 protein. All three together with CsPK3 belong to PsPK3-type kinases. At the N-terminus, all four possess a serine/threonine-rich domain. They are closely related to Arabidopsis kinases PINOID. wag1/wag2 double mutants exhibit a pronounced wavy root phenotype wh…	T
'17.2.3'	'hormone metabolism.auxin.induced-regulated-responsive-activated'	'c34351.graph_c0'	'(at1g75590 : 78.6) SAUR-like auxin-responsive protein family ; CONTAINS InterPro DOMAIN/s: Auxin responsive SAUR protein (InterPro:IPR003676); BEST Arabidopsis thaliana protein match is: SAUR-like auxin-responsive protein family (TAIR:AT5G10990.1); Has 1416 Blast hits to 1399 proteins in 25 species: Archae - 0; Bacteria - 0; Metazoa - 0; Fungi - 0; Plants - 1415; Viruses - 0; Other Eukaryotes - …	T
'17.2.3'	'hormone metabolism.auxin.induced-regulated-responsive-activated'	'c35569.graph_c0'	'(at2g28085 : 93.2) SAUR-like auxin-responsive protein family ; CONTAINS InterPro DOMAIN/s: Auxin responsive SAUR protein (InterPro:IPR003676); BEST Arabidopsis thaliana protein match is: SAUR-like auxin-responsive protein family (TAIR:AT4G34760.1); Has 1265 Blast hits to 1250 proteins in 26 species: Archae - 0; Bacteria - 0; Metazoa - 0; Fungi - 0; Plants - 1264; Viruses - 0; Other Eukaryotes - …	T
'17.2.3'	'hormone metabolism.auxin.induced-regulated-responsive-activated'	'c39218.graph_c0'	'(at3g61750 : 354.0) Cytochrome b561/ferric reductase transmembrane with DOMON related domain; FUNCTIONS IN: dopamine beta-monooxygenase activity; INVOLVED IN: histidine catabolic process; LOCATED IN: membrane; CONTAINS InterPro DOMAIN/s: Cytochrome b561, eukaryote (InterPro:IPR004877), DOMON related (InterPro:IPR005018), Cytochrome b561/ferric reductase transmembrane (InterPro:IPR006593), DOMON …	T
'17.2.3'	'hormone metabolism.auxin.induced-regulated-responsive-activated'	'c42092.graph_c0'	'(at4g38840 : 120.0) SAUR-like auxin-responsive protein family ; FUNCTIONS IN: molecular_function unknown; INVOLVED IN: response to auxin stimulus, response to cold; LOCATED IN: plasma membrane; EXPRESSED IN: 21 plant structures; EXPRESSED DURING: 13 growth stages; CONTAINS InterPro DOMAIN/s: Auxin responsive SAUR protein (InterPro:IPR003676); BEST Arabidopsis thaliana protein match is: SAUR-like…	T
'17.2.3'	'hormone metabolism.auxin.induced-regulated-responsive-activated'	'c42157.graph_c0'	'(at2g45210 : 133.0) SAUR-like auxin-responsive protein family ; CONTAINS InterPro DOMAIN/s: Auxin responsive SAUR protein (InterPro:IPR003676); BEST Arabidopsis thaliana protein match is: SAUR-like auxin-responsive protein family (TAIR:AT3G60690.1); Has 1221 Blast hits to 1213 proteins in 27 species: Archae - 0; Bacteria - 0; Metazoa - 0; Fungi - 0; Plants - 1220; Viruses - 0; Other Eukaryotes -…	T
'17.2.3'	'hormone metabolism.auxin.induced-regulated-responsive-activated'	'c44780.graph_c0'	'(at4g37390 : 508.0) Encodes an IAA-amido synthase that conjugates Asp and other amino acids to auxin in vitro. Lines carrying insertions in this gene are hypersensitive to auxin. May function as a negative component in auxin signaling by regulating auxin activity.; BRU6; CONTAINS InterPro DOMAIN/s: GH3 auxin-responsive promoter (InterPro:IPR004993); BEST Arabidopsis thaliana protein match is: Au…	T
'17.2.3'	'hormone metabolism.auxin.induced-regulated-responsive-activated'	'c47831.graph_c0'	'(at2g37980 : 500.0) O-fucosyltransferase family protein; FUNCTIONS IN: molecular_function unknown; INVOLVED IN: biological_process unknown; LOCATED IN: chloroplast; EXPRESSED IN: 13 plant structures; EXPRESSED DURING: L mature pollen stage, M germinated pollen stage, 4 anthesis, petal differentiation and expansion stage; CONTAINS InterPro DOMAIN/s: GDP-fucose protein O-fucosyltransferase (InterP…	T
'17.2.3'	'hormone metabolism.auxin.induced-regulated-responsive-activated'	'c49323.graph_c0'	'(at2g46690 : 103.0) SAUR-like auxin-responsive protein family ; CONTAINS InterPro DOMAIN/s: Auxin responsive SAUR protein (InterPro:IPR003676); BEST Arabidopsis thaliana protein match is: SAUR-like auxin-responsive protein family (TAIR:AT3G61900.1); Has 1291 Blast hits to 1280 proteins in 26 species: Archae - 0; Bacteria - 0; Metazoa - 0; Fungi - 0; Plants - 1290; Viruses - 0; Other Eukaryotes -…	T
'17.2.3'	'hormone metabolism.auxin.induced-regulated-responsive-activated'	'c50713.graph_c0'	'(loc_os02g52990.1 : 89.4) no description available & (at5g53590 : 59.3) SAUR-like auxin-responsive protein family ; CONTAINS InterPro DOMAIN/s: Auxin responsive SAUR protein (InterPro:IPR003676); BEST Arabidopsis thaliana protein match is: SAUR-like auxin-responsive protein family (TAIR:AT4G00880.1); Has 35333 Blast hits to 34131 proteins in 2444 species: Archae - 798; Bacteria - 22429; Metazoa …	T
'17.2.3'	'hormone metabolism.auxin.induced-regulated-responsive-activated'	'c51040.graph_c0'	'(at1g72430 : 117.0) SAUR-like auxin-responsive protein family ; CONTAINS InterPro DOMAIN/s: Auxin responsive SAUR protein (InterPro:IPR003676); BEST Arabidopsis thaliana protein match is: SAUR-like auxin-responsive protein family (TAIR:AT1G17345.1); Has 148 Blast hits to 148 proteins in 14 species: Archae - 0; Bacteria - 0; Metazoa - 0; Fungi - 0; Plants - 148; Viruses - 0; Other Eukaryotes - 0 …	T
'17.2.3'	'hormone metabolism.auxin.induced-regulated-responsive-activated'	'c52334.graph_c0'	'(at1g75580 : 124.0) SAUR-like auxin-responsive protein family ; CONTAINS InterPro DOMAIN/s: Auxin responsive SAUR protein (InterPro:IPR003676); BEST Arabidopsis thaliana protein match is: SAUR-like auxin-responsive protein family (TAIR:AT1G19830.1); Has 1403 Blast hits to 1386 proteins in 27 species: Archae - 0; Bacteria - 0; Metazoa - 0; Fungi - 0; Plants - 1402; Viruses - 0; Other Eukaryotes -…	T
'17.2.3'	'hormone metabolism.auxin.induced-regulated-responsive-activated'	'c53203.graph_c0'	'(at1g29450 : 125.0) SAUR-like auxin-responsive protein family ; CONTAINS InterPro DOMAIN/s: Auxin responsive SAUR protein (InterPro:IPR003676); BEST Arabidopsis thaliana protein match is: SAUR-like auxin-responsive protein family (TAIR:AT1G29500.1); Has 675 Blast hits to 661 proteins in 20 species: Archae - 0; Bacteria - 0; Metazoa - 0; Fungi - 0; Plants - 675; Viruses - 0; Other Eukaryotes - 0 …	T
'17.2.3'	'hormone metabolism.auxin.induced-regulated-responsive-activated'	'c53501.graph_c0'	'(at3g09870 : 89.7) SAUR-like auxin-responsive protein family ; FUNCTIONS IN: molecular_function unknown; INVOLVED IN: response to auxin stimulus; LOCATED IN: endomembrane system; EXPRESSED IN: 10 plant structures; EXPRESSED DURING: 6 growth stages; CONTAINS InterPro DOMAIN/s: Auxin responsive SAUR protein (InterPro:IPR003676); BEST Arabidopsis thaliana protein match is: SAUR-like auxin-responsiv…	T
'17.2.3'	'hormone metabolism.auxin.induced-regulated-responsive-activated'	'c60835.graph_c0'	'(q59af4|iaa4_orysa : 147.0) Auxin-responsive protein IAA4 (Indoleacetic acid-induced protein 4) - Oryza sativa (Rice) & (loc_os01g18360.1 : 147.0) no description available & (at3g17600 : 140.0) Encodes a member of the Aux/IAA family of proteins implicated in auxin signaling. IAA31 shares several residues with the conserved domain II region, believed to act as a degron in many of the rapidly degr…	T
'17.3'	'hormone metabolism.brassinosteroid'	''	''
'17.3.1'	'hormone metabolism.brassinosteroid.synthesis-degradation'	''	''
'17.3.1.1'	'hormone metabolism.brassinosteroid.synthesis-degradation.BRs'	''	''
'17.3.1.1.1'	'hormone metabolism.brassinosteroid.synthesis-degradation.BRs.DET2'	''	''
'17.3.1.1.2'	'hormone metabolism.brassinosteroid.synthesis-degradation.BRs.DWF4'	''	''
'17.3.1.1.3'	'hormone metabolism.brassinosteroid.synthesis-degradation.BRs.CPD'	'c17475.graph_c0'	'(at5g05690 : 370.0) Encodes a member of the CP90A family, a cytochrome P450 monooxygenase which converts 6-deoxocathasterone to 6-deoxoteasterone in the late C6 oxidation pathway and cathasterone to teasterone in the early C6 oxidation pathway of brassinolide biosynthesis. Expressed in cotyledons and leaves. Mutants display de-etiolation and derepression of light-induced genes in the dark, dwarf…	T
'17.3.1.1.3'	'hormone metabolism.brassinosteroid.synthesis-degradation.BRs.CPD'	'c51320.graph_c0'	'(at5g05690 : 297.0) Encodes a member of the CP90A family, a cytochrome P450 monooxygenase which converts 6-deoxocathasterone to 6-deoxoteasterone in the late C6 oxidation pathway and cathasterone to teasterone in the early C6 oxidation pathway of brassinolide biosynthesis. Expressed in cotyledons and leaves. Mutants display de-etiolation and derepression of light-induced genes in the dark, dwarf…	T
'17.3.1.1.4'	'hormone metabolism.brassinosteroid.synthesis-degradation.BRs.BR6OX'	'c47712.graph_c0'	'(q69f95|c85a_phavu : 565.0) Cytochrome P450 85A (EC 1.14.-.-) (C6-oxidase) - Phaseolus vulgaris (Kidney bean) (French bean) & (at3g30180 : 424.0) Encodes a cytochrome p450 enzyme that catalyzes the last reaction in the production of brassinolide. It is capable of converting 6-deoxocastasterone into castasterone, a C-6 oxidation, as well as the further conversion of castasterone into brassinolide…	T
'17.3.1.1.5'	'hormone metabolism.brassinosteroid.synthesis-degradation.BRs.metabolic regulation'	'c23880.graph_c0'	'(loc_os01g43710.1 : 223.0) no description available & (at3g14640 : 216.0) putative cytochrome P450; "cytochrome P450, family 72, subfamily A, polypeptide 10" (CYP72A10); FUNCTIONS IN: electron carrier activity, monooxygenase activity, iron ion binding, oxygen binding, heme binding; INVOLVED IN: oxidation reduction; LOCATED IN: endomembrane system; EXPRESSED IN: 12 plant structures; EXPRESSED DUR…	T
'17.3.1.1.99'	'hormone metabolism.brassinosteroid.synthesis-degradation.BRs.other'	'c42034.graph_c0'	'(at4g36380 : 444.0) Encodes a cytochrome P-450 gene that is involved in leaf blade expansion by controlling polar cell expansion in the leaf length direction. Member of the CYP90C CYP450 family. ROT3 was shown to be involved in brassinosteroid biosynthesis, most likely in the conversion step of typhasterol (TY) to castasterone (CS). As 6-deoxo-CS was unable to restore the phenotype of rot3-1, it…	T
'17.3.1.1.99'	'hormone metabolism.brassinosteroid.synthesis-degradation.BRs.other'	'c47712.graph_c0'	'(q69f95|c85a_phavu : 565.0) Cytochrome P450 85A (EC 1.14.-.-) (C6-oxidase) - Phaseolus vulgaris (Kidney bean) (French bean) & (at3g30180 : 424.0) Encodes a cytochrome p450 enzyme that catalyzes the last reaction in the production of brassinolide. It is capable of converting 6-deoxocastasterone into castasterone, a C-6 oxidation, as well as the further conversion of castasterone into brassinolide…	T
'17.3.1.2'	'hormone metabolism.brassinosteroid.synthesis-degradation.sterols'	''	''
'17.3.1.2.1'	'hormone metabolism.brassinosteroid.synthesis-degradation.sterols.SMT1'	''	''
'17.3.1.2.2'	'hormone metabolism.brassinosteroid.synthesis-degradation.sterols.SMT2'	''	''
'17.3.1.2.3'	'hormone metabolism.brassinosteroid.synthesis-degradation.sterols.CYP51'	''	''
'17.3.1.2.4'	'hormone metabolism.brassinosteroid.synthesis-degradation.sterols.FACKEL'	''	''
'17.3.1.2.5'	'hormone metabolism.brassinosteroid.synthesis-degradation.sterols.HYD1'	''	''
'17.3.1.2.6'	'hormone metabolism.brassinosteroid.synthesis-degradation.sterols.DWF7'	''	''
'17.3.1.2.7'	'hormone metabolism.brassinosteroid.synthesis-degradation.sterols.DWF5'	''	''
'17.3.1.2.8'	'hormone metabolism.brassinosteroid.synthesis-degradation.sterols.DWF1'	''	''
'17.3.1.2.99'	'hormone metabolism.brassinosteroid.synthesis-degradation.sterols.other'	'c51109.graph_c0'	'(o48651|erg1_pangi : 771.0) Squalene monooxygenase (EC 1.14.99.7) (Squalene epoxidase) (SE) - Panax ginseng (Korean ginseng) & (loc_os03g12910.1 : 769.0) no description available & (at4g37760 : 743.0) squalene epoxidase 3 (SQE3); FUNCTIONS IN: squalene monooxygenase activity; INVOLVED IN: response to jasmonic acid stimulus, response to wounding, sterol biosynthetic process; LOCATED IN: endomembr…	T
'17.3.1.1001'	'hormone metabolism.brassinosteroid.synthesis-degradation'	'22(s),23(s)-homobrassinolide'	'hormone metabolism.brassinosteroid'	M
'17.3.1.1002'	'hormone metabolism.brassinosteroid.synthesis-degradation'	'24-epibrassinolide'	'hormone metabolism.brassinosteroid'	M
'17.3.1.1003'	'hormone metabolism.brassinosteroid.synthesis-degradation'	'24-epicastasterone'	'hormone metabolism.brassinosteroid'	M
'17.3.1.1004'	'hormone metabolism.brassinosteroid.synthesis-degradation'	'28-homocastasterone鈭毭€?	'hormone metabolism.brassinosteroid'	M
'17.3.1.1005'	'hormone metabolism.brassinosteroid.synthesis-degradation'	'brassinolide'	'hormone metabolism.brassinosteroid'	M
'17.3.1.1006'	'hormone metabolism.brassinosteroid.synthesis-degradation'	'castasterone'	'hormone metabolism.brassinosteroid'	M
'17.3.2'	'hormone metabolism.brassinosteroid.signal transduction'	''	''
'17.3.2.1'	'hormone metabolism.brassinosteroid.signal transduction.BRI'	'c14431.graph_c0'	'(at2g01950 : 122.0) Encodes a leucine rich repeat receptor kinase and associated with provascular/procambial cells. Similar to BRI, brassinosteroid receptor protein.; BRI1-like 2 (BRL2); FUNCTIONS IN: protein binding, protein serine/threonine kinase activity, transmembrane receptor protein serine/threonine kinase activity, ATP binding; INVOLVED IN: in 7 processes; LOCATED IN: cellular_component …	T
'17.3.2.1'	'hormone metabolism.brassinosteroid.signal transduction.BRI'	'c34877.graph_c0'	'(at1g74360 : 1206.0) Leucine-rich repeat protein kinase family protein; FUNCTIONS IN: protein serine/threonine kinase activity, protein kinase activity, ATP binding; INVOLVED IN: transmembrane receptor protein tyrosine kinase signaling pathway, protein amino acid phosphorylation; LOCATED IN: mitochondrion; EXPRESSED IN: 15 plant structures; EXPRESSED DURING: 9 growth stages; CONTAINS InterPro DO…	T
'17.3.2.1'	'hormone metabolism.brassinosteroid.signal transduction.BRI'	'c42536.graph_c0'	'(at2g01950 : 1377.0) Encodes a leucine rich repeat receptor kinase and associated with provascular/procambial cells. Similar to BRI, brassinosteroid receptor protein.; BRI1-like 2 (BRL2); FUNCTIONS IN: protein binding, protein serine/threonine kinase activity, transmembrane receptor protein serine/threonine kinase activity, ATP binding; INVOLVED IN: in 7 processes; LOCATED IN: cellular_component…	T
'17.3.2.1'	'hormone metabolism.brassinosteroid.signal transduction.BRI'	'c46650.graph_c0'	'(at4g18710 : 166.0) ATSK (shaggy-like kinase) family member that encodes an AtSK protein involved in the cross-talk between auxin and brassinosteroid signaling pathways. BR-INSENSITIVE 2 mutant indicated that the BR-insensitive dwarf phenotype was due to a semidominant mutation in the BIN2. BIN2 is not allelic to BRI1. BIN2-mediated phosphorylation appears to promote BZR1 export from the nucleus…	T
'17.3.2.2'	'hormone metabolism.brassinosteroid.signal transduction.BZR'	''	''
'17.3.2.99'	'hormone metabolism.brassinosteroid.signal transduction.other'	'c18733.graph_c0'	'(at2g17230 : 433.0) EXORDIUM like 5 (EXL5); FUNCTIONS IN: molecular_function unknown; INVOLVED IN: biological_process unknown; LOCATED IN: endomembrane system; EXPRESSED IN: 22 plant structures; EXPRESSED DURING: 13 growth stages; CONTAINS InterPro DOMAIN/s: Phosphate-induced protein 1 (InterPro:IPR006766); BEST Arabidopsis thaliana protein match is: EXORDIUM like 1 (TAIR:AT2G35150.1); Has 402 B…	T
'17.3.2.99'	'hormone metabolism.brassinosteroid.signal transduction.other'	'c32634.graph_c0'	'(at4g33430 : 120.0) Leu-rich receptor Serine/threonine protein kinase. Component of BR signaling that interacts with BRI1 in vitro and in vivo to form a heterodimer. Brassinolide-dependent association of BRI1 and BAK1 in vivo. Phosphorylation of both BRI1 and BAK1 on Thr residues was BR dependent. Although BAK1 and BRI1 alone localize in the plasma membrane, when BAK1 and BRI1 are coexpressed, t…	T
'17.3.2.99'	'hormone metabolism.brassinosteroid.signal transduction.other'	'c36032.graph_c0'	'(loc_os01g59440.1 : 245.0) no description available & (at5g21090 : 241.0) Leucine-rich repeat (LRR) family protein; INVOLVED IN: signal transduction; LOCATED IN: endomembrane system; EXPRESSED IN: 22 plant structures; EXPRESSED DURING: 13 growth stages; CONTAINS InterPro DOMAIN/s: Leucine-rich repeat-containing N-terminal domain, type 2 (InterPro:IPR013210), Leucine-rich repeat (InterPro:IPR0016…	T
'17.3.2.99'	'hormone metabolism.brassinosteroid.signal transduction.other'	'c45076.graph_c0'	'(at5g08130 : 342.0) Arabidopsis thaliana basic helix-loop-helix (bHLH) family protein involved in brassinosteroid signaling. It synergistically interacts with BES1 to bind to E box sequences (CANNTG).; BIM1; FUNCTIONS IN: protein binding, DNA binding, sequence-specific DNA binding transcription factor activity; INVOLVED IN: brassinosteroid mediated signaling pathway, regulation of transcription;…	T
'17.3.3'	'hormone metabolism.brassinosteroid.induced-regulated-responsive-activated'	''	''
'17.4'	'hormone metabolism.cytokinin'	''	''
'17.4.1'	'hormone metabolism.cytokinin.synthesis-degradation'	'c17750.graph_c0'	'(at3g63110 : 312.0) Encodes cytokinin synthase involved in cytokinin biosynthesis. IPT3 subcellular localization is modulated by farnesylation- when farnesylated it is localized to the nucleus, otherwise to the chloroplast.; isopentenyltransferase 3 (IPT3); CONTAINS InterPro DOMAIN/s: tRNA isopentenyltransferase (InterPro:IPR002627); BEST Arabidopsis thaliana protein match is: isopentenyltransfe…	T
'17.4.1'	'hormone metabolism.cytokinin.synthesis-degradation'	'c36280.graph_c0'	'(at3g46670 : 265.0) UDP-glucosyl transferase 76E11 (UGT76E11); FUNCTIONS IN: quercetin 3-O-glucosyltransferase activity, UDP-glycosyltransferase activity, quercetin 7-O-glucosyltransferase activity, transferase activity, transferring glycosyl groups; INVOLVED IN: metabolic process; LOCATED IN: cellular_component unknown; EXPRESSED IN: 19 plant structures; EXPRESSED DURING: 13 growth stages; CONT…	T
'17.4.1'	'hormone metabolism.cytokinin.synthesis-degradation'	'c42680.graph_c0'	'(at2g36780 : 161.0) UDP-Glycosyltransferase superfamily protein; FUNCTIONS IN: UDP-glycosyltransferase activity, transferase activity, transferring glycosyl groups; INVOLVED IN: metabolic process; LOCATED IN: cellular_component unknown; CONTAINS InterPro DOMAIN/s: UDP-glucuronosyl/UDP-glucosyltransferase (InterPro:IPR002213); BEST Arabidopsis thaliana protein match is: UDP-Glycosyltransferase su…	T
'17.4.1'	'hormone metabolism.cytokinin.synthesis-degradation'	'c44263.graph_c0'	'(loc_os04g39880.1 : 595.0) no description available & (at5g24550 : 523.0) beta glucosidase 32 (BGLU32); FUNCTIONS IN: cation binding, hydrolase activity, hydrolyzing O-glycosyl compounds, catalytic activity; INVOLVED IN: response to other organism; LOCATED IN: endomembrane system; EXPRESSED IN: synergid; CONTAINS InterPro DOMAIN/s: Glycoside hydrolase, family 1 (InterPro:IPR001360), Glycoside hy…	T
'17.4.1'	'hormone metabolism.cytokinin.synthesis-degradation'	'c51254.graph_c0'	'(at2g15490 : 370.0) UDP-glycosyltransferase 73B4 (UGT73B4); FUNCTIONS IN: quercetin 3-O-glucosyltransferase activity, UDP-glycosyltransferase activity, quercetin 7-O-glucosyltransferase activity, UDP-glucosyltransferase activity, transferase activity, transferring glycosyl groups; INVOLVED IN: response to other organism; LOCATED IN: endomembrane system; EXPRESSED IN: root; CONTAINS InterPro DOMA…	T
'17.4.1.1001'	'hormone metabolism.cytokinin.synthesis-degradation'	'6-benzylaminopurine'	'hormone metabolism.cytokinin'	M
'17.4.1.1002'	'hormone metabolism.cytokinin.synthesis-degradation'	'6-benzylaminopurine-9-(beta-glucoside)'	'hormone metabolism.cytokinin'	M
'17.4.1.1003'	'hormone metabolism.cytokinin.synthesis-degradation'	'zeatin'	'hormone metabolism.cytokinin'	M
'17.4.2'	'hormone metabolism.cytokinin.signal transduction'	''	''
'17.4.3'	'hormone metabolism.cytokinin.induced-regulated-responsive-activated'	''	''
'17.5'	'hormone metabolism.ethylene'	''	''
'17.5.1'	'hormone metabolism.ethylene.synthesis-degradation'	''	''
'17.5.1.1'	'hormone metabolism.ethylene.synthesis-degradation.1-aminocyclopropane-1-carboxylate synthase'	'c19553.graph_c0'	'(p31531|1a1c_soybn : 269.0) 1-aminocyclopropane-1-carboxylate synthase (EC 4.4.1.14) (ACC synthase) (S-adenosyl-L-methionine methylthioadenosine-lyase) - Glycine max (Soybean) & (at4g11280 : 219.0) encodes a a member of the 1-aminocyclopropane-1-carboxylate (ACC) synthase (S-adenosyl-L-methionine methylthioadenosine-lyase, EC 4.4.1.14) gene family; 1-aminocyclopropane-1-carboxylic acid (acc) syn…	T
'17.5.1.1'	'hormone metabolism.ethylene.synthesis-degradation.1-aminocyclopropane-1-carboxylate synthase'	'c42022.graph_c1'	'(p31531|1a1c_soybn : 723.0) 1-aminocyclopropane-1-carboxylate synthase (EC 4.4.1.14) (ACC synthase) (S-adenosyl-L-methionine methylthioadenosine-lyase) - Glycine max (Soybean) & (at4g11280 : 517.0) encodes a a member of the 1-aminocyclopropane-1-carboxylate (ACC) synthase (S-adenosyl-L-methionine methylthioadenosine-lyase, EC 4.4.1.14) gene family; 1-aminocyclopropane-1-carboxylic acid (acc) syn…	T
'17.5.1.2'	'hormone metabolism.ethylene.synthesis-degradation.1-aminocyclopropane-1-carboxylate oxidase'	'c50122.graph_c0'	'(at1g77330 : 444.0) similar to 1-aminocyclopropane-1-carboxylate oxidase GI:3386565 from (Sorghum bicolor); 2-oxoglutarate (2OG) and Fe(II)-dependent oxygenase superfamily protein; CONTAINS InterPro DOMAIN/s: Oxoglutarate/iron-dependent oxygenase (InterPro:IPR005123); BEST Arabidopsis thaliana protein match is: ACC oxidase 2 (TAIR:AT1G62380.1); Has 8581 Blast hits to 8541 proteins in 996 species…	T
'17.5.1.20'	'hormone metabolism.ethylene.synthesis-degradation.XBAT32'	''	''
'17.5.1.1001'	'hormone metabolism.ethylene.synthesis-degradation'	'1-aminocyclopropanecarboxylate'	'ethylene biosynthesis precursor'	M
'17.5.1.1002'	'hormone metabolism.ethylene.synthesis-degradation'	'(s)-trans-2-amino-4-(2-aminoethoxy)-3-butenoate'	'ethylene biosynthesis inhibitor'	M
'17.5.2'	'hormone metabolism.ethylene.signal transduction'	'c16854.graph_c0'	'(at3g23240 : 139.0) encodes a member of the ERF (ethylene response factor) subfamily B-3 of ERF/AP2 transcription factor family (ERF1). The protein contains one AP2 domain. There are 18 members in this subfamily including ATERF-1, ATERF-2, AND ATERF-5. EREBP like protein that binds GCC box of ethylene regulated promoters such as basic chitinases. Constitutive expression of ERF1 phenocopies ethyl…	T
'17.5.2'	'hormone metabolism.ethylene.signal transduction'	'c17141.graph_c0'	'(at2g31230 : 138.0) encodes a member of the ERF (ethylene response factor) subfamily B-3 of ERF/AP2 transcription factor family. The protein contains one AP2 domain. There are 18 members in this subfamily including ATERF-1, ATERF-2, AND ATERF-5.; ethylene-responsive element binding factor 15 (ERF15); FUNCTIONS IN: DNA binding, transcription activator activity, sequence-specific DNA binding trans…	T
'17.5.2'	'hormone metabolism.ethylene.signal transduction'	'c23486.graph_c0'	'(loc_os01g54890.1 : 109.0) no description available & (at5g47220 : 102.0) Encodes a member of the ERF (ethylene response factor) subfamily B-3 of ERF/AP2 transcription factor family (ATERF-2). The protein contains one AP2 domain. Functions as activator of GCC box帽dependent transcription. Positive regulator of JA-responsive defense genes and resistance to F. oxysporum and enhances JA inhibition o…	T
'17.5.2'	'hormone metabolism.ethylene.signal transduction'	'c26216.graph_c0'	'(ipr004158 : 144.47507) Protein of unknown function DUF247, plant & (loc_os04g42650.1 : 108.0) no description available & (at3g50150 : 99.8) Plant protein of unknown function (DUF247); INVOLVED IN: biological_process unknown; LOCATED IN: mitochondrion; CONTAINS InterPro DOMAIN/s: Protein of unknown function DUF247, plant (InterPro:IPR004158); BEST Arabidopsis thaliana protein match is: Plant pro…	T
'17.5.2'	'hormone metabolism.ethylene.signal transduction'	'c26509.graph_c0'	'(at4g31980 : 246.0) unknown protein; CONTAINS InterPro DOMAIN/s: Protein of unknown function DUF247, plant (InterPro:IPR004158), Protein of unknown function DUF862, eukaryotic (InterPro:IPR008580); BEST Arabidopsis thaliana protein match is: Plant protein of unknown function (DUF247) (TAIR:AT5G11290.1); Has 1967 Blast hits to 1844 proteins in 183 species: Archae - 0; Bacteria - 6; Metazoa - 223;…	T
'17.5.2'	'hormone metabolism.ethylene.signal transduction'	'c26736.graph_c0'	'(at5g11190 : 180.0) encodes a member of the ERF (ethylene response factor) subfamily B-6 of ERF/AP2 transcription factor family. The protein contains one AP2 domain. There are 12 members in this subfamily including RAP2.11.; shine3 (SHN3); FUNCTIONS IN: DNA binding, sequence-specific DNA binding transcription factor activity; INVOLVED IN: regulation of transcription, DNA-dependent; LOCATED IN: m…	T
'17.5.2'	'hormone metabolism.ethylene.signal transduction'	'c29040.graph_c0'	'(at4g17500 : 219.0) Encodes a member of the ERF (ethylene response factor) subfamily B-3 of ERF/AP2 transcription factor family (ATERF-1). The protein contains one AP2 domain. There are 18 members in this subfamily including ATERF-1, ATERF-2, AND ATERF-5.; ethylene responsive element binding factor 1 (ERF-1); CONTAINS InterPro DOMAIN/s: DNA-binding, integrase-type (InterPro:IPR016177), Pathogene…	T
'17.5.2'	'hormone metabolism.ethylene.signal transduction'	'c29763.graph_c0'	'(q40477|erf4_tobac : 104.0) Ethylene-responsive transcription factor 4 (Ethylene-responsive element-binding factor 4 homolog) (EREBP-3) (NtERF3) - Nicotiana tabacum (Common tobacco) & (loc_os01g58420.1 : 97.8) no description available & (at5g44210 : 94.7) encodes a member of the ERF (ethylene response factor) subfamily B-1 of ERF/AP2 transcription factor family (ATERF-9). The protein contains on…	T
'17.5.2'	'hormone metabolism.ethylene.signal transduction'	'c33914.graph_c0'	'(at1g28360 : 149.0) encodes a member of the ERF (ethylene response factor) subfamily B-1 of ERF/AP2 transcription factor family (ERF12). The protein contains one AP2 domain. There are 15 members in this subfamily including ATERF-3, ATERF-4, ATERF-7, and leafy petiole.; ERF domain protein 12 (ERF12); CONTAINS InterPro DOMAIN/s: DNA-binding, integrase-type (InterPro:IPR016177), Pathogenesis-relate…	T
'17.5.2'	'hormone metabolism.ethylene.signal transduction'	'c34807.graph_c0'	'(at3g15210 : 99.0) Encodes a member of the ERF (ethylene response factor) subfamily B-1 of ERF/AP2 transcription factor family (ATERF-4). The protein contains one AP2 domain. Acts as a negative regulator of JA-responsive defense gene expression and resistance to the necrotrophic fungal pathogen Fusarium oxysporum and antagonizes JA inhibition of root elongation.; ethylene responsive element bind…	T
'17.5.2'	'hormone metabolism.ethylene.signal transduction'	'c35278.graph_c0'	'(at5g44210 : 108.0) encodes a member of the ERF (ethylene response factor) subfamily B-1 of ERF/AP2 transcription factor family (ATERF-9). The protein contains one AP2 domain. There are 15 members in this subfamily including ATERF-3, ATERF-4, ATERF-7, and leafy petiole.; erf domain protein 9 (ERF9); FUNCTIONS IN: transcription repressor activity, DNA binding, sequence-specific DNA binding transc…	T
'17.5.2'	'hormone metabolism.ethylene.signal transduction'	'c35557.graph_c0'	'(ipr004158 : 220.86584) Protein of unknown function DUF247, plant & (at2g44930 : 192.0) Plant protein of unknown function (DUF247); FUNCTIONS IN: molecular_function unknown; INVOLVED IN: biological_process unknown; LOCATED IN: cellular_component unknown; EXPRESSED IN: leaf apex, flower, cultured cell; EXPRESSED DURING: petal differentiation and expansion stage; CONTAINS InterPro DOMAIN/s: Protei…	T
'17.5.2'	'hormone metabolism.ethylene.signal transduction'	'c36071.graph_c0'	'(at5g25170 : 247.0) PPPDE putative thiol peptidase family protein; FUNCTIONS IN: molecular_function unknown; INVOLVED IN: biological_process unknown; LOCATED IN: plasma membrane; EXPRESSED IN: 23 plant structures; EXPRESSED DURING: 13 growth stages; CONTAINS InterPro DOMAIN/s: Protein of unknown function DUF862, eukaryotic (InterPro:IPR008580); BEST Arabidopsis thaliana protein match is: PPPDE p…	T
'17.5.2'	'hormone metabolism.ethylene.signal transduction'	'c36392.graph_c0'	'(at3g23230 : 100.0) encodes a member of the ERF (ethylene response factor) subfamily B-3 of ERF/AP2 transcription factor family. The protein contains one AP2 domain. There are 18 members in this subfamily including ATERF-1, ATERF-2, AND ATERF-5.; Integrase-type DNA-binding superfamily protein; CONTAINS InterPro DOMAIN/s: DNA-binding, integrase-type (InterPro:IPR016177), Pathogenesis-related tran…	T
'17.5.2'	'hormone metabolism.ethylene.signal transduction'	'c39698.graph_c0'	'(q9sxs8|erf3_tobac : 141.0) Ethylene-responsive transcription factor 3 (Ethylene-responsive element-binding factor 3 homolog) (EREBP-5) (NtERF5) - Nicotiana tabacum (Common tobacco) & (at3g20310 : 134.0) Encodes a member of the ERF (ethylene response factor) subfamily B-1 of ERF/AP2 transcription factor family (ATERF-7). The protein contains one AP2 domain. Phosphorylated by PKS3 in vitro. Invol…	T
'17.5.2'	'hormone metabolism.ethylene.signal transduction'	'c40396.graph_c0'	'(at2g44840 : 122.0) encodes a member of the ERF (ethylene response factor) subfamily B-3 of ERF/AP2 transcription factor family. The protein contains one AP2 domain. There are 18 members in this subfamily including ATERF-1, ATERF-2, AND ATERF-5.; ethylene-responsive element binding factor 13 (ERF13); CONTAINS InterPro DOMAIN/s: DNA-binding, integrase-type (InterPro:IPR016177), Pathogenesis-relat…	T
'17.5.2'	'hormone metabolism.ethylene.signal transduction'	'c42711.graph_c0'	'(at3g23240 : 177.0) encodes a member of the ERF (ethylene response factor) subfamily B-3 of ERF/AP2 transcription factor family (ERF1). The protein contains one AP2 domain. There are 18 members in this subfamily including ATERF-1, ATERF-2, AND ATERF-5. EREBP like protein that binds GCC box of ethylene regulated promoters such as basic chitinases. Constitutive expression of ERF1 phenocopies ethyl…	T
'17.5.2'	'hormone metabolism.ethylene.signal transduction'	'c49347.graph_c0'	'(at5g51190 : 111.0) encodes a member of the ERF (ethylene response factor) subfamily B-3 of ERF/AP2 transcription factor family. The protein contains one AP2 domain. There are 18 members in this subfamily including ATERF-1, ATERF-2, AND ATERF-5.; Integrase-type DNA-binding superfamily protein; CONTAINS InterPro DOMAIN/s: DNA-binding, integrase-type (InterPro:IPR016177), Pathogenesis-related tran…	T
'17.5.2'	'hormone metabolism.ethylene.signal transduction'	'c49389.graph_c0'	'(at5g47230 : 191.0) encodes a member of the ERF (ethylene response factor) subfamily B-3 of ERF/AP2 transcription factor family (ATERF-5). The protein contains one AP2 domain. There are 18 members in this subfamily including ATERF-1, ATERF-2, AND ATERF-5.; ethylene responsive element binding factor 5 (ERF5); CONTAINS InterPro DOMAIN/s: DNA-binding, integrase-type (InterPro:IPR016177), Pathogenes…	T
'17.5.2'	'hormone metabolism.ethylene.signal transduction'	'c49468.graph_c0'	'(at5g61590 : 129.0) encodes a member of the ERF (ethylene response factor) subfamily B-3 of ERF/AP2 transcription factor family. The protein contains one AP2 domain. There are 18 members in this subfamily including ATERF-1, ATERF-2, AND ATERF-5.; Integrase-type DNA-binding superfamily protein; CONTAINS InterPro DOMAIN/s: DNA-binding, integrase-type (InterPro:IPR016177), Pathogenesis-related tran…	T
'17.5.2'	'hormone metabolism.ethylene.signal transduction'	'c49669.graph_c0'	'(at5g51190 : 109.0) encodes a member of the ERF (ethylene response factor) subfamily B-3 of ERF/AP2 transcription factor family. The protein contains one AP2 domain. There are 18 members in this subfamily including ATERF-1, ATERF-2, AND ATERF-5.; Integrase-type DNA-binding superfamily protein; CONTAINS InterPro DOMAIN/s: DNA-binding, integrase-type (InterPro:IPR016177), Pathogenesis-related tran…	T
'17.5.2'	'hormone metabolism.ethylene.signal transduction'	'c49824.graph_c0'	'(at4g17490 : 95.5) Encodes a member of the ERF (ethylene response factor) subfamily B-3 of ERF/AP2 transcription factor family (ATERF-6). The protein contains one AP2 domain. There are 18 members in this subfamily including ATERF-1, ATERF-2, AND ATERF-5.; ethylene responsive element binding factor 6 (ERF6); CONTAINS InterPro DOMAIN/s: DNA-binding, integrase-type (InterPro:IPR016177), Pathogenesi…	T
'17.5.2'	'hormone metabolism.ethylene.signal transduction'	'c50066.graph_c0'	'(at5g07580 : 63.9) encodes a member of the ERF (ethylene response factor) subfamily B-3 of ERF/AP2 transcription factor family. The protein contains one AP2 domain. There are 18 members in this subfamily including ATERF-1, ATERF-2, AND ATERF-5.; Integrase-type DNA-binding superfamily protein; CONTAINS InterPro DOMAIN/s: DNA-binding, integrase-type (InterPro:IPR016177), Pathogenesis-related trans…	T
'17.5.2'	'hormone metabolism.ethylene.signal transduction'	'c50205.graph_c0'	'(at4g34410 : 127.0) encodes a member of the ERF (ethylene response factor) subfamily B-3 of ERF/AP2 transcription factor family. The protein contains one AP2 domain. There are 18 members in this subfamily including ATERF-1, ATERF-2, AND ATERF-5.; redox responsive transcription factor 1 (RRTF1); CONTAINS InterPro DOMAIN/s: DNA-binding, integrase-type (InterPro:IPR016177), Pathogenesis-related tra…	T
'17.5.2'	'hormone metabolism.ethylene.signal transduction'	'c50375.graph_c0'	'(at3g23240 : 154.0) encodes a member of the ERF (ethylene response factor) subfamily B-3 of ERF/AP2 transcription factor family (ERF1). The protein contains one AP2 domain. There are 18 members in this subfamily including ATERF-1, ATERF-2, AND ATERF-5. EREBP like protein that binds GCC box of ethylene regulated promoters such as basic chitinases. Constitutive expression of ERF1 phenocopies ethyl…	T
'17.5.2'	'hormone metabolism.ethylene.signal transduction'	'c51403.graph_c0'	'(ipr004158 : 176.42358) Protein of unknown function DUF247, plant & (loc_os01g21710.1 : 132.0) no description available & (at4g31980 : 129.0) unknown protein; CONTAINS InterPro DOMAIN/s: Protein of unknown function DUF247, plant (InterPro:IPR004158), Protein of unknown function DUF862, eukaryotic (InterPro:IPR008580); BEST Arabidopsis thaliana protein match is: Plant protein of unknown function …	T
'17.5.3'	'hormone metabolism.ethylene.induced-regulated-responsive-activated'	'c23611.graph_c0'	'(loc_os01g19820.3 : 192.0) no description available & (at3g62550 : 160.0) Adenine nucleotide alpha hydrolases-like superfamily protein; FUNCTIONS IN: molecular_function unknown; INVOLVED IN: response to stress; LOCATED IN: vacuole; EXPRESSED IN: 21 plant structures; EXPRESSED DURING: 13 growth stages; CONTAINS InterPro DOMAIN/s: UspA (InterPro:IPR006016), Rossmann-like alpha/beta/alpha sandwich …	T
'17.5.3'	'hormone metabolism.ethylene.induced-regulated-responsive-activated'	'c33858.graph_c0'	'(at3g62550 : 176.0) Adenine nucleotide alpha hydrolases-like superfamily protein; FUNCTIONS IN: molecular_function unknown; INVOLVED IN: response to stress; LOCATED IN: vacuole; EXPRESSED IN: 21 plant structures; EXPRESSED DURING: 13 growth stages; CONTAINS InterPro DOMAIN/s: UspA (InterPro:IPR006016), Rossmann-like alpha/beta/alpha sandwich fold (InterPro:IPR014729), Universal stress protein A …	T
'17.5.3'	'hormone metabolism.ethylene.induced-regulated-responsive-activated'	'c37726.graph_c0'	'(at3g24500 : 217.0) One of three genes in A. thaliana encoding multiprotein bridging factor 1, a highly conserved transcriptional coactivator. May serve as a bridging factor between a bZIP factor and TBP. Its expression is specifically elevated in response to pathogen infection, salinity, drought, heat, hydrogen peroxide, and application of abscisic acid or salicylic acid. Constitutive expressio…	T
'17.5.3'	'hormone metabolism.ethylene.induced-regulated-responsive-activated'	'c43787.graph_c0'	'(loc_os01g70840.1 : 117.0) no description available & (q40708|pir7a_orysa : 114.0) Probable esterase PIR7A (EC 3.1.-.-) - Oryza sativa (Rice) & (at3g50440 : 112.0) Encodes a protein shown to have methyl jasmonate esterase activity in vitro. This protein does not act on methyl IAA, MeSA, MeGA4, or MEGA9 in vitro.; methyl esterase 10 (MES10); CONTAINS InterPro DOMAIN/s: Alpha/beta hydrolase fold-1…	T
'17.5.3'	'hormone metabolism.ethylene.induced-regulated-responsive-activated'	'c46211.graph_c0'	'(at1g27660 : 123.0) basic helix-loop-helix (bHLH) DNA-binding superfamily protein; FUNCTIONS IN: sequence-specific DNA binding transcription factor activity; INVOLVED IN: regulation of transcription; LOCATED IN: nucleus; CONTAINS InterPro DOMAIN/s: Helix-loop-helix DNA-binding domain (InterPro:IPR001092), Helix-loop-helix DNA-binding (InterPro:IPR011598); BEST Arabidopsis thaliana protein match …	T
'17.6'	'hormone metabolism.gibberelin'	''	''
'17.6.1'	'hormone metabolism.gibberelin.synthesis-degradation'	'c55715.graph_c0'	'(at4g21200 : 421.0) Encodes a protein with gibberellin 2-oxidase activity which acts specifically on C-20 gibberellins.; gibberellin 2-oxidase 8 (GA2OX8); FUNCTIONS IN: C-20 gibberellin 2-beta-dioxygenase activity; INVOLVED IN: gibberellin metabolic process; LOCATED IN: cellular_component unknown; EXPRESSED IN: sepal, flower; EXPRESSED DURING: petal differentiation and expansion stage; BEST Arab…	T
'17.6.1.1'	'hormone metabolism.gibberelin.synthesis-degradation.copalyl diphosphate synthase'	''	''
'17.6.1.2'	'hormone metabolism.gibberelin.synthesis-degradation.ent-kaurene synthase'	''	''
'17.6.1.3'	'hormone metabolism.gibberelin.synthesis-degradation.ent-kaurene oxidase'	''	''
'17.6.1.4'	'hormone metabolism.gibberelin.synthesis-degradation.ent-kaurenoic acid hydroxylase/oxygenase'	'c44773.graph_c0'	'(q43246|c88a1_maize : 258.0) Cytochrome P450 88A1 (EC 1.14.-.-) (Dwarf3 protein) - Zea mays (Maize) & (loc_os06g02019.1 : 257.0) no description available & (at1g05160 : 234.0) Encodes an ent-kaurenoic acid hydroxylase, a member of the CYP88A cytochrome p450 family.; "cytochrome P450, family 88, subfamily A, polypeptide 3" (CYP88A3); CONTAINS InterPro DOMAIN/s: Cytochrome P450, B-class (InterPro:…	T
'17.6.1.11'	'hormone metabolism.gibberelin.synthesis-degradation.GA20 oxidase'	''	''
'17.6.1.12'	'hormone metabolism.gibberelin.synthesis-degradation.GA3 oxidase'	'c14859.graph_c0'	'(at1g15550 : 417.0) Involved in later steps of the gibberellic acid biosynthetic pathway. Activated by AGAMOUS in a cal-1, ap1-1 background. Deletion of 208 bp from -1016 to -809 (&#916;-808) resulted in loss of GA-negative feedback (this sequence, which contains a 43-bp sequence GNFEI, was shown to be sufficient for GA-negative feedback).; gibberellin 3-oxidase 1 (GA3OX1); CONTAINS InterPro DOM…	T
'17.6.1.13'	'hormone metabolism.gibberelin.synthesis-degradation.GA2 oxidase'	'c26588.graph_c0'	'(loc_os01g55240.1 : 270.0) no description available & (q9sq80|g2ox1_pea : 267.0) Gibberellin 2-beta-dioxygenase 1 (EC 1.14.11.13) (Gibberellin 2-beta-hydroxylase 1) (Gibberellin 2-oxidase 1) (GA 2-oxidase 1) (Protein SLENDER) - Pisum sativum (Garden pea) & (at1g30040 : 266.0) Encodes a gibberellin 2-oxidase that acts on C-19 gibberellins. AtGA2OX2 expression is responsive to cytokinin and KNOX a…	T
'17.6.1.13'	'hormone metabolism.gibberelin.synthesis-degradation.GA2 oxidase'	'c36345.graph_c0'	'(q9xhm5|g2ox2_pea : 144.0) Gibberellin 2-beta-dioxygenase 2 (EC 1.14.11.13) (Gibberellin 2-beta-hydroxylase 2) (Gibberellin 2-oxidase 2) (GA 2-oxidase 2) - Pisum sativum (Garden pea) & (at1g47990 : 139.0) Encodes a gibberellin 2-oxidase that acts on C19 gibberellins. AtGA2OX4 expression is responsive to cytokinin and KNOX activities.; gibberellin 2-oxidase 4 (GA2OX4); FUNCTIONS IN: C-19 gibberel…	T
'17.6.1.13'	'hormone metabolism.gibberelin.synthesis-degradation.GA2 oxidase'	'c48246.graph_c0'	'(q9sq80|g2ox1_pea : 382.0) Gibberellin 2-beta-dioxygenase 1 (EC 1.14.11.13) (Gibberellin 2-beta-hydroxylase 1) (Gibberellin 2-oxidase 1) (GA 2-oxidase 1) (Protein SLENDER) - Pisum sativum (Garden pea) & (at1g30040 : 254.0) Encodes a gibberellin 2-oxidase that acts on C-19 gibberellins. AtGA2OX2 expression is responsive to cytokinin and KNOX activities.; gibberellin 2-oxidase (GA2OX2); CONTAINS I…	T
'17.6.1.1001'	'hormone metabolism.gibberelin.synthesis-degradation'	'gibberellate (ga3)'	'hormone metabolism.gibberelin'	M
'17.6.2'	'hormone metabolism.gibberelin.signal transduction'	'c14857.graph_c0'	'(at5g37490 : 343.0) ARM repeat superfamily protein; FUNCTIONS IN: ubiquitin-protein ligase activity, binding; INVOLVED IN: response to chitin; LOCATED IN: ubiquitin ligase complex; EXPRESSED IN: 14 plant structures; EXPRESSED DURING: 7 growth stages; CONTAINS InterPro DOMAIN/s: U box domain (InterPro:IPR003613), Armadillo-like helical (InterPro:IPR011989), Armadillo-type fold (InterPro:IPR016024…	T
'17.6.2'	'hormone metabolism.gibberelin.signal transduction'	'c15105.graph_c0'	'(loc_os06g13870.1 : 303.0) no description available & (at5g37490 : 295.0) ARM repeat superfamily protein; FUNCTIONS IN: ubiquitin-protein ligase activity, binding; INVOLVED IN: response to chitin; LOCATED IN: ubiquitin ligase complex; EXPRESSED IN: 14 plant structures; EXPRESSED DURING: 7 growth stages; CONTAINS InterPro DOMAIN/s: U box domain (InterPro:IPR003613), Armadillo-like helical (InterP…	T
'17.6.2'	'hormone metabolism.gibberelin.signal transduction'	'c26353.graph_c0'	'(at3g63010 : 474.0) Encodes a gibberellin (GA) receptor ortholog of the rice GA receptor gene (OsGID1). Has GA-binding activity, showing higher affinity to GA4. Interacts with DELLA proteins in vivo in the presence of GA4.; GA INSENSITIVE DWARF1B (GID1B); FUNCTIONS IN: hydrolase activity; INVOLVED IN: floral organ morphogenesis, raffinose family oligosaccharide biosynthetic process, positive reg…	T
'17.6.2'	'hormone metabolism.gibberelin.signal transduction'	'c40345.graph_c0'	'(at5g37490 : 319.0) ARM repeat superfamily protein; FUNCTIONS IN: ubiquitin-protein ligase activity, binding; INVOLVED IN: response to chitin; LOCATED IN: ubiquitin ligase complex; EXPRESSED IN: 14 plant structures; EXPRESSED DURING: 7 growth stages; CONTAINS InterPro DOMAIN/s: U box domain (InterPro:IPR003613), Armadillo-like helical (InterPro:IPR011989), Armadillo-type fold (InterPro:IPR016024…	T
'17.6.3'	'hormone metabolism.gibberelin.induced-regulated-responsive-activated'	'c13599.graph_c0'	'(at5g14920 : 113.0) Gibberellin-regulated family protein; INVOLVED IN: response to gibberellin stimulus; LOCATED IN: endomembrane system; EXPRESSED IN: 22 plant structures; EXPRESSED DURING: 13 growth stages; Has 177972 Blast hits to 67014 proteins in 2759 species: Archae - 778; Bacteria - 39574; Metazoa - 64340; Fungi - 23851; Plants - 18819; Viruses - 6445; Other Eukaryotes - 24165 (source: NC…	T
'17.6.3'	'hormone metabolism.gibberelin.induced-regulated-responsive-activated'	'c34193.graph_c0'	'(at5g14920 : 103.0) Gibberellin-regulated family protein; INVOLVED IN: response to gibberellin stimulus; LOCATED IN: endomembrane system; EXPRESSED IN: 22 plant structures; EXPRESSED DURING: 13 growth stages; Has 177972 Blast hits to 67014 proteins in 2759 species: Archae - 778; Bacteria - 39574; Metazoa - 64340; Fungi - 23851; Plants - 18819; Viruses - 6445; Other Eukaryotes - 24165 (source: NC…	T
'17.6.3'	'hormone metabolism.gibberelin.induced-regulated-responsive-activated'	'c35235.graph_c0'	'(at3g55560 : 115.0) AT-hook protein of GA feedback 2 (AGF2); INVOLVED IN: biological_process unknown; LOCATED IN: chloroplast; EXPRESSED IN: 19 plant structures; EXPRESSED DURING: 6 growth stages; CONTAINS InterPro DOMAIN/s: Protein of unknown function DUF296 (InterPro:IPR005175), Predicted AT-hook DNA-binding (InterPro:IPR014476); BEST Arabidopsis thaliana protein match is: AT-hook motif nuclea…	T
'17.6.3'	'hormone metabolism.gibberelin.induced-regulated-responsive-activated'	'c39538.graph_c0'	'(ipr003854 : 63.730446) Gibberellin regulated protein & (at1g22690 : 60.5) Gibberellin-regulated family protein; FUNCTIONS IN: molecular_function unknown; INVOLVED IN: response to gibberellin stimulus; LOCATED IN: endomembrane system; EXPRESSED IN: 18 plant structures; EXPRESSED DURING: 10 growth stages; CONTAINS InterPro DOMAIN/s: Gibberellin regulated protein (InterPro:IPR003854); BEST Arabido…	T
'17.6.3'	'hormone metabolism.gibberelin.induced-regulated-responsive-activated'	'c49294.graph_c0'	'(at1g75750 : 116.0) GA-responsive GAST1 protein homolog regulated by BR and GA antagonistically. Possibly involved in cell elongation based on expression data; GAST1 protein homolog 1 (GASA1); CONTAINS InterPro DOMAIN/s: Gibberellin regulated protein (InterPro:IPR003854); BEST Arabidopsis thaliana protein match is: Gibberellin-regulated family protein (TAIR:AT2G18420.1). & (loc_os05g35690.1 : 10…	T
'17.6.3'	'hormone metabolism.gibberelin.induced-regulated-responsive-activated'	'c50270.graph_c0'	'(at3g55560 : 172.0) AT-hook protein of GA feedback 2 (AGF2); INVOLVED IN: biological_process unknown; LOCATED IN: chloroplast; EXPRESSED IN: 19 plant structures; EXPRESSED DURING: 6 growth stages; CONTAINS InterPro DOMAIN/s: Protein of unknown function DUF296 (InterPro:IPR005175), Predicted AT-hook DNA-binding (InterPro:IPR014476); BEST Arabidopsis thaliana protein match is: AT-hook motif nuclea…	T
'17.7'	'hormone metabolism.jasmonate'	''	''
'17.7.1'	'hormone metabolism.jasmonate.synthesis-degradation'	''	''
'17.7.1.1'	'hormone metabolism.jasmonate.synthesis-degradation.lipases'	''	''
'17.7.1.2'	'hormone metabolism.jasmonate.synthesis-degradation.lipoxygenase'	'c26698.graph_c0'	'(p24095|loxx_soybn : 371.0) Seed lipoxygenase (EC 1.13.11.12) - Glycine max (Soybean) & (at1g55020 : 269.0) lipoxygenase, a defense gene conferring resistance Xanthomonas campestris; lipoxygenase 1 (LOX1); CONTAINS InterPro DOMAIN/s: Lipoxygenase, iron binding site (InterPro:IPR020833), Lipoxygenase, C-terminal (InterPro:IPR013819), Lipoxygenase, LH2 (InterPro:IPR001024), Lipase/lipooxygenase, P…	T
'17.7.1.2'	'hormone metabolism.jasmonate.synthesis-degradation.lipoxygenase'	'c36252.graph_c0'	'(ipr013819 : 1500.0) Lipoxygenase, C-terminal & (p24095|loxx_soybn : 1449.0) Seed lipoxygenase (EC 1.13.11.12) - Glycine max (Soybean) & (at1g55020 : 982.0) lipoxygenase, a defense gene conferring resistance Xanthomonas campestris; lipoxygenase 1 (LOX1); CONTAINS InterPro DOMAIN/s: Lipoxygenase, iron binding site (InterPro:IPR020833), Lipoxygenase, C-terminal (InterPro:IPR013819), Lipoxygenase, …	T
'17.7.1.2'	'hormone metabolism.jasmonate.synthesis-degradation.lipoxygenase'	'c38935.graph_c0'	'(ipr013819 : 1500.0) Lipoxygenase, C-terminal & (at3g22400 : 1090.0) LOX5; FUNCTIONS IN: oxidoreductase activity, acting on single donors with incorporation of molecular oxygen, incorporation of two atoms of oxygen, lipoxygenase activity, iron ion binding, metal ion binding; INVOLVED IN: root development; LOCATED IN: chloroplast; EXPRESSED IN: 22 plant structures; EXPRESSED DURING: 13 growth sta…	T
'17.7.1.2'	'hormone metabolism.jasmonate.synthesis-degradation.lipoxygenase'	'c49274.graph_c0'	'(loc_os02g10120.1 : 987.0) no description available & (at3g45140 : 983.0) Chloroplast lipoxygenase required for wound-induced jasmonic acid accumulation in Arabidopsis.Mutants are resistant to Staphylococcus aureus and accumulate salicylic acid upon infection.; lipoxygenase 2 (LOX2); FUNCTIONS IN: lipoxygenase activity; INVOLVED IN: in 7 processes; LOCATED IN: chloroplast thylakoid membrane, chl…	T
'17.7.1.2'	'hormone metabolism.jasmonate.synthesis-degradation.lipoxygenase'	'c53481.graph_c0'	'(p24095|loxx_soybn : 330.0) Seed lipoxygenase (EC 1.13.11.12) - Glycine max (Soybean) & (loc_os03g49260.1 : 251.0) no description available & (at1g55020 : 239.0) lipoxygenase, a defense gene conferring resistance Xanthomonas campestris; lipoxygenase 1 (LOX1); CONTAINS InterPro DOMAIN/s: Lipoxygenase, iron binding site (InterPro:IPR020833), Lipoxygenase, C-terminal (InterPro:IPR013819), Lipoxygen…	T
'17.7.1.3'	'hormone metabolism.jasmonate.synthesis-degradation.allene oxidase synthase'	'c33730.graph_c0'	'(at5g42650 : 255.0) Encodes a member of the cytochrome p450 CYP74 gene family that functions as an allene oxide synthase. This enzyme catalyzes dehydration of the hydroperoxide to an unstable allene oxide in the JA biosynthetic pathway. It shows a dual catalytic activity, the major one being a 13-AOS but also expressing a 9-AOS activity.; allene oxide synthase (AOS); FUNCTIONS IN: hydro-lyase ac…	T
'17.7.1.3'	'hormone metabolism.jasmonate.synthesis-degradation.allene oxidase synthase'	'c43691.graph_c0'	'(at5g42650 : 545.0) Encodes a member of the cytochrome p450 CYP74 gene family that functions as an allene oxide synthase. This enzyme catalyzes dehydration of the hydroperoxide to an unstable allene oxide in the JA biosynthetic pathway. It shows a dual catalytic activity, the major one being a 13-AOS but also expressing a 9-AOS activity.; allene oxide synthase (AOS); FUNCTIONS IN: hydro-lyase ac…	T
'17.7.1.4'	'hormone metabolism.jasmonate.synthesis-degradation.allene oxidase cyclase'	'c24030.graph_c0'	'(loc_os03g32314.1 : 295.0) no description available & (at3g25780 : 253.0) Encodes allene oxide cyclase, one of the enzymes involved in jasmonic acid biosynthesis. One of four genes in Arabidopsis that encode this enzyme. mRNA expression is upregulated in senescing leaves. Note: Nomenclature for Arabidopsis allene oxide cyclase 3 (AOC3, AT3G25780) gene is based on Stenzel et al. 2003 Plant Molecu…	T
'17.7.1.5'	'hormone metabolism.jasmonate.synthesis-degradation.12-Oxo-PDA-reductase'	'c44697.graph_c0'	'(at1g76680 : 288.0) Encodes a member of an alpha/beta barrel fold family of FMN-containing oxidoreductases. One of the closely related 12-oxophytodienoic acid reductases. This enzyme is not expected to participate in jasmonic acid biosynthesis because during in vitro assays, it shows very little activity with the naturally occurring OPDA isomer. Shows activity towards 2,4,6-trinitrotoluene. Expr…	T
'17.7.1.5'	'hormone metabolism.jasmonate.synthesis-degradation.12-Oxo-PDA-reductase'	'c47749.graph_c0'	'(at1g76690 : 81.3) Encodes one of the closely related 12-oxophytodienoic acid reductases. This enzyme is not expected to participate in jasmonic acid biosynthesis because during in vitro assays, it shows very little activity with the naturally occurring OPDA isomer. Shows activity towards 2,4,6-trinitrotoluene. Expressed predominately in root. Predicted to be a cytosolic protein.; 12-oxophytodie…	T
'17.7.1.10'	'hormone metabolism.jasmonate.synthesis-degradation.jasmonate-O-methyltransferase'	''	''
'17.7.1.1001'	'hormone metabolism.jasmonate.synthesis-degradation'	'oxophytodienoic acid'	'hormone metabolism.jasmonate. Precursor of jasmonic acid'	M
'17.7.1.1002'	'hormone metabolism.jasmonate.synthesis-degradation'	'jasmonic acid'	'hormone metabolism.jasmonate'	M
'17.7.2'	'hormone metabolism.jasmonate.signal transduction'	'c50517.graph_c0'	'(at1g19180 : 165.0) JAZ1 is a nuclear-localized protein involved in jasmonate signaling. JAZ1 transcript levels rise in response to a jasmonate stimulus. JAZ1 can interact with the COI1 F-box subunit of an SCF E3 ubiquitin ligase in a yeast-two-hybrid assay only in the presence of jasmonate-isoleucine (JA-ILE) or coronatine. Application of jasmonate methyl ester to Arabidopsis roots reduces the …	T
'17.7.3'	'hormone metabolism.jasmonate.induced-regulated-responsive-activated'	''	''
'17.8'	'hormone metabolism.salicylic acid'	''	''
'17.8.1'	'hormone metabolism.salicylic acid.synthesis-degradation'	''	''
'17.8.1.1'	'hormone metabolism.salicylic acid.synthesis-degradation.synthesis'	''	''
'17.8.1.1.2'	'hormone metabolism.salicylic acid.synthesis-degradation.synthesis.isochorismate pyruvate lyase'	''	''
'17.8.1.1.3'	'hormone metabolism.salicylic acid.synthesis-degradation.synthesis.benzoic acid-2-hydroxylase'	''	''
'17.8.1.1.4'	'hormone metabolism.salicylic acid.synthesis-degradation.synthesis.SA glucosyltransferase ether bond making SAG'	''	''
'17.8.1.1.5'	'hormone metabolism.salicylic acid.synthesis-degradation.synthesis.SA glucosyltransferase ester and ether bond making SGE, SAG'	''	''
'17.8.1.1.6'	'hormone metabolism.salicylic acid.synthesis-degradation.synthesis.SA methyltransferase'	''	''
'17.8.1.1.7'	'hormone metabolism.salicylic acid.synthesis-degradation.synthesis.methyl-SA methylesterase'	''	''
'17.8.2'	'hormone metabolism.salicylic acid.signal transduction'	''	''
'17.8.3'	'hormone metabolism.salicylic acid.induced-regulated-responsive-activated'	''	''
'17.8.1001'	'hormone metabolism.salicylic acid.synthesis-degradation'	'salicylic acid-glucose'	''	M
'17.8.1002'	'hormone metabolism.salicylic acid.synthesis-degradation.Methylsalicylate'	'methylsalicylate'	''	M
'18'	'Co-factor and vitamine metabolism'	''	''
'18.1'	'Co-factor and vitamine metabolism.molybdenum cofactor'	'c16848.graph_c0'	'(at2g43760 : 268.0) molybdopterin biosynthesis MoaE family protein; FUNCTIONS IN: molecular_function unknown; INVOLVED IN: Mo-molybdopterin cofactor biosynthetic process; LOCATED IN: cellular_component unknown; EXPRESSED IN: 22 plant structures; EXPRESSED DURING: 13 growth stages; CONTAINS InterPro DOMAIN/s: Molybdopterin biosynthesis MoaE (InterPro:IPR003448); Has 30201 Blast hits to 17322 prot…	T
'18.1.1'	'Co-factor and vitamine metabolism.molybdenum cofactor.gephyrin'	''	''
'18.2'	'Co-factor and vitamine metabolism.thiamine'	''	''
'18.2.1'	'Co-factor and vitamine metabolism.thiamine.thiamine diphosphokinase'	'c43401.graph_c0'	'(at2g44750 : 184.0) Encodes a thiamine pyrophosphokinase capable of producing thiamine pyrophosphate from free thiamine.; thiamin pyrophosphokinase 2 (TPK2); CONTAINS InterPro DOMAIN/s: Thiamin pyrophosphokinase, vitamin B1-binding domain (InterPro:IPR007373), Thiamin pyrophosphokinase, eukaryotic (InterPro:IPR016966), Thiamin pyrophosphokinase (InterPro:IPR006282), Thiamin pyrophosphokinase, ca…	T
'18.2.2'	'Co-factor and vitamine metabolism.thiamine.hydroxymethylpyrimidine kinase'	''	''
'18.3'	'Co-factor and vitamine metabolism.riboflavin'	''	''
'18.3.1'	'Co-factor and vitamine metabolism.riboflavin.GTP cyclohydrolase II'	'c45470.graph_c0'	'(at5g64300 : 438.0) encodes GTP cyclohydrolase II that can functionally complement E. coli mutant deficient in this gene. It also has 3,4-dihydroxy-2-butanone-4-phosphate synthase activity which makes it a bifunctional enzyme involved in the formation of the pyrimidine and of the carbohydrate from GTP and ribulose-5-phosphate, respectively; GTP cyclohydrolase II (GCH); FUNCTIONS IN: 3,4-dihydrox…	T
'18.3.2'	'Co-factor and vitamine metabolism.riboflavin.riboflavin synthase'	''	''
'18.4'	'Co-factor and vitamine metabolism.pantothenate'	''	''
'18.4.1'	'Co-factor and vitamine metabolism.pantothenate.branched-chain amino acid aminotransferase'	'c26134.graph_c0'	'(at1g10070 : 379.0) Encodes a chloroplast branched-chain amino acid aminotransferase. Complements the yeast leu/iso-leu/val auxotrophy mutant.; branched-chain amino acid transaminase 2 (BCAT-2); FUNCTIONS IN: branched-chain-amino-acid transaminase activity, catalytic activity; INVOLVED IN: branched chain family amino acid metabolic process, metabolic process; LOCATED IN: chloroplast; EXPRESSED I…	T
'18.4.2'	'Co-factor and vitamine metabolism.pantothenate.3-methyl-2-oxobutanoate hydroxymethyltransferase (KPHMT,PANB)'	''	''
'18.4.3'	'Co-factor and vitamine metabolism.pantothenate.2-dehydropantoate 2-reductase'	'c41104.graph_c0'	'(loc_os12g08260.2 : 325.0) no description available & (at5g09300 : 317.0) Thiamin diphosphate-binding fold (THDP-binding) superfamily protein; FUNCTIONS IN: oxidoreductase activity, acting on the aldehyde or oxo group of donors, disulfide as acceptor, 3-methyl-2-oxobutanoate dehydrogenase (2-methylpropanoyl-transferring) activity; INVOLVED IN: metabolic process; LOCATED IN: mitochondrion; EXPRES…	T
'18.4.4'	'Co-factor and vitamine metabolism.pantothenate.pantoate beta-alanine ligase (PANC, pantothenate synthetase)'	''	''
'18.4.5'	'Co-factor and vitamine metabolism.pantothenate.pantothenate kinase (PANK)'	''	''
'18.4.6'	'Co-factor and vitamine metabolism.pantothenate.phosphopantothenoylcysteine synthetase (PPCS)'	''	''
'18.4.7'	'Co-factor and vitamine metabolism.pantothenate.phosphopantothenoylcysteine decarboxylase (PPCDC)'	''	''
'18.4.8'	'Co-factor and vitamine metabolism.pantothenate.pantetheine-phosphate adenylyltransferase (PPAT)'	''	''
'18.4.9'	'Co-factor and vitamine metabolism.pantothenate.dephospho-CoA kinase (DPCK)'	''	''
'18.5'	'Co-factor and vitamine metabolism.folate & vitamine K'	''	''
'18.5.1'	'Co-factor and vitamine metabolism.folate & vitamine K.folate'	''	''
'18.5.1.1'	'Co-factor and vitamine metabolism.folate & vitamine K.folate.methylenetetrahydrofolate dehydrogenase (NADP+ dependent)'	''	''
'18.5.2'	'Co-factor and vitamine metabolism.folate & vitamine K.vitamine K'	''	''
'18.5.2.1'	'Co-factor and vitamine metabolism.folate & vitamine K.vitamine K.isochorismate synthase'	''	''
'18.5.2.4'	'Co-factor and vitamine metabolism.folate & vitamine K.vitamine K.o-Succinyl-BenzoylCoa Synthetase'	''	''
'18.5.2.5'	'Co-factor and vitamine metabolism.folate & vitamine K.vitamine K.naphthoate synthase'	''	''
'18.5.2.7'	'Co-factor and vitamine metabolism.folate & vitamine K.vitamine K.DHNA Phytyltransferase'	'c36181.graph_c0'	'(at1g60600 : 256.0) Encodes a protein similar to 1,4-dihydroxy-2-naphthoic acid phytyltransferase involved in phylloquinone and plastoquinone biosynthesis. Mutants are pale green and heterotrophic with defects in photosynthetic electron transport.; ABERRANT CHLOROPLAST DEVELOPMENT 4 (ABC4); CONTAINS InterPro DOMAIN/s: UbiA prenyltransferase (InterPro:IPR000537), 1,4-dihydroxy-2-naphthoate phytyl…	T
'18.5.2.8'	'Co-factor and vitamine metabolism.folate & vitamine K.vitamine K.2-phytyl-1,4-naphthoquinone methyltransferase'	''	''
'18.5.2.8.1'	'Co-factor and vitamine metabolism.folate & vitamine K.vitamine K.2-phytyl-1,4-naphthoquinone methyltransferase.PHYLLO'	''	''
'18.6'	'Co-factor and vitamine metabolism.biotin'	''	''
'18.6.1'	'Co-factor and vitamine metabolism.biotin.biotin synthase'	''	''
'18.6.2'	'Co-factor and vitamine metabolism.biotin.Diaminopelargonic acid aminotransferase and dethiobiotin synthetase'	''	''
'18.7'	'Co-factor and vitamine metabolism.iron-sulphur clusters'	''	''
'18.8'	'Co-factor and vitamine metabolism.ubiquinone'	''	''
'18.8.1'	'Co-factor and vitamine metabolism.ubiquinone.hexaprenyldihydroxybenzoate methyltransferase'	''	''
'18.10'	'Co-factor and vitamine metabolism.coenzyme M'	''	''
'18.10.3'	'Co-factor and vitamine metabolism.coenzyme M.2-hydroxyacid dehydrogenase'	''	''
'18.11'	'Co-factor and vitamine metabolism.lipoic acid'	''	''
'18.12'	'Co-factor and vitamine metabolism.NADH kinase'	''	''
'18.13'	'Co-factor and vitamine metabolism.isochorismatase'	''	''
'18.1001'	'Co-factor and vitamine metabolism'	'nicotinate'	'Co-factor metabolism; energy misc'	M
'18.1002'	'Co-factor and vitamine metabolism'	'nicotinamide'	'Co-factor metabolism; energy misc'	M
'18.1003'	'Co-factor and vitamine metabolism'	'nad'	'Co-factor metabolism; energy misc'	M
'18.1004'	'Co-factor and vitamine metabolism'	'nadh'	'Co-factor metabolism; energy misc'	M
'18.1005'	'Co-factor and vitamine metabolism'	'nadp'	'Co-factor metabolism; energy misc'	M
'18.1006'	'Co-factor and vitamine metabolism'	'nadph'	'Co-factor metabolism; energy misc'	M
'18.1007'	'Co-factor and vitamine metabolism'	'ppi'	'Co-factor metabolism; energy misc'	M
'18.1008'	'Co-factor and vitamine metabolism'	'pantothenate'	''	M
'18.1009'	'Co-factor and vitamine metabolism.lumichrome'	'lumichrome'	'7,8-Dimethylalloxazine; Riboflavin metabolism'	M
'19'	'tetrapyrrole synthesis'	''	''
'19.1'	'tetrapyrrole synthesis.glu-tRNA synthetase'	''	''
'19.2'	'tetrapyrrole synthesis.glu-tRNA reductase'	'c32943.graph_c0'	'(p93111|hem11_cucsa : 594.0) Glutamyl-tRNA reductase 1, chloroplast precursor (EC 1.2.1.70) (GluTR) - Cucumis sativus (Cucumber) & (at1g58290 : 556.0) Encodes a protein with glutamyl-tRNA reductase (GluTR) activity, catalyzing the NADPH-dependent reduction of Glu-tRNA(Glu) to glutamate 1-semialdehyde (GSA) with the release of free tRNA(Glu). It is involved in the early steps of chlorophyll biosy…	T
'19.2'	'tetrapyrrole synthesis.glu-tRNA reductase'	'c34546.graph_c0'	'(p49295|hem12_cucsa : 189.0) Glutamyl-tRNA reductase 2, chloroplast precursor (EC 1.2.1.70) (GluTR) - Cucumis sativus (Cucumber) & (at1g58290 : 188.0) Encodes a protein with glutamyl-tRNA reductase (GluTR) activity, catalyzing the NADPH-dependent reduction of Glu-tRNA(Glu) to glutamate 1-semialdehyde (GSA) with the release of free tRNA(Glu). It is involved in the early steps of chlorophyll biosy…	T
'19.2'	'tetrapyrrole synthesis.glu-tRNA reductase'	'c50927.graph_c0'	'(p49295|hem12_cucsa : 422.0) Glutamyl-tRNA reductase 2, chloroplast precursor (EC 1.2.1.70) (GluTR) - Cucumis sativus (Cucumber) & (at1g58290 : 387.0) Encodes a protein with glutamyl-tRNA reductase (GluTR) activity, catalyzing the NADPH-dependent reduction of Glu-tRNA(Glu) to glutamate 1-semialdehyde (GSA) with the release of free tRNA(Glu). It is involved in the early steps of chlorophyll biosy…	T
'19.3'	'tetrapyrrole synthesis.GSA'	''	''
'19.4'	'tetrapyrrole synthesis.ALA dehydratase'	''	''
'19.5'	'tetrapyrrole synthesis.porphobilinogen deaminase'	'c53232.graph_c0'	'(q43082|hem3_pea : 186.0) Porphobilinogen deaminase, chloroplast precursor (EC 2.5.1.61) (PBG) (Hydroxymethylbilane synthase) (HMBS) (Pre-uroporphyrinogen synthase) - Pisum sativum (Garden pea) & (at5g08280 : 182.0) Encodes a protein with porphobilinogen deaminase activity. This protein is targeted to the chloroplast.; hydroxymethylbilane synthase (HEMC); FUNCTIONS IN: hydroxymethylbilane syntha…	T
'19.6'	'tetrapyrrole synthesis.uroporphyrinogen III synthase'	'c22127.graph_c0'	'(at2g26540 : 256.0) Encodes a uroporphyrinogen-III synthase involved in tetrapyrrole biosynthesis. The protein localizes to the chloroplast. Member of the plant-specific DUF724 protein family. Arabidopsis has 10 DUF724 proteins. Loss of function mutant has a WT phenotype; HEMD; FUNCTIONS IN: uroporphyrinogen-III synthase activity; INVOLVED IN: uroporphyrinogen III biosynthetic process, porphyrin…	T
'19.7'	'tetrapyrrole synthesis.uroporphyrinogen decarboxylase'	''	''
'19.8'	'tetrapyrrole synthesis.coproporphyrinogen III oxidase'	''	''
'19.9'	'tetrapyrrole synthesis.protoporphyrin IX oxidase'	''	''
'19.10'	'tetrapyrrole synthesis.magnesium chelatase'	''	''
'19.11'	'tetrapyrrole synthesis.magnesium protoporphyrin IX methyltransferase'	''	''
'19.12'	'tetrapyrrole synthesis.magnesium-protoporphyrin IX monomethyl ester (oxidative) cyclase'	''	''
'19.13'	'tetrapyrrole synthesis.divinyl chlorophyllide-a 8-vinyl-reductase'	''	''
'19.14'	'tetrapyrrole synthesis.protochlorophyllide reductase'	'c19303.graph_c0'	'(q41249|pora_cucsa : 598.0) Protochlorophyllide reductase, chloroplast precursor (EC 1.3.1.33) (PCR) (NADPH-protochlorophyllide oxidoreductase) (POR) - Cucumis sativus (Cucumber) & (at5g54190 : 560.0) light-dependent NADPH:protochlorophyllide oxidoreductase A; protochlorophyllide oxidoreductase A (PORA); FUNCTIONS IN: oxidoreductase activity, protochlorophyllide reductase activity; INVOLVED IN: …	T
'19.14'	'tetrapyrrole synthesis.protochlorophyllide reductase'	'c49309.graph_c0'	'(q01289|por_pea : 627.0) Protochlorophyllide reductase, chloroplast precursor (EC 1.3.1.33) (PCR) (NADPH-protochlorophyllide oxidoreductase) (POR) - Pisum sativum (Garden pea) & (at5g54190 : 593.0) light-dependent NADPH:protochlorophyllide oxidoreductase A; protochlorophyllide oxidoreductase A (PORA); FUNCTIONS IN: oxidoreductase activity, protochlorophyllide reductase activity; INVOLVED IN: chl…	T
'19.15'	'tetrapyrrole synthesis.chlorophyll synthase'	''	''
'19.16'	'tetrapyrrole synthesis.chlorophyll b synthase'	'c49601.graph_c0'	'(at1g44446 : 774.0) Encodes chlorophyllide <i>a</i> oxygenase which converts chlorophyllide <i>a</i> to chlorophyllide <i>b</i> by catalyzing two successive hydroxylations at the 7-methyl group of chlorophyllide <i>a</i> . Mutants are deficient in pigments that associate with thylakoid membrane proteins, lacking chlorophyll <i>b</i> and light-harvesting proteins of photosystem II. The protein wa…	T
'19.20'	'tetrapyrrole synthesis.ferrochelatase'	'c45319.graph_c0'	'(p42044|hemh_cucsa : 192.0) Ferrochelatase-2, chloroplast precursor (EC 4.99.1.1) (Ferrochelatase II) (Protoheme ferro-lyase 2) (Heme synthetase 2) - Cucumis sativus (Cucumber) & (loc_os09g12560.2 : 188.0) no description available & (at5g26030 : 186.0) encodes ferrochelatase I located in plastids. Involved in heme biosynthesis in non-photosynthetic tissues and induced by oxidative stress in phot…	T
'19.21'	'tetrapyrrole synthesis.heme oxygenase'	''	''
'19.30'	'tetrapyrrole synthesis.uroporphyrin-III C-methyltransferase'	''	''
'19.32'	'tetrapyrrole synthesis.sirohydrochlorin ferrochelatase'	''	''
'19.33'	'tetrapyrrole synthesis.5-aminolevulinate synthase'	''	''
'19.40'	'tetrapyrrole synthesis.regulation'	'c49480.graph_c0'	'(loc_os11g16550.1 : 229.0) no description available & (at3g59400 : 211.0) GUN, genomes uncoupled, is necessary for coupling the expression of some nuclear genes to the functional state of the chloroplast. Binds to the magnesium chelatase complex and promotes formation of the substrate,a tetrapyrrole signaling molecule. Porphyrin-binding protein that enhances the activity of Mg-chelatase. Althoug…	T
'19.99'	'tetrapyrrole synthesis.unspecified'	''	''
'20'	'stress'	'c42319.graph_c0'	'(at4g23180 : 277.0) Encodes a receptor-like protein kinase. Naming convention from Chen et al 2003 (PMID 14756307); cysteine-rich RLK (RECEPTOR-like protein kinase) 10 (CRK10); FUNCTIONS IN: protein serine/threonine kinase activity, protein kinase activity, kinase activity, ATP binding; INVOLVED IN: protein amino acid phosphorylation; LOCATED IN: plasma membrane; EXPRESSED IN: 22 plant structure…	T
'20'	'stress'	'c46461.graph_c0'	'(at4g21380 : 172.0) encodes a putative receptor-like serine/threonine protein kinases that is similar to Brassica self-incompatibility (S) locus. Expressed in root. Shoot expression limited to limited to the root-hypocotyl transition zone and at the base of lateral roots as well as in axillary buds, and pedicels.; receptor kinase 3 (RK3); FUNCTIONS IN: transmembrane receptor protein serine/threo…	T
'20.1'	'stress.biotic'	'c16766.graph_c0'	'(at1g70830 : 79.0) MLP-like protein 28 (MLP28); FUNCTIONS IN: molecular_function unknown; INVOLVED IN: response to biotic stimulus, defense response; LOCATED IN: cellular_component unknown; EXPRESSED IN: 22 plant structures; EXPRESSED DURING: 14 growth stages; CONTAINS InterPro DOMAIN/s: Bet v I allergen (InterPro:IPR000916); BEST Arabidopsis thaliana protein match is: MLP-like protein 34 (TAIR:…	T
'20.1'	'stress.biotic'	'c20379.graph_c0'	'(at1g78780 : 332.0) pathogenesis-related family protein; FUNCTIONS IN: molecular_function unknown; INVOLVED IN: biological_process unknown; LOCATED IN: cellular_component unknown; EXPRESSED IN: 14 plant structures; EXPRESSED DURING: M germinated pollen stage, LP.04 four leaves visible, 4 anthesis, C globular stage, petal differentiation and expansion stage; Has 197 Blast hits to 196 proteins in …	T
'20.1'	'stress.biotic'	'c21523.graph_c0'	'(at5g15870 : 191.0) glycosyl hydrolase family 81 protein; FUNCTIONS IN: hydrolase activity, acting on glycosyl bonds, endo-1,3(4)-beta-glucanase activity; INVOLVED IN: response to cyclopentenone; EXPRESSED IN: 23 plant structures; EXPRESSED DURING: 13 growth stages; CONTAINS InterPro DOMAIN/s: Glycoside hydrolase, family 81 (InterPro:IPR005200); BEST Arabidopsis thaliana protein match is: glycos…	T
'20.1'	'stress.biotic'	'c24260.graph_c0'	'(at2g35980 : 152.0) Encodes a protein whose sequence is similar to tobacco hairpin-induced gene (HIN1) and Arabidopsis non-race specific disease resistance gene (NDR1). Expression of this gene is induced by cucumber mosaic virus, spermine and during senescence. The gene product is localized to the chloroplast.; YELLOW-LEAF-SPECIFIC GENE 9 (YLS9); FUNCTIONS IN: molecular_function unknown; INVOLVE…	T
'20.1'	'stress.biotic'	'c24506.graph_c0'	'(at5g06320 : 176.0) encodes a protein whose sequence is similar to tobacco hairpin-induced gene (HIN1) and Arabidopsis non-race specific disease resistance gene (NDR1). Expression of this gene is induced by cucumber mosaic virus, spermine and Pseudomonas syringae pv. tomato DC3000. The gene product is localized to the plasma membrane.; NDR1/HIN1-like 3 (NHL3); FUNCTIONS IN: molecular_function un…	T
'20.1'	'stress.biotic'	'c25804.graph_c0'	'(at5g42500 : 167.0) Disease resistance-responsive (dirigent-like protein) family protein; FUNCTIONS IN: molecular_function unknown; INVOLVED IN: defense response; LOCATED IN: endomembrane system; CONTAINS InterPro DOMAIN/s: Plant disease resistance response protein (InterPro:IPR004265); BEST Arabidopsis thaliana protein match is: Disease resistance-responsive (dirigent-like protein) family prote…	T
'20.1'	'stress.biotic'	'c26743.graph_c0'	'(at5g15870 : 62.0) glycosyl hydrolase family 81 protein; FUNCTIONS IN: hydrolase activity, acting on glycosyl bonds, endo-1,3(4)-beta-glucanase activity; INVOLVED IN: response to cyclopentenone; EXPRESSED IN: 23 plant structures; EXPRESSED DURING: 13 growth stages; CONTAINS InterPro DOMAIN/s: Glycoside hydrolase, family 81 (InterPro:IPR005200); BEST Arabidopsis thaliana protein match is: glycosy…	T
'20.1'	'stress.biotic'	'c29082.graph_c0'	'(at1g20030 : 416.0) Pathogenesis-related thaumatin superfamily protein; CONTAINS InterPro DOMAIN/s: Thaumatin, conserved site (InterPro:IPR017949), Thaumatin, pathogenesis-related (InterPro:IPR001938); BEST Arabidopsis thaliana protein match is: Pathogenesis-related thaumatin superfamily protein (TAIR:AT1G75800.1); Has 35333 Blast hits to 34131 proteins in 2444 species: Archae - 798; Bacteria - …	T
'20.1'	'stress.biotic'	'c29959.graph_c0'	'(at1g70890 : 149.0) MLP-like protein 43 (MLP43); FUNCTIONS IN: molecular_function unknown; INVOLVED IN: response to biotic stimulus, defense response; LOCATED IN: chloroplast; EXPRESSED IN: 17 plant structures; EXPRESSED DURING: 10 growth stages; CONTAINS InterPro DOMAIN/s: Bet v I allergen (InterPro:IPR000916); BEST Arabidopsis thaliana protein match is: MLP-like protein 28 (TAIR:AT1G70830.5); …	T
'20.1'	'stress.biotic'	'c34930.graph_c0'	'(p19873|ith5_cucma : 81.3) Inhibitor of trypsin and hageman factor (CMTI-V) - Cucurbita maxima (Pumpkin) (Winter squash) & (at2g38870 : 73.6) Predicted to encode a PR (pathogenesis-related) peptide that belongs to the PR-6 proteinase inhibitor family. Six putative PR-6-type protein encoding genes are found in Arabidopsis: At2g38900, At2g38870, At5g43570, At5g43580, At3g50020 and At3g46860.; Seri…	T
'20.1'	'stress.biotic'	'c34936.graph_c0'	'(p27054|chi4_phavu : 282.0) Endochitinase PR4 precursor (EC 3.2.1.14) - Phaseolus vulgaris (Kidney bean) (French bean) & (at3g54420 : 233.0) encodes an EP3 chitinase that is expressed during somatic embryogenesis in 'nursing' cells surrounding the embryos but not in embryos themselves. The gene is also expressed in mature pollen and growing pollen tubes until they enter the receptive synergid, b…	T
'20.1'	'stress.biotic'	'c35082.graph_c0'	'(at5g15870 : 140.0) glycosyl hydrolase family 81 protein; FUNCTIONS IN: hydrolase activity, acting on glycosyl bonds, endo-1,3(4)-beta-glucanase activity; INVOLVED IN: response to cyclopentenone; EXPRESSED IN: 23 plant structures; EXPRESSED DURING: 13 growth stages; CONTAINS InterPro DOMAIN/s: Glycoside hydrolase, family 81 (InterPro:IPR005200); BEST Arabidopsis thaliana protein match is: glycos…	T
'20.1'	'stress.biotic'	'c35249.graph_c0'	'(at2g35980 : 177.0) Encodes a protein whose sequence is similar to tobacco hairpin-induced gene (HIN1) and Arabidopsis non-race specific disease resistance gene (NDR1). Expression of this gene is induced by cucumber mosaic virus, spermine and during senescence. The gene product is localized to the chloroplast.; YELLOW-LEAF-SPECIFIC GENE 9 (YLS9); FUNCTIONS IN: molecular_function unknown; INVOLVE…	T
'20.1'	'stress.biotic'	'c35831.graph_c0'	'(at1g75030 : 326.0) encodes a PR5-like protein; thaumatin-like protein 3 (TLP-3); FUNCTIONS IN: molecular_function unknown; INVOLVED IN: response to other organism; LOCATED IN: endomembrane system; EXPRESSED IN: 21 plant structures; EXPRESSED DURING: 13 growth stages; CONTAINS InterPro DOMAIN/s: Thaumatin, conserved site (InterPro:IPR017949), Thaumatin, pathogenesis-related (InterPro:IPR001938);…	T
'20.1'	'stress.biotic'	'c38141.graph_c0'	'(at4g38670 : 234.0) Pathogenesis-related thaumatin superfamily protein; INVOLVED IN: response to other organism; EXPRESSED IN: 18 plant structures; EXPRESSED DURING: 11 growth stages; CONTAINS InterPro DOMAIN/s: Thaumatin, conserved site (InterPro:IPR017949), Thaumatin, pathogenesis-related (InterPro:IPR001938); BEST Arabidopsis thaliana protein match is: Pathogenesis-related thaumatin superfami…	T
'20.1'	'stress.biotic'	'c38223.graph_c0'	'(at5g49040 : 125.0) Disease resistance-responsive (dirigent-like protein) family protein; FUNCTIONS IN: molecular_function unknown; INVOLVED IN: lignan biosynthetic process, defense response; LOCATED IN: endomembrane system; CONTAINS InterPro DOMAIN/s: Plant disease resistance response protein (InterPro:IPR004265); BEST Arabidopsis thaliana protein match is: tRNA synthetase class I (I, L, M and …	T
'20.1'	'stress.biotic'	'c39495.graph_c0'	'(at1g65690 : 174.0) Late embryogenesis abundant (LEA) hydroxyproline-rich glycoprotein family; CONTAINS InterPro DOMAIN/s: Late embryogenesis abundant protein, group 2 (InterPro:IPR004864); BEST Arabidopsis thaliana protein match is: NDR1/HIN1-like 25 (TAIR:AT5G36970.1); Has 985 Blast hits to 984 proteins in 28 species: Archae - 0; Bacteria - 0; Metazoa - 0; Fungi - 0; Plants - 985; Viruses - 0;…	T
'20.1'	'stress.biotic'	'c39918.graph_c0'	'(at2g20142 : 142.0) Toll-Interleukin-Resistance (TIR) domain family protein; FUNCTIONS IN: transmembrane receptor activity; INVOLVED IN: signal transduction, innate immune response; LOCATED IN: intrinsic to membrane; EXPRESSED IN: 13 plant structures; EXPRESSED DURING: 9 growth stages; CONTAINS InterPro DOMAIN/s: Toll-Interleukin receptor (InterPro:IPR000157); BEST Arabidopsis thaliana protein m…	T
'20.1'	'stress.biotic'	'c40018.graph_c0'	'(at5g66900 : 317.0) Disease resistance protein (CC-NBS-LRR class) family; FUNCTIONS IN: ATP binding; INVOLVED IN: apoptosis, defense response; CONTAINS InterPro DOMAIN/s: NB-ARC (InterPro:IPR002182), Powdery mildew resistance protein, RPW8 domain (InterPro:IPR008808), Disease resistance protein (InterPro:IPR000767); BEST Arabidopsis thaliana protein match is: Disease resistance protein (CC-NBS-L…	T
'20.1'	'stress.biotic'	'c41764.graph_c0'	'(at5g66900 : 300.0) Disease resistance protein (CC-NBS-LRR class) family; FUNCTIONS IN: ATP binding; INVOLVED IN: apoptosis, defense response; CONTAINS InterPro DOMAIN/s: NB-ARC (InterPro:IPR002182), Powdery mildew resistance protein, RPW8 domain (InterPro:IPR008808), Disease resistance protein (InterPro:IPR000767); BEST Arabidopsis thaliana protein match is: Disease resistance protein (CC-NBS-L…	T
'20.1'	'stress.biotic'	'c42680.graph_c0'	'(at2g36780 : 161.0) UDP-Glycosyltransferase superfamily protein; FUNCTIONS IN: UDP-glycosyltransferase activity, transferase activity, transferring glycosyl groups; INVOLVED IN: metabolic process; LOCATED IN: cellular_component unknown; CONTAINS InterPro DOMAIN/s: UDP-glucuronosyl/UDP-glucosyltransferase (InterPro:IPR002213); BEST Arabidopsis thaliana protein match is: UDP-Glycosyltransferase su…	T
'20.1'	'stress.biotic'	'c42753.graph_c0'	'(loc_os09g21210.1 : 516.0) no description available & (at5g15870 : 514.0) glycosyl hydrolase family 81 protein; FUNCTIONS IN: hydrolase activity, acting on glycosyl bonds, endo-1,3(4)-beta-glucanase activity; INVOLVED IN: response to cyclopentenone; EXPRESSED IN: 23 plant structures; EXPRESSED DURING: 13 growth stages; CONTAINS InterPro DOMAIN/s: Glycoside hydrolase, family 81 (InterPro:IPR00520…	T
'20.1'	'stress.biotic'	'c43064.graph_c0'	'(at5g49040 : 119.0) Disease resistance-responsive (dirigent-like protein) family protein; FUNCTIONS IN: molecular_function unknown; INVOLVED IN: lignan biosynthetic process, defense response; LOCATED IN: endomembrane system; CONTAINS InterPro DOMAIN/s: Plant disease resistance response protein (InterPro:IPR004265); BEST Arabidopsis thaliana protein match is: tRNA synthetase class I (I, L, M and …	T
'20.1'	'stress.biotic'	'c43645.graph_c0'	'(loc_os11g07770.1 : 142.0) no description available & (at1g22900 : 140.0) Disease resistance-responsive (dirigent-like protein) family protein; FUNCTIONS IN: molecular_function unknown; INVOLVED IN: defense response; LOCATED IN: endomembrane system; EXPRESSED IN: stamen; EXPRESSED DURING: 4 anthesis; CONTAINS InterPro DOMAIN/s: Plant disease resistance response protein (InterPro:IPR004265); BEST…	T
'20.1'	'stress.biotic'	'c44240.graph_c0'	'(at5g36930 : 149.0) Disease resistance protein (TIR-NBS-LRR class) family; FUNCTIONS IN: transmembrane receptor activity, ATP binding; INVOLVED IN: signal transduction, defense response, apoptosis, innate immune response; LOCATED IN: intrinsic to membrane; EXPRESSED IN: 19 plant structures; EXPRESSED DURING: 13 growth stages; CONTAINS InterPro DOMAIN/s: NB-ARC (InterPro:IPR002182), Toll-Interleu…	T
'20.1'	'stress.biotic'	'c44263.graph_c0'	'(loc_os04g39880.1 : 595.0) no description available & (at5g24550 : 523.0) beta glucosidase 32 (BGLU32); FUNCTIONS IN: cation binding, hydrolase activity, hydrolyzing O-glycosyl compounds, catalytic activity; INVOLVED IN: response to other organism; LOCATED IN: endomembrane system; EXPRESSED IN: synergid; CONTAINS InterPro DOMAIN/s: Glycoside hydrolase, family 1 (InterPro:IPR001360), Glycoside hy…	T
'20.1'	'stress.biotic'	'c44325.graph_c1'	'(loc_os08g32880.1 : 514.0) no description available & (at3g07040 : 444.0) Contains an N-terminal tripartite nucleotide binding site and a C-terminal tandem array of leucine-rich repeats. Confers resistance to Pseudomonas syringae strains that carry the avirulence genes avrB and avrRpm1.; RESISTANCE TO P. SYRINGAE PV MACULICOLA 1 (RPM1); FUNCTIONS IN: protein binding, nucleotide binding; INVOLVED…	T
'20.1'	'stress.biotic'	'c45368.graph_c0'	'(loc_os04g39900.1 : 146.0) no description available & (at5g24540 : 124.0) beta glucosidase 31 (BGLU31); FUNCTIONS IN: cation binding, hydrolase activity, hydrolyzing O-glycosyl compounds, catalytic activity; INVOLVED IN: response to other organism; LOCATED IN: endomembrane system; EXPRESSED IN: stem, sepal; EXPRESSED DURING: 4 anthesis; CONTAINS InterPro DOMAIN/s: Glycoside hydrolase, family 1 (…	T
'20.1'	'stress.biotic'	'c45465.graph_c0'	'(at4g19810 : 248.0) Glycosyl hydrolase family protein with chitinase insertion domain; FUNCTIONS IN: cation binding, chitinase activity, hydrolase activity, hydrolyzing O-glycosyl compounds, catalytic activity; INVOLVED IN: carbohydrate metabolic process; LOCATED IN: cell wall; EXPRESSED IN: 10 plant structures; EXPRESSED DURING: LP.04 four leaves visible, 4 anthesis, C globular stage; CONTAINS …	T
'20.1'	'stress.biotic'	'c45922.graph_c0'	'(loc_os10g35950.1 : 479.0) no description available & (at5g17540 : 437.0) HXXXD-type acyl-transferase family protein; FUNCTIONS IN: transferase activity, transferring acyl groups other than amino-acyl groups; INVOLVED IN: biological_process unknown; LOCATED IN: cellular_component unknown; EXPRESSED IN: 9 plant structures; EXPRESSED DURING: 4 anthesis, C globular stage, F mature embryo stage, pet…	T
'20.1'	'stress.biotic'	'c45940.graph_c0'	'(at5g41540 : 137.0) Disease resistance protein (TIR-NBS-LRR class) family; FUNCTIONS IN: transmembrane receptor activity, nucleoside-triphosphatase activity, nucleotide binding, ATP binding; INVOLVED IN: signal transduction, defense response, apoptosis, innate immune response; LOCATED IN: intrinsic to membrane; CONTAINS InterPro DOMAIN/s: ATPase, AAA+ type, core (InterPro:IPR003593), NB-ARC (Int…	T
'20.1'	'stress.biotic'	'c47025.graph_c0'	'(at4g36010 : 347.0) Pathogenesis-related thaumatin superfamily protein; CONTAINS InterPro DOMAIN/s: Thaumatin, pathogenesis-related (InterPro:IPR001938); BEST Arabidopsis thaliana protein match is: Pathogenesis-related thaumatin superfamily protein (TAIR:AT2G17860.1); Has 35333 Blast hits to 34131 proteins in 2444 species: Archae - 798; Bacteria - 22429; Metazoa - 974; Fungi - 991; Plants - 531;…	T
'20.1'	'stress.biotic'	'c47388.graph_c0'	'(at5g36930 : 308.0) Disease resistance protein (TIR-NBS-LRR class) family; FUNCTIONS IN: transmembrane receptor activity, ATP binding; INVOLVED IN: signal transduction, defense response, apoptosis, innate immune response; LOCATED IN: intrinsic to membrane; EXPRESSED IN: 19 plant structures; EXPRESSED DURING: 13 growth stages; CONTAINS InterPro DOMAIN/s: NB-ARC (InterPro:IPR002182), Toll-Interleu…	T
'20.1'	'stress.biotic'	'c47496.graph_c0'	'(at5g15870 : 769.0) glycosyl hydrolase family 81 protein; FUNCTIONS IN: hydrolase activity, acting on glycosyl bonds, endo-1,3(4)-beta-glucanase activity; INVOLVED IN: response to cyclopentenone; EXPRESSED IN: 23 plant structures; EXPRESSED DURING: 13 growth stages; CONTAINS InterPro DOMAIN/s: Glycoside hydrolase, family 81 (InterPro:IPR005200); BEST Arabidopsis thaliana protein match is: glycos…	T
'20.1'	'stress.biotic'	'c47979.graph_c2'	'(at1g17240 : 118.0) Encodes a CLAVATA2 (CLV2)-related gene. Complements the clv2 mutant when expressed under the control of the CLV2 promoter.; receptor like protein 2 (RLP2); CONTAINS InterPro DOMAIN/s: Leucine-rich repeat-containing N-terminal domain, type 2 (InterPro:IPR013210), Leucine-rich repeat (InterPro:IPR001611); BEST Arabidopsis thaliana protein match is: Leucine-rich receptor-like pr…	T
'20.1'	'stress.biotic'	'c48554.graph_c0'	'(at3g46730 : 351.0) NB-ARC domain-containing disease resistance protein; FUNCTIONS IN: ATP binding; INVOLVED IN: defense response, apoptosis; LOCATED IN: endomembrane system; CONTAINS InterPro DOMAIN/s: NB-ARC (InterPro:IPR002182), Disease resistance protein (InterPro:IPR000767); BEST Arabidopsis thaliana protein match is: NB-ARC domain-containing disease resistance protein (TAIR:AT3G46530.1); H…	T
'20.1'	'stress.biotic'	'c48734.graph_c0'	'(at5g17680 : 313.0) disease resistance protein (TIR-NBS-LRR class), putative; FUNCTIONS IN: transmembrane receptor activity, ATP binding; INVOLVED IN: signal transduction, defense response, apoptosis, innate immune response; LOCATED IN: intrinsic to membrane; EXPRESSED IN: 14 plant structures; EXPRESSED DURING: 6 growth stages; CONTAINS InterPro DOMAIN/s: Leucine-rich repeat, typical subtype (In…	T
'20.1'	'stress.biotic'	'c49179.graph_c0'	'(at3g11080 : 224.0) receptor like protein 35 (RLP35); FUNCTIONS IN: kinase activity; INVOLVED IN: signal transduction, defense response; LOCATED IN: endomembrane system; EXPRESSED IN: stem, stamen; EXPRESSED DURING: 4 anthesis; CONTAINS InterPro DOMAIN/s: Leucine-rich repeat-containing N-terminal domain, type 2 (InterPro:IPR013210), Leucine-rich repeat (InterPro:IPR001611); BEST Arabidopsis thal…	T
'20.1'	'stress.biotic'	'c49193.graph_c0'	'(at1g45616 : 230.0) receptor like protein 6 (RLP6); INVOLVED IN: signal transduction, defense response; LOCATED IN: membrane; EXPRESSED IN: leaf; CONTAINS InterPro DOMAIN/s: Leucine-rich repeat-containing N-terminal domain, type 2 (InterPro:IPR013210), Leucine-rich repeat (InterPro:IPR001611); BEST Arabidopsis thaliana protein match is: receptor like protein 7 (TAIR:AT1G47890.1); Has 122755 Blas…	T
'20.1'	'stress.biotic'	'c49214.graph_c0'	'(at4g19050 : 67.8) NB-ARC domain-containing disease resistance protein; FUNCTIONS IN: ATP binding; INVOLVED IN: defense response, apoptosis; LOCATED IN: cellular_component unknown; EXPRESSED IN: 20 plant structures; EXPRESSED DURING: 9 growth stages; CONTAINS InterPro DOMAIN/s: NB-ARC (InterPro:IPR002182), Disease resistance protein (InterPro:IPR000767); BEST Arabidopsis thaliana protein match i…	T
'20.1'	'stress.biotic'	'c49567.graph_c0'	'(at3g04720 : 208.0) Encodes a protein similar to the antifungal chitin-binding protein hevein from rubber tree latex. mRNA levels increase in response to ethylene and turnip crinkle virus infection.; pathogenesis-related 4 (PR4); FUNCTIONS IN: chitin binding; INVOLVED IN: in 6 processes; LOCATED IN: endomembrane system; EXPRESSED IN: 20 plant structures; EXPRESSED DURING: 10 growth stages; CONTA…	T
'20.1'	'stress.biotic'	'c49894.graph_c0'	'(at1g58170 : 167.0) Disease resistance-responsive (dirigent-like protein) family protein; FUNCTIONS IN: molecular_function unknown; INVOLVED IN: N-terminal protein myristoylation, lignan biosynthetic process, defense response; LOCATED IN: endomembrane system; EXPRESSED IN: 17 plant structures; EXPRESSED DURING: 6 growth stages; CONTAINS InterPro DOMAIN/s: Plant disease resistance response protei…	T
'20.1'	'stress.biotic'	'c49921.graph_c0'	'(at2g35980 : 102.0) Encodes a protein whose sequence is similar to tobacco hairpin-induced gene (HIN1) and Arabidopsis non-race specific disease resistance gene (NDR1). Expression of this gene is induced by cucumber mosaic virus, spermine and during senescence. The gene product is localized to the chloroplast.; YELLOW-LEAF-SPECIFIC GENE 9 (YLS9); FUNCTIONS IN: molecular_function unknown; INVOLVE…	T
'20.1'	'stress.biotic'	'c50082.graph_c0'	'(at1g70890 : 99.0) MLP-like protein 43 (MLP43); FUNCTIONS IN: molecular_function unknown; INVOLVED IN: response to biotic stimulus, defense response; LOCATED IN: chloroplast; EXPRESSED IN: 17 plant structures; EXPRESSED DURING: 10 growth stages; CONTAINS InterPro DOMAIN/s: Bet v I allergen (InterPro:IPR000916); BEST Arabidopsis thaliana protein match is: MLP-like protein 28 (TAIR:AT1G70830.5); H…	T
'20.1'	'stress.biotic'	'c50310.graph_c0'	'(loc_os09g22450.1 : 414.0) no description available & (at3g48090 : 411.0) Component of R gene-mediated disease resistance in Arabidopsis thaliana with homology to eukaryotic lipases.; enhanced disease susceptibility 1 (EDS1); CONTAINS InterPro DOMAIN/s: Lipase, class 3 (InterPro:IPR002921); BEST Arabidopsis thaliana protein match is: alpha/beta-Hydrolases superfamily protein (TAIR:AT3G48080.1); …	T
'20.1'	'stress.biotic'	'c50552.graph_c0'	'(at2g35980 : 108.0) Encodes a protein whose sequence is similar to tobacco hairpin-induced gene (HIN1) and Arabidopsis non-race specific disease resistance gene (NDR1). Expression of this gene is induced by cucumber mosaic virus, spermine and during senescence. The gene product is localized to the chloroplast.; YELLOW-LEAF-SPECIFIC GENE 9 (YLS9); FUNCTIONS IN: molecular_function unknown; INVOLVE…	T
'20.1'	'stress.biotic'	'c51254.graph_c0'	'(at2g15490 : 370.0) UDP-glycosyltransferase 73B4 (UGT73B4); FUNCTIONS IN: quercetin 3-O-glucosyltransferase activity, UDP-glycosyltransferase activity, quercetin 7-O-glucosyltransferase activity, UDP-glucosyltransferase activity, transferase activity, transferring glycosyl groups; INVOLVED IN: response to other organism; LOCATED IN: endomembrane system; EXPRESSED IN: root; CONTAINS InterPro DOMA…	T
'20.1'	'stress.biotic'	'c51843.graph_c0'	'(at1g58170 : 184.0) Disease resistance-responsive (dirigent-like protein) family protein; FUNCTIONS IN: molecular_function unknown; INVOLVED IN: N-terminal protein myristoylation, lignan biosynthetic process, defense response; LOCATED IN: endomembrane system; EXPRESSED IN: 17 plant structures; EXPRESSED DURING: 6 growth stages; CONTAINS InterPro DOMAIN/s: Plant disease resistance response protei…	T
'20.1'	'stress.biotic'	'c52103.graph_c0'	'(at2g15220 : 282.0) Plant basic secretory protein (BSP) family protein; INVOLVED IN: defense response; LOCATED IN: endomembrane system; EXPRESSED DURING: seedling growth; CONTAINS InterPro DOMAIN/s: Uncharacterised protein family, basic secretory protein (InterPro:IPR007541); BEST Arabidopsis thaliana protein match is: Plant basic secretory protein (BSP) family protein (TAIR:AT2G15130.1); Has 29…	T
'20.1'	'stress.biotic'	'c52909.graph_c0'	'(at1g72840 : 184.0) Disease resistance protein (TIR-NBS-LRR class); FUNCTIONS IN: transmembrane receptor activity, ATP binding; INVOLVED IN: signal transduction, defense response, apoptosis, innate immune response; LOCATED IN: intrinsic to membrane; EXPRESSED IN: ovule, embryo, sperm cell, root, seed; EXPRESSED DURING: E expanded cotyledon stage, D bilateral stage; CONTAINS InterPro DOMAIN/s: NB…	T
'20.1'	'stress.biotic'	'c53127.graph_c0'	'(at2g42900 : 135.0) Plant basic secretory protein (BSP) family protein; CONTAINS InterPro DOMAIN/s: Uncharacterised protein family, basic secretory protein (InterPro:IPR007541); Has 52 Blast hits to 52 proteins in 16 species: Archae - 0; Bacteria - 0; Metazoa - 1; Fungi - 0; Plants - 51; Viruses - 0; Other Eukaryotes - 0 (source: NCBI BLink). & (loc_os05g50500.1 : 125.0) no description available…	T
'20.1'	'stress.biotic'	'c53378.graph_c0'	'(at4g38670 : 187.0) Pathogenesis-related thaumatin superfamily protein; INVOLVED IN: response to other organism; EXPRESSED IN: 18 plant structures; EXPRESSED DURING: 11 growth stages; CONTAINS InterPro DOMAIN/s: Thaumatin, conserved site (InterPro:IPR017949), Thaumatin, pathogenesis-related (InterPro:IPR001938); BEST Arabidopsis thaliana protein match is: Pathogenesis-related thaumatin superfami…	T
'20.1.1'	'stress.biotic.respiratory burst'	'c19937.graph_c0'	'(loc_os11g33120.2 : 731.0) no description available & (at1g09090 : 675.0) NADPH-oxidase AtrbohB plays a role in seed after-ripening. Major producer of superoxide in germinating seeds. AtrbohB pre-mRNA is alternatively spliced in seeds in a hormonally and developmentally regulated manner. ABA caused accumulation of AtrbohB-铿?mRNA and prevented prevented AtrbohB-a mRNA expression in fresh seeds.; …	T
'20.1.1'	'stress.biotic.respiratory burst'	'c42041.graph_c0'	'(at1g64060 : 831.0) Interacts with AtrbohD gene to fine tune the spatial control of ROI production and hypersensitive response to cell in and around infection site.; respiratory burst oxidase protein F (RBOH F); FUNCTIONS IN: NAD(P)H oxidase activity; INVOLVED IN: in 10 processes; LOCATED IN: plasma membrane, integral to plasma membrane; EXPRESSED IN: 22 plant structures; EXPRESSED DURING: 13 gr…	T
'20.1.1'	'stress.biotic.respiratory burst'	'c44864.graph_c0'	'(loc_os11g33120.1 : 1150.0) no description available & (at5g47910 : 1123.0) NADPH/respiratory burst oxidase protein D (RbohD).Interacts with AtrbohF gene to fine tune the spatial control of ROI production and hypersensitive response to cell in and around infection site.; respiratory burst oxidase homologue D (RBOHD); FUNCTIONS IN: NAD(P)H oxidase activity; INVOLVED IN: oxygen and reactive oxygen…	T
'20.1.1'	'stress.biotic.respiratory burst'	'c45276.graph_c0'	'(at1g64060 : 555.0) Interacts with AtrbohD gene to fine tune the spatial control of ROI production and hypersensitive response to cell in and around infection site.; respiratory burst oxidase protein F (RBOH F); FUNCTIONS IN: NAD(P)H oxidase activity; INVOLVED IN: in 10 processes; LOCATED IN: plasma membrane, integral to plasma membrane; EXPRESSED IN: 22 plant structures; EXPRESSED DURING: 13 gr…	T
'20.1.1'	'stress.biotic.respiratory burst'	'c46499.graph_c1'	'(at1g64060 : 425.0) Interacts with AtrbohD gene to fine tune the spatial control of ROI production and hypersensitive response to cell in and around infection site.; respiratory burst oxidase protein F (RBOH F); FUNCTIONS IN: NAD(P)H oxidase activity; INVOLVED IN: in 10 processes; LOCATED IN: plasma membrane, integral to plasma membrane; EXPRESSED IN: 22 plant structures; EXPRESSED DURING: 13 gr…	T
'20.1.2'	'stress.biotic.receptors'	'c31184.graph_c0'	'(at1g72910 : 141.0) Toll-Interleukin-Resistance (TIR) domain-containing protein; FUNCTIONS IN: transmembrane receptor activity, ATP binding; INVOLVED IN: signal transduction, defense response, apoptosis, innate immune response; LOCATED IN: intrinsic to membrane; CONTAINS InterPro DOMAIN/s: NB-ARC (InterPro:IPR002182), Toll-Interleukin receptor (InterPro:IPR000157); BEST Arabidopsis thaliana prot…	T
'20.1.2'	'stress.biotic.receptors'	'c39918.graph_c0'	'(at2g20142 : 142.0) Toll-Interleukin-Resistance (TIR) domain family protein; FUNCTIONS IN: transmembrane receptor activity; INVOLVED IN: signal transduction, innate immune response; LOCATED IN: intrinsic to membrane; EXPRESSED IN: 13 plant structures; EXPRESSED DURING: 9 growth stages; CONTAINS InterPro DOMAIN/s: Toll-Interleukin receptor (InterPro:IPR000157); BEST Arabidopsis thaliana protein m…	T
'20.1.2'	'stress.biotic.receptors'	'c41686.graph_c0'	'(at1g27170 : 998.0) transmembrane receptors;ATP binding; FUNCTIONS IN: transmembrane receptor activity, ATP binding; INVOLVED IN: signal transduction, defense response, apoptosis, innate immune response; CONTAINS InterPro DOMAIN/s: Leucine-rich repeat, typical subtype (InterPro:IPR003591), NB-ARC (InterPro:IPR002182), Leucine-rich repeat (InterPro:IPR001611), Disease resistance protein (InterPro…	T
'20.1.2'	'stress.biotic.receptors'	'c44240.graph_c0'	'(at5g36930 : 149.0) Disease resistance protein (TIR-NBS-LRR class) family; FUNCTIONS IN: transmembrane receptor activity, ATP binding; INVOLVED IN: signal transduction, defense response, apoptosis, innate immune response; LOCATED IN: intrinsic to membrane; EXPRESSED IN: 19 plant structures; EXPRESSED DURING: 13 growth stages; CONTAINS InterPro DOMAIN/s: NB-ARC (InterPro:IPR002182), Toll-Interleu…	T
'20.1.2'	'stress.biotic.receptors'	'c45940.graph_c0'	'(at5g41540 : 137.0) Disease resistance protein (TIR-NBS-LRR class) family; FUNCTIONS IN: transmembrane receptor activity, nucleoside-triphosphatase activity, nucleotide binding, ATP binding; INVOLVED IN: signal transduction, defense response, apoptosis, innate immune response; LOCATED IN: intrinsic to membrane; CONTAINS InterPro DOMAIN/s: ATPase, AAA+ type, core (InterPro:IPR003593), NB-ARC (Int…	T
'20.1.2'	'stress.biotic.receptors'	'c47388.graph_c0'	'(at5g36930 : 308.0) Disease resistance protein (TIR-NBS-LRR class) family; FUNCTIONS IN: transmembrane receptor activity, ATP binding; INVOLVED IN: signal transduction, defense response, apoptosis, innate immune response; LOCATED IN: intrinsic to membrane; EXPRESSED IN: 19 plant structures; EXPRESSED DURING: 13 growth stages; CONTAINS InterPro DOMAIN/s: NB-ARC (InterPro:IPR002182), Toll-Interleu…	T
'20.1.2'	'stress.biotic.receptors'	'c48893.graph_c0'	'(at5g36930 : 105.0) Disease resistance protein (TIR-NBS-LRR class) family; FUNCTIONS IN: transmembrane receptor activity, ATP binding; INVOLVED IN: signal transduction, defense response, apoptosis, innate immune response; LOCATED IN: intrinsic to membrane; EXPRESSED IN: 19 plant structures; EXPRESSED DURING: 13 growth stages; CONTAINS InterPro DOMAIN/s: NB-ARC (InterPro:IPR002182), Toll-Interleu…	T
'20.1.3'	'stress.biotic.signalling'	'c50310.graph_c0'	'(loc_os09g22450.1 : 414.0) no description available & (at3g48090 : 411.0) Component of R gene-mediated disease resistance in Arabidopsis thaliana with homology to eukaryotic lipases.; enhanced disease susceptibility 1 (EDS1); CONTAINS InterPro DOMAIN/s: Lipase, class 3 (InterPro:IPR002921); BEST Arabidopsis thaliana protein match is: alpha/beta-Hydrolases superfamily protein (TAIR:AT3G48080.1); …	T
'20.1.3'	'stress.biotic.signalling'	'c50517.graph_c0'	'(at1g19180 : 165.0) JAZ1 is a nuclear-localized protein involved in jasmonate signaling. JAZ1 transcript levels rise in response to a jasmonate stimulus. JAZ1 can interact with the COI1 F-box subunit of an SCF E3 ubiquitin ligase in a yeast-two-hybrid assay only in the presence of jasmonate-isoleucine (JA-ILE) or coronatine. Application of jasmonate methyl ester to Arabidopsis roots reduces the …	T
'20.1.3.1'	'stress.biotic.signalling.MLO-like'	'c47731.graph_c0'	'(at2g39200 : 475.0) A member of a large family of seven-transmembrane domain proteins specific to plants, homologs of the barley mildew resistance locus o (MLO) protein. The Arabidopsis genome contains 15 genes encoding MLO proteins, with localization in plasma membrane. Phylogenetic analysis revealed four clades of closely-related AtMLO genes. ATMLO6 belongs to the clade IV, with AtMLO2, AtMLO3…	T
'20.1.4'	'stress.biotic.kinases'	'c49179.graph_c0'	'(at3g11080 : 224.0) receptor like protein 35 (RLP35); FUNCTIONS IN: kinase activity; INVOLVED IN: signal transduction, defense response; LOCATED IN: endomembrane system; EXPRESSED IN: stem, stamen; EXPRESSED DURING: 4 anthesis; CONTAINS InterPro DOMAIN/s: Leucine-rich repeat-containing N-terminal domain, type 2 (InterPro:IPR013210), Leucine-rich repeat (InterPro:IPR001611); BEST Arabidopsis thal…	T
'20.1.5'	'stress.biotic.regulation of transcription'	''	''
'20.1.7'	'stress.biotic.PR-proteins'	'c17154.graph_c0'	'(at3g14460 : 66.2) LRR and NB-ARC domains-containing disease resistance protein; FUNCTIONS IN: ATP binding; INVOLVED IN: apoptosis, defense response; CONTAINS InterPro DOMAIN/s: NB-ARC (InterPro:IPR002182), Leucine-rich repeat (InterPro:IPR001611), Disease resistance protein (InterPro:IPR000767); BEST Arabidopsis thaliana protein match is: NB-ARC domain-containing disease resistance protein (TAI…	T
'20.1.7'	'stress.biotic.PR-proteins'	'c17659.graph_c0'	'(loc_os06g04810.1 : 276.0) no description available & (at2g34930 : 219.0) disease resistance family protein / LRR family protein; INVOLVED IN: signal transduction, defense response to fungus, defense response; LOCATED IN: cell wall; EXPRESSED IN: 10 plant structures; EXPRESSED DURING: 7 growth stages; CONTAINS InterPro DOMAIN/s: Leucine-rich repeat-containing N-terminal domain, type 2 (InterPro:…	T
'20.1.7'	'stress.biotic.PR-proteins'	'c18314.graph_c0'	'(at3g51570 : 77.4) Disease resistance protein (TIR-NBS-LRR class) family; FUNCTIONS IN: transmembrane receptor activity, ATP binding; INVOLVED IN: signal transduction, defense response, apoptosis, innate immune response; LOCATED IN: membrane; EXPRESSED IN: leaf; CONTAINS InterPro DOMAIN/s: NB-ARC (InterPro:IPR002182), Toll-Interleukin receptor (InterPro:IPR000157), Disease resistance protein (In…	T
'20.1.7'	'stress.biotic.PR-proteins'	'c26069.graph_c0'	'(at1g56540 : 73.9) Disease resistance protein (TIR-NBS-LRR class) family; FUNCTIONS IN: transmembrane receptor activity, nucleoside-triphosphatase activity, nucleotide binding, ATP binding; INVOLVED IN: signal transduction, defense response, apoptosis, innate immune response; LOCATED IN: intrinsic to membrane; EXPRESSED IN: 14 plant structures; EXPRESSED DURING: 8 growth stages; CONTAINS InterPr…	T
'20.1.7'	'stress.biotic.PR-proteins'	'c30804.graph_c0'	'(at3g14470 : 188.0) NB-ARC domain-containing disease resistance protein; FUNCTIONS IN: protein binding; INVOLVED IN: apoptosis, defense response; LOCATED IN: endomembrane system; EXPRESSED IN: 23 plant structures; EXPRESSED DURING: 14 growth stages; CONTAINS InterPro DOMAIN/s: Leucine-rich repeat-containing protein (InterPro:IPR015766), NB-ARC (InterPro:IPR002182), Leucine-rich repeat (InterPro:…	T
'20.1.7'	'stress.biotic.PR-proteins'	'c31184.graph_c0'	'(at1g72910 : 141.0) Toll-Interleukin-Resistance (TIR) domain-containing protein; FUNCTIONS IN: transmembrane receptor activity, ATP binding; INVOLVED IN: signal transduction, defense response, apoptosis, innate immune response; LOCATED IN: intrinsic to membrane; CONTAINS InterPro DOMAIN/s: NB-ARC (InterPro:IPR002182), Toll-Interleukin receptor (InterPro:IPR000157); BEST Arabidopsis thaliana prot…	T
'20.1.7'	'stress.biotic.PR-proteins'	'c35831.graph_c0'	'(at1g75030 : 326.0) encodes a PR5-like protein; thaumatin-like protein 3 (TLP-3); FUNCTIONS IN: molecular_function unknown; INVOLVED IN: response to other organism; LOCATED IN: endomembrane system; EXPRESSED IN: 21 plant structures; EXPRESSED DURING: 13 growth stages; CONTAINS InterPro DOMAIN/s: Thaumatin, conserved site (InterPro:IPR017949), Thaumatin, pathogenesis-related (InterPro:IPR001938);…	T
'20.1.7'	'stress.biotic.PR-proteins'	'c36709.graph_c0'	'(at5g25930 : 242.0) Protein kinase family protein with leucine-rich repeat domain; FUNCTIONS IN: kinase activity; INVOLVED IN: protein amino acid phosphorylation; LOCATED IN: plasma membrane, membrane; EXPRESSED IN: 23 plant structures; EXPRESSED DURING: 14 growth stages; CONTAINS InterPro DOMAIN/s: Protein kinase, ATP binding site (InterPro:IPR017441), Protein kinase, catalytic domain (InterPro…	T
'20.1.7'	'stress.biotic.PR-proteins'	'c39918.graph_c0'	'(at2g20142 : 142.0) Toll-Interleukin-Resistance (TIR) domain family protein; FUNCTIONS IN: transmembrane receptor activity; INVOLVED IN: signal transduction, innate immune response; LOCATED IN: intrinsic to membrane; EXPRESSED IN: 13 plant structures; EXPRESSED DURING: 9 growth stages; CONTAINS InterPro DOMAIN/s: Toll-Interleukin receptor (InterPro:IPR000157); BEST Arabidopsis thaliana protein m…	T
'20.1.7'	'stress.biotic.PR-proteins'	'c40018.graph_c0'	'(at5g66900 : 317.0) Disease resistance protein (CC-NBS-LRR class) family; FUNCTIONS IN: ATP binding; INVOLVED IN: apoptosis, defense response; CONTAINS InterPro DOMAIN/s: NB-ARC (InterPro:IPR002182), Powdery mildew resistance protein, RPW8 domain (InterPro:IPR008808), Disease resistance protein (InterPro:IPR000767); BEST Arabidopsis thaliana protein match is: Disease resistance protein (CC-NBS-L…	T
'20.1.7'	'stress.biotic.PR-proteins'	'c40571.graph_c0'	'(at3g14470 : 60.1) NB-ARC domain-containing disease resistance protein; FUNCTIONS IN: protein binding; INVOLVED IN: apoptosis, defense response; LOCATED IN: endomembrane system; EXPRESSED IN: 23 plant structures; EXPRESSED DURING: 14 growth stages; CONTAINS InterPro DOMAIN/s: Leucine-rich repeat-containing protein (InterPro:IPR015766), NB-ARC (InterPro:IPR002182), Leucine-rich repeat (InterPro:I…	T
'20.1.7'	'stress.biotic.PR-proteins'	'c41557.graph_c0'	'(at3g14460 : 71.2) LRR and NB-ARC domains-containing disease resistance protein; FUNCTIONS IN: ATP binding; INVOLVED IN: apoptosis, defense response; CONTAINS InterPro DOMAIN/s: NB-ARC (InterPro:IPR002182), Leucine-rich repeat (InterPro:IPR001611), Disease resistance protein (InterPro:IPR000767); BEST Arabidopsis thaliana protein match is: NB-ARC domain-containing disease resistance protein (TAI…	T
'20.1.7'	'stress.biotic.PR-proteins'	'c41686.graph_c0'	'(at1g27170 : 998.0) transmembrane receptors;ATP binding; FUNCTIONS IN: transmembrane receptor activity, ATP binding; INVOLVED IN: signal transduction, defense response, apoptosis, innate immune response; CONTAINS InterPro DOMAIN/s: Leucine-rich repeat, typical subtype (InterPro:IPR003591), NB-ARC (InterPro:IPR002182), Leucine-rich repeat (InterPro:IPR001611), Disease resistance protein (InterPro…	T
'20.1.7'	'stress.biotic.PR-proteins'	'c41764.graph_c0'	'(at5g66900 : 300.0) Disease resistance protein (CC-NBS-LRR class) family; FUNCTIONS IN: ATP binding; INVOLVED IN: apoptosis, defense response; CONTAINS InterPro DOMAIN/s: NB-ARC (InterPro:IPR002182), Powdery mildew resistance protein, RPW8 domain (InterPro:IPR008808), Disease resistance protein (InterPro:IPR000767); BEST Arabidopsis thaliana protein match is: Disease resistance protein (CC-NBS-L…	T
'20.1.7'	'stress.biotic.PR-proteins'	'c42841.graph_c0'	'(at3g14470 : 101.0) NB-ARC domain-containing disease resistance protein; FUNCTIONS IN: protein binding; INVOLVED IN: apoptosis, defense response; LOCATED IN: endomembrane system; EXPRESSED IN: 23 plant structures; EXPRESSED DURING: 14 growth stages; CONTAINS InterPro DOMAIN/s: Leucine-rich repeat-containing protein (InterPro:IPR015766), NB-ARC (InterPro:IPR002182), Leucine-rich repeat (InterPro:…	T
'20.1.7'	'stress.biotic.PR-proteins'	'c43861.graph_c0'	'(at3g14470 : 68.6) NB-ARC domain-containing disease resistance protein; FUNCTIONS IN: protein binding; INVOLVED IN: apoptosis, defense response; LOCATED IN: endomembrane system; EXPRESSED IN: 23 plant structures; EXPRESSED DURING: 14 growth stages; CONTAINS InterPro DOMAIN/s: Leucine-rich repeat-containing protein (InterPro:IPR015766), NB-ARC (InterPro:IPR002182), Leucine-rich repeat (InterPro:I…	T
'20.1.7'	'stress.biotic.PR-proteins'	'c44240.graph_c0'	'(at5g36930 : 149.0) Disease resistance protein (TIR-NBS-LRR class) family; FUNCTIONS IN: transmembrane receptor activity, ATP binding; INVOLVED IN: signal transduction, defense response, apoptosis, innate immune response; LOCATED IN: intrinsic to membrane; EXPRESSED IN: 19 plant structures; EXPRESSED DURING: 13 growth stages; CONTAINS InterPro DOMAIN/s: NB-ARC (InterPro:IPR002182), Toll-Interleu…	T
'20.1.7'	'stress.biotic.PR-proteins'	'c45101.graph_c0'	'(at3g14460 : 106.0) LRR and NB-ARC domains-containing disease resistance protein; FUNCTIONS IN: ATP binding; INVOLVED IN: apoptosis, defense response; CONTAINS InterPro DOMAIN/s: NB-ARC (InterPro:IPR002182), Leucine-rich repeat (InterPro:IPR001611), Disease resistance protein (InterPro:IPR000767); BEST Arabidopsis thaliana protein match is: NB-ARC domain-containing disease resistance protein (TA…	T
'20.1.7'	'stress.biotic.PR-proteins'	'c45686.graph_c0'	'(loc_os05g41290.1 : 72.8) no description available & (at3g14460 : 66.6) LRR and NB-ARC domains-containing disease resistance protein; FUNCTIONS IN: ATP binding; INVOLVED IN: apoptosis, defense response; CONTAINS InterPro DOMAIN/s: NB-ARC (InterPro:IPR002182), Leucine-rich repeat (InterPro:IPR001611), Disease resistance protein (InterPro:IPR000767); BEST Arabidopsis thaliana protein match is: NB-…	T
'20.1.7'	'stress.biotic.PR-proteins'	'c45940.graph_c0'	'(at5g41540 : 137.0) Disease resistance protein (TIR-NBS-LRR class) family; FUNCTIONS IN: transmembrane receptor activity, nucleoside-triphosphatase activity, nucleotide binding, ATP binding; INVOLVED IN: signal transduction, defense response, apoptosis, innate immune response; LOCATED IN: intrinsic to membrane; CONTAINS InterPro DOMAIN/s: ATPase, AAA+ type, core (InterPro:IPR003593), NB-ARC (Int…	T
'20.1.7'	'stress.biotic.PR-proteins'	'c46263.graph_c0'	'(loc_os10g04090.1 : 86.7) no description available & (at3g14470 : 75.5) NB-ARC domain-containing disease resistance protein; FUNCTIONS IN: protein binding; INVOLVED IN: apoptosis, defense response; LOCATED IN: endomembrane system; EXPRESSED IN: 23 plant structures; EXPRESSED DURING: 14 growth stages; CONTAINS InterPro DOMAIN/s: Leucine-rich repeat-containing protein (InterPro:IPR015766), NB-ARC …	T
'20.1.7'	'stress.biotic.PR-proteins'	'c47388.graph_c0'	'(at5g36930 : 308.0) Disease resistance protein (TIR-NBS-LRR class) family; FUNCTIONS IN: transmembrane receptor activity, ATP binding; INVOLVED IN: signal transduction, defense response, apoptosis, innate immune response; LOCATED IN: intrinsic to membrane; EXPRESSED IN: 19 plant structures; EXPRESSED DURING: 13 growth stages; CONTAINS InterPro DOMAIN/s: NB-ARC (InterPro:IPR002182), Toll-Interleu…	T
'20.1.7'	'stress.biotic.PR-proteins'	'c48494.graph_c0'	'(at3g14470 : 568.0) NB-ARC domain-containing disease resistance protein; FUNCTIONS IN: protein binding; INVOLVED IN: apoptosis, defense response; LOCATED IN: endomembrane system; EXPRESSED IN: 23 plant structures; EXPRESSED DURING: 14 growth stages; CONTAINS InterPro DOMAIN/s: Leucine-rich repeat-containing protein (InterPro:IPR015766), NB-ARC (InterPro:IPR002182), Leucine-rich repeat (InterPro:…	T
'20.1.7'	'stress.biotic.PR-proteins'	'c48734.graph_c0'	'(at5g17680 : 313.0) disease resistance protein (TIR-NBS-LRR class), putative; FUNCTIONS IN: transmembrane receptor activity, ATP binding; INVOLVED IN: signal transduction, defense response, apoptosis, innate immune response; LOCATED IN: intrinsic to membrane; EXPRESSED IN: 14 plant structures; EXPRESSED DURING: 6 growth stages; CONTAINS InterPro DOMAIN/s: Leucine-rich repeat, typical subtype (In…	T
'20.1.7'	'stress.biotic.PR-proteins'	'c48893.graph_c0'	'(at5g36930 : 105.0) Disease resistance protein (TIR-NBS-LRR class) family; FUNCTIONS IN: transmembrane receptor activity, ATP binding; INVOLVED IN: signal transduction, defense response, apoptosis, innate immune response; LOCATED IN: intrinsic to membrane; EXPRESSED IN: 19 plant structures; EXPRESSED DURING: 13 growth stages; CONTAINS InterPro DOMAIN/s: NB-ARC (InterPro:IPR002182), Toll-Interleu…	T
'20.1.7'	'stress.biotic.PR-proteins'	'c49158.graph_c0'	'(at3g14470 : 518.0) NB-ARC domain-containing disease resistance protein; FUNCTIONS IN: protein binding; INVOLVED IN: apoptosis, defense response; LOCATED IN: endomembrane system; EXPRESSED IN: 23 plant structures; EXPRESSED DURING: 14 growth stages; CONTAINS InterPro DOMAIN/s: Leucine-rich repeat-containing protein (InterPro:IPR015766), NB-ARC (InterPro:IPR002182), Leucine-rich repeat (InterPro:…	T
'20.1.7'	'stress.biotic.PR-proteins'	'c49179.graph_c0'	'(at3g11080 : 224.0) receptor like protein 35 (RLP35); FUNCTIONS IN: kinase activity; INVOLVED IN: signal transduction, defense response; LOCATED IN: endomembrane system; EXPRESSED IN: stem, stamen; EXPRESSED DURING: 4 anthesis; CONTAINS InterPro DOMAIN/s: Leucine-rich repeat-containing N-terminal domain, type 2 (InterPro:IPR013210), Leucine-rich repeat (InterPro:IPR001611); BEST Arabidopsis thal…	T
'20.1.7'	'stress.biotic.PR-proteins'	'c49179.graph_c1'	'(at1g47890 : 340.0) receptor like protein 7 (RLP7); FUNCTIONS IN: kinase activity; INVOLVED IN: signal transduction, defense response; LOCATED IN: endomembrane system; EXPRESSED IN: stem, stamen; EXPRESSED DURING: 4 anthesis; CONTAINS InterPro DOMAIN/s: Leucine-rich repeat-containing N-terminal domain, type 2 (InterPro:IPR013210), Leucine-rich repeat (InterPro:IPR001611); BEST Arabidopsis thalia…	T
'20.1.7'	'stress.biotic.PR-proteins'	'c49193.graph_c0'	'(at1g45616 : 230.0) receptor like protein 6 (RLP6); INVOLVED IN: signal transduction, defense response; LOCATED IN: membrane; EXPRESSED IN: leaf; CONTAINS InterPro DOMAIN/s: Leucine-rich repeat-containing N-terminal domain, type 2 (InterPro:IPR013210), Leucine-rich repeat (InterPro:IPR001611); BEST Arabidopsis thaliana protein match is: receptor like protein 7 (TAIR:AT1G47890.1); Has 122755 Blas…	T
'20.1.7'	'stress.biotic.PR-proteins'	'c49214.graph_c0'	'(at4g19050 : 67.8) NB-ARC domain-containing disease resistance protein; FUNCTIONS IN: ATP binding; INVOLVED IN: defense response, apoptosis; LOCATED IN: cellular_component unknown; EXPRESSED IN: 20 plant structures; EXPRESSED DURING: 9 growth stages; CONTAINS InterPro DOMAIN/s: NB-ARC (InterPro:IPR002182), Disease resistance protein (InterPro:IPR000767); BEST Arabidopsis thaliana protein match i…	T
'20.1.7'	'stress.biotic.PR-proteins'	'c51645.graph_c0'	'(gnl|cdd|38975 : 51.5) no description available & (at5g35450 : 51.2) Disease resistance protein (CC-NBS-LRR class) family; FUNCTIONS IN: ATP binding; INVOLVED IN: defense response, apoptosis; LOCATED IN: plasma membrane; EXPRESSED IN: 21 plant structures; EXPRESSED DURING: 10 growth stages; CONTAINS InterPro DOMAIN/s: NB-ARC (InterPro:IPR002182), Disease resistance protein (InterPro:IPR000767); …	T
'20.1.7'	'stress.biotic.PR-proteins'	'c51934.graph_c0'	'(p23472|chly_hevbr : 409.0) Hevamine-A precursor [Includes: Chitinase (EC 3.2.1.14); Lysozyme (EC 3.2.1.17)] - Hevea brasiliensis (Para rubber tree) & (at5g24090 : 385.0) Chitinase A (class III) expressed exclusively under environmental stress conditions.; chitinase A (CHIA); FUNCTIONS IN: cation binding, hydrolase activity, hydrolyzing O-glycosyl compounds, catalytic activity; INVOLVED IN: resp…	T
'20.1.7'	'stress.biotic.PR-proteins'	'c51993.graph_c0'	'(loc_os01g65700.1 : 186.0) no description available & (at1g58170 : 51.2) Disease resistance-responsive (dirigent-like protein) family protein; FUNCTIONS IN: molecular_function unknown; INVOLVED IN: N-terminal protein myristoylation, lignan biosynthetic process, defense response; LOCATED IN: endomembrane system; EXPRESSED IN: 17 plant structures; EXPRESSED DURING: 6 growth stages; CONTAINS InterP…	T
'20.1.7'	'stress.biotic.PR-proteins'	'c52989.graph_c0'	'(at3g17210 : 112.0) Encodes a heat stable protein with antimicrobial and antifungal activity.; heat stable protein 1 (HS1); INVOLVED IN: defense response to fungus, defense response to bacterium; LOCATED IN: plasma membrane; EXPRESSED IN: 24 plant structures; EXPRESSED DURING: 13 growth stages; CONTAINS InterPro DOMAIN/s: Stress responsive alpha-beta barrel (InterPro:IPR013097), Dimeric alpha-be…	T
'20.1.7'	'stress.biotic.PR-proteins'	'c56385.graph_c0'	'(at3g14470 : 150.0) NB-ARC domain-containing disease resistance protein; FUNCTIONS IN: protein binding; INVOLVED IN: apoptosis, defense response; LOCATED IN: endomembrane system; EXPRESSED IN: 23 plant structures; EXPRESSED DURING: 14 growth stages; CONTAINS InterPro DOMAIN/s: Leucine-rich repeat-containing protein (InterPro:IPR015766), NB-ARC (InterPro:IPR002182), Leucine-rich repeat (InterPro:…	T
'20.1.7.6'	'stress.biotic.PR-proteins.proteinase inhibitors'	''	''
'20.1.7.6.1'	'stress.biotic.PR-proteins.proteinase inhibitors.trypsin inhibitor'	'c16350.graph_c0'	'(p07596|iaas_horvu : 71.6) Alpha-amylase/subtilisin inhibitor precursor (BASI) - Hordeum vulgare (Barley) & (at1g17860 : 70.9) Kunitz family trypsin and protease inhibitor protein; FUNCTIONS IN: endopeptidase inhibitor activity; INVOLVED IN: biological_process unknown; LOCATED IN: apoplast, cell wall; EXPRESSED IN: 17 plant structures; EXPRESSED DURING: 13 growth stages; CONTAINS InterPro DOMAIN…	T
'20.1.7.6.1'	'stress.biotic.PR-proteins.proteinase inhibitors.trypsin inhibitor'	'c39006.graph_c0'	'(at1g17860 : 93.6) Kunitz family trypsin and protease inhibitor protein; FUNCTIONS IN: endopeptidase inhibitor activity; INVOLVED IN: biological_process unknown; LOCATED IN: apoplast, cell wall; EXPRESSED IN: 17 plant structures; EXPRESSED DURING: 13 growth stages; CONTAINS InterPro DOMAIN/s: Proteinase inhibitor I3, Kunitz legume (InterPro:IPR002160), Kunitz inhibitor ST1-like (InterPro:IPR0110…	T
'20.1.7.6.1'	'stress.biotic.PR-proteins.proteinase inhibitors.trypsin inhibitor'	'c50443.graph_c0'	'(p29421|iaas_orysa : 87.4) Alpha-amylase/subtilisin inhibitor precursor (RASI) - Oryza sativa (Rice) & (loc_os04g44470.1 : 87.4) no description available & (at1g17860 : 82.8) Kunitz family trypsin and protease inhibitor protein; FUNCTIONS IN: endopeptidase inhibitor activity; INVOLVED IN: biological_process unknown; LOCATED IN: apoplast, cell wall; EXPRESSED IN: 17 plant structures; EXPRESSED DU…	T
'20.1.7.6.1'	'stress.biotic.PR-proteins.proteinase inhibitors.trypsin inhibitor'	'c52011.graph_c0'	'(at1g17860 : 174.0) Kunitz family trypsin and protease inhibitor protein; FUNCTIONS IN: endopeptidase inhibitor activity; INVOLVED IN: biological_process unknown; LOCATED IN: apoplast, cell wall; EXPRESSED IN: 17 plant structures; EXPRESSED DURING: 13 growth stages; CONTAINS InterPro DOMAIN/s: Proteinase inhibitor I3, Kunitz legume (InterPro:IPR002160), Kunitz inhibitor ST1-like (InterPro:IPR011…	T
'20.1.7.10'	'stress.biotic.PR-proteins.NPR'	''	''
'20.1.7.10.1'	'stress.biotic.PR-proteins.NPR.NPR1'	''	''
'20.1.7.12'	'stress.biotic.PR-proteins.plant defensins'	''	''
'20.1.1001'	'stress.biotic'	'melezitose'	'commonly found in honeys and in honey dew produced by apids but lacking from plant nectar'	M
'20.2'	'stress.abiotic'	'c17431.graph_c0'	'(at5g20150 : 159.0) SPX domain gene 1 (SPX1); CONTAINS InterPro DOMAIN/s: SPX, N-terminal (InterPro:IPR004331); BEST Arabidopsis thaliana protein match is: SPX domain gene 2 (TAIR:AT2G26660.1); Has 1126 Blast hits to 1124 proteins in 197 species: Archae - 3; Bacteria - 7; Metazoa - 241; Fungi - 471; Plants - 313; Viruses - 0; Other Eukaryotes - 91 (source: NCBI BLink). & (loc_os06g40120.1 : 154.…	T
'20.2'	'stress.abiotic'	'c27860.graph_c0'	'(at4g11650 : 360.0) osmotin-like protein; osmotin 34 (OSM34); INVOLVED IN: defense response to fungus, incompatible interaction, response to salt stress, defense response to bacterium, incompatible interaction, response to other organism; LOCATED IN: endomembrane system; EXPRESSED IN: 6 plant structures; EXPRESSED DURING: 4 anthesis; CONTAINS InterPro DOMAIN/s: Thaumatin, conserved site (InterPr…	T
'20.2'	'stress.abiotic'	'c34422.graph_c0'	'(at2g26660 : 369.0) SPX domain gene 2 (SPX2); CONTAINS InterPro DOMAIN/s: SPX, N-terminal (InterPro:IPR004331); BEST Arabidopsis thaliana protein match is: SPX domain gene 1 (TAIR:AT5G20150.1); Has 1206 Blast hits to 1202 proteins in 209 species: Archae - 0; Bacteria - 6; Metazoa - 245; Fungi - 512; Plants - 320; Viruses - 0; Other Eukaryotes - 123 (source: NCBI BLink). & (loc_os06g40120.1 : 348…	T
'20.2'	'stress.abiotic'	'c35401.graph_c0'	'(loc_os09g35630.1 : 198.0) no description available & (at5g52060 : 192.0) A member of Arabidopsis BAG (Bcl-2-associated athanogene) proteins, plant homologs of mammalian regulators of apoptosis. Plant BAG proteins are multi-functional and remarkably similar to their animal counterparts, as they regulate apoptotic-like processes ranging from pathogen attack, to abiotic stress, to plant developmen…	T
'20.2.1'	'stress.abiotic.heat'	'c15575.graph_c0'	'(at3g13310 : 92.4) Chaperone DnaJ-domain superfamily protein; FUNCTIONS IN: unfolded protein binding, heat shock protein binding; INVOLVED IN: protein folding; EXPRESSED IN: 23 plant structures; EXPRESSED DURING: 13 growth stages; CONTAINS InterPro DOMAIN/s: Molecular chaperone, heat shock protein, Hsp40, DnaJ (InterPro:IPR015609), Heat shock protein DnaJ, N-terminal (InterPro:IPR001623), Heat s…	T
'20.2.1'	'stress.abiotic.heat'	'c16413.graph_c0'	'(p27396|hsp11_dauca : 160.0) 17.8 kDa class I heat shock protein (Clone DCHSP17.7) - Daucus carota (Carrot) & (at5g59720 : 153.0) encodes a low molecular weight heat shock protein that contains the heat shock element in the promoter region. Expression is induced in response to heat shock.; heat shock protein 18.2 (HSP18.2); CONTAINS InterPro DOMAIN/s: Heat shock protein Hsp20 (InterPro:IPR002068…	T
'20.2.1'	'stress.abiotic.heat'	'c16495.graph_c0'	'(at5g16650 : 183.0) Chaperone DnaJ-domain superfamily protein; FUNCTIONS IN: unfolded protein binding, heat shock protein binding; INVOLVED IN: protein folding; LOCATED IN: cellular_component unknown; EXPRESSED IN: 24 plant structures; EXPRESSED DURING: 15 growth stages; CONTAINS InterPro DOMAIN/s: Molecular chaperone, heat shock protein, Hsp40, DnaJ (InterPro:IPR015609), Heat shock protein DnaJ…	T
'20.2.1'	'stress.abiotic.heat'	'c18321.graph_c0'	'(at2g01710 : 223.0) Chaperone DnaJ-domain superfamily protein; FUNCTIONS IN: unfolded protein binding, heat shock protein binding; INVOLVED IN: protein folding; LOCATED IN: cellular_component unknown; EXPRESSED IN: 22 plant structures; EXPRESSED DURING: 13 growth stages; CONTAINS InterPro DOMAIN/s: Molecular chaperone, heat shock protein, Hsp40, DnaJ (InterPro:IPR015609), Heat shock protein DnaJ…	T
'20.2.1'	'stress.abiotic.heat'	'c20300.graph_c1'	'(at4g13830 : 87.8) DnaJ-like protein (J20); nuclear gene; DNAJ-like 20 (J20); FUNCTIONS IN: heat shock protein binding; INVOLVED IN: protein folding, response to stress; LOCATED IN: nucleus; EXPRESSED IN: 23 plant structures; EXPRESSED DURING: 13 growth stages; CONTAINS InterPro DOMAIN/s: Molecular chaperone, heat shock protein, Hsp40, DnaJ (InterPro:IPR015609), Heat shock protein DnaJ, N-termin…	T
[truncated: 4,034 more rows]
