# Supplementary material for: Transcriptome Profiling of Two Asparagus Bean (Vigna unguiculata subsp. sesquipedalis) Cultivars Differing in Chilling Tolerance under Cold Stress
Source: PLoS One. 2016 Mar 8;11(3):e0151105. doi: 10.1371/journal.pone.0151105 (PMC4783050; doi:10.1371/journal.pone.0151105)
Supplement: S8 Table — (XLSX) [file pone.0151105.s012.xlsx]

## Sheet: 2868.results
Table S8. Functional annotation of DEGs of Ningjiang-3 by Mercator pipeline.
BINCODE	NAME	IDENTIFIER	DESCRIPTION	TYPE
'0'	'control genes'	''	''
'1'	'PS'	''	''
'1.1'	'PS.lightreaction'	''	''
'1.1.1'	'PS.lightreaction.photosystem II'	''	''
'1.1.1.1'	'PS.lightreaction.photosystem II.LHC-II'	''	''
'1.1.1.2'	'PS.lightreaction.photosystem II.PSII polypeptide subunits'	'c45917.graph_c0'	(at1g05385 : 170.0) Encodes a Psb27 homolog involved in photosystem II biogenesis.; LOW PSII ACCUMULATION 19 (LPA19); FUNCTIONS IN: molecular_function unknown; INVOLVED IN: photosystem II assembly; LOCATED IN: chloroplast thylakoid lumen, chloroplast; EXPRESSED IN: 24 plant structures; EXPRESSED DURING: 15 growth stages; Has 214 Blast hits to 214 proteins in 55 species: Archae - 0; Bacteria - 73;…	T
'1.1.1.2'	'PS.lightreaction.photosystem II.PSII polypeptide subunits'	'c49418.graph_c0'	'(at1g03600 : 183.0) PSB27; FUNCTIONS IN: molecular_function unknown; INVOLVED IN: photosystem II repair; LOCATED IN: thylakoid, chloroplast thylakoid membrane, chloroplast thylakoid lumen, chloroplast photosystem II, chloroplast; EXPRESSED IN: 23 plant structures; EXPRESSED DURING: 13 growth stages; Has 273 Blast hits to 273 proteins in 82 species: Archae - 0; Bacteria - 114; Metazoa - 0; Fungi …	T
'1.1.1.3'	'PS.lightreaction.photosystem II.biogenesis'	''	''
'1.1.1.4'	'PS.lightreaction.photosystem II.LHC biogenesis'	''	''
'1.1.2'	'PS.lightreaction.photosystem I'	''	''
'1.1.2.1'	'PS.lightreaction.photosystem I.LHC-I'	''	''
'1.1.2.2'	'PS.lightreaction.photosystem I.PSI polypeptide subunits'	''	''
'1.1.2.3'	'PS.lightreaction.photosystem I.biogenesis'	''	''
'1.1.3'	'PS.lightreaction.cytochrome b6/f'	''	''
'1.1.3.1'	'PS.lightreaction.cytochrome b6/f.iron sulfur subunit'	''	''
'1.1.3.2'	'PS.lightreaction.cytochrome b6/f.subunit 4 (PETD)'	''	''
'1.1.3.3'	'PS.lightreaction.cytochrome b6/f.cytochrome b6 (CYB6)'	''	''
'1.1.3.4'	'PS.lightreaction.cytochrome b6/f.apocytochrome f (CYF)'	''	''
'1.1.3.5'	'PS.lightreaction.cytochrome b6/f.biogenesis'	''	''
'1.1.4'	'PS.lightreaction.ATP synthase'	''	''
'1.1.4.1'	'PS.lightreaction.ATP synthase.alpha subunit'	''	''
'1.1.4.2'	'PS.lightreaction.ATP synthase.beta subunit'	''	''
'1.1.4.3'	'PS.lightreaction.ATP synthase.epsilon chain'	''	''
'1.1.4.4'	'PS.lightreaction.ATP synthase.gamma chain'	''	''
'1.1.4.5'	'PS.lightreaction.ATP synthase.subunit C'	''	''
'1.1.4.6'	'PS.lightreaction.ATP synthase.chloroplastic subunit a'	''	''
'1.1.4.7'	'PS.lightreaction.ATP synthase.delta chain'	'c49350.graph_c0'	'(q02758|atpd_pea : 285.0) ATP synthase delta chain, chloroplast precursor (EC 3.6.3.14) - Pisum sativum (Garden pea) & (at4g09650 : 276.0) Encodes the chloroplast ATPase delta-subunit.; ATP synthase delta-subunit gene (ATPD); FUNCTIONS IN: hydrogen ion transporting ATP synthase activity, rotational mechanism; INVOLVED IN: response to cold, defense response to bacterium, photosynthetic electron t…	T
'1.1.4.8'	'PS.lightreaction.ATP synthase.subunit B (ATPF)'	''	''
'1.1.4.9'	'PS.lightreaction.ATP synthase.subunit B_ (ATPX)'	''	''
'1.1.5'	'PS.lightreaction.other electron carrier (ox/red)'	''	''
'1.1.5.1'	'PS.lightreaction.other electron carrier (ox/red).plastocyanin'	''	''
'1.1.5.2'	'PS.lightreaction.other electron carrier (ox/red).ferredoxin'	''	''
'1.1.5.3'	'PS.lightreaction.other electron carrier (ox/red).ferredoxin reductase'	''	''
'1.1.5.4'	'PS.lightreaction.other electron carrier (ox/red).ferredoxin oxireductase'	''	''
'1.1.6'	'PS.lightreaction.NADH DH'	''	''
'1.1.30'	'PS.lightreaction.state transition'	''	''
'1.1.40'	'PS.lightreaction.cyclic electron flow-chlororespiration'	''	''
'1.1.50'	'PS.lightreaction.NPQ'	''	''
'1.1.60'	'PS.lightreaction.state transition'	''	''
'1.1.70'	'PS.lightreaction.hydrogenase'	''	''
'1.1.70.1'	'PS.lightreaction.hydrogenase.FeFe-hydrogenase'	''	''
'1.1.70.2'	'PS.lightreaction.hydrogenase.NiFe-hydrogenase'	''	''
'1.1.99'	'PS.lightreaction.unspecified'	''	''
'1.1.99.1'	'PS.lightreaction.unspecified.TEF'	''	''
'1.1.1001'	'PS.lightreaction'	'phytol'	'PS.lightreaction, chlorophyll'	M
'1.1.1002'	'PS.lightreaction.binding proteins.Chlorophyll a'	'chlorophyll a'	'PS.lightreaction, chlorophyll'	M
'1.1.1003'	'PS.lightreaction.binding proteins.Chlorophyll b'	'chlorophyll b'	'PS.lightreaction, chlorophyll'	M
'1.1.1004'	'PS.lightreaction.PS II.PQ'	'decyl-plastoquinone'	'PS.lightreaction'	M
'1.2'	'PS.photorespiration'	'c48616.graph_c0'	'(at4g17360 : 288.0) encodes one of the two putative formyltetrahydrofolate deformylase. Located in the mitochondrion. Involved in photorespiratory tetrahydrofolate cycle.; Formyl transferase; FUNCTIONS IN: methyltransferase activity, hydroxymethyl-, formyl- and related transferase activity, formyltetrahydrofolate deformylase activity; INVOLVED IN: tetrahydrofolate metabolic process, purine ribon…	T
'1.2.1'	'PS.photorespiration.phosphoglycolate phosphatase'	''	''
'1.2.2'	'PS.photorespiration.glycolate oxydase'	''	''
'1.2.3'	'PS.photorespiration.aminotransferases peroxisomal'	''	''
'1.2.4'	'PS.photorespiration.glycine cleavage'	''	''
'1.2.4.1'	'PS.photorespiration.glycine cleavage.P subunit'	''	''
'1.2.4.2'	'PS.photorespiration.glycine cleavage.T subunit'	''	''
'1.2.4.3'	'PS.photorespiration.glycine cleavage.L subunit'	''	''
'1.2.4.4'	'PS.photorespiration.glycine cleavage.H protein'	''	''
'1.2.5'	'PS.photorespiration.serine hydroxymethyltransferase'	'c47457.graph_c0'	'(at1g36370 : 737.0) Encodes a putative serine hydroxymethyltransferase.; serine hydroxymethyltransferase 7 (SHM7); FUNCTIONS IN: pyridoxal phosphate binding, glycine hydroxymethyltransferase activity, catalytic activity; INVOLVED IN: response to cadmium ion, glycine metabolic process, L-serine metabolic process; EXPRESSED IN: 23 plant structures; EXPRESSED DURING: 15 growth stages; CONTAINS Inte…	T
'1.2.6'	'PS.photorespiration.hydroxypyruvate reductase'	''	''
'1.2.7'	'PS.photorespiration.glycerate kinase'	''	''
'1.2.1001'	'PS.photorespiration.glycerate'	'glycerate'	'PS.photorepiration; lipid metabolism; amino acid degradation.serine; amino acid degradation.glycine; gluconeogenese/ glyoxylate cycle; TCA / org transformation'	M
'1.2.1002'	'PS.photorepiration.glycolate'	'glycolate'	'PS.photorepiration'	M
'1.2.1003'	'PS.photorepiration.glycine'	'glycine'	'PS.photorepiration; amino acid synthesis.serine; amino acid synthesis.glycine; amino acid degradation.glycine; redox regulation; nucleotide metabolism.synthesis; C1-metabolism'	M
'1.2.1004'	'PS.photorepiration.serine'	'serine'	'PS.photorepiration; lipid metabolism; amino acid degradation.homoserine; amino acid synthesis.serine; amino acid degradation.serine; amino acid degradation.methionine; S-assimilation'	M
'1.2.1005'	'PS.photorepiration.glyoxylate'	'glyoxylate'	'PS.photorepiration'	M
'1.2.1006'	'PS.photorepiration.hydroxypyruvate'	'hydroxypyruvate'	'PS.photorepiration'	M
'1.3'	'PS.calvin cycle'	''	''
'1.3.1'	'PS.calvin cycle.rubisco large subunit'	''	''
'1.3.2'	'PS.calvin cycle.rubisco small subunit'	''	''
'1.3.3'	'PS.calvin cycle.phosphoglycerate kinase'	''	''
'1.3.4'	'PS.calvin cycle.GAP'	''	''
'1.3.5'	'PS.calvin cycle.TPI'	''	''
'1.3.6'	'PS.calvin cycle.aldolase'	''	''
'1.3.7'	'PS.calvin cycle.FBPase'	''	''
'1.3.8'	'PS.calvin cycle.transketolase'	''	''
'1.3.9'	'PS.calvin cycle.seduheptulose bisphosphatase'	''	''
'1.3.10'	'PS.calvin cycle.Rib5P Isomerase'	''	''
'1.3.11'	'PS.calvin cycle.RPE'	''	''
'1.3.12'	'PS.calvin cycle.PRK'	''	''
'1.3.13'	'PS.calvin cycle.rubisco interacting'	''	''
'1.3.1001'	'PS.calvin cycle.ribulose-1,5-bisP'	'ribulose-1,5-bisp'	'major CHO metabolism; PS.calvin cycle'	M
'1.3.1002'	'PS.calvin cycle'	'glycerate-3-p'	'major CHO metabolism; PS.calvin cycle; glycolysis; OPP.oxidative PP'	M
'1.3.1003'	'PS.calvin cycle'	'glycerate-1,3-bisp'	'major CHO metabolism; PS.calvin cycle; glycolysis; OPP.oxidative PP'	M
'1.3.1004'	'PS.calvin cycle'	'glyceraldehyde-3-p'	'major CHO metabolism; PS.calvin cycle; glycolysis; OPP.oxidative PP'	M
'1.3.1005'	'PS.calvin cycle'	'dihydroxyacetone-p'	'major CHO metabolism; PS.calvin cycle; glycolysis; OPP.oxidative PP'	M
'1.3.1006'	'PS.calvin cycle'	'fructose-1,6-bisp'	'major CHO metabolism; PS.calvin cycle; glycolysis; OPP.oxidative PP'	M
'1.3.1007'	'PS.calvin cycle'	'fructose-6-p'	'cell wall synthesis.cellulose synthesis; major CHO metabolism.synthesis.sucrose; major CHO metabolism.synthesis.starch; calvin cycle; glycolysis; OPP.oxidative PP'	M
'1.4'	'PS.reductive PP'	''	''
'1.5'	'PS.carbon concentrating mechanism'	''	''
'1.5.1'	'PS.carbon concentrating mechanism.C4'	''	''
'1.5.2'	'PS.carbon concentrating mechanism.CAM'	''	''
'1.5.3'	'PS.carbon concentrating mechanism.algal'	''	''
'2'	'major CHO metabolism'	''	''
'2.1'	'major CHO metabolism.synthesis'	''	''
'2.1.1'	'major CHO metabolism.synthesis.sucrose'	''	''
'2.1.1.1'	'major CHO metabolism.synthesis.sucrose.SPS'	''	''
'2.1.1.2'	'major CHO metabolism.synthesis.sucrose.SPP'	''	''
'2.1.1.3'	'major CHO metabolism.synthesis.sucrose.FBPase'	''	''
'2.1.1.1001'	'major CHO metabolism.synthesis.sucrose'	'fructose-6-p'	'cell wall synthesis.cellulose synthesis; major CHO metabolism.synthesis.sucrose; major CHO metabolism.synthesis.starch; glycolysis; OPP.oxidative PP'	M
'2.1.1.1002'	'major CHO metabolism.synthesis.sucrose'	'glucose-6-p'	'cell wall synthesis.cellulose synthesis; major CHO metabolism.synthesis.sucrose; major CHO metabolism.synthesis.starch; glycolysis; OPP.oxidative PP'	M
'2.1.1.1003'	'major CHO metabolism.synthesis.sucrose'	'glucose-1-p'	'cell wall synthesis.cellulose synthesis; major CHO metabolism.synthesis.sucrose; major CHO metabolism.synthesis.starch'	M
'2.1.1.1004'	'major CHO metabolism.synthesis.sucrose'	'glucose-1,6-bisp'	'cell wall synthesis.cellulose synthesis; major CHO metabolism.synthesis.sucrose; major CHO metabolism.synthesis.starch'	M
'2.1.1.1005'	'major CHO metabolism.synthesis.sucrose'	'fructose-2,6-bisp'	'major CHO metabolism.synthesis.sucrose'	M
'2.1.1.1006'	'major CHO metabolism.synthesis.sucrose'	'udp-glucose'	'cell wall synthesis.cellulose synthesis; major CHO metabolism.synthesis.sucrose'	M
'2.1.1.1007'	'major CHO metabolism.synthesis.sucrose'	'sucrose-6-p'	'major CHO metabolism.synthesis.sucrose'	M
'2.1.1.1008'	'major CHO metabolism.synthesis.sucrose'	'sucrose'	'major CHO metabolism.synthesis.sucrose; major CHO metabolism.degradation.sucrose'	M
'2.1.2'	'major CHO metabolism.synthesis.starch'	''	''
'2.1.2.1'	'major CHO metabolism.synthesis.starch.AGPase'	''	''
'2.1.2.2'	'major CHO metabolism.synthesis.starch.starch synthase'	'c46326.graph_c0'	'(q43092|ssg1_pea : 709.0) Granule-bound starch synthase 1, chloroplast precursor (EC 2.4.1.242) (Granule-bound starch synthase I) (GBSS-I) - Pisum sativum (Garden pea) & (at1g32900 : 663.0) UDP-Glycosyltransferase superfamily protein; FUNCTIONS IN: protein binding, transferase activity, transferring glycosyl groups; INVOLVED IN: biosynthetic process, glucan biosynthetic process; LOCATED IN: chlo…	T
'2.1.2.3'	'major CHO metabolism.synthesis.starch.starch branching'	''	''
'2.1.2.4'	'major CHO metabolism.synthesis.starch.debranching'	'c47802.graph_c0'	'(at1g03310 : 873.0) Encodes a protein with strong similarity to isoamylase (EC:3.2.1.68) however lacks critical residues known to be important for activity. Appears to co localize with ISA1 in the chloroplast isoamylase complex. Mutations in this gene cause the loss of detectable isoamylase activity and the disruption of normal starch structure. It has been postulated that AtISA2 interacts with …	T
'2.1.2.5'	'major CHO metabolism.synthesis.starch.transporter'	''	''
'2.1.2.60'	'major CHO metabolism.synthesis.starch.ADP Glucose Phosphorylase'	'c15877.graph_c0'	'(at5g18200 : 307.0) encodes an adenylyltransferase; UTP:galactose-1-phosphate uridylyltransferases;ribose-5-phosphate adenylyltransferases; CONTAINS InterPro DOMAIN/s: Galactose-1-phosphate uridyl transferase, N-terminal (InterPro:IPR005849), Histidine triad-like motif (InterPro:IPR011146), Galactose-1-phosphate uridyl transferase, class I (InterPro:IPR001937), Histidine triad motif (InterPro:IP…	T
'2.1.2.1001'	'major CHO metabolism.synthesis.starch'	'fructose-6-p'	'cell wall synthesis.cellulose synthesis; major CHO metabolism.synthesis.sucrose; major CHO metabolism.synthesis.starch; glycolysis; OPP.oxidative PP'	M
'2.1.2.1002'	'major CHO metabolism.synthesis.starch'	'glucose-6-p'	'cell wall synthesis.cellulose synthesis; major CHO metabolism.synthesis.sucrose; major CHO metabolism.synthesis.starch; glycolysis; OPP.oxidative PP'	M
'2.1.2.1003'	'major CHO metabolism.synthesis.starch'	'glucose-1-p'	'cell wall synthesis.cellulose synthesis; major CHO metabolism.synthesis.sucrose; major CHO metabolism.synthesis.starch'	M
'2.1.2.1004'	'major CHO metabolism.synthesis.starch'	'adp-glucose'	'major CHO metabolism.synthesis.starch'	M
'2.2'	'major CHO metabolism.degradation'	''	''
'2.2.1'	'major CHO metabolism.degradation.sucrose'	''	''
'2.2.1.1'	'major CHO metabolism.degradation.sucrose.fructokinase'	''	''
'2.2.1.3'	'major CHO metabolism.degradation.sucrose.invertases'	''	''
'2.2.1.3.1'	'major CHO metabolism.degradation.sucrose.invertases.neutral'	'c42551.graph_c0'	'(at3g06500 : 721.0) Plant neutral invertase family protein; FUNCTIONS IN: catalytic activity, beta-fructofuranosidase activity; INVOLVED IN: biological_process unknown; EXPRESSED IN: 23 plant structures; EXPRESSED DURING: 13 growth stages; CONTAINS InterPro DOMAIN/s: Plant neutral invertase (InterPro:IPR006937), Six-hairpin glycosidase-like (InterPro:IPR008928); BEST Arabidopsis thaliana protein…	T
'2.2.1.3.2'	'major CHO metabolism.degradation.sucrose.invertases.cell wall'	''	''
'2.2.1.3.3'	'major CHO metabolism.degradation.sucrose.invertases.vacuolar'	'c42242.graph_c0'	'(p29001|inva_phaau : 875.0) Acid beta-fructofuranosidase precursor (EC 3.2.1.26) (Acid sucrose hydrolase) (Acid invertase) (AI) (Vacuolar invertase) [Contains: Acid beta-fructofuranosidase 30 kDa subunit; Acid beta-fructofuranosidase 38 kDa subunit] - Phaseolus au & (at1g12240 : 638.0) ATBETAFRUCT4; FUNCTIONS IN: hydrolase activity, hydrolyzing O-glycosyl compounds, beta-fructofuranosidase activ…	T
'2.2.1.3.30'	'major CHO metabolism.degradation.sucrose.invertases.inhibitors'	''	''
'2.2.1.4'	'major CHO metabolism.degradation.sucrose.hexokinase'	'c33103.graph_c0'	'(q9sek2|hxk1_tobac : 184.0) Hexokinase-1 (EC 2.7.1.1) (NtHxK1) - Nicotiana tabacum (Common tobacco) & (loc_os05g45590.1 : 167.0) no description available & (at4g29130 : 159.0) Encodes a hexokinase (HXK1) in the plant glucose-signaling network. Functions as a glucose sensor to interrelate nutrient, light, and hormone signaling networks for controlling growth and development in response to the cha…	T
'2.2.1.5'	'major CHO metabolism.degradation.sucrose.Susy'	''	''
'2.2.1.99'	'major CHO metabolism.degradation.sucrose.misc'	'c45371.graph_c0'	'(at4g26620 : 493.0) Sucrase/ferredoxin-like family protein; CONTAINS InterPro DOMAIN/s: Thioredoxin fold (InterPro:IPR012335), Sucraseferredoxin-like (InterPro:IPR009737), Thioredoxin-like fold (InterPro:IPR012336); BEST Arabidopsis thaliana protein match is: Sucrase/ferredoxin-like family protein (TAIR:AT5G55900.1); Has 30201 Blast hits to 17322 proteins in 780 species: Archae - 12; Bacteria - …	T
'2.2.1.1001'	'major CHO metabolism.degradation.sucrose'	'fructose'	'major CHO metabolism.synthesis.sucrose; major CHO metabolism.degradation.sucrose'	M
'2.2.1.1002'	'major CHO metabolism.degradation.sucrose'	'glucose'	'cell wall degradation; major CHO metabolism.synthesis.sucrose; major CHO metabolism.degradation.starch'	M
'2.2.2'	'major CHO metabolism.degradation.starch'	''	''
'2.2.2.1'	'major CHO metabolism.degradation.starch.starch cleavage'	''	''
'2.2.2.1.1'	'major CHO metabolism.degradation.starch.starch cleavage.alpha amylase'	''	''
'2.2.2.1.2'	'major CHO metabolism.degradation.starch.starch cleavage.beta amylase'	'c20470.graph_c0'	'(at5g18670 : 599.0) putative beta-amylase BMY3 (BMY3); beta-amylase 3 (BMY3); FUNCTIONS IN: cation binding, beta-amylase activity, catalytic activity; INVOLVED IN: cellulose biosynthetic process, carbohydrate metabolic process, polysaccharide catabolic process; EXPRESSED IN: 23 plant structures; EXPRESSED DURING: 13 growth stages; CONTAINS InterPro DOMAIN/s: Glycoside hydrolase, family 14 (Inter…	T
'2.2.2.1.2'	'major CHO metabolism.degradation.starch.starch cleavage.beta amylase'	'c35241.graph_c0'	'(at4g17090 : 397.0) Encodes a beta-amylase targeted to the chloroplast. Transgenic BMY8 RNAi lines fail to accumulate maltose during cold shock suggesting that maltose accumulation coincides with BMY8 expression. Apart from maltose, the sugar content of the RNAi lines were similar to wildtype (glucose and sucrose unaffected).; chloroplast beta-amylase (CT-BMY); CONTAINS InterPro DOMAIN/s: Glycos…	T
'2.2.2.1.2'	'major CHO metabolism.degradation.starch.starch cleavage.beta amylase'	'c46732.graph_c0'	'(at5g45300 : 848.0) beta-amylase 2 (BMY2); FUNCTIONS IN: cation binding, beta-amylase activity, catalytic activity; INVOLVED IN: carbohydrate metabolic process, polysaccharide catabolic process; LOCATED IN: cellular_component unknown; EXPRESSED IN: 22 plant structures; EXPRESSED DURING: 13 growth stages; CONTAINS InterPro DOMAIN/s: Glycoside hydrolase, family 14 (InterPro:IPR001554), Glycoside h…	T
'2.2.2.1.2'	'major CHO metabolism.degradation.starch.starch cleavage.beta amylase'	'c48463.graph_c0'	'(at3g23920 : 853.0) Encodes a chloroplast beta-amylase. Is necessary for leaf starch breakdown in the absence of BAM3.; beta-amylase 1 (BAM1); FUNCTIONS IN: beta-amylase activity; INVOLVED IN: response to water deprivation, starch catabolic process; LOCATED IN: cytosol, nucleus; EXPRESSED IN: 25 plant structures; EXPRESSED DURING: 15 growth stages; CONTAINS InterPro DOMAIN/s: Glycoside hydrolase…	T
'2.2.2.2'	'major CHO metabolism.degradation.starch.starch phosphorylase'	''	''
'2.2.2.3'	'major CHO metabolism.degradation.starch.glucan water dikinase'	''	''
'2.2.2.4'	'major CHO metabolism.degradation.starch.D enzyme'	''	''
'2.2.2.6'	'major CHO metabolism.degradation.starch.transporter'	''	''
'2.2.2.8'	'major CHO metabolism.degradation.starch.ISA3'	''	''
'2.2.2.9'	'major CHO metabolism.degradation.starch.limit dextrinase/ pullulanase'	''	''
'2.2.2.10'	'major CHO metabolism.degradation.starch.laforin like phosphoglucan phosphatase (SEX4)'	''	''
'2.2.2.1001'	'major CHO metabolism.degradation.starch'	'starch (total)'	'cell wall synthesis; major CHO metabolism.degradation.starch'	M
'2.2.2.1002'	'major CHO metabolism.degradation.starch'	'maltose'	'cell wall synthesis; major CHO metabolism.degradation.starch'	M
'2.2.2.1003'	'major CHO metabolism.degradation.starch'	'isomaltose'	'cell wall synthesis; major CHO metabolism.degradation.starch'	M
'2.2.2.1004'	'major CHO metabolism.degradation.starch'	'maltotriose'	'cell wall synthesis; major CHO metabolism.degradation.starch'	M
'2.2.10'	'major CHO metabolism.degradation.acetate metabolism'	''	''
'2.2.10.1'	'major CHO metabolism.degradation.acetate metabolism.acetate kinase'	''	''
'2.2.10.2'	'major CHO metabolism.degradation.acetate metabolism.phosphate acetyltransferase'	''	''
'2.2.10.3'	'major CHO metabolism.degradation.acetate metabolism.acetyl-CoA synthetase'	''	''
'3'	'minor CHO metabolism'	''	''
'3.1'	'minor CHO metabolism.raffinose family'	''	''
'3.1.1'	'minor CHO metabolism.raffinose family.galactinol synthases'	''	''
'3.1.1.1'	'minor CHO metabolism.raffinose family.galactinol synthases.known'	'c34476.graph_c0'	'(at1g56600 : 325.0) galactinol synthase 2 (GolS2); CONTAINS InterPro DOMAIN/s: Glycosyl transferase, family 8 (InterPro:IPR002495); BEST Arabidopsis thaliana protein match is: galactinol synthase 3 (TAIR:AT1G09350.1); Has 1296 Blast hits to 1295 proteins in 304 species: Archae - 0; Bacteria - 134; Metazoa - 258; Fungi - 290; Plants - 471; Viruses - 73; Other Eukaryotes - 70 (source: NCBI BLink).…	T
'3.1.1.2'	'minor CHO metabolism.raffinose family.galactinol synthases.putative'	'c17657.graph_c0'	'(at1g70090 : 118.0) Encodes a protein with putative galacturonosyltransferase activity.; glucosyl transferase family 8 (LGT8); FUNCTIONS IN: transferase activity, transferring hexosyl groups, polygalacturonate 4-alpha-galacturonosyltransferase activity, transferase activity, transferring glycosyl groups; INVOLVED IN: carbohydrate biosynthetic process; LOCATED IN: endomembrane system; EXPRESSED I…	T
'3.1.1.2'	'minor CHO metabolism.raffinose family.galactinol synthases.putative'	'c31428.graph_c0'	'(at1g70090 : 491.0) Encodes a protein with putative galacturonosyltransferase activity.; glucosyl transferase family 8 (LGT8); FUNCTIONS IN: transferase activity, transferring hexosyl groups, polygalacturonate 4-alpha-galacturonosyltransferase activity, transferase activity, transferring glycosyl groups; INVOLVED IN: carbohydrate biosynthetic process; LOCATED IN: endomembrane system; EXPRESSED I…	T
'3.1.2'	'minor CHO metabolism.raffinose family.raffinose synthases'	''	''
'3.1.2.1'	'minor CHO metabolism.raffinose family.raffinose synthases.known'	''	''
'3.1.2.2'	'minor CHO metabolism.raffinose family.raffinose synthases.putative'	'c18659.graph_c0'	'(loc_os08g38710.1 : 719.0) no description available & (at1g55740 : 706.0) seed imbibition 1 (SIP1); CONTAINS InterPro DOMAIN/s: Glycoside hydrolase, catalytic core (InterPro:IPR017853), Raffinose synthase (InterPro:IPR008811); BEST Arabidopsis thaliana protein match is: seed imbibition 2 (TAIR:AT3G57520.1); Has 563 Blast hits to 527 proteins in 159 species: Archae - 29; Bacteria - 119; Metazoa -…	T
'3.1.2.2'	'minor CHO metabolism.raffinose family.raffinose synthases.putative'	'c48195.graph_c0'	'(at3g57520 : 1034.0) seed imbibition 2 (SIP2); CONTAINS InterPro DOMAIN/s: Glycoside hydrolase, catalytic core (InterPro:IPR017853), Raffinose synthase (InterPro:IPR008811); BEST Arabidopsis thaliana protein match is: seed imbibition 1 (TAIR:AT1G55740.1); Has 35333 Blast hits to 34131 proteins in 2444 species: Archae - 798; Bacteria - 22429; Metazoa - 974; Fungi - 991; Plants - 531; Viruses - 0;…	T
'3.1.3'	'minor CHO metabolism.raffinose family.stachyose synthases'	''	''
'3.1.1001'	'minor CHO metabolism.raffinose family'	'raffinose'	'minor CHO metabolism.raffinose'	M
'3.1.1002'	'minor CHO metabolism.raffinose family'	'galactinol'	''	M
'3.2'	'minor CHO metabolism.trehalose'	''	''
'3.2.1'	'minor CHO metabolism.trehalose.TPS'	''	''
'3.2.2'	'minor CHO metabolism.trehalose.TPP'	''	''
'3.2.3'	'minor CHO metabolism.trehalose.potential TPS/TPP'	'c27840.graph_c0'	'(at2g18700 : 894.0) Encodes an enzyme putatively involved in trehalose biosynthesis. The protein has a trehalose synthase (TPS)-like domain that may or may not be active as well as a trehalose phosphatase (TPP)-like domain.; trehalose phosphatase/synthase 11 (TPS11); FUNCTIONS IN: transferase activity, transferring glycosyl groups; INVOLVED IN: trehalose biosynthetic process, metabolic process; …	T
'3.2.4'	'minor CHO metabolism.trehalose.trehalase'	''	''
'3.2.1001'	'minor CHO metabolism.trehalose'	'trehalose'	'minor CHO metabolism.trehalose'	M
'3.3'	'minor CHO metabolism.sugar alcohols'	''	''
'3.3.1001'	'minor CHO metabolism.sugar alcohols'	'sorbitol'	'minor CHO metabolism.polyols'	M
'3.3.1002'	'minor CHO metabolism.sugar alcohols'	'mannitol'	'minor CHO metabolism.polyols'	M
'3.3.1003'	'minor CHO metabolism.sugar alcohols'	'erythritol'	'minor CHO metabolism.polyols'	M
'3.3.1004'	'minor CHO metabolism.sugar alcohols'	'maltitol'	'minor CHO metabolism.polyols'	M
'3.3.1005'	'minor CHO metabolism.sugar alcohols'	'galactitol'	'minor CHO metabolism.polyols'	M
'3.3.1006'	'minor CHO metabolism.sugar alcohols'	'pinitol'	'minor CHO metabolism.polyols'	M
'3.3.1007'	'minor CHO metabolism.sugar alcohols'	'ononitol'	'minor CHO metabolism.polyols'	M
'3.3.1008'	'minor CHO metabolism.sugar alcohols'	'ribitol'	'minor CHO metabolism.polyols'	M
'3.3.1009'	'minor CHO metabolism.sugar alcohols'	'threitol'	''	M
'3.3.1010'	'minor CHO metabolism.sugar alcohols'	'sequoyitol'	''	M
'3.3.1011'	'minor CHO metabolism.sugar alcohols'	'viburnitol'	''	M
'3.3.1012'	'minor CHO metabolism.sugar alcohols'	'quebranchitol'	''	M
'3.4'	'minor CHO metabolism.myo-inositol'	''	''
'3.4.1'	'minor CHO metabolism.myo-inositol.poly-phosphatases'	''	''
'3.4.2'	'minor CHO metabolism.myo-inositol.InsP-Kinases'	''	''
'3.4.3'	'minor CHO metabolism.myo-inositol.InsP Synthases'	''	''
'3.4.4'	'minor CHO metabolism.myo-inositol.myo inositol oxygenases'	'c38287.graph_c0'	'(at1g14520 : 119.0) Encodes MIOX1. Belongs to myo-inositol oxygenase gene family.; myo-inositol oxygenase 1 (MIOX1); FUNCTIONS IN: inositol oxygenase activity, oxidoreductase activity; INVOLVED IN: syncytium formation; LOCATED IN: cytoplasm; EXPRESSED IN: 6 plant structures; CONTAINS InterPro DOMAIN/s: Protein of unknown function DUF706 (InterPro:IPR007828); BEST Arabidopsis thaliana protein mat…	T
'3.4.4'	'minor CHO metabolism.myo-inositol.myo inositol oxygenases'	'c38287.graph_c1'	'(at1g14520 : 397.0) Encodes MIOX1. Belongs to myo-inositol oxygenase gene family.; myo-inositol oxygenase 1 (MIOX1); FUNCTIONS IN: inositol oxygenase activity, oxidoreductase activity; INVOLVED IN: syncytium formation; LOCATED IN: cytoplasm; EXPRESSED IN: 6 plant structures; CONTAINS InterPro DOMAIN/s: Protein of unknown function DUF706 (InterPro:IPR007828); BEST Arabidopsis thaliana protein mat…	T
'3.4.5'	'minor CHO metabolism.myo-inositol.inositol phosphatase'	''	''
'3.4.1001'	'minor CHO metabolism.myo-inositol'	'inositol'	'minor CHO metabolism.inositol'	M
'3.4.1002'	'minor CHO metabolism.myo-inositol'	'inositol-1-p'	'minor CHO metabolism.inositol'	M
'3.4.1003'	'minor CHO metabolism.myo-inositol'	'triphosphoinositide'	'minor CHO metabolism.inositol'	M
'3.4.1004'	'minor CHO metabolism.myo-inositol'	'inositol-2-p'	'minor CHO metabolism.inositol'	M
'3.5'	'minor CHO metabolism.others'	'c18575.graph_c0'	'(ipr023210 : 272.549) NADP-dependent oxidoreductase domain & (chl4|519640 : 214.0) no description available & (loc_os01g62860.1 : 202.0) no description available & (at2g37770 : 199.0) NAD(P)-linked oxidoreductase superfamily protein; FUNCTIONS IN: oxidoreductase activity; INVOLVED IN: oxidation reduction; EXPRESSED IN: 12 plant structures; EXPRESSED DURING: LP.04 four leaves visible, 4 anthesis,…	T
'3.5'	'minor CHO metabolism.others'	'c26318.graph_c0'	'(at3g47800 : 238.0) Galactose mutarotase-like superfamily protein; FUNCTIONS IN: aldose 1-epimerase activity; INVOLVED IN: galactose metabolic process, hexose metabolic process, carbohydrate metabolic process; LOCATED IN: endomembrane system; EXPRESSED IN: 23 plant structures; EXPRESSED DURING: 14 growth stages; CONTAINS InterPro DOMAIN/s: Glycoside hydrolase-type carbohydrate-binding (InterPro:…	T
'3.5'	'minor CHO metabolism.others'	'c27121.graph_c0'	'(at3g61610 : 510.0) Galactose mutarotase-like superfamily protein; FUNCTIONS IN: carbohydrate binding, isomerase activity, aldose 1-epimerase activity, catalytic activity; INVOLVED IN: galactose metabolic process, N-terminal protein myristoylation, carbohydrate metabolic process; LOCATED IN: cellular_component unknown; EXPRESSED IN: 17 plant structures; EXPRESSED DURING: 11 growth stages; CONTAI…	T
'3.5.1'	'minor CHO metabolism.others.Xylose isomerase'	''	''
'3.6'	'minor CHO metabolism.callose'	''	''
'3.7'	'minor CHO metabolism.sugar kinases'	''	''
'3.8'	'minor CHO metabolism.galactose'	''	''
'3.8.1'	'minor CHO metabolism.galactose.galactokinases'	''	''
'3.8.2'	'minor CHO metabolism.galactose.alpha-galactosidases'	''	''
'3.8.3'	'minor CHO metabolism.galactose.galactose-1-phosphate uridyl transferases'	''	''
'3.99'	'minor CHO metabolism.misc'	''	''
'3.99.1001'	'minor CHO metabolism.misc'	'1-o-methyl-alpha-galactoside'	'minor CHO metabolism.misc'	M
'3.99.1002'	'minor CHO metabolism.misc'	'1-o-methyl-beta-galactoside'	'minor CHO metabolism.misc'	M
'3.99.1003'	'minor CHO metabolism.misc'	'2-deoxyglucose'	'minor CHO metabolism.misc'	M
'3.99.1004'	'minor CHO metabolism.misc'	'3-deoxyglucose'	'minor CHO metabolism.misc'	M
'3.99.1005'	'minor CHO metabolism.misc'	'3-o-methylglucose'	'minor CHO metabolism.misc'	M
'3.99.1006'	'minor CHO metabolism.misc'	'beta-gentiobiose'	'minor CHO metabolism.misc'	M
'3.99.1007'	'minor CHO metabolism.misc'	'erythrose'	'minor CHO metabolism.misc'	M
'3.99.1008'	'minor CHO metabolism.misc'	'lactose'	'minor CHO metabolism.misc'	M
'3.99.1009'	'minor CHO metabolism.misc'	'lyxose'	'minor CHO metabolism.misc'	M
'3.99.1010'	'minor CHO metabolism.misc'	'melezitose'	'minor CHO metabolism.misc'	M
'3.99.1011'	'minor CHO metabolism.misc'	'methyl-alpha-mannopyranoside'	'minor CHO metabolism.misc'	M
'3.99.1012'	'minor CHO metabolism.misc'	'methyl-d-glucoside'	'minor CHO metabolism.misc'	M
'3.99.1013'	'minor CHO metabolism.misc'	'oligofructan (total)'	'minor CHO metabolism.misc'	M
'3.99.1014'	'minor CHO metabolism.misc'	'psicose'	'minor CHO metabolism.misc'	M
'3.99.1015'	'minor CHO metabolism.misc'	'sophorose'	'minor CHO metabolism.misc'	M
'3.99.1016'	'minor CHO metabolism.misc'	'sorbitol-6-p'	'minor CHO metabolism.misc'	M
'3.99.1017'	'minor CHO metabolism.misc'	'tagatose'	'minor CHO metabolism.misc'	M
'3.99.1018'	'minor CHO metabolism.misc'	'xylitol'	'minor CHO metabolism.misc'	M
'3.99.1019'	'minor CHO metabolism.misc'	'xylose'	'minor CHO metabolism.misc'	M
'3.99.1020'	'minor CHO metabolism.misc'	'galactonate'	'minor CHO metabolism.misc; galactose metabolism'	M
'3.99.1021'	'minor CHO metabolism.misc'	'galactose'	'minor CHO metabolism.misc; galactose metabolism; cell wall degradation'	M
'3.99.1022'	'minor CHO metabolism.misc'	'galactose-6-p'	'minor CHO metabolism.misc; galactose metabolism'	M
'3.99.1023'	'minor CHO metabolism.misc'	'stachyose'	'minor CHO metabolism.misc; galactose metabolism'	M
'3.99.1024'	'minor CHO metabolism.misc'	'erythronic acid'	''	M
'3.99.1025'	'minor CHO metabolism.misc'	'gulose'	''	M
'3.99.1026'	'minor CHO metabolism.misc'	'sorbose'	''	M
'3.99.1027'	'minor CHO metabolism.misc.Laminaribiose'	'laminaribiose'	'laminarabiose'	M
'4'	'glycolysis'	''	''
'4.1'	'glycolysis.cytosolic branch'	''	''
'4.1.1'	'glycolysis.cytosolic branch.UGPase'	''	''
'4.1.2'	'glycolysis.cytosolic branch.phosphoglucomutase (PGM)'	''	''
'4.1.3'	'glycolysis.cytosolic branch.glucose-6-phosphate isomerase'	''	''
'4.1.4'	'glycolysis.cytosolic branch.phosphofructokinase (PFK)'	''	''
'4.1.5'	'glycolysis.cytosolic branch.pyrophosphate-fructose-6-P phosphotransferase'	''	''
'4.1.6'	'glycolysis.cytosolic branch.fructose-2,6-bisphosphatase (Fru2,6BisPase)'	''	''
'4.1.7'	'glycolysis.cytosolic branch.triosephosphate isomerase (TPI)'	''	''
'4.1.8'	'glycolysis.cytosolic branch.glyceraldehyde 3-phosphate dehydrogenase (GAP-DH)'	''	''
'4.1.9'	'glycolysis.cytosolic branch.non-phosphorylating glyceraldehyde 3-phosphate dehydrogenase (NPGAP-DH)'	''	''
'4.1.10'	'glycolysis.cytosolic branch.aldolase'	''	''
'4.1.11'	'glycolysis.cytosolic branch.3-phosphoglycerate kinase (PGK)'	''	''
'4.1.12'	'glycolysis.cytosolic branch.phosphoglycerate mutase'	''	''
'4.1.13'	'glycolysis.cytosolic branch.enolase'	''	''
'4.1.14'	'glycolysis.cytosolic branch.pyruvate kinase (PK)'	''	''
'4.1.15'	'glycolysis.cytosolic branch.phospho-enol-pyruvate carboxylase (PEPC)'	''	''
'4.1.16'	'glycolysis.cytosolic branch.phospho-enol-pyruvate carboxylase kinase (PPCK)'	'c35901.graph_c0'	'(at3g04530 : 323.0) Encodes a second Arabidopsis phosphoenolpyruvate carboxylase kinase gene product with a different expression pattern from PPCK1. Expression of the gene is upregulated by exposure of the plant to light.; phosphoenolpyruvate carboxylase kinase 2 (PPCK2); CONTAINS InterPro DOMAIN/s: Protein kinase, ATP binding site (InterPro:IPR017441), Serine/threonine-protein kinase domain (In…	T
'4.2'	'glycolysis.plastid branch'	''	''
'4.2.1'	'glycolysis.plastid branch.UGPase'	''	''
'4.2.2'	'glycolysis.plastid branch.phosphoglucomutase (PGM)'	''	''
'4.2.3'	'glycolysis.plastid branch.glucose-6-phosphate isomerase'	''	''
'4.2.4'	'glycolysis.plastid branch.phosphofructokinase (PFK)'	''	''
'4.2.5'	'glycolysis.plastid branch.pyrophosphate-fructose-6-P phosphotransferase'	''	''
'4.2.6'	'glycolysis.plastid branch.fructose-2,6-bisphosphatase (Fru2,6BisPase)'	''	''
'4.2.7'	'glycolysis.plastid branch.triosephosphate isomerase (TPI)'	''	''
'4.2.8'	'glycolysis.plastid branch.glyceraldehyde 3-phosphate dehydrogenase (GAP-DH)'	''	''
'4.2.11'	'glycolysis.plastid branch.3-phosphoglycerate kinase (PGK)'	''	''
'4.2.12'	'glycolysis.plastid branch.phosphoglycerate mutase'	''	''
'4.2.13'	'glycolysis.plastid branch.enolase'	''	''
'4.2.14'	'glycolysis.plastid branch.pyruvate kinase (PK)'	''	''
'4.2.15'	'glycolysis.plastid branch.phospho-enol-pyruvate carboxylase (PEPC)'	''	''
'4.3'	'glycolysis.unclear/dually targeted'	''	''
'4.3.1'	'glycolysis.unclear/dually targeted.UGPase'	''	''
'4.3.2'	'glycolysis.unclear/dually targeted.phosphoglucomutase (PGM)'	''	''
'4.3.3'	'glycolysis.unclear/dually targeted.glucose-6-phosphate isomerase'	''	''
'4.3.4'	'glycolysis.unclear/dually targeted.phosphofructokinase (PFK)'	''	''
'4.3.5'	'glycolysis.unclear/dually targeted.pyrophosphate-fructose-6-P phosphotransferase'	''	''
'4.3.6'	'glycolysis.unclear/dually targeted.fructose-2,6-bisphosphatase (Fru2,6BisPase)'	''	''
'4.3.7'	'glycolysis.unclear/dually targeted.triosephosphate isomerase (TPI)'	''	''
'4.3.8'	'glycolysis.unclear/dually targeted.glyceraldehyde 3-phosphate dehydrogenase (GAP-DH)'	''	''
'4.3.9'	'glycolysis.unclear/dually targeted.non-phosphorylating glyceraldehyde 3-phosphate dehydrogenase (NPGAP-DH)'	''	''
'4.3.10'	'glycolysis.unclear/dually targeted.aldolase'	''	''
'4.3.11'	'glycolysis.unclear/dually targeted.3-phosphoglycerate kinase (PGK)'	''	''
'4.3.12'	'glycolysis.unclear/dually targeted.phosphoglycerate mutase'	''	''
'4.3.13'	'glycolysis.unclear/dually targeted.enolase'	''	''
'4.3.14'	'glycolysis.unclear/dually targeted.pyruvate kinase (PK)'	''	''
'4.3.15'	'glycolysis.unclear/dually targeted.phospho-enol-pyruvate carboxylase (PEPC)'	''	''
'4.3.16'	'glycolysis.unclear/dually targeted.phospho-enol-pyruvate carboxylase kinase (PEPCK)'	'c35901.graph_c0'	'(at3g04530 : 323.0) Encodes a second Arabidopsis phosphoenolpyruvate carboxylase kinase gene product with a different expression pattern from PPCK1. Expression of the gene is upregulated by exposure of the plant to light.; phosphoenolpyruvate carboxylase kinase 2 (PPCK2); CONTAINS InterPro DOMAIN/s: Protein kinase, ATP binding site (InterPro:IPR017441), Serine/threonine-protein kinase domain (In…	T
'4.1001'	'glycolysis'	'dihydroxyacetone-p'	'PS.calvin cycle; photorespiration; glycolysis'	M
'4.1002'	'glycolysis'	'glyceraldehyde-3-p'	'PS.calvin cycle; photorespiration; glycolysis'	M
'4.1003'	'glycolysis'	'glycerate-1,3-bisp'	'PS.calvin cycle; photorespiration; glycolysis'	M
'4.1004'	'glycolysis'	'glycerate-3-p'	'PS.calvin cycle; photorespiration; glycolysis'	M
'4.1005'	'glycolysis'	'p-enolpyruvate'	'glyclolysis'	M
'4.1006'	'glycolysis'	'pyruvate'	'glyclolysis'	M
'4.1007'	'glycolysis'	'glycerate-2-p'	'glyclolysis'	M
'5'	'fermentation'	''	''
'5.1'	'fermentation.LDH'	''	''
'5.2'	'fermentation.PDC'	'c56040.graph_c0'	'(p51851|pdc2_pea : 391.0) Pyruvate decarboxylase isozyme 2 (EC 4.1.1.1) (PDC) (Fragment) - Pisum sativum (Garden pea) & (at5g54960 : 387.0) pyruvate decarboxylase-2; pyruvate decarboxylase-2 (PDC2); FUNCTIONS IN: pyruvate decarboxylase activity, magnesium ion binding, carboxy-lyase activity, thiamin pyrophosphate binding, catalytic activity; INVOLVED IN: response to hypoxia; LOCATED IN: cellular…	T
'5.2'	'fermentation.PDC'	'c60634.graph_c0'	'(at4g33070 : 345.0) Thiamine pyrophosphate dependent pyruvate decarboxylase family protein; FUNCTIONS IN: in 6 functions; LOCATED IN: membrane; EXPRESSED IN: 11 plant structures; EXPRESSED DURING: 4 anthesis, C globular stage, F mature embryo stage, petal differentiation and expansion stage, E expanded cotyledon stage; CONTAINS InterPro DOMAIN/s: TPP-binding enzyme, conserved site (InterPro:IPR0…	T
'5.3'	'fermentation.ADH'	''	''
'5.5'	'fermentation.phosphate acetyltransferase'	''	''
'5.6'	'fermentation.acetate kinase'	''	''
'5.8'	'fermentation.pyruvate::ferredoxin oxidoreductase'	''	''
'5.10'	'fermentation.aldehyde dehydrogenase'	''	''
'5.1001'	'fermentation'	'lactate'	'fermentation'	M
'5.1002'	'fermentation'	'alanine'	'amino acid synthesis.alanine; amino acid degradation.alanine; amino acid degradation.tryptophan; Co-factor metabolism; fermentation'	M
'6'	'gluconeogenesis / glyoxylate cycle'	''	''
'6.1'	'gluconeogenesis / glyoxylate cycle.citrate synthase'	''	''
'6.2'	'gluconeogenesis / glyoxylate cycle.malate synthase'	''	''
'6.3'	'gluconeogenesis / glyoxylate cycle.Malate DH'	''	''
'6.4'	'gluconeogenesis / glyoxylate cycle.PEPCK'	''	''
'6.5'	'gluconeogenesis / glyoxylate cycle.pyruvate dikinase'	''	''
'6.9'	'gluconeogenesis / glyoxylate cycle.isocitrate lyase'	''	''
'7'	'OPP'	''	''
'7.1'	'OPP.oxidative PP'	''	''
'7.1.1'	'OPP.oxidative PP.G6PD'	''	''
'7.1.2'	'OPP.oxidative PP.6-phosphogluconolactonase'	''	''
'7.1.3'	'OPP.oxidative PP.6-phosphogluconate dehydrogenase'	''	''
'7.1.1001'	'OPP.oxidative PP'	'gluconate-6-p'	'OPP.oxidative PP'	M
'7.2'	'OPP.non-reductive PP'	''	''
'7.2.1'	'OPP.non-reductive PP.transketolase'	''	''
'7.2.2'	'OPP.non-reductive PP.transaldolase'	''	''
'7.2.3'	'OPP.non-reductive PP.ribulose-phosphate 3-epimerase'	''	''
'7.2.4'	'OPP.non-reductive PP.ribose 5-phosphate isomerase'	'c49471.graph_c0'	'(at2g01290 : 361.0) Cytosolic ribose-5-phosphate isomerase. Knockout mutation causes chloroplast dysfunction, late flowering and premature cell death.; ribose-5-phosphate isomerase 2 (RPI2); CONTAINS InterPro DOMAIN/s: Ribose-5-phosphate isomerase, type A, subgroup (InterPro:IPR020672), Ribose 5-phosphate isomerase, type A (InterPro:IPR004788); BEST Arabidopsis thaliana protein match is: Ribose …	T
'7.3'	'OPP.electron transfer'	''	''
'8'	'TCA / org transformation'	''	''
'8.1'	'TCA / org transformation.TCA'	''	''
'8.1.1'	'TCA / org transformation.TCA.pyruvate DH'	''	''
'8.1.1.1'	'TCA / org transformation.TCA.pyruvate DH.E1'	''	''
'8.1.1.2'	'TCA / org transformation.TCA.pyruvate DH.E2'	''	''
'8.1.1.3'	'TCA / org transformation.TCA.pyruvate DH.E3'	''	''
'8.1.2'	'TCA / org transformation.TCA.CS'	''	''
'8.1.3'	'TCA / org transformation.TCA.aconitase'	''	''
'8.1.4'	'TCA / org transformation.TCA.IDH'	''	''
'8.1.5'	'TCA / org transformation.TCA.2-oxoglutarate dehydrogenase'	''	''
'8.1.6'	'TCA / org transformation.TCA.succinyl-CoA ligase'	''	''
'8.1.7'	'TCA / org transformation.TCA.succinate dehydrogenase'	''	''
'8.1.8'	'TCA / org transformation.TCA.fumarase'	''	''
'8.1.9'	'TCA / org transformation.TCA.malate DH'	''	''
'8.1.99'	'TCA / org transformation.TCA.misc'	''	''
'8.1.1001'	'TCA / org transformation.TCA'	'citrate'	'gluconeogenese/ glyoxylate cycle; TCA / org transformation'	M
'8.1.1002'	'TCA / org transformation.TCA'	'aconitate'	'gluconeogenese/ glyoxylate cycle; TCA / org transformation'	M
'8.1.1003'	'TCA / org transformation.TCA'	'isocitrate'	'gluconeogenese/ glyoxylate cycle; TCA / org transformation'	M
'8.1.1004'	'TCA / org transformation.TCA'	'2-oxoglutarate'	'gluconeogenese/ glyoxylate cycle; TCA / org transformation; N-metabolism.ammonia metabolism; amino acid metabolism'	M
'8.1.1005'	'TCA / org transformation.TCA'	'succinate'	'amino acid synthesis.lysine; secondary metabolism; gluconeogenese/ glyoxylate cycle; TCA / org transformation'	M
'8.1.1006'	'TCA / org transformation.TCA'	'fumarate'	'amino acid synthesis.arginine; amino acid degradation.tyrosine; amino acid synthesis.asparagines; amino acid synthesis.aspartate; nucleotide metabolism.synthesis; gluconeogenese/ glyoxylate cycle; TCA / org transformation'	M
'8.1.1007'	'TCA / org transformation.TCA'	'malate'	'gluconeogenese/ glyoxylate cycle; TCA / org transformation'	M
'8.1.1008'	'TCA / org transformation.TCA'	'oxaloacetate'	'TCA cycle'	M
'8.2'	'TCA / org transformation.other organic acid transformations'	''	''
'8.2.3'	'TCA / org transformation.other organic acid transformatons.aconitase'	''	''
'8.2.4'	'TCA / org transformation.other organic acid transformatons.IDH'	''	''
'8.2.9'	'TCA / org transformation.other organic acid transformatons.cyt MDH'	''	''
'8.2.10'	'TCA / org transformation.other organic acid transformatons.malic'	''	''
'8.2.11'	'TCA / org transformation.other organic acid transformatons.atp-citrate lyase'	''	''
'8.2.99'	'TCA / org transformation.other organic acid transformatons.misc'	''	''
'8.2.1001'	'TCA / org transformation.Various'	'2-methylcitrate'	'Propanoate metabolism in bacteria'	M
'8.2.1002'	'TCA / org transformation.Various'	'2-oxogluconate'	''	M
'8.2.1003'	'TCA / org transformation.Various'	'oxalate'	''	M
'8.2.1004'	'TCA / org transformation.Various'	'suberate'	'Also called cork acid, octanedioic acid'	M
'8.2.1005'	'TCA / org transformation.Various'	'itaconate'	''	M
'8.3'	'TCA / org transformation.carbonic anhydrases'	''	''
'9'	'mitochondrial electron transport / ATP synthesis'	''	''
'9.1'	'mitochondrial electron transport / ATP synthesis.NADH-DH'	''	''
'9.1.1'	'mitochondrial electron transport / ATP synthesis.NADH-DH.complex I'	''	''
'9.1.1.5'	'mitochondrial electron transport / ATP synthesis.NADH-DH.complex I.carbonic anhydrase'	''	''
'9.1.2'	'mitochondrial electron transport / ATP synthesis.NADH-DH.localisation not clear'	'c32294.graph_c0'	'(p80261|ndus3_soltu : 70.9) NADH-ubiquinone oxidoreductase 27 kDa subunit (EC 1.6.5.3) (EC 1.6.99.3) (Complex I-27kD) (CI-27kD) (NADH dehydrogenase subunit 9) - Solanum tuberosum (Potato) & (atmg00070 : 68.6) NADH dehydrogenase subunit 9; NADH dehydrogenase subunit 9 (NAD9); CONTAINS InterPro DOMAIN/s: NADH:ubiquinone oxidoreductase, 30kDa subunit (InterPro:IPR001268), NADH:ubiquinone oxidoreduc…	T
'9.2'	'mitochondrial electron transport / ATP synthesis.NADH-DH'	''	''
'9.2.1'	'mitochondrial electron transport / ATP synthesis.NADH-DH.type II'	''	''
'9.2.1.2'	'mitochondrial electron transport / ATP synthesis.NADH-DH.type II.external'	'c38902.graph_c0'	'(at4g05020 : 338.0) NAD(P)H dehydrogenase B2 (NDB2); FUNCTIONS IN: disulfide oxidoreductase activity, oxidoreductase activity, FAD binding, calcium ion binding; INVOLVED IN: oxidation reduction; LOCATED IN: mitochondrion, extrinsic to mitochondrial inner membrane; EXPRESSED IN: 25 plant structures; EXPRESSED DURING: 15 growth stages; CONTAINS InterPro DOMAIN/s: FAD-dependent pyridine nucleotide-…	T
'9.2.1.2'	'mitochondrial electron transport / ATP synthesis.NADH-DH.type II.external'	'c43851.graph_c0'	'(at4g05020 : 496.0) NAD(P)H dehydrogenase B2 (NDB2); FUNCTIONS IN: disulfide oxidoreductase activity, oxidoreductase activity, FAD binding, calcium ion binding; INVOLVED IN: oxidation reduction; LOCATED IN: mitochondrion, extrinsic to mitochondrial inner membrane; EXPRESSED IN: 25 plant structures; EXPRESSED DURING: 15 growth stages; CONTAINS InterPro DOMAIN/s: FAD-dependent pyridine nucleotide-…	T
'9.2.1.3'	'mitochondrial electron transport / ATP synthesis.NADH-DH.type II.mitochondrial'	''	''
'9.2.1.4'	'mitochondrial electron transport / ATP synthesis.NADH-DH.type II.internal matrix'	'c43245.graph_c0'	'(loc_os07g37730.1 : 645.0) no description available & (at2g29990 : 611.0) alternative NAD(P)H dehydrogenase 2 (NDA2); FUNCTIONS IN: NADH dehydrogenase activity, oxidoreductase activity, FAD binding; INVOLVED IN: oxidation reduction; LOCATED IN: intrinsic to mitochondrial inner membrane; EXPRESSED IN: 24 plant structures; EXPRESSED DURING: 13 growth stages; CONTAINS InterPro DOMAIN/s: FAD-depende…	T
'9.3'	'mitochondrial electron transport / ATP synthesis.electron transfer flavoprotein'	''	''
'9.4'	'mitochondrial electron transport / ATP synthesis.alternative oxidase'	''	''
'9.5'	'mitochondrial electron transport / ATP synthesis.cytochrome c reductase'	''	''
'9.6'	'mitochondrial electron transport / ATP synthesis.cytochrome c'	'c22664.graph_c0'	'(at3g51790 : 273.0) putative transmembrane protein G1p (AtG1) mRNA, complete; transmembrane protein G1P-related 1 (TG1); FUNCTIONS IN: molecular_function unknown; INVOLVED IN: cytochrome complex assembly, protein-heme linkage; LOCATED IN: plasma membrane; EXPRESSED IN: 22 plant structures; EXPRESSED DURING: 13 growth stages; CONTAINS InterPro DOMAIN/s: CcmE/CycJ protein (InterPro:IPR004329), Nuc…	T
'9.6'	'mitochondrial electron transport / ATP synthesis.cytochrome c'	'c43092.graph_c0'	'(at4g10040 : 219.0) Encodes cytochrome c. Promoter directs preferential expression in vascular tissues of cotyledons, leaves, roots, and hypocotyls, and in anthers.; cytochrome c-2 (CYTC-2); CONTAINS InterPro DOMAIN/s: Cytochrome c, class IA/ IB (InterPro:IPR002327), Cytochrome c, class I (InterPro:IPR003088), Cytochrome c domain (InterPro:IPR009056); BEST Arabidopsis thaliana protein match is: …	T
'9.7'	'mitochondrial electron transport / ATP synthesis.cytochrome c oxidase'	'c40674.graph_c0'	'(ipr000883 : 496.29367) Cytochrome c oxidase, subunit I & (p26856|cox1_marpo : 431.0) Cytochrome c oxidase subunit 1 (EC 1.9.3.1) (Cytochrome c oxidase polypeptide I) - Marchantia polymorpha (Liverwort) & (atmg01360 : 429.0) cytochrome c oxidase subunit 1; cytochrome oxidase (COX1); CONTAINS InterPro DOMAIN/s: Cytochrome c oxidase, subunit I bacterial type (InterPro:IPR014241), Cytochrome c oxid…	T
'9.8'	'mitochondrial electron transport / ATP synthesis.uncoupling protein'	'c44862.graph_c0'	'(at2g22500 : 419.0) Encodes one of the mitochondrial dicarboxylate carriers (DIC): DIC1 (AT2G22500), DIC2 (AT4G24570), DIC3 (AT5G09470).; uncoupling protein 5 (UCP5); FUNCTIONS IN: binding, dicarboxylic acid transmembrane transporter activity; INVOLVED IN: transport, mitochondrial transport; LOCATED IN: mitochondrion, mitochondrial inner membrane, membrane; EXPRESSED IN: 23 plant structures; EXP…	T
'9.8'	'mitochondrial electron transport / ATP synthesis.uncoupling protein'	'c45868.graph_c0'	'(at4g24570 : 354.0) Encodes one of the mitochondrial dicarboxylate carriers (DIC): DIC1 (AT2G22500), DIC2 (AT4G24570), DIC3 (AT5G09470).; dicarboxylate carrier 2 (DIC2); FUNCTIONS IN: binding, dicarboxylic acid transmembrane transporter activity; INVOLVED IN: transport, mitochondrial transport; LOCATED IN: mitochondrial inner membrane, membrane; EXPRESSED IN: 24 plant structures; EXPRESSED DURIN…	T
'9.9'	'mitochondrial electron transport / ATP synthesis.F1-ATPase'	''	''
'9.99'	'mitochondrial electron transport / ATP synthesis.unspecified'	''	''
'9.1001'	'mitochondrial electron transport / ATP synthesis'	'ubiquinone-20'	'Respiration; Redox electron carrier'	M
'9.1001'	'mitochondrial electron transport / ATP synthesis'	'vitamin k1'	'Respiration; Redox electron carrier'	M
'10'	'cell wall'	'c43816.graph_c0'	'(at4g24140 : 555.0) alpha/beta-Hydrolases superfamily protein; FUNCTIONS IN: hydrolase activity; LOCATED IN: endomembrane system; EXPRESSED IN: 10 plant structures; EXPRESSED DURING: 4 anthesis, F mature embryo stage, petal differentiation and expansion stage, E expanded cotyledon stage, D bilateral stage; CONTAINS InterPro DOMAIN/s: Alpha/beta hydrolase fold-1 (InterPro:IPR000073); BEST Arabido…	T
'10.1'	'cell wall.precursor synthesis'	''	''
'10.1.1'	'cell wall.precursor synthesis.NDP sugar pyrophosphorylase'	''	''
'10.1.1.1'	'cell wall.precursor synthesis.NDP sugar pyrophosphorylase.GDP mannose'	''	''
'10.1.1.2'	'cell wall.precursor synthesis.NDP sugar pyrophosphorylase.GDP fucose and fucokinase'	''	''
'10.1.1.20'	'cell wall.precursor synthesis.NDP sugar pyrophosphorylase.multiple NDP-Sugars'	''	''
'10.1.2'	'cell wall.precursor synthesis.UGE'	'c22807.graph_c0'	'(at4g10960 : 405.0) Encodes a protein with UDP-D-glucose 4-epimerase activity.; UDP-D-glucose/UDP-D-galactose 4-epimerase 5 (UGE5); FUNCTIONS IN: UDP-glucose 4-epimerase activity, protein dimerization activity; INVOLVED IN: response to stress; LOCATED IN: endomembrane system; EXPRESSED IN: male gametophyte, root, guard cell, leaf, pollen tube; EXPRESSED DURING: L mature pollen stage, M germinate…	T
'10.1.3'	'cell wall.precursor synthesis.AXS'	'c44658.graph_c0'	'(at1g08200 : 355.0) Encodes a putative UDP-D-apiose/UPD-D-xylose synthetase.; UDP-D-apiose/UDP-D-xylose synthase 2 (AXS2); FUNCTIONS IN: UDP-glucuronate decarboxylase activity; INVOLVED IN: nucleotide-sugar biosynthetic process; LOCATED IN: apoplast, cytoplasm; EXPRESSED IN: fruit, guard cell, cultured cell, leaf; EXPRESSED DURING: seedling growth; CONTAINS InterPro DOMAIN/s: NAD-dependent epime…	T
'10.1.4'	'cell wall.precursor synthesis.UDP-Glc dehydrogenase (UGD)'	'c49977.graph_c0'	'(q96558|ugdh_soybn : 926.0) UDP-glucose 6-dehydrogenase (EC 1.1.1.22) (UDP-Glc dehydrogenase) (UDP-GlcDH) (UDPGDH) - Glycine max (Soybean) & (at5g15490 : 871.0) UDP-glucose 6-dehydrogenase family protein; FUNCTIONS IN: in 7 functions; INVOLVED IN: oxidation reduction, metabolic process; LOCATED IN: cytosol, cell wall, nucleus; EXPRESSED IN: 24 plant structures; EXPRESSED DURING: 13 growth stages…	T
'10.1.5'	'cell wall.precursor synthesis.UXS'	''	''
'10.1.6'	'cell wall.precursor synthesis.GAE'	''	''
'10.1.7'	'cell wall.precursor synthesis.GMD'	''	''
'10.1.8'	'cell wall.precursor synthesis.GER'	''	''
'10.1.9'	'cell wall.precursor synthesis.MUR4'	''	''
'10.1.10'	'cell wall.precursor synthesis.RHM'	'c25754.graph_c0'	'(at1g63000 : 502.0) nucleotide-rhamnose synthase/epimerase-reductase (NRS/ER); FUNCTIONS IN: UDP-4-keto-rhamnose-4-keto-reductase activity, dTDP-4-dehydrorhamnose reductase activity, UDP-4-keto-6-deoxy-glucose-3,5-epimerase activity, dTDP-4-dehydrorhamnose 3,5-epimerase activity; INVOLVED IN: dTDP-rhamnose biosynthetic process, UDP-rhamnose biosynthetic process; LOCATED IN: soluble fraction, pla…	T
'10.1.10'	'cell wall.precursor synthesis.RHM'	'c31499.graph_c0'	'(at1g78570 : 1208.0) Encodes a UDP-L-Rhamnose synthase involved in the biosynthesis of rhamnose, a major monosaccharide component of pectin. Catalyzes the conversion of UDP-D-Glc to UDP-L-Rha. The dehydrogenase domain of RHM1 was shown to catalyze the conversion of UDP-D-Glc to the reaction intermediate UDP-4-keto-6-deoxy-D-Glc using recombinant protein assay but the activity of the full-length …	T
'10.1.11'	'cell wall.precursor synthesis.UER'	'c25754.graph_c0'	'(at1g63000 : 502.0) nucleotide-rhamnose synthase/epimerase-reductase (NRS/ER); FUNCTIONS IN: UDP-4-keto-rhamnose-4-keto-reductase activity, dTDP-4-dehydrorhamnose reductase activity, UDP-4-keto-6-deoxy-glucose-3,5-epimerase activity, dTDP-4-dehydrorhamnose 3,5-epimerase activity; INVOLVED IN: dTDP-rhamnose biosynthetic process, UDP-rhamnose biosynthetic process; LOCATED IN: soluble fraction, pla…	T
'10.1.12'	'cell wall.precursor synthesis.KDO pathway'	''	''
'10.1.12.1'	'cell wall.precursor synthesis.KDO pathway.arabinose-5-phosphate isomerase'	'c40075.graph_c0'	'(at3g54690 : 63.5) Sugar isomerase (SIS) family protein; FUNCTIONS IN: isomerase activity, sugar binding; INVOLVED IN: carbohydrate metabolic process; EXPRESSED IN: 23 plant structures; EXPRESSED DURING: 15 growth stages; CONTAINS InterPro DOMAIN/s: KpsF/GutQ (InterPro:IPR004800), Sugar isomerase (SIS) (InterPro:IPR001347), Cystathionine beta-synthase, core (InterPro:IPR000644); Has 8722 Blast h…	T
'10.1.12.2'	'cell wall.precursor synthesis.KDO pathway.KDO-8-Phosphate Synthase'	''	''
'10.1.12.3'	'cell wall.precursor synthesis.KDO pathway.KDO-8-Phosphate Phosphatase'	''	''
'10.1.12.4'	'cell wall.precursor synthesis.KDO pathway.CMP-KDO Synthetase'	''	''
'10.1.20'	'cell wall.precursor synthesis.phosphomannose isomerase'	''	''
'10.1.21'	'cell wall.precursor synthesis.phosphomannomutase'	''	''
'10.1.30'	'cell wall.precursor synthesis.sugar kinases'	''	''
'10.1.30.1'	'cell wall.precursor synthesis.sugar kinases.galacturonic acid kinase'	''	''
'10.1.30.2'	'ell wall.precursor synthesis.sugar kinases.arabinose-1-kinase'	''	''
'10.1.30.3'	'cell wall.precursor synthesis.sugar kinases.glucuronic acid kinase'	''	''
'10.2'	'cell wall.cellulose synthesis'	'c39135.graph_c0'	'(at5g49720 : 599.0) Encodes a membrane-bound endo-1,4-beta-D-glucanase, involved in cellulose biosynthesis. Loss-of-function mutants have severe cellulose-deficient phenotypes. During cell elongation, KOR1 is associated with Golgi apparatus and early endosome. Inhibition of cellulose biosynthesis promoted a redistribution of KOR1 in subcellular locations. These observations suggest that depositi…	T
'10.2'	'cell wall.cellulose synthesis'	'c39452.graph_c0'	'(at4g07960 : 436.0) encodes a gene similar to cellulose synthase; Cellulose-synthase-like C12 (CSLC12); FUNCTIONS IN: cellulose synthase activity, transferase activity, transferring glycosyl groups; INVOLVED IN: biological_process unknown; LOCATED IN: cellular_component unknown; EXPRESSED IN: 24 plant structures; EXPRESSED DURING: 15 growth stages; CONTAINS InterPro DOMAIN/s: Glycosyl transferas…	T
'10.2.1'	'cell wall.cellulose synthesis.cellulose synthase'	'c17266.graph_c0'	'(at2g21770 : 287.0) cellulose synthase, related to CESA6.; cellulose synthase A9 (CESA9); FUNCTIONS IN: cellulose synthase activity, transferase activity, transferring glycosyl groups; INVOLVED IN: seed coat development, plant-type cell wall biogenesis; LOCATED IN: plasma membrane; EXPRESSED IN: 18 plant structures; EXPRESSED DURING: 8 growth stages; CONTAINS InterPro DOMAIN/s: Cellulose synthas…	T
'10.2.1'	'cell wall.cellulose synthesis.cellulose synthase'	'c34308.graph_c0'	'(at1g02730 : 272.0) Encodes a gene similar to cellulose synthase. Knock-out mutant has reduced growth, reduced xylan level and reduced xylan synthase activity in stems.; cellulose synthase-like D5 (CSLD5); CONTAINS InterPro DOMAIN/s: Cellulose synthase (InterPro:IPR005150); BEST Arabidopsis thaliana protein match is: cellulose synthase-like D3 (TAIR:AT3G03050.1); Has 3375 Blast hits to 3003 prot…	T
'10.2.1'	'cell wall.cellulose synthesis.cellulose synthase'	'c42790.graph_c0'	'(at5g16910 : 1959.0) encodes a gene similar to cellulose synthase. Located in golgi membranes.; cellulose-synthase like D2 (CSLD2); FUNCTIONS IN: cellulose synthase activity, transferase activity, transferring glycosyl groups; INVOLVED IN: plant-type cell wall biogenesis, response to cold, polysaccharide biosynthetic process, root hair elongation; LOCATED IN: Golgi apparatus, plasma membrane, in…	T
'10.2.1'	'cell wall.cellulose synthesis.cellulose synthase'	'c47973.graph_c0'	'(at4g24000 : 266.0) encodes a protein similar to cellulose synthase; cellulose synthase like G2 (CSLG2); FUNCTIONS IN: cellulose synthase activity, transferase activity, transferring glycosyl groups, transferase activity; INVOLVED IN: cellulose biosynthetic process, polysaccharide biosynthetic process; LOCATED IN: membrane; EXPRESSED IN: 19 plant structures; EXPRESSED DURING: 12 growth stages; C…	T
'10.2.1'	'cell wall.cellulose synthesis.cellulose synthase'	'c48379.graph_c0'	'(loc_os10g20090.1 : 648.0) no description available & (at2g32540 : 625.0) encodes a gene similar to cellulose synthase; cellulose synthase-like B4 (CSLB04); FUNCTIONS IN: cellulose synthase activity, transferase activity, transferring glycosyl groups, transferase activity; INVOLVED IN: cellulose biosynthetic process, polysaccharide biosynthetic process; LOCATED IN: membrane; CONTAINS InterPro DO…	T
'10.2.1'	'cell wall.cellulose synthesis.cellulose synthase'	'c56440.graph_c0'	'(at4g24010 : 177.0) encodes a protein similar to cellulose synthase; cellulose synthase like G1 (CSLG1); FUNCTIONS IN: cellulose synthase activity, transferase activity, transferring glycosyl groups, transferase activity; INVOLVED IN: cellulose biosynthetic process, polysaccharide biosynthetic process; LOCATED IN: membrane; EXPRESSED IN: hypocotyl, sepal, male gametophyte, flower, carpel; EXPRES…	T
'10.2.1'	'cell wall.cellulose synthesis.cellulose synthase'	'c57239.graph_c0'	'(at5g09870 : 149.0) Encodes a cellulose synthase isomer, related to CESA6. As inferred from the null role of secondary wall-type CesAs, included in a set of five primary wall-type CesAs that may support trichome cell wall thickening.; cellulose synthase 5 (CESA5); FUNCTIONS IN: cellulose synthase activity, transferase activity, transferring glycosyl groups; INVOLVED IN: response to cyclopentenon…	T
'10.2.2'	'cell wall.cellulose synthesis.COBRA'	'c26139.graph_c0'	'(at4g16120 : 863.0) putative membrane-anchored cell wall protein; COBRA-like protein-7 precursor (COBL7); FUNCTIONS IN: molecular_function unknown; INVOLVED IN: biological_process unknown; LOCATED IN: anchored to plasma membrane, Golgi apparatus, anchored to membrane; EXPRESSED IN: 25 plant structures; EXPRESSED DURING: 13 growth stages; CONTAINS InterPro DOMAIN/s: Glycosyl-phosphatidyl inositol…	T
'10.2.2'	'cell wall.cellulose synthesis.COBRA'	'c26803.graph_c0'	'(at5g60920 : 144.0) Encodes a glycosylphosphatidylinositol-anchored protein localized primarily in the plasma membrane of the longitudinal sides of root cells. Necessary for oriented cell expansion in Arabidopsis. Cob mutants have abnormal roots that expand radially rather than longitudinally under certain growth conditions.; COBRA (COB); FUNCTIONS IN: molecular_function unknown; INVOLVED IN: re…	T
'10.2.2'	'cell wall.cellulose synthesis.COBRA'	'c27686.graph_c0'	'(q6z4g8|cobl1_orysa : 56.2) COBRA-like 1 protein precursor (BRITTLE CULM1-like 6 protein) - Oryza sativa (Rice) & (loc_os07g41310.1 : 56.2) no description available & (at1g09790 : 52.8) COBRA-like protein 6 precursor (COBL6); CONTAINS InterPro DOMAIN/s: Glycosyl-phosphatidyl inositol-anchored, plant (InterPro:IPR006918), COBRA-like (InterPro:IPR017391); BEST Arabidopsis thaliana protein match is…	T
'10.2.2'	'cell wall.cellulose synthesis.COBRA'	'c53426.graph_c0'	'(at3g02210 : 258.0) COBRA-like protein 1 precursor (COBL1); CONTAINS InterPro DOMAIN/s: Glycosyl-phosphatidyl inositol-anchored, plant (InterPro:IPR006918), COBRA-like (InterPro:IPR017391); BEST Arabidopsis thaliana protein match is: COBRA-like protein 2 precursor (TAIR:AT3G29810.1); Has 380 Blast hits to 369 proteins in 30 species: Archae - 0; Bacteria - 0; Metazoa - 0; Fungi - 0; Plants - 380;…	T
'10.2.1001'	'cell wall degradation'	'ribose'	'cell wall degradation; minor CHO metabolism; auxin metabolism'	M
'10.2.1002'	'cell wall degradation'	'ribonate'	'cell wall degradation; minor CHO metabolism; auxin metabolism'	M
'10.2.1003'	'cell wall degradation'	'fucose'	'cell wall degradation'	M
'10.2.1004'	'cell wall degradation'	'mannose'	'cell wall degradation; minor CHO metabolism'	M
'10.2.1005'	'cell wall degradation'	'galactose'	'cell wall degradation; minor CHO metabolism'	M
'10.2.1006'	'cell wall degradation'	'arabinose'	'cell wall degradation; minor CHO metabolism'	M
'10.2.1007'	'cell wall degradation'	'galacturonate'	'cell wall degradation'	M
'10.2.1008'	'cell wall degradation'	'glucosamine'	'cell wall degradation'	M
'10.2.1009'	'cell wall degradation'	'glucosaminate'	'cell wall degradation'	M
'10.2.1010'	'cell wall degradation'	'rhamnose'	'cell wall degradation; minor CHO metabolism'	M
'10.2.1011'	'cell wall degradation'	'melibiose'	'cell wall degradation; minor CHO metabolism'	M
'10.2.1012'	'cell wall degradation'	'levoglucosan'	'cell wall degradation, degradation of cellulose'	M
'10.2.1013'	'cell wall degradation'	'hydroxyproline'	'cell wall degradation'	M
'10.3'	'cell wall.hemicellulose synthesis'	'c40512.graph_c0'	'(q9m5q1|fut1_pea : 782.0) Galactoside 2-alpha-L-fucosyltransferase (EC 2.4.1.69) (Xyloglucan alpha-(1,2)-fucosyltransferase) (PsFT1) - Pisum sativum (Garden pea) & (at2g03220 : 635.0) member of Glycosyltransferase Family- 37; fucosyltransferase 1 (FT1); FUNCTIONS IN: transferase activity, transferring glycosyl groups, fucosyltransferase activity; INVOLVED IN: plant-type cell wall biogenesis, xyl…	T
'10.3'	'cell wall.hemicellulose synthesis'	'c42943.graph_c0'	'(loc_os03g58920.1 : 135.0) no description available & (at5g62620 : 122.0) Galactosyltransferase family protein; FUNCTIONS IN: transferase activity, transferring hexosyl groups, sugar binding, galactosyltransferase activity; INVOLVED IN: protein amino acid glycosylation; EXPRESSED IN: 22 plant structures; EXPRESSED DURING: 13 growth stages; CONTAINS InterPro DOMAIN/s: Galectin, carbohydrate recog…	T
'10.3.1'	'cell wall.hemicellulose synthesis.xyloglucan'	''	''
'10.3.1.1'	'cell wall.hemicellulose synthesis.xyloglucan.XXXG galactose Transferase'	''	''
'10.3.2'	'cell wall.hemicellulose synthesis.glucuronoxylan'	'c45410.graph_c0'	'(at4g33330 : 595.0) plant glycogenin-like starch initiation protein 3 (PGSIP3); FUNCTIONS IN: transferase activity, transferring glycosyl groups; INVOLVED IN: biosynthetic process; LOCATED IN: endomembrane system; EXPRESSED IN: inflorescence meristem, sperm cell, root, flower; EXPRESSED DURING: petal differentiation and expansion stage; CONTAINS InterPro DOMAIN/s: Glycosyl transferase, family 8 …	T
'10.3.2'	'cell wall.hemicellulose synthesis.glucuronoxylan'	'c47877.graph_c0'	'(at2g28110 : 571.0) Homolog to AT5G22940, a member of glycosyltransferase family 47 that is involved in secondary cell wall biosynthesis. It exhibits high sequence similarity to tobacco (Nicotiana plumbaginifolia) pectin glucuronyltransferase. Protein has a domain that shares significant similarity with the pfam03016 domain. It is expressed specifically in developing vessels and fiber cells, and…	T
'10.3.3'	'cell wall.hemicellulose synthesis.arabinoxylan'	''	''
'10.3.4'	'cell wall.hemicellulose synthesis.glucomannan'	''	''
'10.3.5'	'cell wall.hemicellulose synthesis.galactomannan'	''	''
'10.4'	'cell wall.pectin synthesis'	''	''
'10.4.1'	'cell wall.pectin synthesis.homogalacturonan'	''	''
'10.4.1.1'	'cell wall.pectin synthesis.homogalacturonan.Galacturonic Acid Trnasferase'	'c27071.graph_c0'	'(loc_os09g36190.2 : 360.0) no description available & (at3g61130 : 356.0) Encodes a protein with putative galacturonosyltransferase activity.; galacturonosyltransferase 1 (GAUT1); CONTAINS InterPro DOMAIN/s: Glycosyl transferase, family 8 (InterPro:IPR002495); BEST Arabidopsis thaliana protein match is: galacturonosyltransferase 3 (TAIR:AT4G38270.2); Has 1521 Blast hits to 1503 proteins in 273 s…	T
'10.4.2'	'cell wall.pectin synthesis.rhamnogalacturonan I'	''	''
'10.4.3'	'cell wall.pectin synthesis.rhamnogalacturonan II'	''	''
'10.4.3.6'	'cell wall.pectin synthesis.rhamnogalacturonan II.Xylose Transferase with Fucose Acceptor'	''	''
'10.4.4'	'cell wall.pectin synthesis.Xylogalacturonan'	''	''
'10.4.4.1'	'cell wall.pectin synthesis.Xylogalacturonan.Xylose Transferase'	''	''
'10.5'	'cell wall.cell wall proteins'	'c40389.graph_c0'	'(at3g58800 : 358.0) unknown protein; Has 75 Blast hits to 75 proteins in 23 species: Archae - 0; Bacteria - 0; Metazoa - 0; Fungi - 0; Plants - 53; Viruses - 17; Other Eukaryotes - 5 (source: NCBI BLink). & (loc_os01g54440.1 : 253.0) no description available & (chl4|516935 : 125.0) no description available & (gnl|cdd|70912 : 52.8) no description available & (reliability: 716.0) & (original descr…	T
'10.5.1'	'cell wall.cell wall proteins.AGPs'	''	''
'10.5.1.1'	'cell wall.cell wall proteins.AGPs.AGP'	'c21656.graph_c0'	'(at5g24105 : 67.8) Encodes a putative arabinogalactan-protein (AGP41).; arabinogalactan protein 41 (AGP41); FUNCTIONS IN: molecular_function unknown; INVOLVED IN: biological_process unknown; LOCATED IN: endomembrane system; EXPRESSED IN: stem, root, inflorescence, cultured cell, leaf; CONTAINS InterPro DOMAIN/s: Protein of unknown function DUF1070 (InterPro:IPR009424); BEST Arabidopsis thaliana …	T
'10.5.1.1'	'cell wall.cell wall proteins.AGPs.AGP'	'c45754.graph_c0'	'(at3g12660 : 84.0) fasciclin-like arabinogalactan-protein, family (FLA14); FASCICLIN-like arabinogalactan protein 14 precursor (FLA14); CONTAINS InterPro DOMAIN/s: FAS1 domain (InterPro:IPR000782); BEST Arabidopsis thaliana protein match is: FASCICLIN-like arabinogalactan protein 8 (TAIR:AT2G45470.1); Has 278 Blast hits to 274 proteins in 23 species: Archae - 0; Bacteria - 2; Metazoa - 0; Fungi …	T
'10.5.1.1'	'cell wall.cell wall proteins.AGPs.AGP'	'c45823.graph_c0'	'(at3g46550 : 391.0) Isolated in a screen for salt hypersensitive mutants. Mutants have thinner cell walls, abnormal siliques and root growth is inhibited under salt stress. The gene has similarity to arabinogalactan proteins and domains associated with cell adhesion.; salt overly sensitive 5 (SOS5); FUNCTIONS IN: polysaccharide binding; INVOLVED IN: multidimensional cell growth, cell adhesion, r…	T
'10.5.1.1'	'cell wall.cell wall proteins.AGPs.AGP'	'c50653.graph_c0'	'(at3g61640 : 85.9) arabinogalactan protein 20 (AGP20); CONTAINS InterPro DOMAIN/s: Protein of unknown function DUF1070 (InterPro:IPR009424); BEST Arabidopsis thaliana protein match is: arabinogalactan protein 16 (TAIR:AT2G46330.1); Has 106 Blast hits to 106 proteins in 13 species: Archae - 0; Bacteria - 0; Metazoa - 0; Fungi - 0; Plants - 106; Viruses - 0; Other Eukaryotes - 0 (source: NCBI BLin…	T
'10.5.1.1'	'cell wall.cell wall proteins.AGPs.AGP'	'c52457.graph_c0'	'(at1g03870 : 207.0) fasciclin-like arabinogalactan-protein 9 (Fla9); FASCICLIN-like arabinoogalactan 9 (FLA9); LOCATED IN: anchored to plasma membrane, plasma membrane, anchored to membrane; EXPRESSED IN: 23 plant structures; EXPRESSED DURING: 14 growth stages; CONTAINS InterPro DOMAIN/s: FAS1 domain (InterPro:IPR000782); BEST Arabidopsis thaliana protein match is: FASCICLIN-like arabinogalactan…	T
'10.5.1.2'	'cell wall.cell wall proteins.AGPs.AGP Fucosyltransferase'	''	''
'10.5.2'	'cell wall.cell wall proteins.proline rich proteins'	'c49379.graph_c0'	'(at4g38770 : 130.0) Encodes one of four proline-rich proteins in Arabidopsis which are predicted to localize to the cell wall. Transcripts are most abundant in aerial organs of the plant.; proline-rich protein 4 (PRP4); CONTAINS InterPro DOMAIN/s: Pollen Ole e 1 allergen/extensin (InterPro:IPR006041); BEST Arabidopsis thaliana protein match is: proline-rich protein 2 (TAIR:AT2G21140.1); Has 1424…	T
'10.5.3'	'cell wall.cell wall proteins.LRR'	''	''
'10.5.4'	'cell wall.cell wall proteins.HRGP'	'c34367.graph_c0'	'(at4g28300 : 214.0) Encodes a protein with 13.6% proline amino acids that is predicted to localize to the cell wall.; Protein of unknown function (DUF1421); CONTAINS InterPro DOMAIN/s: Protein of unknown function DUF1421 (InterPro:IPR010820); BEST Arabidopsis thaliana protein match is: Protein of unknown function (DUF1421) (TAIR:AT5G14540.1); Has 35333 Blast hits to 34131 proteins in 2444 specie…	T
'10.5.5'	'cell wall.cell wall proteins.RGP'	''	''
'10.6'	'cell wall.degradation'	'c17941.graph_c0'	'(loc_os04g48380.1 : 107.0) no description available & (at5g62150 : 103.0) peptidoglycan-binding LysM domain-containing protein; FUNCTIONS IN: molecular_function unknown; INVOLVED IN: cell wall macromolecule catabolic process; LOCATED IN: endomembrane system; EXPRESSED IN: 15 plant structures; EXPRESSED DURING: 6 growth stages; BEST Arabidopsis thaliana protein match is: peptidoglycan-binding Lys…	T
'10.6'	'cell wall.degradation'	'c26003.graph_c0'	'(loc_os04g48380.1 : 122.0) no description available & (at5g62150 : 117.0) peptidoglycan-binding LysM domain-containing protein; FUNCTIONS IN: molecular_function unknown; INVOLVED IN: cell wall macromolecule catabolic process; LOCATED IN: endomembrane system; EXPRESSED IN: 15 plant structures; EXPRESSED DURING: 6 growth stages; BEST Arabidopsis thaliana protein match is: peptidoglycan-binding Lys…	T
'10.6'	'cell wall.degradation'	'c41110.graph_c0'	'(at5g34940 : 651.0) The protein is predicted (WoLF PSORT program) to be membrane-associated.; glucuronidase 3 (GUS3); FUNCTIONS IN: beta-glucuronidase activity; INVOLVED IN: biological_process unknown; LOCATED IN: plant-type cell wall; EXPRESSED IN: 22 plant structures; EXPRESSED DURING: 11 growth stages; CONTAINS InterPro DOMAIN/s: Glycoside hydrolase family 79, N-terminal (InterPro:IPR005199);…	T
'10.6.1'	'cell wall.degradation.cellulases and beta -1,4-glucanases'	''	''
'10.6.2'	'cell wall.degradation.mannan-xylose-arabinose-fucose'	'c17212.graph_c0'	'(at4g25810 : 112.0) xyloglucan endotransglycosylase-related protein (XTR6); xyloglucan endotransglycosylase 6 (XTR6); FUNCTIONS IN: hydrolase activity, acting on glycosyl bonds, xyloglucan:xyloglucosyl transferase activity, hydrolase activity, hydrolyzing O-glycosyl compounds; INVOLVED IN: carbohydrate metabolic process, cellular glucan metabolic process; LOCATED IN: cell wall; EXPRESSED IN: 14 …	T
'10.6.2'	'cell wall.degradation.mannan-xylose-arabinose-fucose'	'c23823.graph_c0'	'(at1g67830 : 285.0) Encodes a protein with &#945;-fucosidase activity. The activity was assessed on 2'-fucosyl-lactitol. AtFXG1 was able to remove the t-fucosyl residues of XXFG xyloglucan oligosaccharides.; alpha-fucosidase 1 (FXG1); FUNCTIONS IN: alpha-L-fucosidase activity, carboxylesterase activity; INVOLVED IN: lipid metabolic process; LOCATED IN: plant-type cell wall; EXPRESSED IN: 25 plan…	T
'10.6.2'	'cell wall.degradation.mannan-xylose-arabinose-fucose'	'c23875.graph_c0'	'(at4g25810 : 432.0) xyloglucan endotransglycosylase-related protein (XTR6); xyloglucan endotransglycosylase 6 (XTR6); FUNCTIONS IN: hydrolase activity, acting on glycosyl bonds, xyloglucan:xyloglucosyl transferase activity, hydrolase activity, hydrolyzing O-glycosyl compounds; INVOLVED IN: carbohydrate metabolic process, cellular glucan metabolic process; LOCATED IN: cell wall; EXPRESSED IN: 14 …	T
'10.6.2'	'cell wall.degradation.mannan-xylose-arabinose-fucose'	'c25329.graph_c0'	'(at4g25810 : 423.0) xyloglucan endotransglycosylase-related protein (XTR6); xyloglucan endotransglycosylase 6 (XTR6); FUNCTIONS IN: hydrolase activity, acting on glycosyl bonds, xyloglucan:xyloglucosyl transferase activity, hydrolase activity, hydrolyzing O-glycosyl compounds; INVOLVED IN: carbohydrate metabolic process, cellular glucan metabolic process; LOCATED IN: cell wall; EXPRESSED IN: 14 …	T
'10.6.2'	'cell wall.degradation.mannan-xylose-arabinose-fucose'	'c26214.graph_c0'	'(at5g57560 : 418.0) Encodes a cell wall-modifying enzyme, rapidly upregulated in response to environmental stimuli; Touch 4 (TCH4); CONTAINS InterPro DOMAIN/s: Xyloglucan endotransglucosylase/hydrolase (InterPro:IPR016455), Xyloglucan endo-transglycosylase, C-terminal (InterPro:IPR010713), Concanavalin A-like lectin/glucanase, subgroup (InterPro:IPR013320), Concanavalin A-like lectin/glucanase (…	T
'10.6.2'	'cell wall.degradation.mannan-xylose-arabinose-fucose'	'c28584.graph_c0'	'(loc_os02g52800.1 : 263.0) no description available & (at5g66460 : 246.0) Glycosyl hydrolase superfamily protein; FUNCTIONS IN: cation binding, hydrolase activity, hydrolyzing O-glycosyl compounds, catalytic activity; INVOLVED IN: carbohydrate metabolic process; LOCATED IN: endomembrane system; EXPRESSED IN: 17 plant structures; EXPRESSED DURING: 4 anthesis, C globular stage, 4 leaf senescence s…	T
'10.6.2'	'cell wall.degradation.mannan-xylose-arabinose-fucose'	'c39670.graph_c0'	'(loc_os09g34920.1 : 310.0) no description available & (at2g28100 : 265.0) Encodes a protein with &#945;-fucosidase activity. The activity was assessed on 2'-fucosyl-lactitol. AtFUC1 was not able to act on XXFG substrates, at least when heterologously expressed in <i>Pichia pastoris</i>. The enzyme has been postulated to act on fucosylated substrates other than xyloglucan oligosaccharides. was sh…	T
'10.6.2'	'cell wall.degradation.mannan-xylose-arabinose-fucose'	'c41510.graph_c0'	'(at4g25810 : 419.0) xyloglucan endotransglycosylase-related protein (XTR6); xyloglucan endotransglycosylase 6 (XTR6); FUNCTIONS IN: hydrolase activity, acting on glycosyl bonds, xyloglucan:xyloglucosyl transferase activity, hydrolase activity, hydrolyzing O-glycosyl compounds; INVOLVED IN: carbohydrate metabolic process, cellular glucan metabolic process; LOCATED IN: cell wall; EXPRESSED IN: 14 …	T
'10.6.3'	'cell wall.degradation.pectate lyases and polygalacturonases'	'c41462.graph_c0'	'(at5g06860 : 291.0) Encodes a polygalacturonase inhibiting protein involved in defense response. PGIPs inhibit the function of cell wall pectin degrading enzymes such as those produced by fungal pathogens. PGIP1 is induced by fungal infection.; polygalacturonase inhibiting protein 1 (PGIP1); FUNCTIONS IN: polygalacturonase inhibitor activity; INVOLVED IN: signal transduction, defense response; L…	T
'10.6.3'	'cell wall.degradation.pectate lyases and polygalacturonases'	'c42480.graph_c0'	'(at1g67750 : 635.0) Pectate lyase family protein; FUNCTIONS IN: pectate lyase activity; INVOLVED IN: biological_process unknown; LOCATED IN: endomembrane system; EXPRESSED IN: 21 plant structures; EXPRESSED DURING: 13 growth stages; CONTAINS InterPro DOMAIN/s: Pectin lyase fold/virulence factor (InterPro:IPR011050), AmbAllergen (InterPro:IPR018082), Pectate lyase/Amb allergen (InterPro:IPR002022…	T
'10.6.3'	'cell wall.degradation.pectate lyases and polygalacturonases'	'c44564.graph_c0'	'(at1g60590 : 678.0) Pectin lyase-like superfamily protein; FUNCTIONS IN: polygalacturonase activity; INVOLVED IN: carbohydrate metabolic process; EXPRESSED IN: 20 plant structures; EXPRESSED DURING: 10 growth stages; CONTAINS InterPro DOMAIN/s: Pectin lyase fold/virulence factor (InterPro:IPR011050), Pectin lyase fold (InterPro:IPR012334), Glycoside hydrolase, family 28 (InterPro:IPR000743), Par…	T
'10.6.3'	'cell wall.degradation.pectate lyases and polygalacturonases'	'c46004.graph_c0'	'(at3g57790 : 627.0) Pectin lyase-like superfamily protein; FUNCTIONS IN: polygalacturonase activity; INVOLVED IN: carbohydrate metabolic process; LOCATED IN: plasma membrane; EXPRESSED IN: 23 plant structures; EXPRESSED DURING: 14 growth stages; CONTAINS InterPro DOMAIN/s: Pectin lyase fold/virulence factor (InterPro:IPR011050), Pectin lyase fold (InterPro:IPR012334), Glycoside hydrolase, family…	T
'10.6.3'	'cell wall.degradation.pectate lyases and polygalacturonases'	'c47372.graph_c0'	'(at1g60390 : 542.0) polygalacturonase 1 (PG1); FUNCTIONS IN: polygalacturonase activity; INVOLVED IN: biological_process unknown; LOCATED IN: endomembrane system; EXPRESSED IN: 23 plant structures; EXPRESSED DURING: 14 growth stages; CONTAINS InterPro DOMAIN/s: BURP (InterPro:IPR004873); BEST Arabidopsis thaliana protein match is: polygalacturonase 2 (TAIR:AT1G70370.2); Has 3094 Blast hits to 23…	T
'10.6.3'	'cell wall.degradation.pectate lyases and polygalacturonases'	'c52324.graph_c0'	'(at1g67750 : 598.0) Pectate lyase family protein; FUNCTIONS IN: pectate lyase activity; INVOLVED IN: biological_process unknown; LOCATED IN: endomembrane system; EXPRESSED IN: 21 plant structures; EXPRESSED DURING: 13 growth stages; CONTAINS InterPro DOMAIN/s: Pectin lyase fold/virulence factor (InterPro:IPR011050), AmbAllergen (InterPro:IPR018082), Pectate lyase/Amb allergen (InterPro:IPR002022…	T
'10.6.1001'	'cell wall.degradation'	'1,6-anhydroglucose'	'very tentative'	M
'10.7'	'cell wall.modification'	'c17212.graph_c0'	'(at4g25810 : 112.0) xyloglucan endotransglycosylase-related protein (XTR6); xyloglucan endotransglycosylase 6 (XTR6); FUNCTIONS IN: hydrolase activity, acting on glycosyl bonds, xyloglucan:xyloglucosyl transferase activity, hydrolase activity, hydrolyzing O-glycosyl compounds; INVOLVED IN: carbohydrate metabolic process, cellular glucan metabolic process; LOCATED IN: cell wall; EXPRESSED IN: 14 …	T
'10.7'	'cell wall.modification'	'c17222.graph_c0'	'(at1g11545 : 488.0) xyloglucan endotransglucosylase/hydrolase 8 (XTH8); FUNCTIONS IN: hydrolase activity, acting on glycosyl bonds, xyloglucan:xyloglucosyl transferase activity, hydrolase activity, hydrolyzing O-glycosyl compounds; INVOLVED IN: carbohydrate metabolic process, cellular glucan metabolic process; LOCATED IN: endomembrane system, cell wall, apoplast; EXPRESSED IN: 21 plant structure…	T
'10.7'	'cell wall.modification'	'c19547.graph_c0'	'(at5g65730 : 473.0) xyloglucan endotransglucosylase/hydrolase 6 (XTH6); FUNCTIONS IN: hydrolase activity, acting on glycosyl bonds, hydrolase activity, hydrolyzing O-glycosyl compounds, xyloglucan:xyloglucosyl transferase activity; INVOLVED IN: response to water deprivation; LOCATED IN: endomembrane system, cell wall, apoplast; EXPRESSED IN: 21 plant structures; EXPRESSED DURING: 14 growth stage…	T
'10.7'	'cell wall.modification'	'c23875.graph_c0'	'(at4g25810 : 432.0) xyloglucan endotransglycosylase-related protein (XTR6); xyloglucan endotransglycosylase 6 (XTR6); FUNCTIONS IN: hydrolase activity, acting on glycosyl bonds, xyloglucan:xyloglucosyl transferase activity, hydrolase activity, hydrolyzing O-glycosyl compounds; INVOLVED IN: carbohydrate metabolic process, cellular glucan metabolic process; LOCATED IN: cell wall; EXPRESSED IN: 14 …	T
'10.7'	'cell wall.modification'	'c25329.graph_c0'	'(at4g25810 : 423.0) xyloglucan endotransglycosylase-related protein (XTR6); xyloglucan endotransglycosylase 6 (XTR6); FUNCTIONS IN: hydrolase activity, acting on glycosyl bonds, xyloglucan:xyloglucosyl transferase activity, hydrolase activity, hydrolyzing O-glycosyl compounds; INVOLVED IN: carbohydrate metabolic process, cellular glucan metabolic process; LOCATED IN: cell wall; EXPRESSED IN: 14 …	T
'10.7'	'cell wall.modification'	'c25529.graph_c0'	'(at2g39700 : 469.0) putative expansin. Naming convention from the Expansin Working Group (Kende et al, 2004. Plant Mol Bio). Involved in the formation of nematode-induced syncytia in roots of Arabidopsis thaliana.; expansin A4 (EXPA4); CONTAINS InterPro DOMAIN/s: Barwin-related endoglucanase (InterPro:IPR009009), Pollen allergen, N-terminal (InterPro:IPR014734), Expansin (InterPro:IPR002963), Ra…	T
'10.7'	'cell wall.modification'	'c25880.graph_c0'	'(at2g40610 : 361.0) member of Alpha-Expansin Gene Family. Naming convention from the Expansin Working Group (Kende et al, 2004. Plant Mol Bio). Involved in the formation of nematode-induced syncytia in roots of Arabidopsis thaliana.; expansin A8 (EXPA8); INVOLVED IN: plant-type cell wall modification involved in multidimensional cell growth, syncytium formation, unidimensional cell growth, plant…	T
'10.7'	'cell wall.modification'	'c26214.graph_c0'	'(at5g57560 : 418.0) Encodes a cell wall-modifying enzyme, rapidly upregulated in response to environmental stimuli; Touch 4 (TCH4); CONTAINS InterPro DOMAIN/s: Xyloglucan endotransglucosylase/hydrolase (InterPro:IPR016455), Xyloglucan endo-transglycosylase, C-terminal (InterPro:IPR010713), Concanavalin A-like lectin/glucanase, subgroup (InterPro:IPR013320), Concanavalin A-like lectin/glucanase (…	T
'10.7'	'cell wall.modification'	'c31465.graph_c0'	'(at5g57560 : 190.0) Encodes a cell wall-modifying enzyme, rapidly upregulated in response to environmental stimuli; Touch 4 (TCH4); CONTAINS InterPro DOMAIN/s: Xyloglucan endotransglucosylase/hydrolase (InterPro:IPR016455), Xyloglucan endo-transglycosylase, C-terminal (InterPro:IPR010713), Concanavalin A-like lectin/glucanase, subgroup (InterPro:IPR013320), Concanavalin A-like lectin/glucanase (…	T
'10.7'	'cell wall.modification'	'c33393.graph_c0'	'(at3g03220 : 160.0) member of Alpha-Expansin Gene Family. Naming convention from the Expansin Working Group (Kende et al, 2004. Plant Mol Bio); expansin A13 (EXPA13); INVOLVED IN: plant-type cell wall modification involved in multidimensional cell growth, unidimensional cell growth, plant-type cell wall loosening; LOCATED IN: extracellular region; EXPRESSED IN: 23 plant structures; EXPRESSED DUR…	T
'10.7'	'cell wall.modification'	'c34770.graph_c0'	'(at4g38400 : 134.0) member of EXPANSIN-LIKE. Naming convention from the Expansin Working Group (Kende et al, 2004. Plant Mol Bio); expansin-like A2 (EXLA2); INVOLVED IN: response to cyclopentenone, plant-type cell wall organization, unidimensional cell growth, plant-type cell wall loosening; LOCATED IN: endomembrane system, extracellular region; EXPRESSED IN: 18 plant structures; EXPRESSED DURIN…	T
'10.7'	'cell wall.modification'	'c36431.graph_c0'	'(loc_os09g29710.1 : 85.5) no description available & (gnl|cdd|38301 : 61.6) no description available & (at4g30380 : 61.2) Encodes a Plant Natriuretic Peptide (PNP). PNPs are a class of systemically mobile molecules distantly related to expansins; their biological role has remained elusive.; Barwin-related endoglucanase; FUNCTIONS IN: molecular_function unknown; INVOLVED IN: biological_process un…	T
'10.7'	'cell wall.modification'	'c39961.graph_c0'	'(at4g37800 : 474.0) xyloglucan endotransglucosylase/hydrolase 7 (XTH7); FUNCTIONS IN: hydrolase activity, acting on glycosyl bonds, xyloglucan:xyloglucosyl transferase activity, hydrolase activity, hydrolyzing O-glycosyl compounds; INVOLVED IN: carbohydrate metabolic process, cellular glucan metabolic process; LOCATED IN: endomembrane system, cell wall, apoplast; EXPRESSED IN: 17 plant structure…	T
'10.7'	'cell wall.modification'	'c41124.graph_c0'	'(at2g40610 : 293.0) member of Alpha-Expansin Gene Family. Naming convention from the Expansin Working Group (Kende et al, 2004. Plant Mol Bio). Involved in the formation of nematode-induced syncytia in roots of Arabidopsis thaliana.; expansin A8 (EXPA8); INVOLVED IN: plant-type cell wall modification involved in multidimensional cell growth, syncytium formation, unidimensional cell growth, plant…	T
'10.7'	'cell wall.modification'	'c41124.graph_c1'	'(at2g40610 : 116.0) member of Alpha-Expansin Gene Family. Naming convention from the Expansin Working Group (Kende et al, 2004. Plant Mol Bio). Involved in the formation of nematode-induced syncytia in roots of Arabidopsis thaliana.; expansin A8 (EXPA8); INVOLVED IN: plant-type cell wall modification involved in multidimensional cell growth, syncytium formation, unidimensional cell growth, plant…	T
'10.7'	'cell wall.modification'	'c41510.graph_c0'	'(at4g25810 : 419.0) xyloglucan endotransglycosylase-related protein (XTR6); xyloglucan endotransglycosylase 6 (XTR6); FUNCTIONS IN: hydrolase activity, acting on glycosyl bonds, xyloglucan:xyloglucosyl transferase activity, hydrolase activity, hydrolyzing O-glycosyl compounds; INVOLVED IN: carbohydrate metabolic process, cellular glucan metabolic process; LOCATED IN: cell wall; EXPRESSED IN: 14 …	T
'10.7'	'cell wall.modification'	'c44280.graph_c0'	'(p35694|bru1_soybn : 501.0) Brassinosteroid-regulated protein BRU1 precursor - Glycine max (Soybean) & (at4g14130 : 449.0) xyloglucan endotransglycosylase-related protein (XTR7); xyloglucan endotransglucosylase/hydrolase 15 (XTH15); FUNCTIONS IN: hydrolase activity, acting on glycosyl bonds, xyloglucan:xyloglucosyl transferase activity, hydrolase activity, hydrolyzing O-glycosyl compounds; INVOL…	T
'10.7'	'cell wall.modification'	'c51367.graph_c0'	'(at4g28250 : 387.0) putative beta-expansin/allergen protein. Naming convention from the Expansin Working Group (Kende et al, 2004. Plant Mol Bio). Involved in the formation of nematode-induced syncytia in roots of Arabidopsis thaliana.; expansin B3 (EXPB3); INVOLVED IN: response to cyclopentenone, syncytium formation, plant-type cell wall organization, unidimensional cell growth, plant-type cell…	T
'10.7'	'cell wall.modification'	'c52732.graph_c0'	'(at2g03090 : 388.0) member of Alpha-Expansin Gene Family. Naming convention from the Expansin Working Group (Kende et al, 2004. Plant Mol Bio). Involved in the formation of nematode-induced syncytia in roots of Arabidopsis thaliana.; expansin A15 (EXPA15); INVOLVED IN: plant-type cell wall modification involved in multidimensional cell growth, syncytium formation, unidimensional cell growth, pla…	T
'10.7'	'cell wall.modification'	'c53533.graph_c0'	'(at2g28950 : 146.0) Encodes an expansin. Naming convention from the Expansin Working Group (Kende et al, 2004. Plant Mol Bio). Involved in the formation of nematode-induced syncytia in roots of Arabidopsis thaliana.; expansin A6 (EXPA6); CONTAINS InterPro DOMAIN/s: Barwin-related endoglucanase (InterPro:IPR009009), Pollen allergen, N-terminal (InterPro:IPR014734), Expansin (InterPro:IPR002963), …	T
'10.8'	'cell wall.pectin*esterases'	''	''
'10.8.1'	'cell wall.pectin*esterases.PME'	'c37795.graph_c0'	'(at5g09760 : 364.0) Plant invertase/pectin methylesterase inhibitor superfamily; FUNCTIONS IN: enzyme inhibitor activity, pectinesterase activity; INVOLVED IN: cell wall modification; LOCATED IN: cell wall, chloroplast, plant-type cell wall; EXPRESSED IN: 23 plant structures; EXPRESSED DURING: 13 growth stages; CONTAINS InterPro DOMAIN/s: Pectin lyase fold/virulence factor (InterPro:IPR011050), …	T
'10.8.1'	'cell wall.pectin*esterases.PME'	'c40816.graph_c0'	'(at5g20860 : 410.0) Plant invertase/pectin methylesterase inhibitor superfamily; FUNCTIONS IN: enzyme inhibitor activity, pectinesterase activity; INVOLVED IN: cell wall modification; LOCATED IN: endomembrane system, cell wall, plant-type cell wall; EXPRESSED IN: flower; CONTAINS InterPro DOMAIN/s: Pectinesterase, active site (InterPro:IPR018040), Pectin lyase fold/virulence factor (InterPro:IPR…	T
'10.8.1'	'cell wall.pectin*esterases.PME'	'c44433.graph_c0'	'(at1g76160 : 842.0) SKU5 similar 5 (sks5); FUNCTIONS IN: oxidoreductase activity, copper ion binding; INVOLVED IN: oxidation reduction; LOCATED IN: apoplast, cell wall, plant-type cell wall; EXPRESSED IN: 24 plant structures; EXPRESSED DURING: 13 growth stages; CONTAINS InterPro DOMAIN/s: Multicopper oxidase, type 3 (InterPro:IPR011707), Cupredoxin (InterPro:IPR008972), Multicopper oxidase, type…	T
'10.8.1'	'cell wall.pectin*esterases.PME'	'c44830.graph_c0'	'(at1g76160 : 889.0) SKU5 similar 5 (sks5); FUNCTIONS IN: oxidoreductase activity, copper ion binding; INVOLVED IN: oxidation reduction; LOCATED IN: apoplast, cell wall, plant-type cell wall; EXPRESSED IN: 24 plant structures; EXPRESSED DURING: 13 growth stages; CONTAINS InterPro DOMAIN/s: Multicopper oxidase, type 3 (InterPro:IPR011707), Cupredoxin (InterPro:IPR008972), Multicopper oxidase, type…	T
'10.8.1'	'cell wall.pectin*esterases.PME'	'c46918.graph_c0'	'(o04887|pme2_citsi : 690.0) Pectinesterase-2 precursor (EC 3.1.1.11) (Pectin methylesterase) (PE) - Citrus sinensis (Sweet orange) & (at2g45220 : 676.0) Plant invertase/pectin methylesterase inhibitor superfamily; FUNCTIONS IN: enzyme inhibitor activity, pectinesterase activity; INVOLVED IN: cell wall modification; LOCATED IN: membrane, plant-type cell wall; EXPRESSED IN: 9 plant structures; EXP…	T
'10.8.2'	'cell wall.pectin*esterases.acetyl esterase'	''	''
'10.8.99'	'cell wall.pectin*esterases.misc'	'c46918.graph_c0'	'(o04887|pme2_citsi : 690.0) Pectinesterase-2 precursor (EC 3.1.1.11) (Pectin methylesterase) (PE) - Citrus sinensis (Sweet orange) & (at2g45220 : 676.0) Plant invertase/pectin methylesterase inhibitor superfamily; FUNCTIONS IN: enzyme inhibitor activity, pectinesterase activity; INVOLVED IN: cell wall modification; LOCATED IN: membrane, plant-type cell wall; EXPRESSED IN: 9 plant structures; EXP…	T
'11'	'lipid metabolism'	''	''
'11.1'	'lipid metabolism.FA synthesis and FA elongation'	''	''
'11.1.1'	'lipid metabolism.FA synthesis and FA elongation.Acetyl CoA Carboxylation'	''	''
'11.1.1.1'	'lipid metabolism.FA synthesis and FA elongation.Acetyl CoA Carboxylation.homomeric Enzyme'	''	''
'11.1.1.2'	'lipid metabolism.FA synthesis and FA elongation.Acetyl CoA Carboxylation.heteromeric Complex'	''	''
'11.1.1.2.1'	'lipid metabolism.FA synthesis and FA elongation.Acetyl CoA Carboxylation.heteromeric Complex.alpha Carboxyltransferase'	''	''
'11.1.1.2.2'	'lipid metabolism.FA synthesis and FA elongation.Acetyl CoA Carboxylation.heteromeric Complex.beta Carboxyltransferase'	''	''
'11.1.1.2.3'	'lipid metabolism.FA synthesis and FA elongation.Acetyl CoA Carboxylation.heteromeric Complex.Biotin Carboxyl Carrier Protein'	''	''
'11.1.1.2.4'	'lipid metabolism.FA synthesis and FA elongation.Acetyl CoA Carboxylation.heteromeric Complex.Biotin Carboxylase'	''	''
'11.1.2'	'lipid metabolism.FA synthesis and FA elongation.Acetyl CoA Transacylase'	''	''
'11.1.3'	'lipid metabolism.FA synthesis and FA elongation.ketoacyl ACP synthase'	''	''
'11.1.4'	'lipid metabolism.FA synthesis and FA elongation.ACP oxoacyl reductase'	''	''
'11.1.5'	'lipid metabolism.FA synthesis and FA elongation.beta hydroxyacyl ACP dehydratase'	''	''
'11.1.6'	'lipid metabolism.FA synthesis and FA elongation.enoyl ACP reductase'	''	''
'11.1.7'	'lipid metabolism.FA synthesis and FA elongation.ACP thioesterase'	'c35369.graph_c0'	'(q9sqi3|fatb_goshi : 280.0) Myristoyl-acyl carrier protein thioesterase, chloroplast precursor (EC 3.1.2.-) (16:0-acyl-carrier protein thioesterase) (16:0-ACP thioesterase) (Acyl-[acyl-carrier-protein] hydrolase) (PATE) - Gossypium hirsutum (Upland cotton) & (at1g08510 : 279.0) Encodes an acyl-acyl carrier protein thioesterase. Hydrolyzes primarily saturated acyl-ACPs with chain lengths that var…	T
'11.1.8'	'lipid metabolism.FA synthesis and FA elongation.acyl coa ligase'	'c18808.graph_c0'	'(loc_os04g58710.1 : 63.5) no description available & (at3g48990 : 61.6) AMP-dependent synthetase and ligase family protein; FUNCTIONS IN: catalytic activity, AMP binding; INVOLVED IN: response to cadmium ion; LOCATED IN: apoplast, chloroplast; EXPRESSED IN: 26 plant structures; EXPRESSED DURING: 15 growth stages; CONTAINS InterPro DOMAIN/s: AMP-binding, conserved site (InterPro:IPR020845), AMP-d…	T
'11.1.8'	'lipid metabolism.FA synthesis and FA elongation.acyl coa ligase'	'c29725.graph_c0'	'(at3g48990 : 718.0) AMP-dependent synthetase and ligase family protein; FUNCTIONS IN: catalytic activity, AMP binding; INVOLVED IN: response to cadmium ion; LOCATED IN: apoplast, chloroplast; EXPRESSED IN: 26 plant structures; EXPRESSED DURING: 15 growth stages; CONTAINS InterPro DOMAIN/s: AMP-binding, conserved site (InterPro:IPR020845), AMP-dependent synthetase/ligase (InterPro:IPR000873); BES…	T
'11.1.8'	'lipid metabolism.FA synthesis and FA elongation.acyl coa ligase'	'c35027.graph_c0'	'(at3g16170 : 679.0) AMP-dependent synthetase and ligase family protein; FUNCTIONS IN: catalytic activity, AMP binding; INVOLVED IN: metabolic process; LOCATED IN: membrane; EXPRESSED IN: 21 plant structures; EXPRESSED DURING: 12 growth stages; CONTAINS InterPro DOMAIN/s: AMP-binding, conserved site (InterPro:IPR020845), AMP-dependent synthetase/ligase (InterPro:IPR000873); BEST Arabidopsis thali…	T
'11.1.8'	'lipid metabolism.FA synthesis and FA elongation.acyl coa ligase'	'c44362.graph_c0'	'(loc_os09g38350.1 : 719.0) no description available & (at1g65890 : 681.0) acyl activating enzyme 12 (AAE12); FUNCTIONS IN: catalytic activity; INVOLVED IN: metabolic process; EXPRESSED IN: leaf apex, hypocotyl, flower; EXPRESSED DURING: petal differentiation and expansion stage; CONTAINS InterPro DOMAIN/s: AMP-dependent synthetase/ligase (InterPro:IPR000873); BEST Arabidopsis thaliana protein ma…	T
'11.1.8'	'lipid metabolism.FA synthesis and FA elongation.acyl coa ligase'	'c51536.graph_c0'	'(at3g48990 : 264.0) AMP-dependent synthetase and ligase family protein; FUNCTIONS IN: catalytic activity, AMP binding; INVOLVED IN: response to cadmium ion; LOCATED IN: apoplast, chloroplast; EXPRESSED IN: 26 plant structures; EXPRESSED DURING: 15 growth stages; CONTAINS InterPro DOMAIN/s: AMP-binding, conserved site (InterPro:IPR020845), AMP-dependent synthetase/ligase (InterPro:IPR000873); BES…	T
'11.1.9'	'lipid metabolism.FA synthesis and FA elongation.long chain fatty acid CoA ligase'	''	''
'11.1.10'	'lipid metabolism.FA synthesis and FA elongation.beta ketoacyl CoA synthase'	'c14501.graph_c0'	'(at2g26640 : 138.0) Encodes KCS11, a member of the 3-ketoacyl-CoA synthase family involved in the biosynthesis of VLCFA (very long chain fatty acids).; 3-ketoacyl-CoA synthase 11 (KCS11); FUNCTIONS IN: transferase activity, transferring acyl groups other than amino-acyl groups, catalytic activity; INVOLVED IN: response to cold, response to light stimulus, response to osmotic stress; LOCATED IN: …	T
'11.1.10'	'lipid metabolism.FA synthesis and FA elongation.beta ketoacyl CoA synthase'	'c25723.graph_c0'	'(at5g43760 : 360.0) Encodes KCS20, a member of the 3-ketoacyl-CoA synthase family involved in the biosynthesis of VLCFA (very long chain fatty acids).; 3-ketoacyl-CoA synthase 20 (KCS20); FUNCTIONS IN: fatty acid elongase activity; INVOLVED IN: response to cold, response to light stimulus, response to osmotic stress; LOCATED IN: membrane; EXPRESSED IN: 28 plant structures; EXPRESSED DURING: 13 g…	T
'11.1.10'	'lipid metabolism.FA synthesis and FA elongation.beta ketoacyl CoA synthase'	'c33582.graph_c0'	'(at1g71160 : 189.0) Encodes KCS7, a member of the 3-ketoacyl-CoA synthase family involved in the biosynthesis of VLCFA (very long chain fatty acids).; 3-ketoacyl-CoA synthase 7 (KCS7); FUNCTIONS IN: transferase activity, transferring acyl groups other than amino-acyl groups, catalytic activity, acyltransferase activity; INVOLVED IN: very long-chain fatty acid metabolic process, cuticle developme…	T
'11.1.10'	'lipid metabolism.FA synthesis and FA elongation.beta ketoacyl CoA synthase'	'c35003.graph_c0'	'(at2g26640 : 406.0) Encodes KCS11, a member of the 3-ketoacyl-CoA synthase family involved in the biosynthesis of VLCFA (very long chain fatty acids).; 3-ketoacyl-CoA synthase 11 (KCS11); FUNCTIONS IN: transferase activity, transferring acyl groups other than amino-acyl groups, catalytic activity; INVOLVED IN: response to cold, response to light stimulus, response to osmotic stress; LOCATED IN: …	T
'11.1.10'	'lipid metabolism.FA synthesis and FA elongation.beta ketoacyl CoA synthase'	'c49880.graph_c0'	'(loc_os06g39750.3 : 466.0) no description available & (at2g26640 : 463.0) Encodes KCS11, a member of the 3-ketoacyl-CoA synthase family involved in the biosynthesis of VLCFA (very long chain fatty acids).; 3-ketoacyl-CoA synthase 11 (KCS11); FUNCTIONS IN: transferase activity, transferring acyl groups other than amino-acyl groups, catalytic activity; INVOLVED IN: response to cold, response to li…	T
'11.1.10'	'lipid metabolism.FA synthesis and FA elongation.beta ketoacyl CoA synthase'	'c49929.graph_c0'	'(at5g04530 : 531.0) Encodes KCS19, a member of the 3-ketoacyl-CoA synthase family involved in the biosynthesis of VLCFA (very long chain fatty acids).; 3-ketoacyl-CoA synthase 19 (KCS19); FUNCTIONS IN: transferase activity, transferring acyl groups other than amino-acyl groups, catalytic activity, acyltransferase activity; INVOLVED IN: response to cold, response to light stimulus, response to os…	T
'11.1.10'	'lipid metabolism.FA synthesis and FA elongation.beta ketoacyl CoA synthase'	'c50182.graph_c0'	'(loc_os06g39750.3 : 220.0) no description available & (at1g04220 : 218.0) Encodes KCS2, a member of the 3-ketoacyl-CoA synthase family involved in the biosynthesis of VLCFA (very long chain fatty acids).; 3-ketoacyl-CoA synthase 2 (KCS2); FUNCTIONS IN: fatty acid elongase activity; INVOLVED IN: response to wounding, response to osmotic stress, suberin biosynthetic process; LOCATED IN: membrane; …	T
'11.1.10'	'lipid metabolism.FA synthesis and FA elongation.beta ketoacyl CoA synthase'	'c51024.graph_c0'	'(loc_os06g39750.3 : 309.0) no description available & (at5g43760 : 293.0) Encodes KCS20, a member of the 3-ketoacyl-CoA synthase family involved in the biosynthesis of VLCFA (very long chain fatty acids).; 3-ketoacyl-CoA synthase 20 (KCS20); FUNCTIONS IN: fatty acid elongase activity; INVOLVED IN: response to cold, response to light stimulus, response to osmotic stress; LOCATED IN: membrane; EXP…	T
'11.1.10'	'lipid metabolism.FA synthesis and FA elongation.beta ketoacyl CoA synthase'	'c51134.graph_c0'	'(loc_os06g39750.3 : 343.0) no description available & (at2g26640 : 327.0) Encodes KCS11, a member of the 3-ketoacyl-CoA synthase family involved in the biosynthesis of VLCFA (very long chain fatty acids).; 3-ketoacyl-CoA synthase 11 (KCS11); FUNCTIONS IN: transferase activity, transferring acyl groups other than amino-acyl groups, catalytic activity; INVOLVED IN: response to cold, response to li…	T
'11.1.11'	'lipid metabolism.FA synthesis and FA elongation.fatty acid elongase'	'c33582.graph_c0'	'(at1g71160 : 189.0) Encodes KCS7, a member of the 3-ketoacyl-CoA synthase family involved in the biosynthesis of VLCFA (very long chain fatty acids).; 3-ketoacyl-CoA synthase 7 (KCS7); FUNCTIONS IN: transferase activity, transferring acyl groups other than amino-acyl groups, catalytic activity, acyltransferase activity; INVOLVED IN: very long-chain fatty acid metabolic process, cuticle developme…	T
'11.1.12'	'lipid metabolism.FA synthesis and FA elongation.ACP protein'	'c15952.graph_c0'	'(loc_os08g43580.1 : 138.0) no description available & (p08817|acp2_horvu : 133.0) Acyl carrier protein 2, chloroplast precursor (Acyl carrier protein II) (ACP II) - Hordeum vulgare (Barley) & (at1g54580 : 124.0) encodes an acyl carrier protein expressed in leaves, roots, and dry seeds. Gene expression is not regulated by light but downregulated by starvation and upregulated by increased level of…	T
'11.1.12'	'lipid metabolism.FA synthesis and FA elongation.ACP protein'	'c53033.graph_c0'	'(loc_os08g43580.1 : 120.0) no description available & (p15543|acp3_horvu : 109.0) Acyl carrier protein 3, chloroplast precursor (Acyl carrier protein III) (ACP III) - Hordeum vulgare (Barley) & (at4g25050 : 102.0) encodes an acyl carrier protein predominantly expressed in leaves. Gene expression is upregulated by light.; acyl carrier protein 4 (ACP4); CONTAINS InterPro DOMAIN/s: Acyl carrier pro…	T
'11.1.13'	'lipid metabolism.FA synthesis and FA elongation.acyl-CoA binding protein'	'c28026.graph_c0'	'(at4g24230 : 90.1) acyl-CoA-binding protein ACBP3. Localized extracellularly in transiently expressed tobacco BY-2 cells and onion epidermal cells. Binds arachidonyl-CoA with high affinity.; acyl-CoA-binding domain 3 (ACBP3); FUNCTIONS IN: acyl-CoA binding; INVOLVED IN: fatty acid transport; LOCATED IN: extracellular region; EXPRESSED IN: 6 plant structures; CONTAINS InterPro DOMAIN/s: Acyl-CoA-…	T
'11.1.15'	'lipid metabolism.FA synthesis and FA elongation.ACP desaturase'	''	''
'11.1.20'	'lipid metabolism.FA synthesis and FA elongation.MCD'	''	''
'11.1.30'	'lipid metabolism.FA synthesis and FA elongation.pyruvate kinase'	''	''
'11.1.31'	'lipid metabolism.FA synthesis and FA elongation.pyruvate DH'	''	''
'11.1.1001'	'lipid metabolism.FA synthesis and FA elongation'	'eicosanoate'	''	M
'11.1.1002'	'lipid metabolism.FA synthesis and FA elongation'	'nonanoate'	''	M
'11.1.1003'	'lipid metabolism.FA synthesis and FA elongation'	'tetradecanoic acid'	''	M
'11.2'	'lipid metabolism.FA desaturation'	''	''
'11.2.1'	'lipid metabolism.FA desaturation.desaturase'	''	''
'11.2.2'	'lipid metabolism.FA desaturation.a hydroxylase'	''	''
'11.2.3'	'lipid metabolism.FA desaturation.omega 3 desaturase'	''	''
'11.2.4'	'lipid metabolism.FA desaturation.omega 6 desaturase'	''	''
'11.2.1001'	'lipid metabolism.FA desaturation'	'9,12-octadecadieneoic acid'	''	M
'11.3'	'lipid metabolism.Phospholipid synthesis'	'c18693.graph_c0'	'(at1g02390 : 542.0) Encodes a member of a family of proteins with glycerol-3-phosphate acyltransferase activity.; glycerol-3-phosphate acyltransferase 2 (GPAT2); FUNCTIONS IN: acyltransferase activity; INVOLVED IN: metabolic process; EXPRESSED IN: 13 plant structures; EXPRESSED DURING: 8 growth stages; CONTAINS InterPro DOMAIN/s: Phospholipid/glycerol acyltransferase (InterPro:IPR002123); BEST A…	T
'11.3'	'lipid metabolism.Phospholipid synthesis'	'c38860.graph_c0'	'(loc_os03g52570.1 : 701.0) no description available & (at2g38110 : 553.0) Encodes a protein with glycerol-3-phosphate acyltransferase activity.; glycerol-3-phosphate acyltransferase 6 (GPAT6); CONTAINS InterPro DOMAIN/s: Phospholipid/glycerol acyltransferase (InterPro:IPR002123); BEST Arabidopsis thaliana protein match is: glycerol-3-phosphate acyltransferase 8 (TAIR:AT4G00400.1); Has 444 Blast …	T
'11.3'	'lipid metabolism.Phospholipid synthesis'	'c45090.graph_c0'	'(at4g04870 : 279.0) Encodes a protein with cardiolipin synthase activity that is localized to the mitochondiria.; cardiolipin synthase (CLS); FUNCTIONS IN: phosphatidyltransferase activity, cardiolipin synthase activity; INVOLVED IN: phospholipid biosynthetic process; LOCATED IN: mitochondrion; EXPRESSED IN: 23 plant structures; EXPRESSED DURING: 13 growth stages; CONTAINS InterPro DOMAIN/s: CDP…	T
'11.3'	'lipid metabolism.Phospholipid synthesis'	'c51300.graph_c0'	'(at2g38110 : 781.0) Encodes a protein with glycerol-3-phosphate acyltransferase activity.; glycerol-3-phosphate acyltransferase 6 (GPAT6); CONTAINS InterPro DOMAIN/s: Phospholipid/glycerol acyltransferase (InterPro:IPR002123); BEST Arabidopsis thaliana protein match is: glycerol-3-phosphate acyltransferase 8 (TAIR:AT4G00400.1); Has 444 Blast hits to 431 proteins in 52 species: Archae - 0; Bacter…	T
'11.3.1'	'lipid metabolism.Phospholipid synthesis.1-acylglycerol-3-phosphate O-acyltransferase'	''	''
'11.3.2'	'lipid metabolism.Phospholipid synthesis.choline kinase'	'c31868.graph_c0'	'(at1g71697 : 115.0) Encodes choline kinase. mRNA levels are increased in response to wounding.; choline kinase 1 (CK1); FUNCTIONS IN: choline kinase activity; INVOLVED IN: response to salt stress, response to wounding; LOCATED IN: cellular_component unknown; EXPRESSED IN: 24 plant structures; EXPRESSED DURING: 15 growth stages; CONTAINS InterPro DOMAIN/s: Choline kinase, N-terminal (InterPro:IPR…	T
'11.3.2'	'lipid metabolism.Phospholipid synthesis.choline kinase'	'c42497.graph_c0'	'(at1g74320 : 288.0) encodes a choline kinase, whose expression is induced by high salt and mannitol.; Protein kinase superfamily protein; CONTAINS InterPro DOMAIN/s: Choline/ethanolamine kinase (InterPro:IPR002573), Protein kinase-like domain (InterPro:IPR011009); BEST Arabidopsis thaliana protein match is: Protein kinase superfamily protein (TAIR:AT4G09760.1); Has 1486 Blast hits to 1432 protei…	T
'11.3.3'	'lipid metabolism.Phospholipid synthesis.phosphatidate cytidylyltransferase'	''	''
'11.3.4'	'lipid metabolism.Phospholipid synthesis.CDP-diacylglycerol-inositol 3-phosphatidyltransferase'	''	''
'11.3.5'	'lipid metabolism.Phospholipid synthesis.diacylglycerol kinase'	'c46307.graph_c0'	'(loc_os04g54200.1 : 248.0) no description available & (at2g20900 : 240.0) diacylglycerol kinase 5 (DGK5); FUNCTIONS IN: diacylglycerol kinase activity; INVOLVED IN: activation of protein kinase C activity by G-protein coupled receptor protein signaling pathway; LOCATED IN: cellular_component unknown; EXPRESSED IN: 25 plant structures; EXPRESSED DURING: 15 growth stages; CONTAINS InterPro DOMAIN/…	T
'11.3.6'	'lipid metabolism.Phospholipid synthesis.choline-phosphate cytidylyltransferase'	''	''
'11.3.7'	'lipid metabolism.Phospholipid synthesis.cyclopropane-fatty-acyl-phospholipid synthase'	''	''
'11.3.8'	'lipid metabolism.Phospholipid synthesis.phosphatidylserine decarboxylase'	''	''
'11.3.9'	'lipid metabolism.Phospholipid synthesis.choline monooxygenase'	''	''
'11.3.10'	'lipid metabolism.Phospholipid synthesis.(S)-coclaurine-N-methyltransferase'	''	''
'11.4'	'lipid metabolism.TAG synthesis'	''	''
'11.5'	'lipid metabolism.glyceral metabolism'	''	''
'11.5.1'	'lipid metabolism.glyceral metabolism.glycerol kinase'	''	''
'11.5.2'	'lipid metabolism.glyceral metabolism.Glycerol-3-phosphate dehydrogenase (NAD+)'	''	''
'11.5.3'	'lipid metabolism.glyceral metabolism.FAD-dependent glycerol-3-phosphate dehydrogenase'	''	''
'11.5.1001'	'lipid metabolism.glyceral metabolism'	'1-monohexadecanoglycerol'	''	M
'11.5.1002'	'lipid metabolism.glyceral metabolism'	'1-monooctodecanoglycerol'	''	M
'11.6'	'lipid metabolism.lipid transfer proteins etc'	'c40876.graph_c0'	'(at2g44300 : 159.0) Bifunctional inhibitor/lipid-transfer protein/seed storage 2S albumin superfamily protein; FUNCTIONS IN: lipid binding; INVOLVED IN: lipid transport; LOCATED IN: plasma membrane, anchored to membrane; EXPRESSED IN: 21 plant structures; EXPRESSED DURING: 13 growth stages; CONTAINS InterPro DOMAIN/s: Bifunctional inhibitor/plant lipid transfer protein/seed storage (InterPro:IPR…	T
'11.6'	'lipid metabolism.lipid transfer proteins etc'	'c44190.graph_c1'	'(at1g21360 : 61.6) glycolipid transfer protein 2 (GLTP2); FUNCTIONS IN: glycolipid transporter activity, glycolipid binding; INVOLVED IN: glycolipid transport; LOCATED IN: cytoplasm; CONTAINS InterPro DOMAIN/s: Glycolipid transfer protein, GLTP (InterPro:IPR014830); BEST Arabidopsis thaliana protein match is: Glycolipid transfer protein (GLTP) family protein (TAIR:AT3G21260.3); Has 509 Blast hit…	T
'11.6'	'lipid metabolism.lipid transfer proteins etc'	'c44808.graph_c0'	'(q43129|nltp2_goshi : 114.0) Nonspecific lipid-transfer protein precursor (LTP) (GH3) - Gossypium hirsutum (Upland cotton) & (at3g08770 : 110.0) Predicted to encode a PR (pathogenesis-related) protein. Belongs to the lipid transfer protein (PR-14) family with the following members: At2g38540/LTP1, At2g38530/LTP2, At5g59320/LTP3, At5g59310/LTP4, At3g51600/LTP5, At3g08770/LTP6, At2g15050/LTP7, At2…	T
'11.6'	'lipid metabolism.lipid transfer proteins etc'	'c55798.graph_c0'	'(q9m5x7|nltp_maldo : 120.0) Nonspecific lipid-transfer protein precursor (LTP) (Allergen Mal d 3) - Malus domestica (Apple) (Malus sylvestris) & (at5g59310 : 103.0) Encodes a member of the lipid transfer protein family. Proteins of this family are generally small (~9 kD), basic, expressed abundantly and contain eight Cys residues. The proteins can bind fatty acids and acylCoA esters and can tran…	T
'11.7'	'lipid metabolism.unassigned'	''	''
'11.8'	'lipid metabolism.'exotics'(steroids, squalene etc)'	'c48322.graph_c0'	'(at5g07010 : 288.0) Encodes a sulfotransferase that acts specifically on 11- and 12-hydroxyjasmonic acid. Transcript levels for this enzyme are increased by treatments with jasmonic acid (JA), 12-hydroxyJA, JA-isoleucine, and 12-oxyphytodienoic acid (a JA precursor).; sulfotransferase 2A (ST2A); CONTAINS InterPro DOMAIN/s: Sulfotransferase domain (InterPro:IPR000863); BEST Arabidopsis thaliana p…	T
'11.8.1'	'lipid metabolism.'exotics' (steroids, squalene etc).sphingolipids'	'c24435.graph_c0'	'(at2g46210 : 717.0) Fatty acid/sphingolipid desaturase; FUNCTIONS IN: oxidoreductase activity, oxidoreductase activity, acting on paired donors, with oxidation of a pair of donors resulting in the reduction of molecular oxygen to two molecules of water, iron ion binding, heme binding; INVOLVED IN: oxidation reduction, fatty acid biosynthetic process, lipid metabolic process; EXPRESSED IN: 23 pla…	T
'11.8.1'	'lipid metabolism.'exotics' (steroids, squalene etc).sphingolipids'	'c45453.graph_c0'	'(loc_os02g42660.1 : 484.0) no description available & (at4g04930 : 480.0) Encodes a sphingolipid delta4-desaturase, involved in sphingolipid biosynthesis. Specifically expressed in floral tissues. Knockout mutants were devoid of sphinga-4,8-dienine in floral tissues.; DES-1-LIKE; FUNCTIONS IN: oxidoreductase activity, sphingolipid delta-4 desaturase activity; INVOLVED IN: sphingolipid biosynthet…	T
'11.8.1.1'	'lipid metabolism.'exotics' (steroids, squalene etc).sphingolipids.ceramidase'	''	''
'11.8.1.2'	'lipid metabolism.'exotics' (steroids, squalene etc).sphingolipids.serine C-palmitoyltransferase'	''	''
'11.8.1.3'	'lipid metabolism.''exotics'' (steroids, squalene etc).sphingolipids.ceramide glucosyltransferase'	''	''
'11.8.2'	'lipid metabolism.'exotics' (steroids, squalene etc).methylsterol monooxygenase'	''	''
'11.8.3'	'lipid metabolism.'exotics' (steroids, squalene etc).UDP-glucose:sterol glucosyltransferase'	''	''
'11.8.4'	'lipid metabolism.'exotics' (steroids, squalene etc).3-beta hydroxysteroid dehydrogenase/isomerase'	''	''
'11.8.5'	'lipid metabolism.'exotics' (steroids, squalene etc).squalene monooxygenase'	''	''
'11.8.6'	'lipid metabolism.'exotics' (steroids, squalene etc).cycloartenol synthase'	''	''
'11.8.7'	'lipid metabolism.'exotics' (steroids, squalene etc).trans-2-enoyl-CoA reductase (NADPH)'	''	''
'11.8.8'	'lipid metabolism.'exotics' (steroids, squalene etc).squalene synthase'	''	''
'11.8.10'	'lipid metabolism.'exotics' (steroids, squalene etc).phosphatidylcholinesterol O-acyltransferase'	'c50659.graph_c0'	'(loc_os09g27210.1 : 1053.0) no description available & (at5g13640 : 1034.0) arabidopsis phospholipid:diacylglycerol acyltransferase (PDAT); phospholipid:diacylglycerol acyltransferase (PDAT); FUNCTIONS IN: phosphatidylcholine-sterol O-acyltransferase activity, phospholipid:diacylglycerol acyltransferase activity; INVOLVED IN: lipid metabolic process; LOCATED IN: endoplasmic reticulum, vacuole; E…	T
'11.8.1001'	'lipid metabolism.'exotics' (steroids, squalene etc)'	'stigmasterol'	'secondary metabolism, steroids'	M
'11.8.1002'	'lipid metabolism.'exotics' (steroids, squalene etc)'	'stigmastanol'	'secondary metabolism, steroids'	M
'11.8.1003'	'lipid metabolism.'exotics' (steroids, squalene etc)'	'stigmasterol acetate'	'secondary metabolism, steroids'	M
'11.8.1004'	'lipid metabolism.'exotics' (steroids, squalene etc)'	'stigmastadienone'	'secondary metabolism, steroids'	M
'11.8.1005'	'lipid metabolism.'exotics' (steroids, squalene etc)'	'lanosterol'	'secondary metabolism, steroids'	M
'11.8.1006'	'lipid metabolism.'exotics' (steroids, squalene etc)'	'ergosterol'	'secondary metabolism, steroids'	M
'11.8.1007'	'lipid metabolism.'exotics' (steroids, squalene etc)'	'cholesteryl oleate'	'secondary metabolism, steroids'	M
'11.8.1008'	'lipid metabolism.'exotics' (steroids, squalene etc)'	'oleanolate'	'secondary metabolism, steroids'	M
'11.8.1009'	'lipid metabolism.'exotics' (steroids, squalene etc)'	'ursolate'	'secondary metabolism, steroids'	M
'11.8.1010'	'lipid metabolism.'exotics' (steroids, squalene etc)'	'cholesterol'	'secondary metabolism, steroids'	M
'11.8.1011'	'lipid metabolism.'exotics' (steroids, squalene etc)'	'fucosterol'	'secondary metabolism, steroids'	M
'11.8.1012'	'lipid metabolism.'exotics' (steroids, squalene etc)'	'5-alpha-cholestane'	'secondary metabolism, steroids'	M
'11.8.1013'	'lipid metabolism.'exotics' (steroids, squalene etc)'	'digoxin'	'secondary metabolism; from Digitalis (foxglove plant)'	M
'11.9'	'lipid metabolism.lipid degradation'	''	''
'11.9.1'	'lipid metabolism.lipid degradation.palmitoyl[protein] hydrolase'	''	''
'11.9.2'	'lipid metabolism.lipid degradation.lipases'	''	''
'11.9.2.1'	'lipid metabolism.lipid degradation.lipases.triacylglycerol lipase'	'c25106.graph_c0'	'(at1g02660 : 620.0) alpha/beta-Hydrolases superfamily protein; FUNCTIONS IN: triglyceride lipase activity; INVOLVED IN: lipid metabolic process; LOCATED IN: cellular_component unknown; EXPRESSED IN: 24 plant structures; EXPRESSED DURING: 15 growth stages; CONTAINS InterPro DOMAIN/s: Lipase, class 3 (InterPro:IPR002921); BEST Arabidopsis thaliana protein match is: alpha/beta-Hydrolases superfamil…	T
'11.9.2.1'	'lipid metabolism.lipid degradation.lipases.triacylglycerol lipase'	'c38546.graph_c0'	'(at4g16820 : 483.0) Encodes a lipase that hydrolyzes phosphatidylcholine, glycolipids as well as triacylglycerols.; alpha/beta-Hydrolases superfamily protein; FUNCTIONS IN: galactolipase activity, triglyceride lipase activity, phospholipase A1 activity; INVOLVED IN: lipid metabolic process; LOCATED IN: chloroplast; EXPRESSED IN: sperm cell, cultured cell; CONTAINS InterPro DOMAIN/s: Lipase, clas…	T
'11.9.2.1'	'lipid metabolism.lipid degradation.lipases.triacylglycerol lipase'	'c50472.graph_c0'	'(at4g16820 : 531.0) Encodes a lipase that hydrolyzes phosphatidylcholine, glycolipids as well as triacylglycerols.; alpha/beta-Hydrolases superfamily protein; FUNCTIONS IN: galactolipase activity, triglyceride lipase activity, phospholipase A1 activity; INVOLVED IN: lipid metabolic process; LOCATED IN: chloroplast; EXPRESSED IN: sperm cell, cultured cell; CONTAINS InterPro DOMAIN/s: Lipase, clas…	T
'11.9.2.2'	'lipid metabolism.lipid degradation.lipases.acylglycerol lipase'	''	''
'11.9.3'	'lipid metabolism.lipid degradation.lysophospholipases'	'c44910.graph_c0'	'(loc_os01g49380.1 : 278.0) no description available & (at1g77420 : 250.0) alpha/beta-Hydrolases superfamily protein; BEST Arabidopsis thaliana protein match is: alpha/beta-Hydrolases superfamily protein (TAIR:AT5G16120.1); Has 4552 Blast hits to 4550 proteins in 1360 species: Archae - 49; Bacteria - 3106; Metazoa - 121; Fungi - 218; Plants - 474; Viruses - 41; Other Eukaryotes - 543 (source: NCB…	T
'11.9.3.1'	'lipid metabolism.lipid degradation.lysophospholipases.phospholipase D'	''	''
'11.9.3.2'	'lipid metabolism.lipid degradation.lysophospholipases.carboxylesterase'	'c17634.graph_c0'	'(at1g47480 : 301.0) alpha/beta-Hydrolases superfamily protein; FUNCTIONS IN: hydrolase activity; INVOLVED IN: metabolic process; LOCATED IN: cellular_component unknown; EXPRESSED IN: stem, hypocotyl, root, flower; EXPRESSED DURING: petal differentiation and expansion stage; CONTAINS InterPro DOMAIN/s: Lipase, GDXG, active site (InterPro:IPR002168), Alpha/beta hydrolase fold-3 (InterPro:IPR013094…	T
'11.9.3.2'	'lipid metabolism.lipid degradation.lysophospholipases.carboxylesterase'	'c26966.graph_c0'	'(at1g49650 : 61.2) alpha/beta-Hydrolases superfamily protein; FUNCTIONS IN: hydrolase activity; INVOLVED IN: metabolic process; EXPRESSED IN: 15 plant structures; EXPRESSED DURING: 10 growth stages; CONTAINS InterPro DOMAIN/s: Alpha/beta hydrolase fold-3 (InterPro:IPR013094); BEST Arabidopsis thaliana protein match is: carboxyesterase 5 (TAIR:AT1G49660.1); Has 9107 Blast hits to 9083 proteins in…	T
'11.9.3.2'	'lipid metabolism.lipid degradation.lysophospholipases.carboxylesterase'	'c49602.graph_c0'	'(loc_os09g28750.1 : 263.0) no description available & (at1g47480 : 257.0) alpha/beta-Hydrolases superfamily protein; FUNCTIONS IN: hydrolase activity; INVOLVED IN: metabolic process; LOCATED IN: cellular_component unknown; EXPRESSED IN: stem, hypocotyl, root, flower; EXPRESSED DURING: petal differentiation and expansion stage; CONTAINS InterPro DOMAIN/s: Lipase, GDXG, active site (InterPro:IPR00…	T
'11.9.3.2'	'lipid metabolism.lipid degradation.lysophospholipases.carboxylesterase'	'c55667.graph_c0'	'(at1g19190 : 95.9) alpha/beta-Hydrolases superfamily protein; FUNCTIONS IN: hydrolase activity; INVOLVED IN: metabolic process; LOCATED IN: cellular_component unknown; EXPRESSED IN: inflorescence meristem, root, flower; EXPRESSED DURING: petal differentiation and expansion stage; CONTAINS InterPro DOMAIN/s: Lipase, GDXG, active site (InterPro:IPR002168), Alpha/beta hydrolase fold-3 (InterPro:IPR…	T
'11.9.3.3'	'lipid metabolism.lipid degradation.lysophospholipases.glycerophosphodiester phosphodiesterase'	'c19909.graph_c0'	'(loc_os01g02780.1 : 90.1) no description available & (at5g38240 : 77.4) Protein kinase family protein; FUNCTIONS IN: protein serine/threonine kinase activity, protein kinase activity, kinase activity, ATP binding; INVOLVED IN: protein amino acid phosphorylation; LOCATED IN: endomembrane system; CONTAINS InterPro DOMAIN/s: Protein kinase, ATP binding site (InterPro:IPR017441), Serine/threonine-pr…	T
'11.9.3.3'	'lipid metabolism.lipid degradation.lysophospholipases.glycerophosphodiester phosphodiesterase'	'c40022.graph_c0'	'(loc_os04g56130.1 : 401.0) no description available & (at5g24080 : 254.0) Protein kinase superfamily protein; FUNCTIONS IN: protein serine/threonine kinase activity, protein kinase activity, kinase activity, ATP binding; INVOLVED IN: protein amino acid phosphorylation; LOCATED IN: cellular_component unknown; EXPRESSED IN: sperm cell, stamen; EXPRESSED DURING: 4 anthesis; CONTAINS InterPro DOMAIN…	T
'11.9.3.3'	'lipid metabolism.lipid degradation.lysophospholipases.glycerophosphodiester phosphodiesterase'	'c47022.graph_c0'	'(loc_os04g56110.3 : 361.0) no description available & (at5g38280 : 249.0) putative receptor serine/threonine kinase PR5K (PR5K) mRNA, PR5-like receptor kinase; PR5-like receptor kinase (PR5K); FUNCTIONS IN: transmembrane receptor protein serine/threonine kinase activity, kinase activity; INVOLVED IN: response to fungus; LOCATED IN: endomembrane system; EXPRESSED IN: 6 plant structures; EXPRESSED…	T
'11.9.3.3'	'lipid metabolism.lipid degradation.lysophospholipases.glycerophosphodiester phosphodiesterase'	'c48249.graph_c0'	'(loc_os01g02400.2 : 358.0) no description available & (at1g66980 : 293.0) Encodes SNC4 (suppressor of npr1-1, constitutive 4), an atypical receptor-like kinase with two predicted extracellular glycerophosphoryl diester phosphodiesterase domains.; suppressor of npr1-1 constitutive 4 (SNC4); CONTAINS InterPro DOMAIN/s: Protein kinase, ATP binding site (InterPro:IPR017441), Serine/threonine-protein…	T
'11.9.3.3'	'lipid metabolism.lipid degradation.lysophospholipases.glycerophosphodiester phosphodiesterase'	'c48495.graph_c0'	'(at1g66970 : 771.0) SHV3-like 2 (SVL2); FUNCTIONS IN: glycerophosphodiester phosphodiesterase activity, kinase activity; INVOLVED IN: glycerol metabolic process, lipid metabolic process; LOCATED IN: anchored to membrane; EXPRESSED IN: 24 plant structures; EXPRESSED DURING: 13 growth stages; CONTAINS InterPro DOMAIN/s: PLC-like phosphodiesterase, TIM beta/alpha-barrel domain (InterPro:IPR017946),…	T
'11.9.3.4'	'lipid metabolism.lipid degradation.lysophospholipases.phospholipase A2'	''	''
'11.9.3.5'	'lipid metabolism.lipid degradation.lysophospholipases.phosphoinositide phospholipase C'	'c15375.graph_c0'	'(at3g48610 : 819.0) non-specific phospholipase C6 (NPC6); FUNCTIONS IN: hydrolase activity, acting on ester bonds; LOCATED IN: endomembrane system; EXPRESSED IN: 22 plant structures; EXPRESSED DURING: 13 growth stages; CONTAINS InterPro DOMAIN/s: Phosphoesterase (InterPro:IPR007312); BEST Arabidopsis thaliana protein match is: non-specific phospholipase C1 (TAIR:AT1G07230.1); Has 2244 Blast hits…	T
'11.9.4'	'lipid metabolism.lipid degradation.beta-oxidation'	''	''
'11.9.4.2'	'lipid metabolism.lipid degradation.beta-oxidation.acyl CoA DH'	'c45537.graph_c0'	'(at3g51840 : 69.3) Encodes a short-chain acyl-CoA oxidase, which catalyzes the first step of peroxisomal fatty acid beta-oxidation during early, post-germinative growth in oilseed species. Null mutants virtually lack short-chain acyl-CoA and are resistant to 2,4-dichlorophenoxybutyric acid, which is converted to the herbicide and auxin analogue 2,4-dichlorophenoxyacetic acid by beta-oxidation. D…	T
'11.9.4.3'	'lipid metabolism.lipid degradation.beta-oxidation.enoyl CoA hydratase'	''	''
'11.9.4.4'	'lipid metabolism.lipid degradation.beta-oxidation.hydroxybutyryl CoA DH'	''	''
'11.9.4.5'	'lipid metabolism.lipid degradation.beta-oxidation.acyl-CoA thioesterase'	'c48783.graph_c0'	'(ipr002018 : 311.8988) Carboxylesterase, type B & (chl4|519109 : 89.0) no description available & (loc_os02g35940.1 : 55.5) no description available & (gnl|cdd|36433 : 54.7) no description available & (at3g48700 : 52.8) carboxyesterase 13 (CXE13); FUNCTIONS IN: hydrolase activity; INVOLVED IN: metabolic process; LOCATED IN: cellular_component unknown; EXPRESSED IN: 6 plant structures; EXPRESSED …	T
'11.9.4.5'	'lipid metabolism.lipid degradation.beta-oxidation.acyl-CoA thioesterase'	'c55667.graph_c0'	'(at1g19190 : 95.9) alpha/beta-Hydrolases superfamily protein; FUNCTIONS IN: hydrolase activity; INVOLVED IN: metabolic process; LOCATED IN: cellular_component unknown; EXPRESSED IN: inflorescence meristem, root, flower; EXPRESSED DURING: petal differentiation and expansion stage; CONTAINS InterPro DOMAIN/s: Lipase, GDXG, active site (InterPro:IPR002168), Alpha/beta hydrolase fold-3 (InterPro:IPR…	T
'11.9.4.9'	'lipid metabolism.lipid degradation.beta-oxidation.multifunctional'	''	''
'11.9.4.13'	'lipid metabolism.lipid degradation.beta-oxidation.acyl CoA reductase'	'c37457.graph_c0'	'(at3g44540 : 471.0) Encodes a member of the eight-member gene family encoding alcohol-forming fatty acyl-CoA reductases (FARs) identified in Arabidopsis thaliana. Three of the FARs, FAR1 (At5g22500), FAR4 (At3g44540) and FAR5 (At3g44550), are shown to generate the fatty alcohols found in root, seed coat, and wound-induced leaf tissue.; fatty acid reductase 4 (FAR4); CONTAINS InterPro DOMAIN/s: N…	T
'11.9.4.14'	'lipid metabolism.lipid degradation.beta-oxidation.enoyl isomerase'	''	''
'11.9.4.99'	'lipid metabolism.lipid degradation.beta-oxidation.misc'	''	''
'11.10'	'lipid metabolism.glycolipid synthesis'	''	''
'11.10.1'	'lipid metabolism.glycolipid synthesis.MGDG synthase'	''	''
'11.10.2'	'lipid metabolism.glycolipid synthesis.DGDG synthase'	''	''
'11.10.3'	'lipid metabolism.glycolipid synthesis.UDP-sulfoquinovose synthase'	''	''
'11.10.4'	'lipid metabolism.glycolipid synthesis.sulfolipid synthase'	''	''
'11.10.5'	'lipid metabolism.glycolipid synthesis.chloroplastic UGPase'	''	''
'11.10.1001'	'lipid metabolism.galactolipid synthesis'	'2-o-glycerol-beta-d-galactose'	''	M
'11.10.1002'	'lipid metabolism.galactolipid synthesis'	'digalactosylglycerol'	''	M
'11.1001'	'lipid metabolism'	'acetyloleanolic acid'	'lipid metabolism'	M
'11.1002'	'lipid metabolism'	'fa 16:0'	'lipid metabolism'	M
'11.1003'	'lipid metabolism'	'fa 18:0'	'lipid metabolism'	M
'11.1004'	'lipid metabolism'	'oleic acid'	'lipid metabolism'	M
'11.1005'	'lipid metabolism'	'oleyl alcohol'	'lipid metabolism'	M
'11.1006'	'lipid metabolism'	'oleyl oleate'	'lipid metabolism'	M
'11.1007'	'lipid metabolism'	'palmitic acid'	'lipid metabolism'	M
'11.1008'	'lipid metabolism'	'pentadecanoic acid'	'lipid metabolism'	M
'11.1009'	'lipid metabolism'	'stearic acid'	'lipid metabolism'	M
'11.1010'	'lipid metabolism'	'tridecanoic acid'	'lipid metabolism'	M
'11.1011'	'lipid metabolism'	'undecanoic acid'	'lipid metabolism'	M
'11.1012'	'lipid metabolism'	'heptanoic acid'	'lipid metabolism, also called oenanthic acid'	M
'11.1013'	'lipid metabolism'	'choline'	'lipid metabolism, glycerolipids'	M
'11.1014'	'lipid metabolism'	'dioleoylglycerol'	'lipid metabolism, glycerolipids'	M
'11.1015'	'lipid metabolism'	'diphosphatidylglycerol'	'lipid metabolism, glycerolipids'	M
'11.1016'	'lipid metabolism'	'ethanolamine'	'lipid metabolism, glycerolipids'	M
'11.1017'	'lipid metabolism'	'glycerol'	'lipid metabolism, glycerolipids'	M
'11.1018'	'lipid metabolism'	'glycerol-2-p'	'lipid metabolism, glycerolipids'	M
'11.1019'	'lipid metabolism'	'phosphatidylcholine'	'lipid metabolism, glycerolipids'	M
'11.1020'	'lipid metabolism'	'phosphatidylethanolamine glycine'	'lipid metabolism, glycerolipids'	M
'11.1021'	'lipid metabolism'	'phosphatidylserine'	'lipid metabolism, glycerolipids'	M
'11.1022'	'lipid metabolism'	'trilinolein'	'lipid metabolism, glycerolipids'	M
'11.1023'	'lipid metabolism'	'triolein'	'lipid metabolism, glycerolipids'	M
'11.1024'	'lipid metabolism'	'linoleic acid'	'lipid metabolism, is FA 9,12(Z,Z)-18:2'	M
'11.1025'	'lipid metabolism'	'acetyl-coa'	'lipid metabolism, organic acids'	M
'11.1026'	'lipid metabolism'	'coa-sh'	'lipid metabolism, organic acids'	M
'11.1027'	'lipid metabolism'	'coa-s-s-coa'	'lipid metabolism, organic acids'	M
'11.1028'	'lipid metabolism'	'glycerol-3-p'	'lipid metabolism; hormone metabolism.auxin (is polar fraction)'	M
'11.1029'	'lipid metabolism'	'linolenic acid'	'lipid metabolism, is FA 9,12,15(Z,Z,Z)-18:3'	M
'11.1030'	'lipid metabolism'	'3(e)-hexenal'	''	M
'11.1031'	'lipid metabolism'	'3(z)-hexenal'	''	M
'11.1032'	'lipid metabolism'	'hexanal'	''	M
'11.1033'	'lipid metabolism'	'hexanoic acid'	''	M
'11.1034'	'lipid metabolism'	'pentanoic acid'	''	M
'11.1035'	'lipid metabolism'	'hexanol'	''	M
'11.1036'	'lipid metabolism'	'2(e)-hexenal'	'volatile'	M
'11.1037'	'lipid metabolism'	'3(z)-hexen-1-ol'	'volatile'	M
'11.1038'	'lipid metabolism'	'3(e)-hexenol'	'volatile'	M
'11.1039'	'lipid metabolism'	'2-ethylhexanoic acid'	''	M
'11.1040'	'lipid metabolism'	'13-hydroperoxylinolenic acid'	''	M
'11.1041'	'lipid metabolism'	'13(s)-hydroperoxy-9-(z),11(e)-octadecadienoic acid'	''	M
'12'	'N-metabolism'	''	''
'12.1'	'N-metabolism.nitrate metabolism'	''	''
'12.1.1'	'N-metabolism.nitrate metabolism.NR'	'c20791.graph_c0'	'(p39866|nia2_phavu : 1710.0) Nitrate reductase [NADH] 2 (EC 1.7.1.1) (NR-2) - Phaseolus vulgaris (Kidney bean) (French bean) & (at1g77760 : 1397.0) Encodes the cytosolic minor isoform of nitrate reductase (NR). Involved in the first step of nitrate assimilation, it contributes about 15% of the nitrate reductase activity in shoots. Similar to molybdopterin oxidoreductases at the N-terminus, and t…	T
'12.1.2'	'N-metabolism.nitrate metabolism.nitrite reductase'	''	''
'12.2'	'N-metabolism.ammonia metabolism'	''	''
'12.2.1'	'N-metabolism.ammonia metabolism.glutamate synthase'	''	''
'12.2.1.1'	'N-metabolism.ammonia metabolism.glutamate synthase.ferredoxin dependent'	''	''
'12.2.1.2'	'N-metabolism.ammonia metabolism.glutamate synthase.NADH dependent'	''	''
'12.2.2'	'N-metabolism.ammonia metabolism.glutamine synthetase'	''	''
'12.2.99'	'N-metabolism.ammonia metabolism.unspecified'	''	''
'12.2.1001'	'N-metabolism.ammonia metabolism'	'ammonium'	'N-metabolism.ammonia metabolism'	M
'12.2.1002'	'N-metabolism.ammonia metabolism'	'glutamate'	'N-metabolism.ammonia metabolism; amino acid synthesis.alanine; amino acid degradation.alanine; amino acid synthesis.isoleucine; amino acid degradation.isoleucine; amino acid synthesis.leucineamino acid degradation.leucine; amino acid synthesis.lysine; amino acid degradation.lysine; amino acid synthesis.phenylalanine; amino acid synthesis.proline; amino acid degradation.proline; amino acid synthe…	M
'12.2.1003'	'N-metabolism.ammonia metabolism'	'glutamine'	'N-metabolism.ammonia metabolism; amino acid synthesis.arginine; amino acid synthesis.tryptophan; amino acid synthesis.asparagines; amino acid degradation.asparagines; amino acid synthesis.glutamine; amino acid degradation.glutamine; amino acid synthesis.histidine; nucleotide metabolism.synthesis; nucleotide metabolism.degradation; C1-metabolism'	M
'12.3'	'N-metabolism.N-degradation'	''	''
'12.3.1'	'N-metabolism.N-degradation.glutamate dehydrogenase'	'c56959.graph_c0'	'(at5g07440 : 603.0) Encodes the alpha-subunit of the glutamate dehydrogenase. The enzyme is almost exclusively found in the mitochondria of stem and leaf companion cells.; glutamate dehydrogenase 2 (GDH2); FUNCTIONS IN: in 7 functions; INVOLVED IN: response to salt stress; LOCATED IN: mitochondrion, plasma membrane; EXPRESSED IN: 27 plant structures; EXPRESSED DURING: 16 growth stages; CONTAINS …	T
'12.4'	'N-metabolism.misc'	''	''
'13'	'amino acid metabolism'	'c48037.graph_c0'	'(at5g65890 : 202.0) Member of ACT domain containing protein family. ACT domains are amino acid binding domains. Shows strongest expression in flowers and siliques.; ACT domain repeat 1 (ACR1); FUNCTIONS IN: amino acid binding; INVOLVED IN: metabolic process; LOCATED IN: nucleus; EXPRESSED IN: 20 plant structures; EXPRESSED DURING: 14 growth stages; CONTAINS InterPro DOMAIN/s: Amino acid-binding …	T
'13.1'	'amino acid metabolism.synthesis'	''	''
'13.1.1'	'amino acid metabolism.synthesis.central amino acid metabolism'	''	''
'13.1.1.1'	'amino acid metabolism.synthesis.central amino acid metabolism.GABA'	''	''
'13.1.1.1.1'	'amino acid metabolism.synthesis.central amino acid metabolism.GABA.Glutamate decarboxylase'	'c48667.graph_c0'	'(at5g17330 : 657.0) Encodes one of two isoforms of glutamate decarboxylase.; glutamate decarboxylase (GAD); FUNCTIONS IN: calmodulin binding, glutamate decarboxylase activity; INVOLVED IN: response to cadmium ion; EXPRESSED IN: 13 plant structures; EXPRESSED DURING: 6 growth stages; CONTAINS InterPro DOMAIN/s: Pyridoxal phosphate-dependent transferase, major domain (InterPro:IPR015424), Pyridoxa…	T
'13.1.1.1.2'	'amino acid metabolism.synthesis.central amino acid metabolism.GABA.GABA transaminase'	''	''
'13.1.1.1.3'	'amino acid metabolism.synthesis.central amino acid metabolism.GABA.SSADH'	''	''
'13.1.1.1.4'	'amino acid metabolism.synthesis.central amino acid metabolism.GABA.gamma-hydroxybutyrate DH'	''	''
'13.1.1.2'	'amino acid metabolism.synthesis.central amino acid metabolism.aspartate'	''	''
'13.1.1.2.1'	'amino acid metabolism.synthesis.central amino acid metabolism.aspartate.aspartate aminotransferase'	'c37167.graph_c0'	'(loc_os01g65090.2 : 219.0) no description available & (at2g22250 : 205.0) Encodes a prokaryotic-type plastidic aspartate aminotransferase with glutamate/aspartate-prephenate aminotransferase (PAT) activity.; aspartate aminotransferase (AAT); FUNCTIONS IN: L-aspartate:2-oxoglutarate aminotransferase activity, transferase activity, transferring nitrogenous groups, pyridoxal phosphate binding, cata…	T
'13.1.1.2.1001'	'amino acid metabolism.synthesis.central amino acid metabolism.aspartate'	'aspartate'	'amino acid synthesis.homoserine; amino acid synthesis.lysine; amino acid synthesis.arginine; amino acid degradation.arginine; amino acid synthesis.asparagines; amino acid degradation.asparagines; amino acid synthesis.aspartate; amino acid degradation.aspartate; amino acid synthesis.glutamate; amino acid degradation.glutamate; Co-factor metabolism; nucleotide metabolism.synthesis'	M
'13.1.1.3'	'amino acid metabolism.synthesis.central amino acid metabolism.alanine'	''	''
'13.1.1.3.1'	'amino acid metabolism.synthesis.central amino acid metabolism.alanine.alanine aminotransferase'	''	''
'13.1.1.3.11'	'amino acid metabolism.synthesis.central amino acid metabolism.alanine.alanine-glyoxylate aminotransferase'	''	''
'13.1.1.3.10001'	'amino acid synthesis.alanine'	'alanine'	'amino acid synthesis.alanine; amino acid degradation.alanine; amino acid degradation.tryptophan; Co-factor metabolism; fermentation'	M
'13.1.2'	'amino acid metabolism.synthesis.glutamate family'	''	''
'13.1.2.1'	'amino acid metabolism.synthesis.glutamate family.glutamine'	''	''
'13.1.2.2'	'amino acid metabolism.synthesis.glutamate family.proline'	''	''
'13.1.2.2.1'	'amino acid metabolism.synthesis.glutamate family.proline.delta 1-pyrroline-5-carboxylate synthetase'	'c33088.graph_c0'	'(o65361|p5cs_mescr : 834.0) Delta 1-pyrroline-5-carboxylate synthetase (P5CS) [Includes: Glutamate 5-kinase (EC 2.7.2.11) (Gamma-glutamyl kinase) (GK); Gamma-glutamyl phosphate reductase (GPR) (EC 1.2.1.41) (Glutamate-5-semialdehyde dehydrogenase) (Glutamyl-gamma- & (at3g55610 : 823.0) encodes delta 1-pyrroline-5-carboxylate synthetase B. Gene expression is induced by dehydration, high salt and …	T
'13.1.2.2.2'	'amino acid metabolism.synthesis.glutamate family.proline.pyrroline-5-carboxylate reductase'	''	''
'13.1.2.2.3'	'amino acid metabolism.synthesis.glutamate family.proline.pyrroline-2-carboxylate reductase'	''	''
'13.1.2.2.4'	'amino acid metabolism.synthesis.glutamate family.proline.ornithin-cyclodeaminase'	''	''
'13.1.2.2.10'	'amino acid metabolism.synthesis.glutamate family.proline.ornithine aminotransferase'	''	''
'13.1.2.2.1001'	'amino acid metabolism.synthesis.glutamate family.proline'	'proline'	'amino acid synthesis.proline; amino acid degradation.proline; stress'	M
'13.1.2.3'	'amino acid metabolism.synthesis.glutamate family.arginine'	''	''
'13.1.2.3.1'	'amino acid metabolism.synthesis.glutamate family.arginine.N-acetyl-L-glutamate 5-phosphotransferase'	''	''
'13.1.2.3.2'	'amino acid metabolism.synthesis.glutamate family.arginine.acetylglutamate kinase'	''	''
'13.1.2.3.3'	'amino acid metabolism.synthesis.glutamate family.arginine.N-Acetylglutamate-5-P reductase'	''	''
'13.1.2.3.4'	'amino acid metabolism.synthesis.glutamate family.arginine.acetylornithine aminotransferase'	''	''
'13.1.2.3.5'	'amino acid metabolism.synthesis.glutamate family.arginine.N2-Acetylornithine deacetylase'	''	''
'13.1.2.3.11'	'amino acid metabolism.synthesis.glutamate family.arginine.carbamoyl-phosphate synthase'	''	''
'13.1.2.3.21'	'amino acid metabolism.synthesis.glutamate family.arginine.ornithine carbamoyltransferase'	''	''
'13.1.2.3.22'	'amino acid metabolism.synthesis.glutamate family.arginine.arginosuccinate synthase'	''	''
'13.1.2.3.23'	'amino acid metabolism.synthesis.glutamate family.arginine.argininosuccinate lyase'	''	''
'13.1.2.3.31'	'amino acid metabolism.synthesis.glutamate family.arginine.aspartate racemase'	'c36439.graph_c0'	'(at1g15410 : 241.0) aspartate-glutamate racemase family; FUNCTIONS IN: racemase and epimerase activity, acting on amino acids and derivatives; INVOLVED IN: metabolic process, cellular amino acid metabolic process; LOCATED IN: chloroplast; EXPRESSED IN: 22 plant structures; EXPRESSED DURING: 13 growth stages; CONTAINS InterPro DOMAIN/s: Asp/Glu/hydantoin racemase (InterPro:IPR015942), Aspartate r…	T
'13.1.2.3.32'	'amino acid metabolism.synthesis.glutamate family.arginine.aspartate 4-decarboxylase'	''	''
'13.1.2.3.1001'	'amino acid metabolism.synthesis.glutamate family.arginine'	'ornithine'	'amino acid synthesis.arginine; amino acid degradation.arginine; amino acid degradation.glutamate; polyamine metabolism'	M
'13.1.2.3.1002'	'amino acid metabolism.synthesis.glutamate family.arginine'	'arginine'	'amino acid synthesis.arginine; amino acid degradation.arginine; amino acid degradation.glutamate; polyamine metabolism'	M
'13.1.2.3.1003'	'amino acid metabolism.synthesis.glutamate family.arginine'	'citrulline'	'amino acid synthesis.arginine; amino acid degradation.arginine'	M
'13.1.2.3.1004'	'amino acid metabolism.synthesis.glutamate family.arginine'	'n-acetylglutamic acid'	''	M
'13.1.3'	'amino acid metabolism.synthesis.aspartate family'	''	''
'13.1.3.1'	'amino acid metabolism.synthesis.aspartate family.asparagine'	''	''
'13.1.3.1.1'	'amino acid metabolism.synthesis.aspartate family.asparagine.asparagine synthetase'	''	''
'13.1.3.1.1001'	'amino acid metabolism.synthesis.aspartate family.asparagine'	'asparagine'	'amino acid synthesis.asparagines; amino acid degradation.asparagines; amino acid synthesis.aspartate; amino acid degradation.aspartate'	M
'13.1.3.2'	'amino acid metabolism.synthesis.aspartate family.threonine'	''	''
'13.1.3.2.1'	'amino acid metabolism.synthesis.aspartate family.threonine.threonine synthase'	''	''
'13.1.3.2.1001'	'amino acid metabolism.synthesis.aspartate family.threonine'	'threonine'	'amino acid synthesis.isoleucine; amino acid metabolism.threonine; amino acid synthesis.threonine; amino acid degradation.threonine'	M
'13.1.3.4'	'amino acid metabolism.synthesis.aspartate family.methionine'	'c20040.graph_c1'	'(p93438|metl_orysa : 264.0) S-adenosylmethionine synthetase 2 (EC 2.5.1.6) (Methionine adenosyltransferase 2) (AdoMet synthetase 2) - Oryza sativa (Rice) & (loc_os01g22010.3 : 264.0) no description available & (at4g01850 : 260.0) S-adenosylmethionine synthetase 2 (SAM-2); FUNCTIONS IN: methionine adenosyltransferase activity; INVOLVED IN: one-carbon metabolic process, S-adenosylmethionine biosyn…	T
'13.1.3.4'	'amino acid metabolism.synthesis.aspartate family.methionine'	'c34836.graph_c0'	'(q96552|metl_catro : 653.0) S-adenosylmethionine synthetase 2 (EC 2.5.1.6) (Methionine adenosyltransferase 2) (AdoMet synthetase 2) - Catharanthus roseus (Rosy periwinkle) (Madagascar periwinkle) & (at4g01850 : 644.0) S-adenosylmethionine synthetase 2 (SAM-2); FUNCTIONS IN: methionine adenosyltransferase activity; INVOLVED IN: one-carbon metabolic process, S-adenosylmethionine biosynthetic proce…	T
'13.1.3.4'	'amino acid metabolism.synthesis.aspartate family.methionine'	'c38941.graph_c0'	'(q96552|metl_catro : 212.0) S-adenosylmethionine synthetase 2 (EC 2.5.1.6) (Methionine adenosyltransferase 2) (AdoMet synthetase 2) - Catharanthus roseus (Rosy periwinkle) (Madagascar periwinkle) & (at1g02500 : 209.0) encodes a S-adenosylmethionine synthetase. SAM1 is regulated by protein S-nitrosylation. The covalent binding of nitric oxide (NO) to the Cys114 residue inhibits the enzyme activit…	T
'13.1.3.4.1'	'amino acid metabolism.synthesis.aspartate family.methionine.cystathionine gamma-synthase'	''	''
'13.1.3.4.2'	'amino acid metabolism.synthesis.aspartate family.methionine.cystathionine beta-lyase'	''	''
'13.1.3.4.3'	'amino acid metabolism.synthesis.aspartate family.methionine.methionine synthase'	''	''
'13.1.3.4.11'	'amino acid metabolism.synthesis.aspartate family.methionine.S-adenosylmethionine synthetase'	'c20040.graph_c1'	'(p93438|metl_orysa : 264.0) S-adenosylmethionine synthetase 2 (EC 2.5.1.6) (Methionine adenosyltransferase 2) (AdoMet synthetase 2) - Oryza sativa (Rice) & (loc_os01g22010.3 : 264.0) no description available & (at4g01850 : 260.0) S-adenosylmethionine synthetase 2 (SAM-2); FUNCTIONS IN: methionine adenosyltransferase activity; INVOLVED IN: one-carbon metabolic process, S-adenosylmethionine biosyn…	T
'13.1.3.4.11'	'amino acid metabolism.synthesis.aspartate family.methionine.S-adenosylmethionine synthetase'	'c34836.graph_c0'	'(q96552|metl_catro : 653.0) S-adenosylmethionine synthetase 2 (EC 2.5.1.6) (Methionine adenosyltransferase 2) (AdoMet synthetase 2) - Catharanthus roseus (Rosy periwinkle) (Madagascar periwinkle) & (at4g01850 : 644.0) S-adenosylmethionine synthetase 2 (SAM-2); FUNCTIONS IN: methionine adenosyltransferase activity; INVOLVED IN: one-carbon metabolic process, S-adenosylmethionine biosynthetic proce…	T
'13.1.3.4.11'	'amino acid metabolism.synthesis.aspartate family.methionine.S-adenosylmethionine synthetase'	'c38941.graph_c0'	'(q96552|metl_catro : 212.0) S-adenosylmethionine synthetase 2 (EC 2.5.1.6) (Methionine adenosyltransferase 2) (AdoMet synthetase 2) - Catharanthus roseus (Rosy periwinkle) (Madagascar periwinkle) & (at1g02500 : 209.0) encodes a S-adenosylmethionine synthetase. SAM1 is regulated by protein S-nitrosylation. The covalent binding of nitric oxide (NO) to the Cys114 residue inhibits the enzyme activit…	T
'13.1.3.4.12'	'amino acid metabolism.synthesis.aspartate family.methionine.homocysteine S-methyltransferase'	''	''
'13.1.3.4.13'	'amino acid metabolism.synthesis.aspartate family.methionine.methionine S-methyltransferase'	''	''
'13.1.3.4.1001'	'amino acid metabolism.synthesis.aspartate family.methionine'	'o-succinylhomoserine'	'amino acid synthesis.methionine'	M
'13.1.3.4.1002'	'amino acid metabolism.synthesis.aspartate family.methionine'	'cystathionine'	'amino acid synthesis.methionine'	M
'13.1.3.4.1003'	'amino acid metabolism.synthesis.aspartate family.methionine'	'methionine'	'amino acid synthesis.methionine; amino acid degradation.methionine; hormone metabolism.ethylene; C1-metabolism'	M
'13.1.3.5'	'amino acid metabolism.synthesis.aspartate family.lysine'	''	''
'13.1.3.5.1'	'amino acid metabolism.synthesis.aspartate family.lysine.dihydrodipicolinate synthase'	''	''
'13.1.3.5.2'	'amino acid metabolism.synthesis.aspartate family.lysine.dihydrodipicolinate reductase'	''	''
'13.1.3.5.3'	'amino acid metabolism.synthesis.aspartate family.lysine.LL-diaminopimelic acid aminotransferase'	'c43085.graph_c0'	'(loc_os03g18810.1 : 222.0) no description available & (at4g33680 : 218.0) Involved in disease resistance against Pseudomonas syringae. mutants have elevated SA levels, a low level of spontaneous cell death, callose deposition, and enlarged cells in leaves. genetically maps on chr 4 between L23H3 and nga1139.; ABERRANT GROWTH AND DEATH 2 (AGD2); FUNCTIONS IN: transaminase activity, copper ion bin…	T
'13.1.3.5.4'	'amino acid metabolism.synthesis.aspartate family.lysine.diaminopimelate epimerase'	''	''
'13.1.3.5.5'	'amino acid metabolism.synthesis.aspartate family.lysine.diaminopimelate decarboxylase'	''	''
'13.1.3.5.6'	'amino acid metabolism.synthesis.aspartate family.lysine.2,3,4,5-tetrahydropyridine-2,6-dicarboxylate N-succinyltransferase'	''	''
'13.1.3.5.7'	'amino acid metabolism.synthesis.aspartate family.lysine.tetrahydrodipicolinate N-acetyltransferase'	''	''
'13.1.3.5.8'	'amino acid metabolism.synthesis.aspartate family.lysine.N-acyl-l-2-amino-6-oxopimelate aminotransferase'	''	''
'13.1.3.5.9'	'amino acid metabolism.synthesis.aspartate family.lysine.N-acyl-ll-2,6-diaminopimelate deacylase'	''	''
'13.1.3.5.10'	'amino acid metabolism.synthesis.aspartate family.lysine.diaminopimelate dehydrogenase'	''	''
'13.1.3.5.1001'	'amino acid metabolism.synthesis.aspartate family.lysine'	'lysine'	'amino acid synthesis.lysine; amino acid degradation.lysine; polyamine metabolism'	M
'13.1.3.6'	'amino acid metabolism.synthesis.aspartate family.misc'	''	''
'13.1.3.6.1'	'amino acid metabolism.synthesis.aspartate family.misc.homoserine'	''	''
'13.1.3.6.1.1'	'amino acid metabolism.synthesis.aspartate family.misc.homoserine.aspartate kinase'	''	''
'13.1.3.6.1.2'	'amino acid metabolism.synthesis.aspartate family.misc.homoserine.aspartate semialdehyde dehydrogenase'	''	''
'13.1.3.6.1.3'	'amino acid metabolism.synthesis.aspartate family.misc.homoserine.homoserine dehydrogenase'	''	''
'13.1.3.6.1.4'	'amino acid metabolism.synthesis.aspartate family.misc.homoserine.homoserine kinase'	''	''
'13.1.3.6.1.10'	'amino acid metabolism.synthesis.aspartate family.misc.homoserine.bifunctional aspartate kinase/homoserine dehydrogenase'	''	''
'13.1.3.6.1.1001'	'amino acid metabolism.synthesis.aspartate family.misc.homoserine'	'homoserine'	'amino acid synthesis.homoserine; amino acid degradation.homoserine; amino acid synthesis.methionine; amino acid degradation.methionine; amino acid metabolism.threonine; amino acid synthesis.threonine'	M
'13.1.3.6.2'	'amino acid metabolism.synthesis.aspartate family.misc.homocysteine'	''	''
'13.1.3.6.2.1001'	'amino acid metabolism.synthesis.aspartate family.misc.homocysteine'	'homocysteine'	'amino acid synthesis.homocysteine'	M
'13.1.4'	'amino acid metabolism.synthesis.branched chain group'	''	''
'13.1.4.1'	'amino acid metabolism.synthesis.branched chain group.common'	''	''
'13.1.4.1.1'	'amino acid metabolism.synthesis.branched chain group.common.acetolactate synthase'	''	''
'13.1.4.1.2'	'amino acid metabolism.synthesis.branched chain group.common.ketol-acid reductoisomerase'	''	''
'13.1.4.1.4'	'amino acid metabolism.synthesis.branched chain group.common.branched-chain amino acid aminotransferase'	''	''
'13.1.4.3'	'amino acid metabolism.synthesis.branched chain group.valine specific'	''	''
'13.1.4.3.1001'	'amino acid metabolism.synthesis.branched chain group.valine specific'	'valine'	'amino acid synthesis.valine; amino acid degradation.valine'	M
'13.1.4.4'	'amino acid metabolism.synthesis.branched chain group.leucine specific'	''	''
'13.1.4.4.1'	'amino acid metabolism.synthesis.branched chain group.leucine specific.2-isopropylmalate synthase'	''	''
'13.1.4.4.2'	'amino acid metabolism.synthesis.branched chain group.leucine specific.isopropylmalate isomerase'	''	''
'13.1.4.4.3'	'amino acid metabolism.synthesis.branched chain group.leucine specific.3-isopropylmalate dehydrogenase'	''	''
'13.1.4.4.4'	'amino acid metabolism.synthesis.branched chain group.leucine specific.aminotransferase'	''	''
'13.1.4.4.1001'	'amino acid metabolism.synthesis.branched chain group.leucine specific'	'leucine'	'amino acid synthesis.leucine; amino acid degradation.leucine'	M
'13.1.4.5'	'amino acid metabolism.synthesis.branched chain group.isoleucine specific'	''	''
'13.1.4.5.1'	'amino acid metabolism.synthesis.branched chain group.isoleucine specific.threonine ammonia-lyase'	''	''
'13.1.4.5.1001'	'amino acid metabolism.synthesis.branched chain group.isoleucine specific'	'isoleucine'	'amino acid synthesis.isoleucine; amino acid degradation.isoleucine'	M
'13.1.5'	'amino acid metabolism.synthesis.serine-glycine-cysteine group'	''	''
'13.1.5.1'	'amino acid metabolism.synthesis.serine-glycine-cysteine group.serine'	''	''
'13.1.5.1.1'	'amino acid metabolism.synthesis.serine-glycine-cysteine group.serine.phosphoglycerate dehydrogenase'	''	''
'13.1.5.1.2'	'amino acid metabolism.synthesis.serine-glycine-cysteine group.serine.phosphoserine aminotransferase'	''	''
'13.1.5.1.3'	'amino acid metabolism.synthesis.serine-glycine-cysteine group.serine.phosphoserine phosphatase'	''	''
'13.1.5.1.1001'	'amino acid metabolism.synthesis.serine-glycine-cysteine group.serine'	'serine'	'PS.photorepiration; lipid metabolism; amino acid degradation.homoserine; amino acid synthesis.serine; amino acid degradation.serine; amino acid degradation.methionine; S-assimilation'	M
'13.1.5.2'	'amino acid metabolism.synthesis.serine-glycine-cysteine group.glycine'	''	''
'13.1.5.2.1'	'amino acid metabolism.synthesis.serine-glycine-cysteine group.glycine.glycine hydroxymethyltransferase'	''	''
'13.1.5.2.2'	'amino acid metabolism.synthesis.serine-glycine-cysteine group.glycine.glycine transaminase'	''	''
'13.1.5.2.3'	'amino acid metabolism.synthesis.serine-glycine-cysteine group.glycine.serine glyoxylate aminotransferase'	''	''
'13.1.5.2.11'	'amino acid metabolism.synthesis.serine-glycine-cysteine group.glycine.threonine aldolase'	''	''
'13.1.5.2.31'	'amino acid metabolism.synthesis.serine-glycine-cysteine group.glycine.2-amino-3-ketobutyrate coenzym A ligase'	''	''
'13.1.5.2.41'	'amino acid metabolism.synthesis.serine-glycine-cysteine group.glycine.sarcosine oxidase'	'c15672.graph_c0'	'(at2g24580 : 511.0) FAD-dependent oxidoreductase family protein; FUNCTIONS IN: sarcosine oxidase activity; INVOLVED IN: tetrahydrofolate metabolic process, oxidation reduction; LOCATED IN: cellular_component unknown; EXPRESSED IN: 23 plant structures; EXPRESSED DURING: 13 growth stages; CONTAINS InterPro DOMAIN/s: FAD dependent oxidoreductase (InterPro:IPR006076), Sarcosine oxidase, monomeric (I…	T
'13.1.5.2.1001'	'amino acid metabolism.synthesis.serine-glycine-cysteine group.glycine'	'glycine'	'PS.photorepiration; amino acid synthesis.serine; amino acid synthesis.glycine; amino acid degradation.glycine; redox regulation; nucleotide metabolism.synthesis; C1-metabolism'	M
'13.1.5.3'	'amino acid metabolism.synthesis.serine-glycine-cysteine group.cysteine'	'c42305.graph_c0'	'(loc_os12g42860.3 : 93.6) no description available & (at5g39890 : 82.4) Protein of unknown function (DUF1637); FUNCTIONS IN: cysteamine dioxygenase activity; INVOLVED IN: oxidation reduction; LOCATED IN: cellular_component unknown; EXPRESSED IN: 24 plant structures; EXPRESSED DURING: 15 growth stages; CONTAINS InterPro DOMAIN/s: Protein of unknown function DUF1637 (InterPro:IPR012864); BEST Arab…	T
'13.1.5.3.1'	'amino acid metabolism.synthesis.serine-glycine-cysteine group.cysteine.OASTL'	'c41268.graph_c0'	'(at1g55880 : 577.0) Pyridoxal-5'-phosphate-dependent enzyme family protein; FUNCTIONS IN: lyase activity, pyridoxal phosphate binding, catalytic activity; INVOLVED IN: cysteine biosynthetic process from serine, metabolic process, cellular amino acid metabolic process; EXPRESSED IN: 10 plant structures; EXPRESSED DURING: 6 growth stages; CONTAINS InterPro DOMAIN/s: Cysteine synthase/cystathionine…	T
'13.1.5.3.2'	'amino acid metabolism.synthesis.serine-glycine-cysteine group.cysteine.SAT'	''	''
'13.1.5.3.1001'	'amino acid metabolism.synthesis.serine-glycine-cysteine group.cysteine'	'o-acetyl-serine'	'amino acid synthesis.cysteine; S-assimilation'	M
'13.1.5.3.1002'	'amino acid metabolism.synthesis.serine-glycine-cysteine group.cysteine'	'adenosine 5'-phosphosulfate'	'amino acid synthesis.cysteine; S-assimilation'	M
'13.1.5.3.1003'	'amino acid metabolism.synthesis.serine-glycine-cysteine group.cysteine'	's-methylcysteine'	'amino acid synthesis.cysteine; S-assimilation, storage form of sulfur in the seeds of several legume species'	M
'13.1.5.3.1004'	'amino acid metabolism.synthesis.serine-glycine-cysteine group.cysteine'	'cysteine'	'amino acid synthesis.cysteine; S-assimilation'	M
'13.1.6'	'amino acid metabolism.synthesis.aromatic aa'	''	''
'13.1.6.1'	'amino acid metabolism.synthesis.aromatic aa.chorismate'	''	''
'13.1.6.1.1'	'amino acid metabolism.synthesis.aromatic aa.chorismate.3-deoxy-D-arabino-heptulosonate 7-phosphate synthase'	''	''
'13.1.6.1.2'	'amino acid metabolism.synthesis.aromatic aa.chorismate.3-dehydroquinate synthase'	''	''
'13.1.6.1.3'	'amino acid metabolism.synthesis.aromatic aa.chorismate.3-dehydroquinate dehydratase'	''	''
'13.1.6.1.4'	'amino acid metabolism.synthesis.aromatic aa.chorismate.shikimate dehydrogenase'	''	''
'13.1.6.1.5'	'amino acid metabolism.synthesis.aromatic aa.chorismate.shikimate kinase'	''	''
'13.1.6.1.6'	'amino acid metabolism.synthesis.aromatic aa.chorismate.5-enolpyruvylshikimate-3-phosphate synthase'	''	''
'13.1.6.1.7'	'amino acid metabolism.synthesis.aromatic aa.chorismate.chorismate synthase'	''	''
'13.1.6.1.10'	'amino acid metabolism.synthesis.aromatic aa.chorismate.dehydroquinate/shikimate dehydrogenase'	''	''
'13.1.6.1.1001'	'amino acid metabolism.synthesis.serine-glycine-cysteine group.cysteine'	'shikimate'	'amino acid synthesis.phenylalanine; amino acid synthesis.tryptophan; amino acid synthesis.tyrosine'	M
'13.1.6.1.1002'	'amino acid metabolism.synthesis.aromatic aa.chorismate'	'chorismate'	'amino acid synthesis.phenylalanine; amino acid synthesis.tryptophan; amino acid synthesis.tyrosine'	M
'13.1.6.2'	'amino acid metabolism.synthesis.aromatic aa.phenylalanine and tyrosine'	'c43085.graph_c0'	'(loc_os03g18810.1 : 222.0) no description available & (at4g33680 : 218.0) Involved in disease resistance against Pseudomonas syringae. mutants have elevated SA levels, a low level of spontaneous cell death, callose deposition, and enlarged cells in leaves. genetically maps on chr 4 between L23H3 and nga1139.; ABERRANT GROWTH AND DEATH 2 (AGD2); FUNCTIONS IN: transaminase activity, copper ion bin…	T
'13.1.6.2.1'	'amino acid metabolism.synthesis.aromatic aa.phenylalanine and tyrosine.chorismate mutase'	''	''
'13.1.6.2.2'	'amino acid metabolism.synthesis.aromatic aa.phenylalanine and tyrosine.glutamate鈥攑rephenate aminotransferase'	''	''
'13.1.6.3'	'amino acid metabolism.synthesis.aromatic aa.phenylalanine'	''	''
'13.1.6.3.1'	'amino acid metabolism.synthesis.aromatic aa.phenylalanine.arogenate dehydratase / prephenate dehydratase'	'c34914.graph_c0'	'(at1g08250 : 593.0) Encodes a plastid-localized arogenate dehydratase involved in phenylalanine biosynthesis. Although this enzyme has sequence similarity to prephenate dehydratases, it is 98 times more active with arogenate than prephenate in enzymatic assays.; arogenate dehydratase 6 (ADT6); FUNCTIONS IN: arogenate dehydratase activity, prephenate dehydratase activity; INVOLVED IN: L-phenylala…	T
'13.1.6.3.1001'	'amino acid metabolism.synthesis.aromatic aa.phenylalanine'	'prephenate'	'amino acid synthesis.phenylalanine; amino acid synthesis.tryptophan; amino acid synthesis.tyrosine'	M
'13.1.6.3.1002'	'amino acid metabolism.synthesis.aromatic aa.phenylalanine'	'phenylalanine'	'amino acid synthesis.phenylalanine; amino acid degradation.phenylalanine; secondary metabolism'	M
'13.1.6.3.1003'	'amino acid metabolism.synthesis.aromatic aa.phenylalanine'	'phenylpyruvate'	''	M
'13.1.6.4'	'amino acid metabolism.synthesis.aromatic aa.tyrosine'	''	''
'13.1.6.4.1'	'amino acid metabolism.synthesis.aromatic aa.tyrosine.arogenate dehydrogenase \& prephenate dehydrogenase'	''	''
'13.1.6.4.2'	'amino acid metabolism.synthesis.aromatic aa.tyrosine.prephenate dehydrogenase'	''	''
'13.1.6.4.3'	'amino acid metabolism.synthesis.aromatic aa.tyrosine.tyrosine transaminase'	''	''
'13.1.6.4.1001'	'amino acid metabolism.synthesis.aromatic aa.tyrosine'	'tyrosine'	'amino acid synthesis.tyrosine; amino acid degradation.tyrosine; secondary metabolism; Co-factor metabolism'	M
'13.1.6.5'	'amino acid metabolism.synthesis.aromatic aa.tryptophan'	''	''
'13.1.6.5.1'	'amino acid metabolism.synthesis.aromatic aa.tryptophan.anthranilate synthase'	''	''
'13.1.6.5.2'	'amino acid metabolism.synthesis.aromatic aa.tryptophan.anthranilate phosphoribosyltransferase'	''	''
'13.1.6.5.3'	'amino acid metabolism.synthesis.aromatic aa.tryptophan.phosphoribosyanthranilate isomerase'	''	''
'13.1.6.5.4'	'amino acid metabolism.synthesis.aromatic aa.tryptophan.indole-3-glycerol phosphate synthase'	''	''
'13.1.6.5.5'	'amino acid metabolism.synthesis.aromatic aa.tryptophan.tryptophan synthase'	'c46336.graph_c0'	'(at5g28237 : 172.0) Pyridoxal-5'-phosphate-dependent enzyme family protein; FUNCTIONS IN: pyridoxal phosphate binding, tryptophan synthase activity, catalytic activity; INVOLVED IN: tryptophan biosynthetic process, metabolic process, tryptophan metabolic process; CONTAINS InterPro DOMAIN/s: Tryptophan synthase, beta chain (InterPro:IPR006654), Tryptophan synthase, beta chain, conserved site (Int…	T
'13.1.6.5.1001'	'amino acid metabolism.synthesis.aromatic aa.tryptophan'	'tryptophan'	'amino acid synthesis.tryptophan; amino acid degradation.tryptophan; hormone metabolism.auxin'	M
'13.1.6.99'	'amino acid metabolism.synthesis.aromatic aa.misc'	''	''
'13.1.7'	'amino acid metabolism.synthesis.histidine'	''	''
'13.1.7.1'	'amino acid metabolism.synthesis.histidine.ATP phosphoribosyl transferase'	''	''
'13.1.7.2'	'amino acid metabolism.synthesis.histidine.bifunctional phosphoribosyl-ATP diphosphatase and phosphoribosyl-AMP cyclohydrolase'	''	''
'13.1.7.3'	'amino acid metabolism.synthesis.histidine.phosphoribosyl-AMP cyclohydrolase'	'c47931.graph_c0'	'(at2g36230 : 426.0) Encodes a BBMII isomerase involved in histidine biosynthesis.; ALBINO AND PALE GREEN 10 (APG10); FUNCTIONS IN: 1-(5-phosphoribosyl)-5-[(5-phosphoribosylamino)methylideneamino]imidazole-4-carboxamide isomerase activity; INVOLVED IN: histidine biosynthetic process; LOCATED IN: chloroplast; EXPRESSED IN: 21 plant structures; EXPRESSED DURING: 13 growth stages; CONTAINS InterPro …	T
'13.1.7.4'	'amino acid metabolism.synthesis.histidine.N'-5'-phosphoribosyl-formimino-5-aminoimidazole-4-carboxamide ribonucleotide isomerase'	''	''
'13.1.7.5'	'amino acid metabolism.synthesis.histidine.Imidazole glycerol phosphate synthase'	''	''
'13.1.7.6'	'amino acid metabolism.synthesis.histidine.imidazoleglycerol-phosphate dehydratase'	''	''
'13.1.7.7'	'amino acid metabolism.synthesis.histidine.histidinol-phosphate aminotransferase'	''	''
'13.1.7.8'	'amino acid metabolism.synthesis.histidine.histidinol-phosphate synthase'	''	''
'13.1.7.9'	'amino acid metabolism.synthesis.histidine.histidinol dehydrogenase'	''	''
'13.1.7.10'	'amino acid metabolism.synthesis.histidine.imidazole glycerol phosphate synthase'	''	''
'13.1.7.11'	'amino acid metabolism.synthesis.histidine.ribose-phosphate diphosphokinase'	''	''
'13.1.7.1001'	'amino acid metabolism.synthesis.histidine'	'histidinol-p'	'amino acid synthesis.histidine'	M
'13.1.7.1002'	'amino acid metabolism.synthesis.histidine'	'histidine'	'amino acid synthesis.histidine'	M
'13.2'	'amino acid metabolism.degradation'	''	''
'13.2.1'	'amino acid metabolism.degradation.central amino acid metabolism'	''	''
'13.2.1.1'	'amino acid metabolism.degradation.central amino acid metabolism.GABA'	''	''
'13.2.1.2'	'amino acid metabolism.degradation.central amino acid metabolism.aspartate'	''	''
'13.2.2'	'amino acid metabolism.degradation.glutamate family'	''	''
'13.2.2.1'	'amino acid metabolism.degradation.glutamate family.glutamine'	''	''
'13.2.2.2'	'amino acid metabolism.degradation.glutamate family.proline'	''	''
'13.2.2.3'	'amino acid metabolism.degradation.glutamate family.arginine'	''	''
'13.2.2.3.1'	'amino acid metabolism.degradation.glutamate family.arginine.arginase'	''	''
'13.2.2.3.2'	'amino acid metabolism.degradation.glutamate family.arginine.agmatinase'	''	''
'13.2.2.3.3'	'amino acid metabolism.degradation.glutamate family.arginine.urease'	''	''
'13.2.2.3.1001'	'amino acid metabolism.degradation.glutamate family.arginine'	'urea'	'amino acid synthesis.arginine; amino acid degradation.arginine'	M
'13.2.3'	'amino acid metabolism.degradation.aspartate family'	''	''
'13.2.3.1'	'amino acid metabolism.degradation.aspartate family.asparagine'	''	''
'13.2.3.1.1'	'amino acid metabolism.degradation.aspartate family.asparagine.L-asparaginase'	'c43392.graph_c1'	'(at3g16150 : 124.0) N-terminal nucleophile aminohydrolases (Ntn hydrolases) superfamily protein; CONTAINS InterPro DOMAIN/s: Peptidase T2, asparaginase 2 (InterPro:IPR000246); BEST Arabidopsis thaliana protein match is: N-terminal nucleophile aminohydrolases (Ntn hydrolases) superfamily protein (TAIR:AT5G08100.1); Has 3285 Blast hits to 3219 proteins in 891 species: Archae - 113; Bacteria - 1512…	T
'13.2.3.2'	'amino acid metabolism.degradation.aspartate family.threonine'	''	''
'13.2.3.2.1001'	'amino acid metabolism.degradation.aspartate family.threonine'	'methylglyoxal'	'amino acid metabolism.threonine; amino acid degradation.threonine'	M
'13.2.3.4'	'amino acid metabolism.degradation.aspartate family.methionine'	''	''
'13.2.3.4.1'	'amino acid metabolism.degradation.aspartate family.methionine.methionine gamma-lyase'	'c29333.graph_c0'	'(at1g64660 : 583.0) Encodes a functional methionine gamma-lyase, a cytosolic enzyme catalyzes the degradation of methionine into methanethiol, alpha-ketobutyrate and ammonia. The catabolism of excess methionine is important to methionine homeostasis.; methionine gamma-lyase (MGL); CONTAINS InterPro DOMAIN/s: Pyridoxal phosphate-dependent transferase, major domain (InterPro:IPR015424), Cys/Met me…	T
'13.2.3.5'	'amino acid metabolism.degradation.aspartate family.lysine'	''	''
'13.2.3.5.1'	'mino acid metabolism.degradation.aspartate family.lysine.lysine decarboxylase'	''	''
'13.2.3.5.1001'	'amino acid metabolism.degradation.aspartate family.lysine'	'glutarate'	'amino acid degradation.lysine, lipids'	M
'13.2.3.5.1002'	'amino acid metabolism.degradation.aspartate family.lysine'	'2-aminoadipic acid'	'amino acid degradation.lysine'	M
'13.2.4'	'amino acid metabolism.degradation.branched chain group'	''	''
'13.2.4.1'	'amino acid metabolism.degradation.branched chain group.shared'	''	''
'13.2.4.1.7'	'amino acid metabolism.degradation.branched chain group.shared.methylglutaconyl-CoA hydratase'	''	''
'13.2.4.2'	'amino acid metabolism.degradation.branched chain group.val ile'	''	''
'13.2.4.3'	'amino acid metabolism.degradation.branched chain group.valine'	''	''
'13.2.4.4'	'amino acid metabolism.degradation.branched chain group.leucine'	''	''
'13.2.4.4.6'	'amino acid metabolism.degradation.branched chain group.leucine.methylcrotonoyl-CoA carboxylase'	''	''
'13.2.4.4.8'	'amino acid metabolism.degradation.branched chain group.leucine.hydroxymethylglutaryl-CoA lyase'	''	''
'13.2.4.5'	'amino acid metabolism.degradation.branched chain group.isoleucine'	''	''
'13.2.4.99'	'amino acid metabolism.degradation.branched chain group.unspecified'	''	''
'13.2.5'	'amino acid metabolism.degradation.serine-glycine-cysteine group'	''	''
'13.2.5.1'	'amino acid metabolism.degradation.serine-glycine-cysteine group.serine'	''	''
'13.2.5.1.1001'	'amino acid metabolism.degradation.serine-glycine-cysteine group.serine'	'glycerate'	'PS.photorepiration; lipid metabolism; amino acid degradation.serine; amino acid degradation.glycine; gluconeogenese/ glyoxylate cycle; TCA / org transformation'	M
'13.2.5.2'	'amino acid metabolism.degradation.serine-glycine-cysteine group.glycine'	''	''
'13.2.5.2.11'	'amino acid metabolism.degradation.serine-glycine-cysteine group.glycine.threonine aldolase'	''	''
'13.2.5.3'	'amino acid metabolism.degradation.serine-glycine-cysteine group.cysteine'	''	''
'13.2.5.4'	'amino acid metabolism.degradation.serine-glycine-cysteine group.misc'	''	''
'13.2.6'	'amino acid metabolism.degradation.aromatic aa'	''	''
'13.2.6.1'	'amino acid metabolism.degradation.aromatic aa.phenylalanine'	''	''
'13.2.6.2'	'amino acid metabolism.degradation.aromatic aa.tyrosine'	''	''
'13.2.6.2.6'	'amino acid metabolism.degradation.aromatic aa.tyrosine.fumarylacetoacetase'	''	''
'13.2.6.3'	'amino acid metabolism.degradation.aromatic aa.tryptophan'	''	''
'13.2.6.4'	'amino acid metabolism.degradation.aromatic aa.chorismate'	''	''
'13.2.6.5'	'amino acid metabolism.degradation.aromatic aa.misc'	''	''
'13.2.7'	'amino acid metabolism.degradation.histidine'	''	''
'13.99'	'amino acid metabolism.misc'	'c25951.graph_c0'	'(at1g12420 : 391.0) ACT domain repeat 8 (ACR8); CONTAINS InterPro DOMAIN/s: Amino acid-binding ACT (InterPro:IPR002912); BEST Arabidopsis thaliana protein match is: ACT domain repeat 7 (TAIR:AT4G22780.1); Has 2013 Blast hits to 1422 proteins in 371 species: Archae - 0; Bacteria - 1118; Metazoa - 0; Fungi - 0; Plants - 487; Viruses - 0; Other Eukaryotes - 408 (source: NCBI BLink). & (loc_os08g025…	T
'13.99'	'amino acid metabolism.misc'	'c48037.graph_c0'	'(at5g65890 : 202.0) Member of ACT domain containing protein family. ACT domains are amino acid binding domains. Shows strongest expression in flowers and siliques.; ACT domain repeat 1 (ACR1); FUNCTIONS IN: amino acid binding; INVOLVED IN: metabolic process; LOCATED IN: nucleus; EXPRESSED IN: 20 plant structures; EXPRESSED DURING: 14 growth stages; CONTAINS InterPro DOMAIN/s: Amino acid-binding …	T
'13.99.1'	'amino acid metabolism.misc.central amino acid metabolism'	''	''
'13.99.2'	'amino acid metabolism.misc.glutamate family'	''	''
'13.99.2.4'	'amino acid metabolism.misc.glutamate family.hydroxyproline'	''	''
'13.1001'	'amino acid metabolism.methionine S-oxide'	'methionine s-oxide'	'oxydized product is recycled via reeductase; Methionine sulfoxide'	M
'14'	'S-assimilation'	''	''
'14.1'	'S-assimilation.ATPS'	''	''
'14.2'	'S-assimilation.APR'	'c17734.graph_c0'	'(at4g04610 : 186.0) Encodes a protein disulfide isomerase-like (PDIL) protein, a member of a multigene family within the thioredoxin (TRX) superfamily. This protein also belongs to the adenosine 5'-phosphosulfate reductase-like (APRL) group.; APS reductase 1 (APR1); FUNCTIONS IN: adenylyl-sulfate reductase activity; INVOLVED IN: response to oxidative stress, sulfate reduction, sulfate assimilati…	T
'14.2'	'S-assimilation.APR'	'c34302.graph_c0'	'(at4g21990 : 503.0) Encodes a protein disulfide isomerase-like (PDIL) protein, a member of a multigene family within the thioredoxin (TRX) superfamily. This protein also belongs to the adenosine 5'-phosphosulfate reductase-like (APRL) group.; APS reductase 3 (APR3); CONTAINS InterPro DOMAIN/s: Rossmann-like alpha/beta/alpha sandwich fold (InterPro:IPR014729), Phosphoadenosine phosphosulphate red…	T
'14.2'	'S-assimilation.APR'	'c52135.graph_c0'	'(at4g21990 : 301.0) Encodes a protein disulfide isomerase-like (PDIL) protein, a member of a multigene family within the thioredoxin (TRX) superfamily. This protein also belongs to the adenosine 5'-phosphosulfate reductase-like (APRL) group.; APS reductase 3 (APR3); CONTAINS InterPro DOMAIN/s: Rossmann-like alpha/beta/alpha sandwich fold (InterPro:IPR014729), Phosphoadenosine phosphosulphate red…	T
'14.2'	'S-assimilation.APR'	'c52244.graph_c0'	'(at4g21990 : 206.0) Encodes a protein disulfide isomerase-like (PDIL) protein, a member of a multigene family within the thioredoxin (TRX) superfamily. This protein also belongs to the adenosine 5'-phosphosulfate reductase-like (APRL) group.; APS reductase 3 (APR3); CONTAINS InterPro DOMAIN/s: Rossmann-like alpha/beta/alpha sandwich fold (InterPro:IPR014729), Phosphoadenosine phosphosulphate red…	T
'14.3'	'S-assimilation.sulfite redox'	''	''
'14.5'	'S-assimilation.sulfite oxidase'	''	''
'14.10'	'S-assimilation.S-scavenging'	''	''
'14.15'	'S-assimilation.AKN'	''	''
'14.1001'	'Mineral Nutrition'	'sulfate'	'Mineral Nutrition'	M
'15'	'metal handling'	'c26139.graph_c0'	'(at4g16120 : 863.0) putative membrane-anchored cell wall protein; COBRA-like protein-7 precursor (COBL7); FUNCTIONS IN: molecular_function unknown; INVOLVED IN: biological_process unknown; LOCATED IN: anchored to plasma membrane, Golgi apparatus, anchored to membrane; EXPRESSED IN: 25 plant structures; EXPRESSED DURING: 13 growth stages; CONTAINS InterPro DOMAIN/s: Glycosyl-phosphatidyl inositol…	T
'15'	'metal handling'	'c49513.graph_c0'	'(at5g19140 : 377.0) AILP1; FUNCTIONS IN: molecular_function unknown; INVOLVED IN: response to auxin stimulus, response to aluminum ion; LOCATED IN: plasma membrane; EXPRESSED IN: 23 plant structures; EXPRESSED DURING: 13 growth stages; BEST Arabidopsis thaliana protein match is: Aluminium induced protein with YGL and LRDR motifs (TAIR:AT5G43830.1); Has 840 Blast hits to 840 proteins in 265 speci…	T
'15'	'metal handling'	'c51655.graph_c0'	'(at5g19140 : 173.0) AILP1; FUNCTIONS IN: molecular_function unknown; INVOLVED IN: response to auxin stimulus, response to aluminum ion; LOCATED IN: plasma membrane; EXPRESSED IN: 23 plant structures; EXPRESSED DURING: 13 growth stages; BEST Arabidopsis thaliana protein match is: Aluminium induced protein with YGL and LRDR motifs (TAIR:AT5G43830.1); Has 840 Blast hits to 840 proteins in 265 speci…	T
'15'	'metal handling'	'c52167.graph_c0'	'(at5g19140 : 229.0) AILP1; FUNCTIONS IN: molecular_function unknown; INVOLVED IN: response to auxin stimulus, response to aluminum ion; LOCATED IN: plasma membrane; EXPRESSED IN: 23 plant structures; EXPRESSED DURING: 13 growth stages; BEST Arabidopsis thaliana protein match is: Aluminium induced protein with YGL and LRDR motifs (TAIR:AT5G43830.1); Has 840 Blast hits to 840 proteins in 265 speci…	T
'15.1'	'metal handling.acquisition'	''	''
'15.2'	'metal handling.binding, chelation and storage'	'c20040.graph_c1'	'(p93438|metl_orysa : 264.0) S-adenosylmethionine synthetase 2 (EC 2.5.1.6) (Methionine adenosyltransferase 2) (AdoMet synthetase 2) - Oryza sativa (Rice) & (loc_os01g22010.3 : 264.0) no description available & (at4g01850 : 260.0) S-adenosylmethionine synthetase 2 (SAM-2); FUNCTIONS IN: methionine adenosyltransferase activity; INVOLVED IN: one-carbon metabolic process, S-adenosylmethionine biosyn…	T
'15.2'	'metal handling.binding, chelation and storage'	'c31405.graph_c0'	'(at3g21490 : 51.2) Heavy metal transport/detoxification superfamily protein ; FUNCTIONS IN: copper ion binding, metal ion binding; INVOLVED IN: copper ion transport, metal ion transport; LOCATED IN: cellular_component unknown; CONTAINS InterPro DOMAIN/s: Heavy metal transport/detoxification protein (InterPro:IPR006121); BEST Arabidopsis thaliana protein match is: heavy-metal-associated domain-co…	T
'15.2'	'metal handling.binding, chelation and storage'	'c34118.graph_c0'	'(at2g37390 : 82.0) Chloroplast-targeted copper chaperone protein; FUNCTIONS IN: metal ion binding; INVOLVED IN: metal ion transport; LOCATED IN: cellular_component unknown; EXPRESSED IN: 12 plant structures; EXPRESSED DURING: 7 growth stages; CONTAINS InterPro DOMAIN/s: Heavy metal transport/detoxification protein (InterPro:IPR006121); BEST Arabidopsis thaliana protein match is: Chloroplast-targ…	T
'15.2'	'metal handling.binding, chelation and storage'	'c34836.graph_c0'	'(q96552|metl_catro : 653.0) S-adenosylmethionine synthetase 2 (EC 2.5.1.6) (Methionine adenosyltransferase 2) (AdoMet synthetase 2) - Catharanthus roseus (Rosy periwinkle) (Madagascar periwinkle) & (at4g01850 : 644.0) S-adenosylmethionine synthetase 2 (SAM-2); FUNCTIONS IN: methionine adenosyltransferase activity; INVOLVED IN: one-carbon metabolic process, S-adenosylmethionine biosynthetic proce…	T
'15.2'	'metal handling.binding, chelation and storage'	'c35636.graph_c0'	'(at5g04950 : 323.0) Encodes a nicotianamide synthase.; nicotianamine synthase 1 (NAS1); CONTAINS InterPro DOMAIN/s: Nicotianamine synthase (InterPro:IPR004298); BEST Arabidopsis thaliana protein match is: nicotianamine synthase 2 (TAIR:AT5G56080.1); Has 1807 Blast hits to 1807 proteins in 277 species: Archae - 0; Bacteria - 0; Metazoa - 736; Fungi - 347; Plants - 385; Viruses - 0; Other Eukaryot…	T
'15.2'	'metal handling.binding, chelation and storage'	'c38941.graph_c0'	'(q96552|metl_catro : 212.0) S-adenosylmethionine synthetase 2 (EC 2.5.1.6) (Methionine adenosyltransferase 2) (AdoMet synthetase 2) - Catharanthus roseus (Rosy periwinkle) (Madagascar periwinkle) & (at1g02500 : 209.0) encodes a S-adenosylmethionine synthetase. SAM1 is regulated by protein S-nitrosylation. The covalent binding of nitric oxide (NO) to the Cys114 residue inhibits the enzyme activit…	T
'15.2'	'metal handling.binding, chelation and storage'	'c39140.graph_c0'	'(at5g24580 : 237.0) Heavy metal transport/detoxification superfamily protein ; FUNCTIONS IN: copper ion binding, metal ion binding; INVOLVED IN: copper ion transport, metal ion transport; LOCATED IN: cellular_component unknown; EXPRESSED IN: 20 plant structures; EXPRESSED DURING: 13 growth stages; CONTAINS InterPro DOMAIN/s: Heavy metal transport/detoxification protein (InterPro:IPR006121); BEST…	T
'15.2'	'metal handling.binding, chelation and storage'	'c43337.graph_c0'	'(ipr012347 : 122.81354) Ferritin-related & (loc_os12g01530.2 : 78.6) no description available & (p29036|fri1_maize : 75.1) Ferritin-1, chloroplast precursor (EC 1.16.3.1) (ZmFer1) - Zea mays (Maize) & (at2g40300 : 65.5) Encodes FERRITIN 4, AtFER4. Ferritins are a class of 24-mer multi-meric proteins found in all kingdoms of life. Function as the main iron store in mammals. Evidence suggests that…	T
'15.3'	'metal handling.regulation'	''	''
'16'	'secondary metabolism'	''	''
'16.1'	'secondary metabolism.isoprenoids'	'c16828.graph_c1'	'(q94id7|ggpps_hevbr : 165.0) Geranylgeranyl pyrophosphate synthetase, chloroplast precursor (GGPP synthetase) [Includes: Dimethylallyltranstransferase (EC 2.5.1.1); Geranyltranstransferase (EC 2.5.1.10); Farnesyltranstransferase (EC 2.5.1.29)] - Hevea brasiliensis & (at4g36810 : 162.0) Encodes a protein with geranylgeranyl pyrophosphate synthase activity involved in isoprenoid biosynthesis. The …	T
'16.1.1'	'secondary metabolism.isoprenoids.non-mevalonate pathway'	''	''
'16.1.1.1'	'secondary metabolism.isoprenoids.non-mevalonate pathway.DXS'	''	''
'16.1.1.2'	'secondary metabolism.isoprenoids.non-mevalonate pathway.DXR'	''	''
'16.1.1.3'	'secondary metabolism.isoprenoids.non-mevalonate pathway.CMS'	''	''
'16.1.1.4'	'secondary metabolism.isoprenoids.non-mevalonate pathway.CMK'	''	''
'16.1.1.5'	'secondary metabolism.isoprenoids.non-mevalonate pathway.MCS'	''	''
'16.1.1.6'	'secondary metabolism.isoprenoids.non-mevalonate pathway.HDS'	''	''
'16.1.1.7'	'secondary metabolism.isoprenoids.non-mevalonate pathway.HDR'	''	''
'16.1.1.10'	'secondary metabolism.isoprenoids.non-mevalonate pathway.geranylgeranyl pyrophosphate synthase'	'c16828.graph_c0'	'(q94id7|ggpps_hevbr : 264.0) Geranylgeranyl pyrophosphate synthetase, chloroplast precursor (GGPP synthetase) [Includes: Dimethylallyltranstransferase (EC 2.5.1.1); Geranyltranstransferase (EC 2.5.1.10); Farnesyltranstransferase (EC 2.5.1.29)] - Hevea brasiliensis & (at2g18620 : 253.0) Terpenoid synthases superfamily protein; INVOLVED IN: isoprenoid biosynthetic process; EXPRESSED IN: root; CONT…	T
'16.1.1.10'	'secondary metabolism.isoprenoids.non-mevalonate pathway.geranylgeranyl pyrophosphate synthase'	'c16828.graph_c1'	'(q94id7|ggpps_hevbr : 165.0) Geranylgeranyl pyrophosphate synthetase, chloroplast precursor (GGPP synthetase) [Includes: Dimethylallyltranstransferase (EC 2.5.1.1); Geranyltranstransferase (EC 2.5.1.10); Farnesyltranstransferase (EC 2.5.1.29)] - Hevea brasiliensis & (at4g36810 : 162.0) Encodes a protein with geranylgeranyl pyrophosphate synthase activity involved in isoprenoid biosynthesis. The …	T
'16.1.1.1010'	'secondary metabolism.isoprenoids.mevalonate pathway'	'geranylgeranyl pyrophosphate'	''	M
'16.1.1.1011'	'secondary metabolism.isoprenoids.non-mevalonate pathway'	'beta-ionone'	''	M
'16.1.1.1012'	'secondary metabolism.isoprenoids.non-mevalonate pathway'	'beta-damascenone'	''	M
'16.1.1.1013'	'secondary metabolism.isoprenoids.non-mevalonate pathway'	'pseudoionone'	''	M
'16.1.1.1014'	'secondary metabolism.isoprenoids.non-mevalonate pathway'	'geranylacetone'	''	M
'16.1.2'	'secondary metabolism.isoprenoids.mevalonate pathway'	''	''
'16.1.2.1'	'secondary metabolism.isoprenoids.mevalonate pathway.acetyl-CoA C-acyltransferase'	''	''
'16.1.2.2'	'secondary metabolism.isoprenoids.mevalonate pathway.HMG-CoA synthase'	''	''
'16.1.2.3'	'secondary metabolism.isoprenoids.mevalonate pathway.HMG-CoA reductase'	''	''
'16.1.2.4'	'secondary metabolism.isoprenoids.mevalonate pathway.mevalonate kinase'	''	''
'16.1.2.5'	'secondary metabolism.isoprenoids.mevalonate pathway.phosphomevalonate kinase'	''	''
'16.1.2.6'	'secondary metabolism.isoprenoids.mevalonate pathway.mevalonate diphosphate decarboxylase'	''	''
'16.1.2.7'	'secondary metabolism.isoprenoids.mevalonate pathway.isopentenyl pyrophosphate:dimethyllallyl pyrophosphate isomerase'	''	''
'16.1.2.8'	'secondary metabolism.isoprenoids.mevalonate pathway.geranyl diphosphate synthase'	''	''
'16.1.2.9'	'secondary metabolism.isoprenoids.mevalonate pathway.farnesyl pyrophosphate synthetase'	''	''
'16.1.2.1001'	'secondary metabolism.isoprenoids.mevalonate pathway'	'mevalonate'	''	M
'16.1.2.1002'	'secondary metabolism.isoprenoids.mevalonate pathway'	'mevalonate-5-phosphate'	''	M
'16.1.2.1003'	'secondary metabolism.isoprenoids.mevalonate pathway'	'mevalonate-5-pyrophosphate'	''	M
'16.1.2.1004'	'secondary metabolism.isoprenoids.mevalonate pathway'	'isopentenyl-pyrophoshate'	''	M
'16.1.2.1005'	'secondary metabolism.isoprenoids.mevalonate pathway'	'dimethylallyl-pyrophosphate'	''	M
'16.1.2.1006'	'secondary metabolism.isoprenoids.mevalonate pathway'	'geranyl pyrophosphate'	''	M
'16.1.2.1007'	'secondary metabolism.isoprenoids.mevalonate pathway'	'neryl pyrophosphate'	''	M
'16.1.2.1008'	'secondary metabolism.isoprenoids.mevalonate pathway'	'farnesyl pyrophosphate'	''	M
'16.1.2.1009'	'secondary metabolism.isoprenoids.mevalonate pathway'	'sesquiterpene'	''	M
'16.1.2.1010'	'secondary metabolism.isoprenoids.mevalonate pathway'	'squalene'	''	M
'16.1.2.1011'	'secondary metabolism.isoprenoids.mevalonate pathway'	'linaloyl pyrophosphate'	''	M
'16.1.2.1012'	'secondary metabolism.isoprenoids.mevalonate pathway'	'alpha-pinene'	''	M
'16.1.2.1013'	'secondary metabolism.isoprenoids.mevalonate pathway'	'limonene'	''	M
'16.1.2.1014'	'secondary metabolism.isoprenoids.mevalonate pathway'	'beta-pinene'	''	M
'16.1.3'	'secondary metabolism.isoprenoids.tocopherol biosynthesis'	''	''
'16.1.3.1'	'secondary metabolism.isoprenoids.tocopherol biosynthesis.hydroxyphenylpyruvate dioxygenase'	''	''
'16.1.3.2'	'secondary metabolism.isoprenoids.tocopherol biosynthesis.homogentisate phytyltransferase'	''	''
'16.1.3.3'	'secondary metabolism.isoprenoids.tocopherol biosynthesis.MPBQ/MSBQ methyltransferase'	''	''
'16.1.3.4'	'secondary metabolism.isoprenoids.tocopherol biosynthesis.tocopherol cyclase'	''	''
'16.1.3.5'	'secondary metabolism.isoprenoids.tocopherol biosynthesis.tocopherol methyltransferase'	''	''
'16.1.3.1001'	'secondary metabolism.isoprenoids.tocopherol biosynthesis'	'delta-tocopherol'	'secondary metabolism, tocopherols'	M
'16.1.3.1002'	'secondary metabolism.isoprenoids.tocopherol biosynthesis'	'tocopherol acetate'	'secondary metabolism, tocopherols'	M
'16.1.3.1003'	'secondary metabolism.isoprenoids.tocopherol biosynthesis'	'alpha-tocopherol'	'secondary metabolism, tocopherols'	M
'16.1.3.1004'	'secondary metabolism.isoprenoids.tocopherol biosynthesis'	'beta-tocopherol'	'secondary metabolism, tocopherols'	M
'16.1.3.1005'	'secondary metabolism.isoprenoids.tocopherol biosynthesis'	'gamma-tocopherol'	'secondary metabolism, tocopherols'	M
'16.1.4'	'secondary metabolism.isoprenoids.carotenoids'	''	''
'16.1.4.1'	'secondary metabolism.isoprenoids.carotenoids.phytoene synthase'	''	''
'16.1.4.2'	'secondary metabolism.isoprenoids.carotenoids.phytoene dehydrogenase'	''	''
'16.1.4.3'	'secondary metabolism.isoprenoids.carotenoids.zeta-carotene desaturase'	''	''
'16.1.4.4'	'secondary metabolism.isoprenoids.carotenoids.lycopene epsilon cyclase'	''	''
'16.1.4.5'	'secondary metabolism.isoprenoids.carotenoids.lycopene beta cyclase'	''	''
'16.1.4.6'	'secondary metabolism.isoprenoids.carotenoids.carotenoid beta ring hydroxylase'	''	''
'16.1.4.7'	'secondary metabolism.isoprenoids.carotenoids.carotenoid epsilon ring hydroxylase'	''	''
'16.1.4.8'	'secondary metabolism.isoprenoids.carotenoids.carotenoid isomerase'	''	''
'16.1.4.10'	'secondary metabolism.isoprenoids.carotenoids.carotenoid cleavage dioxygenase'	''	''
'16.1.4.21'	'secondary metabolism.isoprenoids.carotenoids.violaxanthin de-epoxidase'	''	''
'16.1.4.1001'	'secondary metabolism.isoprenoids.carotenoids.phytoene'	'phytoene'	'Carotene precursor'	M
'16.1.4.1002'	'secondary metabolism.isoprenoids.carotenoids.zeta carotene'	'zeta carotene'	''	M
'16.1.4.1003'	'secondary metabolism.isoprenoids.carotenoids.lycopene'	'lycopene'	''	M
'16.1.4.1004'	'secondary metabolism.isoprenoids.carotenoids.alpha carotene'	'alpha carotene'	''	M
'16.1.4.1005'	'secondary metabolism.isoprenoids.carotenoids.beta carotene'	'alpha carotene'	''	M
'16.1.4.1006'	'secondary metabolism.isoprenoids.carotenoids.delta carotene'	'delta carotene'	''	M
'16.1.5'	'secondary metabolism.isoprenoids.terpenoids'	'c14200.graph_c0'	'(at3g25830 : 161.0) Encodes the monoterpene 1,8-cineole synthase, atTPS-Cin. This polypeptide was also shown to synthesize other monoterpenes albeit in minor quantities. The same polypeptide is encoded at two different loci, the result of gene duplication: at3g25820 and at3g25830.; "terpene synthase-like sequence-1,8-cineole" (TPS-CIN); CONTAINS InterPro DOMAIN/s: Terpene synthase, metal-binding…	T
'16.1.5'	'secondary metabolism.isoprenoids.terpenoids'	'c32301.graph_c0'	'(ipr008949 : 89.53845) Terpenoid synthase & (p93665|dcs1_goshi : 87.8) (+)-delta-cadinene synthase (EC 4.2.3.13) (D-cadinene synthase) - Gossypium hirsutum (Upland cotton) & (at5g48110 : 76.6) Terpenoid cyclases/Protein prenyltransferases superfamily protein; FUNCTIONS IN: lyase activity, magnesium ion binding; INVOLVED IN: metabolic process; LOCATED IN: chloroplast; EXPRESSED IN: root, flower; …	T
'16.1.5'	'secondary metabolism.isoprenoids.terpenoids'	'c39280.graph_c0'	'(q40577|5eas_tobac : 239.0) Aristolochene synthase (EC 4.2.3.9) (5-epi-aristolochene synthase) (EAS) - Nicotiana tabacum (Common tobacco) & (loc_os04g01810.1 : 199.0) no description available & (at4g16730 : 198.0) In the Col ecotype, no functional protein is encoded at this locus due to the presence of a two-base (AT) insertion 184 nucleotides downstream of the start codon leading to a frame shi…	T
'16.1.5'	'secondary metabolism.isoprenoids.terpenoids'	'c47408.graph_c0'	'(at1g61680 : 187.0) terpene synthase 14 (TPS14); CONTAINS InterPro DOMAIN/s: Terpene synthase, metal-binding domain (InterPro:IPR005630), Terpenoid synthase (InterPro:IPR008949), Terpenoid cylases/protein prenyltransferase alpha-alpha toroid (InterPro:IPR008930), Terpene synthase-like (InterPro:IPR001906); BEST Arabidopsis thaliana protein match is: terpene synthase 02 (TAIR:AT4G16730.1). & (q40…	T
'16.1.5'	'secondary metabolism.isoprenoids.terpenoids'	'c47981.graph_c0'	'(at1g61680 : 202.0) terpene synthase 14 (TPS14); CONTAINS InterPro DOMAIN/s: Terpene synthase, metal-binding domain (InterPro:IPR005630), Terpenoid synthase (InterPro:IPR008949), Terpenoid cylases/protein prenyltransferase alpha-alpha toroid (InterPro:IPR008930), Terpene synthase-like (InterPro:IPR001906); BEST Arabidopsis thaliana protein match is: terpene synthase 02 (TAIR:AT4G16730.1). & (loc…	T
'16.1.5.1001'	'secondary metabolism.isoprenoids.terpenoids'	'squalen'	'secondary metabolism, steroids, terpenoids'	M
'16.1.5.1002'	'secondary metabolism.isoprenoids.terpenoids'	'beta-sitosterol'	'secondary metabolism, Phytosterol, HEALTH: reduces blood cholesterol, ameliorates prostate problems'	M
'16.1.5.1003'	'secondary metabolism.isoprenoids.terpenoids'	'campesterol'	'secondary metabolism, Phytosterol (brassinosteroids synthesis)'	M
'16.2'	'secondary metabolism.phenylpropanoids'	'c23480.graph_c0'	'(at2g40230 : 445.0) HXXXD-type acyl-transferase family protein; FUNCTIONS IN: transferase activity, transferring acyl groups other than amino-acyl groups, transferase activity; INVOLVED IN: biological_process unknown; LOCATED IN: cellular_component unknown; EXPRESSED IN: 16 plant structures; EXPRESSED DURING: 7 growth stages; CONTAINS InterPro DOMAIN/s: Transferase (InterPro:IPR003480); BEST Ara…	T
'16.2'	'secondary metabolism.phenylpropanoids'	'c25993.graph_c0'	'(ipr023213 : 98.13569) Chloramphenicol acetyltransferase-like domain & (at2g19070 : 91.7) encodes a protein whose sequence is similar to anthranilate N-hydroxycinnamoyl/benzoyltransferase from Dianthus caryophyllus (gi:2239091); spermidine hydroxycinnamoyl transferase (SHT); CONTAINS InterPro DOMAIN/s: Transferase (InterPro:IPR003480); BEST Arabidopsis thaliana protein match is: hydroxycinnamoyl…	T
'16.2'	'secondary metabolism.phenylpropanoids'	'c41854.graph_c0'	'(at1g78990 : 129.0) HXXXD-type acyl-transferase family protein; FUNCTIONS IN: transferase activity, transferring acyl groups other than amino-acyl groups, transferase activity; INVOLVED IN: biological_process unknown; LOCATED IN: cellular_component unknown; EXPRESSED IN: root; CONTAINS InterPro DOMAIN/s: Transferase (InterPro:IPR003480); BEST Arabidopsis thaliana protein match is: HXXXD-type acy…	T
'16.2'	'secondary metabolism.phenylpropanoids'	'c41864.graph_c0'	'(at1g20510 : 533.0) OPC-8:0 CoA ligase1 (OPCL1); FUNCTIONS IN: 4-coumarate-CoA ligase activity; INVOLVED IN: phenylpropanoid metabolic process, jasmonic acid biosynthetic process, response to wounding; LOCATED IN: peroxisome; EXPRESSED IN: 22 plant structures; EXPRESSED DURING: 13 growth stages; CONTAINS InterPro DOMAIN/s: AMP-binding, conserved site (InterPro:IPR020845), AMP-dependent synthetas…	T
'16.2'	'secondary metabolism.phenylpropanoids'	'c45251.graph_c0'	'(at2g19070 : 220.0) encodes a protein whose sequence is similar to anthranilate N-hydroxycinnamoyl/benzoyltransferase from Dianthus caryophyllus (gi:2239091); spermidine hydroxycinnamoyl transferase (SHT); CONTAINS InterPro DOMAIN/s: Transferase (InterPro:IPR003480); BEST Arabidopsis thaliana protein match is: hydroxycinnamoyl-CoA shikimate/quinate hydroxycinnamoyl transferase (TAIR:AT5G48930.1)…	T
'16.2'	'secondary metabolism.phenylpropanoids'	'c47545.graph_c0'	'(at5g42830 : 425.0) HXXXD-type acyl-transferase family protein; FUNCTIONS IN: transferase activity, transferring acyl groups other than amino-acyl groups, transferase activity; INVOLVED IN: biological_process unknown; LOCATED IN: cellular_component unknown; EXPRESSED IN: 17 plant structures; EXPRESSED DURING: 12 growth stages; CONTAINS InterPro DOMAIN/s: Transferase (InterPro:IPR003480); BEST Ar…	T
'16.2'	'secondary metabolism.phenylpropanoids'	'c47545.graph_c1'	'(at5g42830 : 125.0) HXXXD-type acyl-transferase family protein; FUNCTIONS IN: transferase activity, transferring acyl groups other than amino-acyl groups, transferase activity; INVOLVED IN: biological_process unknown; LOCATED IN: cellular_component unknown; EXPRESSED IN: 17 plant structures; EXPRESSED DURING: 12 growth stages; CONTAINS InterPro DOMAIN/s: Transferase (InterPro:IPR003480); BEST Ar…	T
'16.2'	'secondary metabolism.phenylpropanoids'	'c48078.graph_c0'	'(at5g07080 : 300.0) HXXXD-type acyl-transferase family protein; FUNCTIONS IN: transferase activity, transferring acyl groups other than amino-acyl groups, transferase activity; INVOLVED IN: biological_process unknown; LOCATED IN: cellular_component unknown; EXPRESSED IN: 18 plant structures; EXPRESSED DURING: 9 growth stages; CONTAINS InterPro DOMAIN/s: Transferase (InterPro:IPR003480); BEST Ara…	T
'16.2'	'secondary metabolism.phenylpropanoids'	'c54129.graph_c0'	'(at2g25150 : 362.0) HXXXD-type acyl-transferase family protein; FUNCTIONS IN: transferase activity, transferring acyl groups other than amino-acyl groups, transferase activity; INVOLVED IN: biological_process unknown; LOCATED IN: cellular_component unknown; EXPRESSED IN: 9 plant structures; EXPRESSED DURING: petal differentiation and expansion stage, E expanded cotyledon stage, D bilateral stage…	T
'16.2.1'	'secondary metabolism.phenylpropanoids.lignin biosynthesis'	''	''
'16.2.1.1'	'secondary metabolism.phenylpropanoids.lignin biosynthesis.PAL'	'c48909.graph_c0'	'(p27991|pal1_soybn : 1316.0) Phenylalanine ammonia-lyase 1 (EC 4.3.1.5) - Glycine max (Soybean) & (at2g37040 : 1174.0) Encodes PAL1, a phenylalanine ammonia-lyase. Arabidopsis has four PALs: AT2G37040 (PAL1), AT3G53260 (PAL2), AT5G04230 (PAL3) and AT3G10340 (PAL4).; PHE ammonia lyase 1 (PAL1); FUNCTIONS IN: phenylalanine ammonia-lyase activity; INVOLVED IN: in 10 processes; LOCATED IN: cytoplasm…	T
'16.2.1.1'	'secondary metabolism.phenylpropanoids.lignin biosynthesis.PAL'	'c50011.graph_c0'	'(p19142|pal2_phavu : 281.0) Phenylalanine ammonia-lyase class 2 (EC 4.3.1.5) (Phenylalanine ammonia-lyase class II) - Phaseolus vulgaris (Kidney bean) (French bean) & (at2g37040 : 232.0) Encodes PAL1, a phenylalanine ammonia-lyase. Arabidopsis has four PALs: AT2G37040 (PAL1), AT3G53260 (PAL2), AT5G04230 (PAL3) and AT3G10340 (PAL4).; PHE ammonia lyase 1 (PAL1); FUNCTIONS IN: phenylalanine ammonia…	T
'16.2.1.2'	'secondary metabolism.phenylpropanoids.lignin biosynthesis.C4H'	'c45308.graph_c0'	'(loc_os02g26810.1 : 632.0) no description available & (q42797|tcmo_soybn : 545.0) Trans-cinnamate 4-monooxygenase (EC 1.14.13.11) (Cinnamic acid 4-hydroxylase) (CA4H) (C4H) (P450C4H) (Cytochrome P450 73) - Glycine max (Soybean) & (at2g30490 : 534.0) Encodes a cinnamate-4-hydroxylase. Mutations in this gene impact phenylpropanoid metabolism, growth and development.; cinnamate-4-hydroxylase (C4H);…	T
'16.2.1.3'	'secondary metabolism.phenylpropanoids.lignin biosynthesis.4CL'	''	''
'16.2.1.4'	'secondary metabolism.phenylpropanoids.lignin biosynthesis.HCT'	''	''
'16.2.1.5'	'secondary metabolism.phenylpropanoids.lignin biosynthesis.C3H'	''	''
'16.2.1.6'	'secondary metabolism.phenylpropanoids.lignin biosynthesis.CCoAOMT'	''	''
'16.2.1.7'	'secondary metabolism.phenylpropanoids.lignin biosynthesis.CCR1'	'c42606.graph_c0'	'(at5g14700 : 232.0) NAD(P)-binding Rossmann-fold superfamily protein; FUNCTIONS IN: coenzyme binding, binding, cinnamoyl-CoA reductase activity, catalytic activity; INVOLVED IN: lignin biosynthetic process, cellular metabolic process, metabolic process; LOCATED IN: cellular_component unknown; EXPRESSED IN: 22 plant structures; EXPRESSED DURING: 13 growth stages; CONTAINS InterPro DOMAIN/s: NAD-d…	T
'16.2.1.7'	'secondary metabolism.phenylpropanoids.lignin biosynthesis.CCR1'	'c49444.graph_c0'	'(at5g19440 : 62.4) similar to Eucalyptus gunnii alcohol dehydrogenase of unknown physiological function (GI:1143445), apple tree, PIR:T16995; NOT a cinnamyl-alcohol dehydrogenase; NAD(P)-binding Rossmann-fold superfamily protein; FUNCTIONS IN: alcohol dehydrogenase (NAD) activity; INVOLVED IN: response to salt stress; LOCATED IN: plasma membrane; EXPRESSED IN: 25 plant structures; EXPRESSED DURI…	T
'16.2.1.8'	'secondary metabolism.phenylpropanoids.lignin biosynthesis.F5H'	'c14893.graph_c0'	'(loc_os09g26960.1 : 88.2) no description available & (p48418|c75a1_pethy : 70.5) Flavonoid 3',5'-hydroxylase 1 (EC 1.14.13.88) (F3'5'H) (Cytochrome P450 75A1) (CYPLXXVA1) - Petunia hybrida (Petunia) & (at4g36220 : 63.9) encodes ferulate 5-hydroxylase (F5H). Involved in lignin biosynthesis.; ferulic acid 5-hydroxylase 1 (FAH1); FUNCTIONS IN: ferulate 5-hydroxylase activity, monooxygenase activity…	T
'16.2.1.9'	'secondary metabolism.phenylpropanoids.lignin biosynthesis.COMT'	''	''
'16.2.1.10'	'secondary metabolism.phenylpropanoids.lignin biosynthesis.CAD'	'c47048.graph_c0'	'(q9zrf1|mtdh_fraan : 504.0) Probable mannitol dehydrogenase (EC 1.1.1.255) (NAD-dependent mannitol dehydrogenase) - Fragaria ananassa (Strawberry) & (at4g37990 : 447.0) Encodes an aromatic alcohol:NADP+ oxidoreductase whose mRNA levels are increased in response to treatment with a variety of phytopathogenic bacteria. Though similar to mannitol dehydrogenases, this enzyme does not have mannitol d…	T
'16.2.1.1001'	'secondary metabolism.phenylpropanoids.lignin biosynthesis'	'trans-cinnamate'	'secondary metabolism, phenylpropanoids'	M
'16.2.1.1002'	'secondary metabolism.phenylpropanoids.lignin biosynthesis'	'4-coumarate'	'secondary metabolism, phenylpropanoids'	M
'16.2.1.1003'	'secondary metabolism.phenylpropanoids.lignin biosynthesis'	'4-coumaryl aldehyde'	'secondary metabolism, phenylpropanoids'	M
'16.2.1.1004'	'secondary metabolism.phenylpropanoids.lignin biosynthesis'	'4-coumaryl alcohol'	'secondary metabolism, phenylpropanoids'	M
'16.2.1.1007'	'secondary metabolism.phenylpropanoids.lignin biosynthesis'	'coniferyl alcohol'	'secondary metabolism'	M
'16.2.1.1008'	'secondary metabolism.phenylpropanoids.lignin biosynthesis'	'coniferyl aldehyde'	'secondary metabolism'	M
'16.2.1.1010'	'secondary metabolism.phenylpropanoids.lignin biosynthesis'	'sinapyl alcohol'	'secondary metabolism, phenylpropanoids (lignin biosynthesis)'	M
'16.2.1.1011'	'secondary metabolism.phenylpropanoids.lignin biosynthesis'	'sinapinaldehyde'	'secondary metabolism, phenylpropanoids (lignin biosynthesis)'	M
'16.2.99'	'secondary metabolism.phenylpropanoids.unspecified'	''	''
'16.2.99.1001'	'secondary metabolism.phenylpropanoids.unspecified'	'3-dehydroquinate'	'secondary metabolism, phenylpropanoids'	M
'16.2.99.1002'	'secondary metabolism.phenylpropanoids.unspecified'	'2,5-dimethoxycinnamate'	'secondary metabolism, phenylpropanoids'	M
'16.2.99.1003'	'secondary metabolism.phenylpropanoids.unspecified'	'trans-3,5-dimethoxy-4-hydroxycinnamaldehyde'	'secondary metabolism, phenylpropanoids'	M
'16.2.99.1005'	'secondary metabolism.phenylpropanoids.unspecified'	'n-cinnamoylglycine'	'secondary metabolism, phenylpropanoids'	M
'16.2.99.1006'	'secondary metabolism.phenylpropanoids.unspecified'	'coumarine'	'secondary metabolism, phenylpropanoids'	M
'16.2.99.1007'	'secondary metabolism.phenylpropanoids.unspecified'	'5-caffeoylquinate'	'secondary metabolism, phenylpropanoids'	M
'16.2.99.1008'	'secondary metabolism.phenylpropanoids.unspecified'	'4-methoxycinnamate'	'secondary metabolism, phenylpropanoids'	M
'16.2.99.1009'	'secondary metabolism.phenylpropanoids.unspecified'	'4-hydroxy-3-methoxycinnamaldehyde'	'secondary metabolism, phenylpropanoids'	M
'16.2.99.1011'	'secondary metabolism.phenylpropanoids.unspecified'	'4-caffeoylquinate'	'secondary metabolism, phenylpropanoids'	M
'16.2.99.1012'	'secondary metabolism.phenylpropanoids.unspecified'	'4-aminocinnamate'	'secondary metabolism, phenylpropanoids'	M
'16.2.99.1013'	'secondary metabolism.phenylpropanoids.unspecified'	'3-hydroxycinnamate'	'secondary metabolism, phenylpropanoids'	M
'16.2.99.1014'	'secondary metabolism.phenylpropanoids.unspecified'	'3-methoxycinnamate'	'secondary metabolism, phenylpropanoids'	M
'16.2.99.1015'	'secondary metabolism.phenylpropanoids.unspecified'	'3,4-dihydroxyhydrocinnamate'	'secondary metabolism, phenylpropanoids'	M
'16.2.99.1016'	'secondary metabolism.phenylpropanoids.unspecified'	'3,4-dimethoxycinnamate'	'secondary metabolism, phenylpropanoids'	M
'16.2.99.1017'	'secondary metabolism.phenylpropanoids.unspecified'	'3,5-dimethoxycinnamate'	'secondary metabolism, phenylpropanoids'	M
'16.2.99.1018'	'secondary metabolism.phenylpropanoids.unspecified'	'3,4,5-trimethoxycinnamate'	'secondary metabolism, phenylpropanoids'	M
'16.2.99.1019'	'secondary metabolism.phenylpropanoids.unspecified'	'2-hydroxycinnamate'	'secondary metabolism, phenylpropanoids'	M
'16.2.99.1020'	'secondary metabolism.phenylpropanoids.unspecified'	'2-methoxycinnamate'	'secondary metabolism, phenylpropanoids'	M
'16.2.99.1021'	'secondary metabolism.phenylpropanoids.unspecified'	'2-coumarate'	'secondary metabolism, phenylpropanoids (ligning biosynthesis)'	M
'16.2.99.1022'	'secondary metabolism.phenylpropanoids.unspecified'	'benzoate'	'secondary metabolism, phenylpropanoids (ligning biosynthesis)'	M
'16.2.99.1023'	'secondary metabolism.phenylpropanoids.unspecified'	'caffeate'	'secondary metabolism, phenylpropanoids (lignin biosynthesis)'	M
'16.2.99.1024'	'secondary metabolism.phenylpropanoids.unspecified'	'chlorogenate'	'secondary metabolism, phenylpropanoids'	M
'16.2.99.1025'	'secondary metabolism.phenylpropanoids.unspecified'	'cinnamate'	'secondary metabolism, phenylpropanoids (lignin biosynthesis)'	M
'16.2.99.1026'	'secondary metabolism.phenylpropanoids.unspecified'	'ferulate'	'secondary metabolism, phenylpropanoids (lignin biosyntehesis)'	M
'16.2.99.1027'	'secondary metabolism.phenylpropanoids.unspecified'	'kaempferol-3-o-rutinoside'	'secondary metabolism, phenylpropanoids'	M
'16.2.99.1028'	'secondary metabolism.phenylpropanoids.unspecified'	'naringenin'	'secondary metabolism, phenylpropanoids'	M
'16.2.99.1029'	'secondary metabolism.phenylpropanoids.unspecified'	'rutin'	'secondary metabolism, phenylpropanoids'	M
'16.2.99.1030'	'secondary metabolism.phenylpropanoids.unspecified'	'salicylate'	'secondary metabolism, phenylpropanoids'	M
'16.2.99.1031'	'secondary metabolism.phenylpropanoids.unspecified'	'sinapinate'	'secondary metabolism, phenylpropanoids (lignin biosynthesis)'	M
'16.2.99.1032'	'secondary metabolism.phenylpropanoids.unspecified'	'chavicol'	'p-allylphenol'	M
'16.2.99.1033'	'secondary metabolism.phenylpropanoids.unspecified'	'methyl-chavicol'	'Estragole, or p-allylanisole'	M
'16.2.99.1034'	'secondary metabolism.phenylpropanoids.unspecified'	'eugenol'	'2-methoxy-4-(2-propenyl)phenol'	M
'16.2.99.1035'	'secondary metabolism.phenylpropanoids.unspecified'	'methyl-eugenol'	''	M
'16.2.99.1036'	'secondary metabolism.phenylpropanoids.unspecified'	'dihydro 4-coumaryl alcohol'	''	M
'16.2.99.1037'	'secondary metabolism.phenylpropanoids.unspecified'	'dihydro coniferyl alcohol'	''	M
'16.2.99.1038'	'secondary metabolism.phenylpropanoids.unspecified'	'alpha-hydroxyphenylpropionate'	''	M
'16.2.99.1039'	'secondary metabolism.phenylpropanoids.unspecified'	'acetophenone'	''	M
'16.2.99.1040'	'secondary metabolism.phenylpropanoids.unspecified'	'benzaldehyde'	''	M
'16.2.99.1041'	'secondary metabolism.phenylpropanoids.unspecified'	'benzylalcohol'	''	M
'16.2.99.1042'	'secondary metabolism.phenylpropanoids.unspecified'	'cinnamaldehyde'	''	M
'16.2.99.1043'	'secondary metabolism.phenylpropanoids.unspecified'	'phenylacetate'	''	M
'16.2.99.1044'	'secondary metabolism.phenylpropanoids.unspecified'	'mandelic acid'	''	M
'16.2.99.1045'	'secondary metabolism.phenylpropanoids.unspecified'	'benzoylformic acid'	''	M
'16.2.99.1046'	'secondary metabolism.phenylpropanoids.unspecified'	'beta-hydroxyphenylpropionate'	''	M
'16.2.99.1047'	'secondary metabolism.phenylpropanoids.unspecified'	'beta-oxophenylpropionate'	''	M
'16.2.99.1048'	'secondary metabolism.phenylpropanoids.unspecified'	'phenylethanol'	''	M
'16.2.99.1051'	'secondary metabolism.phenylpropanoids.unspecified'	'3-caffeoylquinate'	''	M
'16.3'	'secondary metabolism.shikimate pathway'	''	''
'16.4'	'secondary metabolism.N misc'	''	''
'16.4.1'	'secondary metabolism.N misc.alkaloid-like'	'c23340.graph_c0'	'(at4g20840 : 177.0) FAD-binding Berberine family protein; FUNCTIONS IN: electron carrier activity, oxidoreductase activity, FAD binding, catalytic activity; LOCATED IN: apoplast, plasma membrane; EXPRESSED IN: 21 plant structures; EXPRESSED DURING: 10 growth stages; CONTAINS InterPro DOMAIN/s: FAD-binding, type 2 (InterPro:IPR016166), Berberine/berberine-like (InterPro:IPR012951), FAD linked oxi…	T
'16.4.1'	'secondary metabolism.N misc.alkaloid-like'	'c32287.graph_c0'	'(q06088|tydc4_petcr : 663.0) Tyrosine decarboxylase 4 (EC 4.1.1.25) - Petroselinum crispum (Parsley) (Petroselinum hortense) & (at2g20340 : 543.0) Pyridoxal phosphate (PLP)-dependent transferases superfamily protein; FUNCTIONS IN: pyridoxal phosphate binding, carboxy-lyase activity, catalytic activity, tyrosine decarboxylase activity; INVOLVED IN: response to wounding, cellular amino acid metabo…	T
'16.4.1'	'secondary metabolism.N misc.alkaloid-like'	'c42892.graph_c0'	'(at2g34790 : 486.0) MATERNAL EFFECT EMBRYO ARREST 23 (MEE23); FUNCTIONS IN: electron carrier activity, oxidoreductase activity, FAD binding, catalytic activity; INVOLVED IN: polar nucleus fusion, embryo development ending in seed dormancy; LOCATED IN: cell wall; EXPRESSED IN: 13 plant structures; EXPRESSED DURING: 4 anthesis, petal differentiation and expansion stage; CONTAINS InterPro DOMAIN/s:…	T
'16.4.1'	'secondary metabolism.N misc.alkaloid-like'	'c50138.graph_c0'	'(at4g20840 : 635.0) FAD-binding Berberine family protein; FUNCTIONS IN: electron carrier activity, oxidoreductase activity, FAD binding, catalytic activity; LOCATED IN: apoplast, plasma membrane; EXPRESSED IN: 21 plant structures; EXPRESSED DURING: 10 growth stages; CONTAINS InterPro DOMAIN/s: FAD-binding, type 2 (InterPro:IPR016166), Berberine/berberine-like (InterPro:IPR012951), FAD linked oxi…	T
'16.4.1'	'secondary metabolism.N misc.alkaloid-like'	'c53615.graph_c0'	'(at4g20840 : 190.0) FAD-binding Berberine family protein; FUNCTIONS IN: electron carrier activity, oxidoreductase activity, FAD binding, catalytic activity; LOCATED IN: apoplast, plasma membrane; EXPRESSED IN: 21 plant structures; EXPRESSED DURING: 10 growth stages; CONTAINS InterPro DOMAIN/s: FAD-binding, type 2 (InterPro:IPR016166), Berberine/berberine-like (InterPro:IPR012951), FAD linked oxi…	T
'16.4.1.1001'	'secondary metabolism.N misc.alkaloid-like'	'calystegine a3'	'secondary metabolism, alkaloids'	M
'16.4.1.1001'	'secondary metabolism.N misc.alkaloid-like'	'nicotine'	'secondary metabolism, alkaloids'	M
'16.4.1.1002'	'secondary metabolism.N misc.alkaloid-like'	'calystegine b1'	'secondary metabolism, alkaloids'	M
'16.4.1.1003'	'secondary metabolism.N misc.alkaloid-like'	'calystegine b2'	'secondary metabolism, alkaloids'	M
'16.4.1.1004'	'secondary metabolism.N misc.alkaloid-like'	'calystegine b3'	'secondary metabolism, alkaloids'	M
'16.4.1.1005'	'secondary metabolism.N misc.alkaloid-like'	'calystegine b4'	'secondary metabolism, alkaloids'	M
'16.4.1.1006'	'secondary metabolism.N misc.alkaloid-like'	'calystegine c1'	'secondary metabolism, alkaloids'	M
'16.4.1.1007'	'secondary metabolism.N misc.alkaloid-like'	'n-methyl-calystegine b2'	'secondary metabolism, alkaloids'	M
'16.4.2'	'secondary metabolism.N misc.betaine'	''	''
'16.4.2.1'	'secondary metabolism.N misc.betaine.betaine-aldehyde dehydrogenase'	''	''
'16.4.3'	'secondary metabolism.N misc.cyanogenic glycosides'	''	''
'16.4.3.1'	'secondary metabolism.N misc.cyanogenic glycosides.cyanase'	''	''
'16.5'	'secondary metabolism.sulfur-containing'	''	''
'16.5.1'	'secondary metabolism.sulfur-containing.glucosinolates'	'c54221.graph_c0'	'(at1g52800 : 209.0) 2-oxoglutarate (2OG) and Fe(II)-dependent oxygenase superfamily protein; FUNCTIONS IN: oxidoreductase activity; LOCATED IN: cellular_component unknown; EXPRESSED IN: stem, root; CONTAINS InterPro DOMAIN/s: Oxoglutarate/iron-dependent oxygenase (InterPro:IPR005123); BEST Arabidopsis thaliana protein match is: 2-oxoglutarate (2OG) and Fe(II)-dependent oxygenase superfamily prot…	T
'16.5.1.1'	'secondary metabolism.sulfur-containing.glucosinolates.synthesis'	''	''
'16.5.1.1.1'	'secondary metabolism.sulfur-containing.glucosinolates.synthesis.aliphatic'	''	''
'16.5.1.1.1.1'	'secondary metabolism.sulfur-containing.glucosinolates.synthesis.aliphatic.branched-chain amino acid aminotransferase (BCAT/MAAT)'	''	''
'16.5.1.1.1.2'	'secondary metabolism.sulfur-containing.glucosinolates.synthesis.aliphatic.methylthioalkylmalate synthase (MAM)'	''	''
'16.5.1.1.1.3'	'secondary metabolism.sulfur-containing.glucosinolates.synthesis.aliphatic.methylthioalkylmalate isomerase large subunit (MAM-IL)'	''	''
'16.5.1.1.1.4'	'secondary metabolism.sulfur-containing.glucosinolates.synthesis.aliphatic.methylthioalkylmalate isomerase small subunit (MAM-IS)'	''	''
'16.5.1.1.1.5'	'secondary metabolism.sulfur-containing.glucosinolates.synthesis.aliphatic.methylthioalkylmalate dehydrogenase (MAM-D)'	''	''
'16.5.1.1.1.6'	'secondary metabolism.sulfur-containing.glucosinolates.synthesis.aliphatic.CYP79F1/F2 monooxygenase'	''	''
'16.5.1.1.1.7'	'secondary metabolism.sulfur-containing.glucosinolates.synthesis.aliphatic.CYP83A1 phenylacetaldoxime monooxygenase'	''	''
'16.5.1.1.1.8'	'secondary metabolism.sulfur-containing.glucosinolates.synthesis.aliphatic.UDP-glycosyltransferase'	'c34757.graph_c1'	'(at1g05675 : 131.0) UDP-Glycosyltransferase superfamily protein; FUNCTIONS IN: transferase activity, transferring hexosyl groups; INVOLVED IN: metabolic process; CONTAINS InterPro DOMAIN/s: UDP-glucuronosyl/UDP-glucosyltransferase (InterPro:IPR002213); BEST Arabidopsis thaliana protein match is: Uridine diphosphate glycosyltransferase 74E2 (TAIR:AT1G05680.1). & (loc_os09g34250.1 : 127.0) no desc…	T
'16.5.1.1.1.9'	'secondary metabolism.sulfur-containing.glucosinolates.synthesis.aliphatic.sulfotransferase'	''	''
'16.5.1.1.1.10'	'secondary metabolism.sulfur-containing.glucosinolates.synthesis.aliphatic.flavin-containing monooxygenase'	''	''
'16.5.1.1.1.11'	'secondary metabolism.sulfur-containing.glucosinolates.synthesis.aliphatic.glucosinolate 2-oxoglutarate-dependent dioxygenase (AOP)'	''	''
'16.5.1.1.1.12'	'secondary metabolism.sulfur-containing.glucosinolates.synthesis.aliphatic.benzoate-CoA ligase'	'c44362.graph_c0'	'(loc_os09g38350.1 : 719.0) no description available & (at1g65890 : 681.0) acyl activating enzyme 12 (AAE12); FUNCTIONS IN: catalytic activity; INVOLVED IN: metabolic process; EXPRESSED IN: leaf apex, hypocotyl, flower; EXPRESSED DURING: petal differentiation and expansion stage; CONTAINS InterPro DOMAIN/s: AMP-dependent synthetase/ligase (InterPro:IPR000873); BEST Arabidopsis thaliana protein ma…	T
'16.5.1.1.1.13'	'secondary metabolism.sulfur-containing.glucosinolates.synthesis.aliphatic.2-oxoglutarate-dependent dioxygenase'	''	''
'16.5.1.1.2'	'secondary metabolism.sulfur-containing.glucosinolates.synthesis.aromatic'	''	''
'16.5.1.1.2.1'	'secondary metabolism.sulfur-containing.glucosinolates.synthesis.aromatic.CYP79A2 monooxygenase'	'c44381.graph_c0'	'(q43135|c79a1_sorbi : 482.0) Cytochrome P450 79A1 (EC 1.14.13.41) (Tyrosine N-monooxygenase) (Cytochrome P450Tyr) - Sorghum bicolor (Sorghum) (Sorghum vulgare) & (at5g05260 : 442.0) Encodes cytochrome P450 CYP79A2.; cytochrome p450 79a2 (CYP79A2); CONTAINS InterPro DOMAIN/s: Cytochrome P450 (InterPro:IPR001128), Cytochrome P450, E-class, group I (InterPro:IPR002401), Cytochrome P450, conserved s…	T
'16.5.1.1.3'	'secondary metabolism.sulfur-containing.glucosinolates.synthesis.indole'	''	''
'16.5.1.1.3.1'	'secondary metabolism.sulfur-containing.glucosinolates.synthesis.indole.CYP79B2 monooxygenase'	'c44381.graph_c0'	'(q43135|c79a1_sorbi : 482.0) Cytochrome P450 79A1 (EC 1.14.13.41) (Tyrosine N-monooxygenase) (Cytochrome P450Tyr) - Sorghum bicolor (Sorghum) (Sorghum vulgare) & (at5g05260 : 442.0) Encodes cytochrome P450 CYP79A2.; cytochrome p450 79a2 (CYP79A2); CONTAINS InterPro DOMAIN/s: Cytochrome P450 (InterPro:IPR001128), Cytochrome P450, E-class, group I (InterPro:IPR002401), Cytochrome P450, conserved s…	T
'16.5.1.1.3.2'	'secondary metabolism.sulfur-containing.glucosinolates.synthesis.indole.CYP79B3 monooxygenase'	'c44381.graph_c0'	'(q43135|c79a1_sorbi : 482.0) Cytochrome P450 79A1 (EC 1.14.13.41) (Tyrosine N-monooxygenase) (Cytochrome P450Tyr) - Sorghum bicolor (Sorghum) (Sorghum vulgare) & (at5g05260 : 442.0) Encodes cytochrome P450 CYP79A2.; cytochrome p450 79a2 (CYP79A2); CONTAINS InterPro DOMAIN/s: Cytochrome P450 (InterPro:IPR001128), Cytochrome P450, E-class, group I (InterPro:IPR002401), Cytochrome P450, conserved s…	T
'16.5.1.1.3.3'	'secondary metabolism.sulfur-containing.glucosinolates.synthesis.indole.indole-3-methyl-desulfoglucosinolate sulfotransferase'	''	''
'16.5.1.1.3.4'	'secondary metabolism.sulfur-containing.glucosinolates.synthesis.indole.cytochrome P450 monooxygenase'	'c41345.graph_c0'	'(at4g37370 : 496.0) member of CYP81D; "cytochrome P450, family 81, subfamily D, polypeptide 8" (CYP81D8); FUNCTIONS IN: electron carrier activity, monooxygenase activity, iron ion binding, oxygen binding, heme binding; INVOLVED IN: response to karrikin; LOCATED IN: endoplasmic reticulum, plasma membrane; EXPRESSED IN: 20 plant structures; EXPRESSED DURING: 13 growth stages; CONTAINS InterPro DOM…	T
'16.5.1.1.4'	'secondary metabolism.sulfur-containing.glucosinolates.synthesis.shared'	''	''
'16.5.1.1.4.1'	'secondary metabolism.sulfur-containing.glucosinolates.synthesis.shared.CYP83B1 phenylacetaldoxime monooxygenase'	'c46570.graph_c0'	'(at4g31500 : 399.0) Encodes an oxime-metabolizing enzyme in the biosynthetic pathway of glucosinolates. Is required for phytochrome signal transduction in red light. Mutation confers auxin overproduction.; "cytochrome P450, family 83, subfamily B, polypeptide 1" (CYP83B1); FUNCTIONS IN: oxidoreductase activity, acting on paired donors, with incorporation or reduction of molecular oxygen, NADH or…	T
'16.5.1.1.4.1'	'secondary metabolism.sulfur-containing.glucosinolates.synthesis.shared.CYP83B1 phenylacetaldoxime monooxygenase'	'c48607.graph_c0'	'(at3g26330 : 209.0) putative cytochrome P450; "cytochrome P450, family 71, subfamily B, polypeptide 37" (CYP71B37); FUNCTIONS IN: electron carrier activity, monooxygenase activity, iron ion binding, oxygen binding, heme binding; INVOLVED IN: oxidation reduction; EXPRESSED IN: 11 plant structures; EXPRESSED DURING: 4 anthesis, F mature embryo stage, petal differentiation and expansion stage, E ex…	T
'16.5.1.1.4.2'	'secondary metabolism.sulfur-containing.glucosinolates.synthesis.shared.alkylthiohydroximate C-S lyase'	''	''
'16.5.1.1.4.3'	'secondary metabolism.sulfur-containing.glucosinolates.synthesis.shared.UDP-glycosyltransferase'	'c34757.graph_c0'	'(at2g43840 : 270.0) UGT74F1 transfers UDP:glucose to salicylic acid (forming a glucoside), benzoic acid, quercetin, and athranilate in vitro. UGT74F1 shows a weak ability to catalyze the formation of the p-aminobenzoate-glucose ester in vitro. But, UGT75B1 appears to be the dominant pABA acylglucosyltransferase in vivo based on assays in leaves, flowers, and siliques. The true biological substra…	T
'16.5.1.2'	'secondary metabolism.sulfur-containing.glucosinolates.regulation'	''	''
'16.5.1.2.1'	'secondary metabolism.sulfur-containing.glucosinolates.regulation.aliphatic'	''	''
'16.5.1.2.2'	'secondary metabolism.sulfur-containing.glucosinolates.regulation.aromatic'	''	''
'16.5.1.2.3'	'secondary metabolism.sulfur-containing.glucosinolates.regulation.indole'	''	''
'16.5.1.2.4'	'secondary metabolism.sulfur-containing.glucosinolates.regulation.shared'	''	''
'16.5.1.3'	'secondary metabolism.sulfur-containing.glucosinolates.degradation'	''	''
'16.5.1.3.1'	'secondary metabolism.sulfur-containing.glucosinolates.degradation.myrosinase'	'c48117.graph_c0'	'(loc_os04g39880.1 : 348.0) no description available & (at2g44480 : 302.0) beta glucosidase 17 (BGLU17); FUNCTIONS IN: cation binding, hydrolase activity, hydrolyzing O-glycosyl compounds, catalytic activity; INVOLVED IN: carbohydrate metabolic process; EXPRESSED IN: stem, hypocotyl, sepal, male gametophyte, root; EXPRESSED DURING: 4 anthesis; CONTAINS InterPro DOMAIN/s: Glycoside hydrolase, fami…	T
'16.5.1.3.1.1'	'secondary metabolism.sulfur-containing.glucosinolates.degradation.myrosinase.TGG'	''	''
'16.5.1.3.2'	'secondary metabolism.sulfur-containing.glucosinolates.degradation.nitrilespecifier protein'	''	''
'16.5.1.3.2.1'	'secondary metabolism.sulfur-containing.glucosinolates.degradation.nitrilespecifier protein.epithiospecifier protein'	''	''
'16.5.1.3.3'	'secondary metabolism.sulfur-containing.glucosinolates.degradation.nitrilase'	''	''
'16.5.1.4'	'secondary metabolism.sulfur-containing.glucosinolates.transport'	''	''
'16.5.1.4.1'	'secondary metabolism.sulfur-containing.glucosinolates.transport.aliphatic'	''	''
'16.5.99'	'secondary metabolism.sulfur-containing.misc'	''	''
'16.5.99.1'	'secondary metabolism.sulfur-containing.misc.alliinase'	''	''
'16.7'	'secondary metabolism.wax'	'c16657.graph_c0'	'(at5g55340 : 261.0) MBOAT (membrane bound O-acyl transferase) family protein; CONTAINS InterPro DOMAIN/s: Wax synthase (InterPro:IPR017088); BEST Arabidopsis thaliana protein match is: MBOAT (membrane bound O-acyl transferase) family protein (TAIR:AT5G55350.1); Has 1807 Blast hits to 1807 proteins in 277 species: Archae - 0; Bacteria - 0; Metazoa - 736; Fungi - 347; Plants - 385; Viruses - 0; Ot…	T
'16.7'	'secondary metabolism.wax'	'c33582.graph_c0'	'(at1g71160 : 189.0) Encodes KCS7, a member of the 3-ketoacyl-CoA synthase family involved in the biosynthesis of VLCFA (very long chain fatty acids).; 3-ketoacyl-CoA synthase 7 (KCS7); FUNCTIONS IN: transferase activity, transferring acyl groups other than amino-acyl groups, catalytic activity, acyltransferase activity; INVOLVED IN: very long-chain fatty acid metabolic process, cuticle developme…	T
'16.7'	'secondary metabolism.wax'	'c41350.graph_c0'	'(at1g68530 : 699.0) Encodes KCS6, a member of the 3-ketoacyl-CoA synthase family involved in the biosynthesis of VLCFA (very long chain fatty acids).; 3-ketoacyl-CoA synthase 6 (KCS6); FUNCTIONS IN: transferase activity, transferring acyl groups other than amino-acyl groups, catalytic activity; INVOLVED IN: in 7 processes; LOCATED IN: endoplasmic reticulum; EXPRESSED IN: 29 plant structures; EXP…	T
'16.7'	'secondary metabolism.wax'	'c41640.graph_c0'	'(at1g02205 : 566.0) Expression of the CER1 gene associated with production of stem epicuticular wax and pollen fertility. Biochemical studies showed that cer1 mutants are blocked in the conversion of stem wax C30 aldehydes to C29 alkanes, and they also lack the secondary alcohols and ketones. These suggested the CER1 protein is an aldehyde decarbonylase, but the exact molecular function of this …	T
'16.7'	'secondary metabolism.wax'	'c45770.graph_c0'	'(at1g19440 : 799.0) Encodes KCS4, a member of the 3-ketoacyl-CoA synthase family involved in the biosynthesis of VLCFA (very long chain fatty acids).; 3-ketoacyl-CoA synthase 4 (KCS4); FUNCTIONS IN: transferase activity, transferring acyl groups other than amino-acyl groups, catalytic activity; INVOLVED IN: very long-chain fatty acid metabolic process, cuticle development; LOCATED IN: membrane; …	T
'16.7'	'secondary metabolism.wax'	'c51024.graph_c0'	'(loc_os06g39750.3 : 309.0) no description available & (at5g43760 : 293.0) Encodes KCS20, a member of the 3-ketoacyl-CoA synthase family involved in the biosynthesis of VLCFA (very long chain fatty acids).; 3-ketoacyl-CoA synthase 20 (KCS20); FUNCTIONS IN: fatty acid elongase activity; INVOLVED IN: response to cold, response to light stimulus, response to osmotic stress; LOCATED IN: membrane; EXP…	T
'16.7.1001'	'secondary metabolism.wax'	'pentadecane'	'secondary metabolism, waxes'	M
'16.8'	'secondary metabolism.flavonoids'	''	''
'16.8.1'	'secondary metabolism.flavonoids.anthocyanins'	'c25705.graph_c0'	'(at5g05600 : 293.0) 2-oxoglutarate (2OG) and Fe(II)-dependent oxygenase superfamily protein; FUNCTIONS IN: oxidoreductase activity, iron ion binding; INVOLVED IN: response to salt stress, response to karrikin; EXPRESSED IN: 15 plant structures; EXPRESSED DURING: 9 growth stages; CONTAINS InterPro DOMAIN/s: Isopenicillin N synthase (InterPro:IPR002283), Oxoglutarate/iron-dependent oxygenase (Inte…	T
'16.8.1'	'secondary metabolism.flavonoids.anthocyanins'	'c27075.graph_c0'	'(at5g65550 : 240.0) UDP-Glycosyltransferase superfamily protein; FUNCTIONS IN: transferase activity, transferring glycosyl groups; INVOLVED IN: metabolic process; CONTAINS InterPro DOMAIN/s: UDP-glucuronosyl/UDP-glucosyltransferase (InterPro:IPR002213); BEST Arabidopsis thaliana protein match is: UDP-Glycosyltransferase superfamily protein (TAIR:AT5G49690.1); Has 1807 Blast hits to 1807 proteins…	T
'16.8.1'	'secondary metabolism.flavonoids.anthocyanins'	'c27995.graph_c0'	'(at2g22590 : 482.0) UDP-Glycosyltransferase superfamily protein; FUNCTIONS IN: transferase activity, transferring glycosyl groups; INVOLVED IN: metabolic process; LOCATED IN: cellular_component unknown; CONTAINS InterPro DOMAIN/s: UDP-glucuronosyl/UDP-glucosyltransferase (InterPro:IPR002213); BEST Arabidopsis thaliana protein match is: UDP-Glycosyltransferase superfamily protein (TAIR:AT5G65550.…	T
'16.8.1'	'secondary metabolism.flavonoids.anthocyanins'	'c32547.graph_c0'	'(at5g05600 : 404.0) 2-oxoglutarate (2OG) and Fe(II)-dependent oxygenase superfamily protein; FUNCTIONS IN: oxidoreductase activity, iron ion binding; INVOLVED IN: response to salt stress, response to karrikin; EXPRESSED IN: 15 plant structures; EXPRESSED DURING: 9 growth stages; CONTAINS InterPro DOMAIN/s: Isopenicillin N synthase (InterPro:IPR002283), Oxoglutarate/iron-dependent oxygenase (Inte…	T
'16.8.1'	'secondary metabolism.flavonoids.anthocyanins'	'c35523.graph_c0'	'(at3g11180 : 369.0) 2-oxoglutarate (2OG) and Fe(II)-dependent oxygenase superfamily protein; FUNCTIONS IN: oxidoreductase activity, iron ion binding; INVOLVED IN: oxidation reduction; LOCATED IN: cellular_component unknown; EXPRESSED IN: inflorescence meristem, male gametophyte, flower, pollen tube; EXPRESSED DURING: L mature pollen stage, M germinated pollen stage, 4 anthesis, petal differentia…	T
'16.8.1'	'secondary metabolism.flavonoids.anthocyanins'	'c49751.graph_c0'	'(at2g39980 : 637.0) HXXXD-type acyl-transferase family protein; FUNCTIONS IN: transferase activity, transferring acyl groups other than amino-acyl groups, transferase activity; INVOLVED IN: response to karrikin; LOCATED IN: cellular_component unknown; EXPRESSED IN: 17 plant structures; EXPRESSED DURING: 10 growth stages; CONTAINS InterPro DOMAIN/s: Transferase (InterPro:IPR003480); BEST Arabidop…	T
'16.8.1'	'secondary metabolism.flavonoids.anthocyanins'	'c51487.graph_c0'	'(at5g54010 : 410.0) UDP-Glycosyltransferase superfamily protein; FUNCTIONS IN: transferase activity, transferring glycosyl groups; INVOLVED IN: metabolic process; LOCATED IN: endomembrane system; EXPRESSED IN: 6 plant structures; EXPRESSED DURING: L mature pollen stage, M germinated pollen stage, 4 anthesis, petal differentiation and expansion stage; CONTAINS InterPro DOMAIN/s: UDP-glucuronosyl/…	T
'16.8.1'	'secondary metabolism.flavonoids.anthocyanins'	'c53996.graph_c0'	'(loc_os01g61610.3 : 118.0) no description available & (at2g38240 : 115.0) 2-oxoglutarate (2OG) and Fe(II)-dependent oxygenase superfamily protein; FUNCTIONS IN: oxidoreductase activity; INVOLVED IN: response to salt stress; EXPRESSED IN: 11 plant structures; EXPRESSED DURING: 6 growth stages; CONTAINS InterPro DOMAIN/s: Oxoglutarate/iron-dependent oxygenase (InterPro:IPR005123); BEST Arabidopsis…	T
'16.8.1.1'	'secondary metabolism.flavonoids.anthocyanins.leucocyanidin dioxygenase'	''	''
'16.8.1.2'	'secondary metabolism.flavonoids.anthocyanins.anthocyanidin reductase'	''	''
'16.8.1.10'	'secondary metabolism.flavonoids.anthocyanins.anthocyanidin 3-O-methyltransferase'	''	''
'16.8.1.12'	'secondary metabolism.flavonoids.anthocyanins.anthocyanidin 3-O-glucosyltransferase'	'c27075.graph_c0'	'(at5g65550 : 240.0) UDP-Glycosyltransferase superfamily protein; FUNCTIONS IN: transferase activity, transferring glycosyl groups; INVOLVED IN: metabolic process; CONTAINS InterPro DOMAIN/s: UDP-glucuronosyl/UDP-glucosyltransferase (InterPro:IPR002213); BEST Arabidopsis thaliana protein match is: UDP-Glycosyltransferase superfamily protein (TAIR:AT5G49690.1); Has 1807 Blast hits to 1807 proteins…	T
'16.8.1.12'	'secondary metabolism.flavonoids.anthocyanins.anthocyanidin 3-O-glucosyltransferase'	'c27995.graph_c0'	'(at2g22590 : 482.0) UDP-Glycosyltransferase superfamily protein; FUNCTIONS IN: transferase activity, transferring glycosyl groups; INVOLVED IN: metabolic process; LOCATED IN: cellular_component unknown; CONTAINS InterPro DOMAIN/s: UDP-glucuronosyl/UDP-glucosyltransferase (InterPro:IPR002213); BEST Arabidopsis thaliana protein match is: UDP-Glycosyltransferase superfamily protein (TAIR:AT5G65550.…	T
'16.8.1.21'	'secondary metabolism.flavonoids.anthocyanins.anthocyanin 5-aromatic acyltransferase'	'c32210.graph_c0'	'(at5g39090 : 256.0) HXXXD-type acyl-transferase family protein; FUNCTIONS IN: transferase activity, transferring acyl groups other than amino-acyl groups, transferase activity; INVOLVED IN: biological_process unknown; EXPRESSED IN: 12 plant structures; EXPRESSED DURING: 6 growth stages; CONTAINS InterPro DOMAIN/s: Transferase (InterPro:IPR003480); BEST Arabidopsis thaliana protein match is: HXXX…	T
'16.8.1.21'	'secondary metabolism.flavonoids.anthocyanins.anthocyanin 5-aromatic acyltransferase'	'c44139.graph_c0'	'(at3g29635 : 128.0) HXXXD-type acyl-transferase family protein; FUNCTIONS IN: transferase activity, transferring acyl groups other than amino-acyl groups, transferase activity; INVOLVED IN: biological_process unknown; EXPRESSED IN: root; CONTAINS InterPro DOMAIN/s: Transferase (InterPro:IPR003480); BEST Arabidopsis thaliana protein match is: HXXXD-type acyl-transferase family protein (TAIR:AT3G2…	T
'16.8.1.21'	'secondary metabolism.flavonoids.anthocyanins.anthocyanin 5-aromatic acyltransferase'	'c45245.graph_c0'	'(at3g29670 : 282.0) HXXXD-type acyl-transferase family protein; FUNCTIONS IN: transferase activity, transferring acyl groups other than amino-acyl groups, transferase activity; INVOLVED IN: biological_process unknown; LOCATED IN: cellular_component unknown; EXPRESSED IN: stem, inflorescence meristem, hypocotyl, flower; EXPRESSED DURING: petal differentiation and expansion stage; CONTAINS InterPr…	T
'16.8.1.21'	'secondary metabolism.flavonoids.anthocyanins.anthocyanin 5-aromatic acyltransferase'	'c46166.graph_c0'	'(at1g03940 : 296.0) HXXXD-type acyl-transferase family protein; FUNCTIONS IN: transferase activity, transferring acyl groups other than amino-acyl groups, transferase activity; INVOLVED IN: biological_process unknown; LOCATED IN: cellular_component unknown; CONTAINS InterPro DOMAIN/s: Transferase (InterPro:IPR003480); BEST Arabidopsis thaliana protein match is: HXXXD-type acyl-transferase family…	T
'16.8.1.21'	'secondary metabolism.flavonoids.anthocyanins.anthocyanin 5-aromatic acyltransferase'	'c47875.graph_c0'	'(at5g39090 : 289.0) HXXXD-type acyl-transferase family protein; FUNCTIONS IN: transferase activity, transferring acyl groups other than amino-acyl groups, transferase activity; INVOLVED IN: biological_process unknown; EXPRESSED IN: 12 plant structures; EXPRESSED DURING: 6 growth stages; CONTAINS InterPro DOMAIN/s: Transferase (InterPro:IPR003480); BEST Arabidopsis thaliana protein match is: HXXX…	T
'16.8.1.21'	'secondary metabolism.flavonoids.anthocyanins.anthocyanin 5-aromatic acyltransferase'	'c48751.graph_c0'	'(at1g03940 : 197.0) HXXXD-type acyl-transferase family protein; FUNCTIONS IN: transferase activity, transferring acyl groups other than amino-acyl groups, transferase activity; INVOLVED IN: biological_process unknown; LOCATED IN: cellular_component unknown; CONTAINS InterPro DOMAIN/s: Transferase (InterPro:IPR003480); BEST Arabidopsis thaliana protein match is: HXXXD-type acyl-transferase family…	T
'16.8.1.21'	'secondary metabolism.flavonoids.anthocyanins.anthocyanin 5-aromatic acyltransferase'	'c48989.graph_c0'	'(at5g39050 : 288.0) HXXXD-type acyl-transferase family protein; FUNCTIONS IN: transferase activity, transferring acyl groups other than amino-acyl groups, transferase activity; INVOLVED IN: biological_process unknown; LOCATED IN: cellular_component unknown; EXPRESSED IN: 21 plant structures; EXPRESSED DURING: 13 growth stages; CONTAINS InterPro DOMAIN/s: Transferase (InterPro:IPR003480); BEST Ar…	T
'16.8.1.1001'	'secondary metabolism.flavonoids.anthocyanins'	'lycopine'	'secondary metabolism, anthocyanin'	M
'16.8.2'	'secondary metabolism.flavonoids.chalcones'	'c34646.graph_c0'	'(at5g05270 : 173.0) Chalcone-flavanone isomerase family protein; FUNCTIONS IN: intramolecular lyase activity, chalcone isomerase activity; INVOLVED IN: response to karrikin; LOCATED IN: cellular_component unknown; EXPRESSED IN: 20 plant structures; EXPRESSED DURING: 13 growth stages; CONTAINS InterPro DOMAIN/s: Chalcone isomerase, subgroup (InterPro:IPR003466), Chalcone isomerase, 3-layer sandwi…	T
'16.8.2'	'secondary metabolism.flavonoids.chalcones'	'c41574.graph_c0'	'(p49440|chsy_phavu : 179.0) Chalcone synthase 17 (EC 2.3.1.74) (Naringenin-chalcone synthase 17) - Phaseolus vulgaris (Kidney bean) (French bean) & (loc_os11g32650.1 : 154.0) no description available & (at5g13930 : 145.0) Encodes chalcone synthase (CHS), a key enzyme involved in the biosynthesis of flavonoids. Required for the accumulation of purple anthocyanins in leaves and stems. Also involve…	T
'16.8.2'	'secondary metabolism.flavonoids.chalcones'	'c50295.graph_c0'	'(p26690|6dcs_soybn : 577.0) NAD(P)H-dependent 6'-deoxychalcone synthase (EC 2.3.1.170) - Glycine max (Soybean) & (at1g59950 : 337.0) NAD(P)-linked oxidoreductase superfamily protein; FUNCTIONS IN: oxidoreductase activity; INVOLVED IN: oxidation reduction; CONTAINS InterPro DOMAIN/s: Aldo/keto reductase (InterPro:IPR001395), Aldo/keto reductase subgroup (InterPro:IPR020471), Aldo/keto reductase, …	T
'16.8.2.1'	'secondary metabolism.flavonoids.chalcones.naringenin-chalcone synthase'	'c41574.graph_c0'	'(p49440|chsy_phavu : 179.0) Chalcone synthase 17 (EC 2.3.1.74) (Naringenin-chalcone synthase 17) - Phaseolus vulgaris (Kidney bean) (French bean) & (loc_os11g32650.1 : 154.0) no description available & (at5g13930 : 145.0) Encodes chalcone synthase (CHS), a key enzyme involved in the biosynthesis of flavonoids. Required for the accumulation of purple anthocyanins in leaves and stems. Also involve…	T
'16.8.2.1'	'secondary metabolism.flavonoids.chalcones.naringenin-chalcone synthase'	'c49069.graph_c0'	'(p49440|chsy_phavu : 759.0) Chalcone synthase 17 (EC 2.3.1.74) (Naringenin-chalcone synthase 17) - Phaseolus vulgaris (Kidney bean) (French bean) & (at5g13930 : 664.0) Encodes chalcone synthase (CHS), a key enzyme involved in the biosynthesis of flavonoids. Required for the accumulation of purple anthocyanins in leaves and stems. Also involved in the regulation of auxin transport and the modulat…	T
'16.8.2.2'	'secondary metabolism.flavonoids.chalcones.chalcone isomerase'	''	''
'16.8.3'	'secondary metabolism.flavonoids.dihydroflavonols'	'c13785.graph_c0'	'(at1g07260 : 153.0) UDP-glucosyl transferase 71C3 (UGT71C3); FUNCTIONS IN: quercetin 3-O-glucosyltransferase activity, UDP-glycosyltransferase activity, transferase activity, transferring glycosyl groups; INVOLVED IN: metabolic process; LOCATED IN: cellular_component unknown; EXPRESSED IN: 7 plant structures; EXPRESSED DURING: F mature embryo stage, petal differentiation and expansion stage, E e…	T
'16.8.3'	'secondary metabolism.flavonoids.dihydroflavonols'	'c19903.graph_c0'	'(at4g33360 : 494.0) Encodes an NAD+-dependent dehydrogenase that oxidizes farnesol more efficiently than other prenyl alcohol substrates.; farnesol dehydrogenase (FLDH); CONTAINS InterPro DOMAIN/s: NAD-dependent epimerase/dehydratase (InterPro:IPR001509), NAD(P)-binding domain (InterPro:IPR016040); BEST Arabidopsis thaliana protein match is: NAD(P)-binding Rossmann-fold superfamily protein (TAIR…	T
'16.8.3'	'secondary metabolism.flavonoids.dihydroflavonols'	'c23811.graph_c0'	'(at4g01070 : 442.0) the glycosyltransferase (UGT72B1) is involved in metabolizing xenobiotica (chloroaniline and chlorophenole). Comparison between wild type and knock-out mutant demonstrates the central role of this gene for metabolizing chloroaniline but significantly less for chlorophenole. The glucosyltransferase preferred UDP-xylose over UDP-glucose indicating its (additional) functioning a…	T
'16.8.3'	'secondary metabolism.flavonoids.dihydroflavonols'	'c25910.graph_c0'	'(at1g07260 : 427.0) UDP-glucosyl transferase 71C3 (UGT71C3); FUNCTIONS IN: quercetin 3-O-glucosyltransferase activity, UDP-glycosyltransferase activity, transferase activity, transferring glycosyl groups; INVOLVED IN: metabolic process; LOCATED IN: cellular_component unknown; EXPRESSED IN: 7 plant structures; EXPRESSED DURING: F mature embryo stage, petal differentiation and expansion stage, E e…	T
'16.8.3'	'secondary metabolism.flavonoids.dihydroflavonols'	'c32623.graph_c0'	'(at4g01070 : 241.0) the glycosyltransferase (UGT72B1) is involved in metabolizing xenobiotica (chloroaniline and chlorophenole). Comparison between wild type and knock-out mutant demonstrates the central role of this gene for metabolizing chloroaniline but significantly less for chlorophenole. The glucosyltransferase preferred UDP-xylose over UDP-glucose indicating its (additional) functioning a…	T
'16.8.3'	'secondary metabolism.flavonoids.dihydroflavonols'	'c35616.graph_c0'	'(at1g17020 : 306.0) Encodes a novel member of the Fe(II)/ascorbate oxidase gene family; senescence-related gene.; senescence-related gene 1 (SRG1); CONTAINS InterPro DOMAIN/s: Oxoglutarate/iron-dependent oxygenase (InterPro:IPR005123); BEST Arabidopsis thaliana protein match is: 2-oxoglutarate (2OG) and Fe(II)-dependent oxygenase superfamily protein (TAIR:AT1G17010.1); Has 8560 Blast hits to 851…	T
'16.8.3'	'secondary metabolism.flavonoids.dihydroflavonols'	'c41708.graph_c0'	'(at4g16330 : 416.0) 2-oxoglutarate (2OG) and Fe(II)-dependent oxygenase superfamily protein; FUNCTIONS IN: oxidoreductase activity, acting on paired donors, with incorporation or reduction of molecular oxygen, 2-oxoglutarate as one donor, and incorporation of one atom each of oxygen into both donors, oxidoreductase activity; INVOLVED IN: flavonoid biosynthetic process; EXPRESSED IN: 22 plant str…	T
'16.8.3'	'secondary metabolism.flavonoids.dihydroflavonols'	'c51487.graph_c0'	'(at5g54010 : 410.0) UDP-Glycosyltransferase superfamily protein; FUNCTIONS IN: transferase activity, transferring glycosyl groups; INVOLVED IN: metabolic process; LOCATED IN: endomembrane system; EXPRESSED IN: 6 plant structures; EXPRESSED DURING: L mature pollen stage, M germinated pollen stage, 4 anthesis, petal differentiation and expansion stage; CONTAINS InterPro DOMAIN/s: UDP-glucuronosyl/…	T
'16.8.3'	'secondary metabolism.flavonoids.dihydroflavonols'	'c51990.graph_c0'	'(q43716|ufog_pethy : 478.0) Anthocyanidin 3-O-glucosyltransferase (EC 2.4.1.115) (Flavonol 3-O-glucosyltransferase) (UDP-glucose flavonoid 3-O-glucosyltransferase) (Anthocyanin rhamnosyl transferase) - Petunia hybrida (Petunia) & (loc_os11g27370.1 : 357.0) no description available & (at5g54010 : 315.0) UDP-Glycosyltransferase superfamily protein; FUNCTIONS IN: transferase activity, transferring …	T
'16.8.3.1'	'secondary metabolism.flavonoids.dihydroflavonols.dihydroflavonol 4-reductase'	''	''
'16.8.3.2'	'secondary metabolism.flavonoids.dihydroflavonols.flavanone 3-hydroxylase'	''	''
'16.8.3.3'	'secondary metabolism.flavonoids.dihydroflavonols.flavonoid 3''-monooxygenase'	'c14893.graph_c0'	'(loc_os09g26960.1 : 88.2) no description available & (p48418|c75a1_pethy : 70.5) Flavonoid 3',5'-hydroxylase 1 (EC 1.14.13.88) (F3'5'H) (Cytochrome P450 75A1) (CYPLXXVA1) - Petunia hybrida (Petunia) & (at4g36220 : 63.9) encodes ferulate 5-hydroxylase (F5H). Involved in lignin biosynthesis.; ferulic acid 5-hydroxylase 1 (FAH1); FUNCTIONS IN: ferulate 5-hydroxylase activity, monooxygenase activity…	T
'16.8.3.3'	'secondary metabolism.flavonoids.dihydroflavonols.flavonoid 3''-monooxygenase'	'c24767.graph_c0'	'(at4g12320 : 149.0) member of CYP706A; "cytochrome P450, family 706, subfamily A, polypeptide 6" (CYP706A6); FUNCTIONS IN: electron carrier activity, monooxygenase activity, iron ion binding, oxygen binding, heme binding; INVOLVED IN: oxidation reduction; LOCATED IN: endomembrane system; CONTAINS InterPro DOMAIN/s: Cytochrome P450 (InterPro:IPR001128), Cytochrome P450, conserved site (InterPro:I…	T
'16.8.3.3'	'secondary metabolism.flavonoids.dihydroflavonols.flavonoid 3''-monooxygenase'	'c50096.graph_c0'	'(q9sbq9|f3ph_pethy : 645.0) Flavonoid 3'-monooxygenase (EC 1.14.13.21) (Flavonoid 3'-hydroxylase) (Cytochrome P450 75B2) - Petunia hybrida (Petunia) & (at5g07990 : 633.0) Required for flavonoid 3' hydroxylase activity.; TRANSPARENT TESTA 7 (TT7); CONTAINS InterPro DOMAIN/s: Cytochrome P450 (InterPro:IPR001128), Cytochrome P450, E-class, group I (InterPro:IPR002401), Cytochrome P450, conserved si…	T
'16.8.3.3'	'secondary metabolism.flavonoids.dihydroflavonols.flavonoid 3''-monooxygenase'	'c51061.graph_c0'	'(gnl|cdd|38301 : 58.9) no description available & (at4g12300 : 50.1) member of CYP706A; "cytochrome P450, family 706, subfamily A, polypeptide 4" (CYP706A4); FUNCTIONS IN: electron carrier activity, monooxygenase activity, iron ion binding, oxygen binding, heme binding; INVOLVED IN: oxidation reduction; LOCATED IN: cellular_component unknown; EXPRESSED IN: 22 plant structures; EXPRESSED DURING: …	T
'16.8.3.4'	'secondary metabolism.flavonoids.dihydroflavonols.flavonoid 3',5'-hydroxylase'	''	''
'16.8.4'	'secondary metabolism.flavonoids.flavonols'	'c18069.graph_c0'	'(at1g49390 : 271.0) 2-oxoglutarate (2OG) and Fe(II)-dependent oxygenase superfamily protein; FUNCTIONS IN: oxidoreductase activity, acting on paired donors, with incorporation or reduction of molecular oxygen, 2-oxoglutarate as one donor, and incorporation of one atom each of oxygen into both donors, oxidoreductase activity; INVOLVED IN: flavonoid biosynthetic process; LOCATED IN: cellular_compo…	T
'16.8.4'	'secondary metabolism.flavonoids.flavonols'	'c19903.graph_c0'	'(at4g33360 : 494.0) Encodes an NAD+-dependent dehydrogenase that oxidizes farnesol more efficiently than other prenyl alcohol substrates.; farnesol dehydrogenase (FLDH); CONTAINS InterPro DOMAIN/s: NAD-dependent epimerase/dehydratase (InterPro:IPR001509), NAD(P)-binding domain (InterPro:IPR016040); BEST Arabidopsis thaliana protein match is: NAD(P)-binding Rossmann-fold superfamily protein (TAIR…	T
'16.8.4'	'secondary metabolism.flavonoids.flavonols'	'c24023.graph_c0'	'(at2g36750 : 207.0) UDP-glucosyl transferase 73C1 (UGT73C1); CONTAINS InterPro DOMAIN/s: UDP-glucuronosyl/UDP-glucosyltransferase (InterPro:IPR002213); BEST Arabidopsis thaliana protein match is: don-glucosyltransferase 1 (TAIR:AT2G36800.1); Has 7705 Blast hits to 7611 proteins in 415 species: Archae - 0; Bacteria - 205; Metazoa - 2197; Fungi - 31; Plants - 5129; Viruses - 79; Other Eukaryotes -…	T
'16.8.4'	'secondary metabolism.flavonoids.flavonols'	'c25518.graph_c0'	'(at4g34135 : 339.0) The At4g34135 gene encodes a flavonol 7-O-glucosyltransferase (EC 2.4.1.237) that glucosylates also with a 20 fold lower activity flavonols (kaempferol and quercetin) at the 3-O-position.; UDP-glucosyltransferase 73B2 (UGT73B2); FUNCTIONS IN: flavonol 3-O-glucosyltransferase activity, UDP-glycosyltransferase activity, quercetin 7-O-glucosyltransferase activity, UDP-glucosyltr…	T
'16.8.4'	'secondary metabolism.flavonoids.flavonols'	'c35616.graph_c0'	'(at1g17020 : 306.0) Encodes a novel member of the Fe(II)/ascorbate oxidase gene family; senescence-related gene.; senescence-related gene 1 (SRG1); CONTAINS InterPro DOMAIN/s: Oxoglutarate/iron-dependent oxygenase (InterPro:IPR005123); BEST Arabidopsis thaliana protein match is: 2-oxoglutarate (2OG) and Fe(II)-dependent oxygenase superfamily protein (TAIR:AT1G17010.1); Has 8560 Blast hits to 851…	T
'16.8.4'	'secondary metabolism.flavonoids.flavonols'	'c38256.graph_c0'	'(at2g15480 : 278.0) UDP-glucosyl transferase 73B5 (UGT73B5); FUNCTIONS IN: quercetin 3-O-glucosyltransferase activity, UDP-glycosyltransferase activity, UDP-glucosyltransferase activity, transferase activity, transferring glycosyl groups; INVOLVED IN: response to other organism; LOCATED IN: endomembrane system; EXPRESSED IN: 9 plant structures; EXPRESSED DURING: L mature pollen stage, M germinat…	T
'16.8.4'	'secondary metabolism.flavonoids.flavonols'	'c44088.graph_c0'	'(at1g49390 : 249.0) 2-oxoglutarate (2OG) and Fe(II)-dependent oxygenase superfamily protein; FUNCTIONS IN: oxidoreductase activity, acting on paired donors, with incorporation or reduction of molecular oxygen, 2-oxoglutarate as one donor, and incorporation of one atom each of oxygen into both donors, oxidoreductase activity; INVOLVED IN: flavonoid biosynthetic process; LOCATED IN: cellular_compo…	T
'16.8.4'	'secondary metabolism.flavonoids.flavonols'	'c51254.graph_c0'	'(at2g15490 : 370.0) UDP-glycosyltransferase 73B4 (UGT73B4); FUNCTIONS IN: quercetin 3-O-glucosyltransferase activity, UDP-glycosyltransferase activity, quercetin 7-O-glucosyltransferase activity, UDP-glucosyltransferase activity, transferase activity, transferring glycosyl groups; INVOLVED IN: response to other organism; LOCATED IN: endomembrane system; EXPRESSED IN: root; CONTAINS InterPro DOMA…	T
'16.8.4.1'	'secondary metabolism.flavonoids.flavonols.flavonol synthase (FLS)'	'c52303.graph_c0'	'(q07512|fls_pethy : 451.0) Flavonol synthase/flavanone 3-hydroxylase (EC 1.14.11.23) (EC 1.14.11.9) (FLS) - Petunia hybrida (Petunia) & (at5g08640 : 395.0) Encodes a flavonol synthase that catalyzes formation of flavonols from dihydroflavonols.; flavonol synthase 1 (FLS1); CONTAINS InterPro DOMAIN/s: Oxoglutarate/iron-dependent oxygenase (InterPro:IPR005123); BEST Arabidopsis thaliana protein ma…	T
'16.8.4.2'	'secondary metabolism.flavonoids.flavonols.flavonol 3-O-glycosyltransferase'	'c25518.graph_c0'	'(at4g34135 : 339.0) The At4g34135 gene encodes a flavonol 7-O-glucosyltransferase (EC 2.4.1.237) that glucosylates also with a 20 fold lower activity flavonols (kaempferol and quercetin) at the 3-O-position.; UDP-glucosyltransferase 73B2 (UGT73B2); FUNCTIONS IN: flavonol 3-O-glucosyltransferase activity, UDP-glycosyltransferase activity, quercetin 7-O-glucosyltransferase activity, UDP-glucosyltr…	T
'16.8.4.2'	'secondary metabolism.flavonoids.flavonols.flavonol 3-O-glycosyltransferase'	'c38256.graph_c0'	'(at2g15480 : 278.0) UDP-glucosyl transferase 73B5 (UGT73B5); FUNCTIONS IN: quercetin 3-O-glucosyltransferase activity, UDP-glycosyltransferase activity, UDP-glucosyltransferase activity, transferase activity, transferring glycosyl groups; INVOLVED IN: response to other organism; LOCATED IN: endomembrane system; EXPRESSED IN: 9 plant structures; EXPRESSED DURING: L mature pollen stage, M germinat…	T
'16.8.4.2'	'secondary metabolism.flavonoids.flavonols.flavonol 3-O-glycosyltransferase'	'c48798.graph_c0'	'(at2g15480 : 358.0) UDP-glucosyl transferase 73B5 (UGT73B5); FUNCTIONS IN: quercetin 3-O-glucosyltransferase activity, UDP-glycosyltransferase activity, UDP-glucosyltransferase activity, transferase activity, transferring glycosyl groups; INVOLVED IN: response to other organism; LOCATED IN: endomembrane system; EXPRESSED IN: 9 plant structures; EXPRESSED DURING: L mature pollen stage, M germinat…	T
'16.8.4.2'	'secondary metabolism.flavonoids.flavonols.flavonol 3-O-glycosyltransferase'	'c51254.graph_c0'	'(at2g15490 : 370.0) UDP-glycosyltransferase 73B4 (UGT73B4); FUNCTIONS IN: quercetin 3-O-glucosyltransferase activity, UDP-glycosyltransferase activity, quercetin 7-O-glucosyltransferase activity, UDP-glucosyltransferase activity, transferase activity, transferring glycosyl groups; INVOLVED IN: response to other organism; LOCATED IN: endomembrane system; EXPRESSED IN: root; CONTAINS InterPro DOMA…	T
'16.8.4.3'	'secondary metabolism.flavonoids.flavonols.flavonol-3-O-rhamnosyltransferase'	''	''
'16.8.5'	'secondary metabolism.flavonoids.isoflavones'	''	''
'16.8.5.1'	'secondary metabolism.flavonoids.isoflavones.isoflavone reductase'	'c44853.graph_c0'	'(p52575|ifr_medsa : 535.0) Isoflavone reductase (EC 1.3.1.45) (IFR) (2'-hydroxyisoflavone reductase) (NADPH:isoflavone oxidoreductase) - Medicago sativa (Alfalfa) & (at4g39230 : 330.0) encodes a protein whose sequence is similar to phenylcoumaran benzylic ether reductase (PCBER), which catalyzes NADPH-dependent reduction of 8-5' linked lignans such as dehydrodiconiferyl alcohol to give isodihydr…	T
'16.8.5.2'	'secondary metabolism.flavonoids.isoflavones.chalcone reductase'	''	''
'16.8.5.3'	'secondary metabolism.flavonoids.isoflavones.isoflavone synthase'	''	''
'16.8.5.4'	'secondary metabolism.flavonoids.isoflavones.hydroxyisoflavone dehydrogenase'	''	''
'16.8.6'	'secondary metabolism.flavonoids.flavonones'	''	''
'16.8.6.1'	'secondary metabolism.flavonoids.flavonones.flavone synthase (FNS)'	''	''
'16.8.6.2'	'secondary metabolism.flavonoids.flavonones.flavone 7-O-glycosyltransferase'	''	''
'16.8.6.3'	'secondary metabolism.flavonoids.flavonones.flavone apiosyltransferase'	''	''
'16.8.7'	'secondary metabolism.flavonoids.flavan 3-ol'	''	''
'16.8.7.1'	'secondary metabolism.flavonoids.flavan 3-ol.leucoanthocyanidin 4-reductase (LAR)'	''	''
'16.8.8'	'secondary metabolism.flavonoids.flavonoid glycosylations'	''	''
'16.8.8.1'	'secondary metabolism.flavonoids.flavonoid glycosylations.anthocyanidin-3-O-glycoside-6'-rhamnosyltransferase'	''	''
'16.8.8.2'	'secondary metabolism.flavonoids.flavonoid glycosylations.flavonol-3-O-glycoside-rhamnosyltransferase'	''	''
'16.10'	'secondary metabolism.simple phenols'	''	''
'16.20'	'secondary metabolism.amino acid derivatives'	''	''
'16.20.1001'	'secondary metabolism.amino acid derivatives'	'dopa'	'secondary metabolism, amino acid derivatives'	M
'16.20.1002'	'secondary metabolism.amino acid derivatives'	'dopamine'	'secondary metabolism, amino acid derivatives'	M
'16.20.1003'	'secondary metabolism.amino acid derivatives'	'noradrenaline'	'secondary metabolism, amino acid derivatives'	M
'16.20.1004'	'secondary metabolism.amino acid derivatives'	'tryptamine'	'secondary metabolism, shikimic acid pathway'	M
'16.20.1005'	'secondary metabolism.amino acid derivatives'	'tyramine'	'secondary metabolism, shikimic acid pathway'	M
'16.20.1006'	'secondary metabolism.amino acid derivatives'	'3,4-dihydroxybenzylamine'	'Dopamine derivative'	M
'16.99'	'secondary metabolism.unspecified'	'c47545.graph_c0'	'(at5g42830 : 425.0) HXXXD-type acyl-transferase family protein; FUNCTIONS IN: transferase activity, transferring acyl groups other than amino-acyl groups, transferase activity; INVOLVED IN: biological_process unknown; LOCATED IN: cellular_component unknown; EXPRESSED IN: 17 plant structures; EXPRESSED DURING: 12 growth stages; CONTAINS InterPro DOMAIN/s: Transferase (InterPro:IPR003480); BEST Ar…	T
'16.99'	'secondary metabolism.unspecified'	'c47545.graph_c1'	'(at5g42830 : 125.0) HXXXD-type acyl-transferase family protein; FUNCTIONS IN: transferase activity, transferring acyl groups other than amino-acyl groups, transferase activity; INVOLVED IN: biological_process unknown; LOCATED IN: cellular_component unknown; EXPRESSED IN: 17 plant structures; EXPRESSED DURING: 12 growth stages; CONTAINS InterPro DOMAIN/s: Transferase (InterPro:IPR003480); BEST Ar…	T
'16.99.1001'	'secondary metabolism.unspecified'	'digitoxin'	'secondary metabolism'	M
'16.99.1003'	'secondary metabolism.unspecified'	'acetylsalicylate'	'secondary metabolism'	M
'16.99.1004'	'secondary metabolism.unspecified'	'4-(methylamino)benzoate'	'secondary metabolism'	M
'16.99.1005'	'secondary metabolism.unspecified'	'4-aminobenzoate'	'secondary metabolism'	M
'16.99.1006'	'secondary metabolism.unspecified'	'3-phenylpropionate'	'secondary metabolism'	M
'16.99.1007'	'secondary metabolism.unspecified'	'2-aminobenzoate'	'secondary metabolism'	M
'16.99.1008'	'secondary metabolism.unspecified'	'1-o-benzyl-beta-glucoside'	'secondary metabolism'	M
'16.99.1009'	'secondary metabolism.unspecified'	'salicin'	'secondary metabolism'	M
'16.99.1010'	'secondary metabolism.unspecified'	'3-(2,4-dihydoxyphenyl)propionate'	'secondary metabolism'	M
'16.99.1011'	'secondary metabolism.unspecified'	'1-caffeoylquinate'	'secondary metabolism'	M
'16.99.1012'	'secondary metabolism.unspecified'	'buthylhydroxytoluene'	'secondary metabolism'	M
'16.99.1013'	'secondary metabolism.unspecified'	'mandelate'	'secondary metabolism'	M
'16.99.1014'	'secondary metabolism.unspecified'	'helicin'	'secondary metabolism, glucoside'	M
'16.99.1014'	'secondary metabolism.unspecified'	'quinate'	'secondary metabolism'	M
'16.99.1016'	'secondary metabolism.unspecified'	'acrylamide'	'Styrene degradation (to confirm in plants)'	M
'16.99.1017'	'secondary metabolism.unspecified'	'clotrimazole'	'secondary metabolism (?); Inhibitor of P450'	M
'16.99.1018'	'secondary metabolism.unspecified'	'propyl gallate'	'secondary metabolism, antioxydant'	M
'17'	'hormone metabolism'	''	''
'17.1'	'hormone metabolism.abscisic acid'	''	''
'17.1.1'	'hormone metabolism.abscisic acid.synthesis-degradation'	''	''
'17.1.1.1'	'hormone metabolism.abscisic acid.synthesis-degradation.synthesis'	''	''
'17.1.1.1.1'	'hormone metabolism.abscisic acid.synthesis-degradation.synthesis.zeaxanthin epoxidase'	''	''
'17.1.1.1.10'	'hormone metabolism.abscisic acid.synthesis-degradation.synthesis.9-cis-epoxycarotenoid dioxygenase'	'c19180.graph_c0'	'(at4g19170 : 790.0) chloroplast-targeted member of a family of enzymes similar to nine-cis-epoxycarotenoid dioxygenase; nine-cis-epoxycarotenoid dioxygenase 4 (NCED4); LOCATED IN: chloroplast, plastoglobule; EXPRESSED IN: 16 plant structures; EXPRESSED DURING: 9 growth stages; CONTAINS InterPro DOMAIN/s: Carotenoid oxygenase (InterPro:IPR004294); BEST Arabidopsis thaliana protein match is: nine-…	T
'17.1.1.1.10'	'hormone metabolism.abscisic acid.synthesis-degradation.synthesis.9-cis-epoxycarotenoid dioxygenase'	'c44838.graph_c0'	'(at3g14440 : 822.0) Encodes 9-<i>cis</i>-epoxycarotenoid dioxygenase, a key enzyme in the biosynthesis of abscisic acid. Regulated in response to drought and salinity. Expressed in roots, flowers and seeds. Localized to the chloroplast stroma and thylakoid membrane.; nine-cis-epoxycarotenoid dioxygenase 3 (NCED3); CONTAINS InterPro DOMAIN/s: Carotenoid oxygenase (InterPro:IPR004294); BEST Arabid…	T
'17.1.1.1.11'	'hormone metabolism.abscisic acid.synthesis-degradation.synthesis.short chain alcohol dehydrogenmase (ABA2)'	''	''
'17.1.1.1.12'	'hormone metabolism.abscisic acid.synthesis-degradation.synthesis.abscisic aldehyde oxidase'	''	''
'17.1.1.2'	'hormone metabolism.abscisic acid.synthesis-degradation.degradation'	''	''
'17.1.1.2.1'	'hormone metabolism.abscisic acid.synthesis-degradation.degradation.8-hydroxylase'	'c43436.graph_c0'	'(at4g19230 : 342.0) Encodes a protein with ABA 8'-hydroxylase activity, involved in ABA catabolism. Member of the CYP707A gene family. CYP707A1 appears to play an important role in determining the ABA levels in dry seeds. Gene involved in postgermination growth. Overexpression of CYP707A1 leads to a decrease in ABA levels and a reduction in after-ripening period to break dormancy.; "cytochrome P…	T
'17.1.1.2.1'	'hormone metabolism.abscisic acid.synthesis-degradation.degradation.8-hydroxylase'	'c43628.graph_c0'	'(loc_os02g47470.1 : 73.2) no description available & (at4g19230 : 70.5) Encodes a protein with ABA 8'-hydroxylase activity, involved in ABA catabolism. Member of the CYP707A gene family. CYP707A1 appears to play an important role in determining the ABA levels in dry seeds. Gene involved in postgermination growth. Overexpression of CYP707A1 leads to a decrease in ABA levels and a reduction in aft…	T
'17.1.1.2.1'	'hormone metabolism.abscisic acid.synthesis-degradation.degradation.8-hydroxylase'	'c44503.graph_c0'	'(at4g19230 : 250.0) Encodes a protein with ABA 8'-hydroxylase activity, involved in ABA catabolism. Member of the CYP707A gene family. CYP707A1 appears to play an important role in determining the ABA levels in dry seeds. Gene involved in postgermination growth. Overexpression of CYP707A1 leads to a decrease in ABA levels and a reduction in after-ripening period to break dormancy.; "cytochrome P…	T
'17.1.1.2.1'	'hormone metabolism.abscisic acid.synthesis-degradation.degradation.8-hydroxylase'	'c52977.graph_c0'	'(at4g19230 : 58.2) Encodes a protein with ABA 8'-hydroxylase activity, involved in ABA catabolism. Member of the CYP707A gene family. CYP707A1 appears to play an important role in determining the ABA levels in dry seeds. Gene involved in postgermination growth. Overexpression of CYP707A1 leads to a decrease in ABA levels and a reduction in after-ripening period to break dormancy.; "cytochrome P4…	T
'17.1.1.1001'	'hormone metabolism.abscisic acid.synthesis-degradation'	'mevalonolactone'	'hormone metabolism.abscisic acid precursor'	M
'17.1.1.1002'	'hormone metabolism.abscisic acid.synthesis-degradation'	'aba'	'hormone metabolism.abscisic acid'	M
'17.1.2'	'hormone metabolism.abscisic acid.signal transduction'	'c32600.graph_c0'	'(at3g22550 : 145.0) Protein of unknown function (DUF581); CONTAINS InterPro DOMAIN/s: Protein of unknown function DUF581 (InterPro:IPR007650); BEST Arabidopsis thaliana protein match is: Protein of unknown function (DUF581) (TAIR:AT3G63210.1); Has 558 Blast hits to 549 proteins in 19 species: Archae - 0; Bacteria - 0; Metazoa - 0; Fungi - 0; Plants - 558; Viruses - 0; Other Eukaryotes - 0 (sourc…	T
'17.1.2'	'hormone metabolism.abscisic acid.signal transduction'	'c37184.graph_c0'	'(loc_os05g49730.1 : 250.0) no description available & (at2g29380 : 200.0) highly ABA-induced PP2C gene 3 (HAI3); FUNCTIONS IN: protein serine/threonine phosphatase activity, catalytic activity; INVOLVED IN: protein amino acid dephosphorylation; LOCATED IN: protein serine/threonine phosphatase complex; CONTAINS InterPro DOMAIN/s: Protein phosphatase 2C, manganese/magnesium aspartate binding site …	T
'17.1.2'	'hormone metabolism.abscisic acid.signal transduction'	'c42395.graph_c0'	'(at3g19290 : 200.0) bZIP transcription factor with specificity for abscisic acid-responsive elements (ABRE). Mediate ABA-dependent stress responses.; ABRE binding factor 4 (ABF4); CONTAINS InterPro DOMAIN/s: Basic-leucine zipper (bZIP) transcription factor (InterPro:IPR004827), bZIP transcription factor, bZIP-1 (InterPro:IPR011616); BEST Arabidopsis thaliana protein match is: abscisic acid respo…	T
'17.1.2'	'hormone metabolism.abscisic acid.signal transduction'	'c52708.graph_c0'	'(at3g19290 : 122.0) bZIP transcription factor with specificity for abscisic acid-responsive elements (ABRE). Mediate ABA-dependent stress responses.; ABRE binding factor 4 (ABF4); CONTAINS InterPro DOMAIN/s: Basic-leucine zipper (bZIP) transcription factor (InterPro:IPR004827), bZIP transcription factor, bZIP-1 (InterPro:IPR011616); BEST Arabidopsis thaliana protein match is: abscisic acid respo…	T
'17.1.3'	'hormone metabolism.abscisic acid.induced-regulated-responsive-activated'	'c31399.graph_c0'	'(at5g08350 : 222.0) GRAM domain-containing protein / ABA-responsive protein-related; CONTAINS InterPro DOMAIN/s: GRAM (InterPro:IPR004182); BEST Arabidopsis thaliana protein match is: GRAM domain-containing protein / ABA-responsive protein-related (TAIR:AT5G23370.1); Has 358 Blast hits to 358 proteins in 24 species: Archae - 0; Bacteria - 0; Metazoa - 0; Fungi - 0; Plants - 358; Viruses - 0; Oth…	T
'17.1.3'	'hormone metabolism.abscisic acid.induced-regulated-responsive-activated'	'c37184.graph_c0'	'(loc_os05g49730.1 : 250.0) no description available & (at2g29380 : 200.0) highly ABA-induced PP2C gene 3 (HAI3); FUNCTIONS IN: protein serine/threonine phosphatase activity, catalytic activity; INVOLVED IN: protein amino acid dephosphorylation; LOCATED IN: protein serine/threonine phosphatase complex; CONTAINS InterPro DOMAIN/s: Protein phosphatase 2C, manganese/magnesium aspartate binding site …	T
'17.1.3'	'hormone metabolism.abscisic acid.induced-regulated-responsive-activated'	'c41538.graph_c0'	'(at5g13200 : 213.0) GRAM domain family protein; CONTAINS InterPro DOMAIN/s: GRAM (InterPro:IPR004182); BEST Arabidopsis thaliana protein match is: GRAM domain family protein (TAIR:AT2G22475.1); Has 1807 Blast hits to 1807 proteins in 277 species: Archae - 0; Bacteria - 0; Metazoa - 736; Fungi - 347; Plants - 385; Viruses - 0; Other Eukaryotes - 339 (source: NCBI BLink). & (loc_os12g29400.1 : 195…	T
'17.1.3'	'hormone metabolism.abscisic acid.induced-regulated-responsive-activated'	'c42395.graph_c0'	'(at3g19290 : 200.0) bZIP transcription factor with specificity for abscisic acid-responsive elements (ABRE). Mediate ABA-dependent stress responses.; ABRE binding factor 4 (ABF4); CONTAINS InterPro DOMAIN/s: Basic-leucine zipper (bZIP) transcription factor (InterPro:IPR004827), bZIP transcription factor, bZIP-1 (InterPro:IPR011616); BEST Arabidopsis thaliana protein match is: abscisic acid respo…	T
'17.1.3'	'hormone metabolism.abscisic acid.induced-regulated-responsive-activated'	'c43385.graph_c1'	'(loc_os04g44500.1 : 83.2) no description available & (at5g23370 : 76.3) GRAM domain-containing protein / ABA-responsive protein-related; CONTAINS InterPro DOMAIN/s: GRAM (InterPro:IPR004182); BEST Arabidopsis thaliana protein match is: GRAM domain-containing protein / ABA-responsive protein-related (TAIR:AT5G23350.1); Has 1807 Blast hits to 1807 proteins in 277 species: Archae - 0; Bacteria - 0;…	T
'17.1.3'	'hormone metabolism.abscisic acid.induced-regulated-responsive-activated'	'c44599.graph_c0'	'(at5g08350 : 214.0) GRAM domain-containing protein / ABA-responsive protein-related; CONTAINS InterPro DOMAIN/s: GRAM (InterPro:IPR004182); BEST Arabidopsis thaliana protein match is: GRAM domain-containing protein / ABA-responsive protein-related (TAIR:AT5G23370.1); Has 358 Blast hits to 358 proteins in 24 species: Archae - 0; Bacteria - 0; Metazoa - 0; Fungi - 0; Plants - 358; Viruses - 0; Oth…	T
'17.1.3'	'hormone metabolism.abscisic acid.induced-regulated-responsive-activated'	'c52708.graph_c0'	'(at3g19290 : 122.0) bZIP transcription factor with specificity for abscisic acid-responsive elements (ABRE). Mediate ABA-dependent stress responses.; ABRE binding factor 4 (ABF4); CONTAINS InterPro DOMAIN/s: Basic-leucine zipper (bZIP) transcription factor (InterPro:IPR004827), bZIP transcription factor, bZIP-1 (InterPro:IPR011616); BEST Arabidopsis thaliana protein match is: abscisic acid respo…	T
'17.1.3'	'hormone metabolism.abscisic acid.induced-regulated-responsive-activated'	'c53208.graph_c0'	'(at3g56850 : 137.0) Encodes an ABA-responsive element binding protein with a bZIP domain. Located in the nucleus and expressed in the embryo during seed maturation.; ABA-responsive element binding protein 3 (AREB3); FUNCTIONS IN: DNA binding, transcription activator activity, sequence-specific DNA binding transcription factor activity; INVOLVED IN: regulation of transcription, DNA-dependent, res…	T
'17.1.3'	'hormone metabolism.abscisic acid.induced-regulated-responsive-activated'	'c53371.graph_c0'	'(at3g56850 : 155.0) Encodes an ABA-responsive element binding protein with a bZIP domain. Located in the nucleus and expressed in the embryo during seed maturation.; ABA-responsive element binding protein 3 (AREB3); FUNCTIONS IN: DNA binding, transcription activator activity, sequence-specific DNA binding transcription factor activity; INVOLVED IN: regulation of transcription, DNA-dependent, res…	T
'17.2'	'hormone metabolism.auxin'	''	''
'17.2.1'	'hormone metabolism.auxin.synthesis-degradation'	'c34757.graph_c0'	'(at2g43840 : 270.0) UGT74F1 transfers UDP:glucose to salicylic acid (forming a glucoside), benzoic acid, quercetin, and athranilate in vitro. UGT74F1 shows a weak ability to catalyze the formation of the p-aminobenzoate-glucose ester in vitro. But, UGT75B1 appears to be the dominant pABA acylglucosyltransferase in vivo based on assays in leaves, flowers, and siliques. The true biological substra…	T
'17.2.1'	'hormone metabolism.auxin.synthesis-degradation'	'c34757.graph_c1'	'(at1g05675 : 131.0) UDP-Glycosyltransferase superfamily protein; FUNCTIONS IN: transferase activity, transferring hexosyl groups; INVOLVED IN: metabolic process; CONTAINS InterPro DOMAIN/s: UDP-glucuronosyl/UDP-glucosyltransferase (InterPro:IPR002213); BEST Arabidopsis thaliana protein match is: Uridine diphosphate glycosyltransferase 74E2 (TAIR:AT1G05680.1). & (loc_os09g34250.1 : 127.0) no desc…	T
'17.2.1.1001'	'hormone metabolism.auxin.synthesis-degradation'	'beta-indole-3-acetonitrile'	'hormone metabolism.auxin'	M
'17.2.1.1002'	'hormone metabolism.auxin'	'indole-3-acetaldehyde'	'hormone metabolism.auxin'	M
'17.2.1.1003'	'hormone metabolism.auxin'	'indole-3-acetate'	'hormone metabolism.auxin'	M
'17.2.1.1004'	'hormone metabolism.auxin'	'indole-3-acetyl-aspartate'	'hormone metabolism.auxin'	M
'17.2.1.1005'	'hormone metabolism.auxin'	'indole-3-butyrate'	'hormone metabolism.auxin'	M
'17.2.1.1006'	'hormone metabolism.auxin'	'indoxyl-beta-d-glucoside'	'hormone metabolism.auxin'	M
'17.2.1.1007'	'hormone metabolism.auxin'	'n-(3-indolylacetyl)-alanine'	''	M
'17.2.2'	'hormone metabolism.auxin.signal transduction'	'c31578.graph_c0'	'(loc_os10g22950.1 : 116.0) no description available & (at5g64220 : 110.0) Calmodulin-binding transcription activator protein with CG-1 and Ankyrin domains; FUNCTIONS IN: calmodulin binding, transcription regulator activity; INVOLVED IN: regulation of transcription; LOCATED IN: nucleus; EXPRESSED IN: 23 plant structures; EXPRESSED DURING: 13 growth stages; CONTAINS InterPro DOMAIN/s: Ankyrin repe…	T
'17.2.2'	'hormone metabolism.auxin.signal transduction'	'c40487.graph_c0'	'(at3g26810 : 314.0) auxin signaling F-box 2 (AFB2); FUNCTIONS IN: ubiquitin-protein ligase activity, auxin binding; INVOLVED IN: stamen development, pollen maturation, response to molecule of bacterial origin; LOCATED IN: plasma membrane; EXPRESSED IN: 26 plant structures; EXPRESSED DURING: 14 growth stages; CONTAINS InterPro DOMAIN/s: F-box domain, cyclin-like (InterPro:IPR001810); BEST Arabido…	T
'17.2.3'	'hormone metabolism.auxin.induced-regulated-responsive-activated'	'c16256.graph_c0'	'(at2g23170 : 223.0) encodes an IAA-amido synthase that conjugates Asp and other amino acids to auxin in vitro.; GH3.3; CONTAINS InterPro DOMAIN/s: GH3 auxin-responsive promoter (InterPro:IPR004993); BEST Arabidopsis thaliana protein match is: Auxin-responsive GH3 family protein (TAIR:AT4G37390.1); Has 1734 Blast hits to 1530 proteins in 236 species: Archae - 0; Bacteria - 610; Metazoa - 53; Fung…	T
'17.2.3'	'hormone metabolism.auxin.induced-regulated-responsive-activated'	'c19487.graph_c0'	'(gnl|cdd|82074 : 54.8) no description available & (at1g56150 : 54.7) SAUR-like auxin-responsive protein family ; CONTAINS InterPro DOMAIN/s: Auxin responsive SAUR protein (InterPro:IPR003676); BEST Arabidopsis thaliana protein match is: SAUR-like auxin-responsive protein family (TAIR:AT3G12830.1); Has 1156 Blast hits to 1154 proteins in 26 species: Archae - 0; Bacteria - 0; Metazoa - 0; Fungi - …	T
'17.2.3'	'hormone metabolism.auxin.induced-regulated-responsive-activated'	'c22104.graph_c0'	'(at3g12830 : 140.0) SAUR-like auxin-responsive protein family ; CONTAINS InterPro DOMAIN/s: Auxin responsive SAUR protein (InterPro:IPR003676); BEST Arabidopsis thaliana protein match is: SAUR-like auxin-responsive protein family (TAIR:AT1G56150.1); Has 1206 Blast hits to 1201 proteins in 26 species: Archae - 0; Bacteria - 0; Metazoa - 0; Fungi - 0; Plants - 1205; Viruses - 0; Other Eukaryotes -…	T
'17.2.3'	'hormone metabolism.auxin.induced-regulated-responsive-activated'	'c32316.graph_c0'	'(loc_os03g09900.1 : 214.0) no description available & (at4g17280 : 213.0) Auxin-responsive family protein; CONTAINS InterPro DOMAIN/s: Cytochrome b561, eukaryote (InterPro:IPR004877), Uncharacterised conserved protein UCP037471 (InterPro:IPR017214), Protein of unknown function DUF568, DOMON-like (InterPro:IPR007613), DOMON related (InterPro:IPR005018), Cytochrome b561/ferric reductase transmembr…	T
'17.2.3'	'hormone metabolism.auxin.induced-regulated-responsive-activated'	'c33578.graph_c0'	'(p33081|ax15a_soybn : 122.0) Auxin-induced protein 15A - Glycine max (Soybean) & (at5g18080 : 102.0) SAUR-like auxin-responsive protein family ; CONTAINS InterPro DOMAIN/s: Auxin responsive SAUR protein (InterPro:IPR003676); BEST Arabidopsis thaliana protein match is: SAUR-like auxin-responsive protein family (TAIR:AT5G18020.1); Has 1807 Blast hits to 1807 proteins in 277 species: Archae - 0; Ba…	T
'17.2.3'	'hormone metabolism.auxin.induced-regulated-responsive-activated'	'c34351.graph_c0'	'(at1g75590 : 78.6) SAUR-like auxin-responsive protein family ; CONTAINS InterPro DOMAIN/s: Auxin responsive SAUR protein (InterPro:IPR003676); BEST Arabidopsis thaliana protein match is: SAUR-like auxin-responsive protein family (TAIR:AT5G10990.1); Has 1416 Blast hits to 1399 proteins in 25 species: Archae - 0; Bacteria - 0; Metazoa - 0; Fungi - 0; Plants - 1415; Viruses - 0; Other Eukaryotes - …	T
'17.2.3'	'hormone metabolism.auxin.induced-regulated-responsive-activated'	'c35569.graph_c0'	'(at2g28085 : 93.2) SAUR-like auxin-responsive protein family ; CONTAINS InterPro DOMAIN/s: Auxin responsive SAUR protein (InterPro:IPR003676); BEST Arabidopsis thaliana protein match is: SAUR-like auxin-responsive protein family (TAIR:AT4G34760.1); Has 1265 Blast hits to 1250 proteins in 26 species: Archae - 0; Bacteria - 0; Metazoa - 0; Fungi - 0; Plants - 1264; Viruses - 0; Other Eukaryotes - …	T
'17.2.3'	'hormone metabolism.auxin.induced-regulated-responsive-activated'	'c41912.graph_c0'	'(at1g29430 : 80.1) SAUR-like auxin-responsive protein family ; CONTAINS InterPro DOMAIN/s: Auxin responsive SAUR protein (InterPro:IPR003676); BEST Arabidopsis thaliana protein match is: SAUR-like auxin-responsive protein family (TAIR:AT5G27780.1); Has 636 Blast hits to 622 proteins in 19 species: Archae - 0; Bacteria - 0; Metazoa - 0; Fungi - 0; Plants - 636; Viruses - 0; Other Eukaryotes - 0 (…	T
'17.2.3'	'hormone metabolism.auxin.induced-regulated-responsive-activated'	'c42092.graph_c0'	'(at4g38840 : 120.0) SAUR-like auxin-responsive protein family ; FUNCTIONS IN: molecular_function unknown; INVOLVED IN: response to auxin stimulus, response to cold; LOCATED IN: plasma membrane; EXPRESSED IN: 21 plant structures; EXPRESSED DURING: 13 growth stages; CONTAINS InterPro DOMAIN/s: Auxin responsive SAUR protein (InterPro:IPR003676); BEST Arabidopsis thaliana protein match is: SAUR-like…	T
'17.2.3'	'hormone metabolism.auxin.induced-regulated-responsive-activated'	'c42157.graph_c0'	'(at2g45210 : 133.0) SAUR-like auxin-responsive protein family ; CONTAINS InterPro DOMAIN/s: Auxin responsive SAUR protein (InterPro:IPR003676); BEST Arabidopsis thaliana protein match is: SAUR-like auxin-responsive protein family (TAIR:AT3G60690.1); Has 1221 Blast hits to 1213 proteins in 27 species: Archae - 0; Bacteria - 0; Metazoa - 0; Fungi - 0; Plants - 1220; Viruses - 0; Other Eukaryotes -…	T
'17.2.3'	'hormone metabolism.auxin.induced-regulated-responsive-activated'	'c44403.graph_c0'	'(at2g14960 : 685.0) encodes a protein similar to IAA-amido synthases. Lines carrying an insertion in this gene are hypersensitive to auxin.; GH3.1; CONTAINS InterPro DOMAIN/s: GH3 auxin-responsive promoter (InterPro:IPR004993); BEST Arabidopsis thaliana protein match is: Auxin-responsive GH3 family protein (TAIR:AT4G37390.1); Has 1628 Blast hits to 1412 proteins in 230 species: Archae - 1; Bacte…	T
'17.2.3'	'hormone metabolism.auxin.induced-regulated-responsive-activated'	'c44780.graph_c0'	'(at4g37390 : 508.0) Encodes an IAA-amido synthase that conjugates Asp and other amino acids to auxin in vitro. Lines carrying insertions in this gene are hypersensitive to auxin. May function as a negative component in auxin signaling by regulating auxin activity.; BRU6; CONTAINS InterPro DOMAIN/s: GH3 auxin-responsive promoter (InterPro:IPR004993); BEST Arabidopsis thaliana protein match is: Au…	T
'17.2.3'	'hormone metabolism.auxin.induced-regulated-responsive-activated'	'c47831.graph_c0'	'(at2g37980 : 500.0) O-fucosyltransferase family protein; FUNCTIONS IN: molecular_function unknown; INVOLVED IN: biological_process unknown; LOCATED IN: chloroplast; EXPRESSED IN: 13 plant structures; EXPRESSED DURING: L mature pollen stage, M germinated pollen stage, 4 anthesis, petal differentiation and expansion stage; CONTAINS InterPro DOMAIN/s: GDP-fucose protein O-fucosyltransferase (InterP…	T
'17.2.3'	'hormone metabolism.auxin.induced-regulated-responsive-activated'	'c49323.graph_c0'	'(at2g46690 : 103.0) SAUR-like auxin-responsive protein family ; CONTAINS InterPro DOMAIN/s: Auxin responsive SAUR protein (InterPro:IPR003676); BEST Arabidopsis thaliana protein match is: SAUR-like auxin-responsive protein family (TAIR:AT3G61900.1); Has 1291 Blast hits to 1280 proteins in 26 species: Archae - 0; Bacteria - 0; Metazoa - 0; Fungi - 0; Plants - 1290; Viruses - 0; Other Eukaryotes -…	T
'17.2.3'	'hormone metabolism.auxin.induced-regulated-responsive-activated'	'c51040.graph_c0'	'(at1g72430 : 117.0) SAUR-like auxin-responsive protein family ; CONTAINS InterPro DOMAIN/s: Auxin responsive SAUR protein (InterPro:IPR003676); BEST Arabidopsis thaliana protein match is: SAUR-like auxin-responsive protein family (TAIR:AT1G17345.1); Has 148 Blast hits to 148 proteins in 14 species: Archae - 0; Bacteria - 0; Metazoa - 0; Fungi - 0; Plants - 148; Viruses - 0; Other Eukaryotes - 0 …	T
'17.2.3'	'hormone metabolism.auxin.induced-regulated-responsive-activated'	'c52526.graph_c0'	'(at4g34760 : 162.0) SAUR-like auxin-responsive protein family ; CONTAINS InterPro DOMAIN/s: Auxin responsive SAUR protein (InterPro:IPR003676); BEST Arabidopsis thaliana protein match is: SAUR-like auxin-responsive protein family (TAIR:AT2G16580.1); Has 1475 Blast hits to 1458 proteins in 28 species: Archae - 0; Bacteria - 0; Metazoa - 0; Fungi - 0; Plants - 1474; Viruses - 0; Other Eukaryotes -…	T
'17.2.3'	'hormone metabolism.auxin.induced-regulated-responsive-activated'	'c52757.graph_c0'	'(loc_os02g52990.1 : 106.0) no description available & (at5g53590 : 73.2) SAUR-like auxin-responsive protein family ; CONTAINS InterPro DOMAIN/s: Auxin responsive SAUR protein (InterPro:IPR003676); BEST Arabidopsis thaliana protein match is: SAUR-like auxin-responsive protein family (TAIR:AT4G00880.1); Has 35333 Blast hits to 34131 proteins in 2444 species: Archae - 798; Bacteria - 22429; Metazoa…	T
'17.2.3'	'hormone metabolism.auxin.induced-regulated-responsive-activated'	'c54041.graph_c0'	'(at1g53700 : 110.0) The WAG1 and its homolog, WAG2 each encodes a protein-serine/threonine kinase that are nearly 70% identical to PsPK3 protein. All three together with CsPK3 belong to PsPK3-type kinases. At the N-terminus, all four possess a serine/threonine-rich domain. They are closely related to Arabidopsis kinases PINOID. wag1/wag2 double mutants exhibit a pronounced wavy root phenotype wh…	T
'17.3'	'hormone metabolism.brassinosteroid'	''	''
'17.3.1'	'hormone metabolism.brassinosteroid.synthesis-degradation'	''	''
'17.3.1.1'	'hormone metabolism.brassinosteroid.synthesis-degradation.BRs'	''	''
'17.3.1.1.1'	'hormone metabolism.brassinosteroid.synthesis-degradation.BRs.DET2'	''	''
'17.3.1.1.2'	'hormone metabolism.brassinosteroid.synthesis-degradation.BRs.DWF4'	'c45380.graph_c0'	'(at3g50660 : 455.0) Encodes a 22&#945; hydroxylase whose reaction is a rate-limiting step in brassinosteroid biosynthetic pathway. The protein is a member of CYP90B gene family. CLM is an epi-allele with small, compressed rosette, reduced internode length, and reduced fertility, appears in selfed ddm mutant plants possibly due to loss of cytosine methylation. Transcripts accumulate in actively g…	T
'17.3.1.1.3'	'hormone metabolism.brassinosteroid.synthesis-degradation.BRs.CPD'	'c17475.graph_c0'	'(at5g05690 : 370.0) Encodes a member of the CP90A family, a cytochrome P450 monooxygenase which converts 6-deoxocathasterone to 6-deoxoteasterone in the late C6 oxidation pathway and cathasterone to teasterone in the early C6 oxidation pathway of brassinolide biosynthesis. Expressed in cotyledons and leaves. Mutants display de-etiolation and derepression of light-induced genes in the dark, dwarf…	T
'17.3.1.1.3'	'hormone metabolism.brassinosteroid.synthesis-degradation.BRs.CPD'	'c51320.graph_c0'	'(at5g05690 : 297.0) Encodes a member of the CP90A family, a cytochrome P450 monooxygenase which converts 6-deoxocathasterone to 6-deoxoteasterone in the late C6 oxidation pathway and cathasterone to teasterone in the early C6 oxidation pathway of brassinolide biosynthesis. Expressed in cotyledons and leaves. Mutants display de-etiolation and derepression of light-induced genes in the dark, dwarf…	T
'17.3.1.1.4'	'hormone metabolism.brassinosteroid.synthesis-degradation.BRs.BR6OX'	'c47712.graph_c0'	'(q69f95|c85a_phavu : 565.0) Cytochrome P450 85A (EC 1.14.-.-) (C6-oxidase) - Phaseolus vulgaris (Kidney bean) (French bean) & (at3g30180 : 424.0) Encodes a cytochrome p450 enzyme that catalyzes the last reaction in the production of brassinolide. It is capable of converting 6-deoxocastasterone into castasterone, a C-6 oxidation, as well as the further conversion of castasterone into brassinolide…	T
'17.3.1.1.5'	'hormone metabolism.brassinosteroid.synthesis-degradation.BRs.metabolic regulation'	'c26692.graph_c0'	'(at2g26710 : 550.0) Encodes a member of the cytochrome p450 family that serves as a control point between multiple photoreceptor systems and brassinosteroid signal transduction. Involved in brassinolide metabolism. Mediates response to a variety of light signals including hypocotyl elongation and cotyledon expansion.; PHYB ACTIVATION TAGGED SUPPRESSOR 1 (BAS1); FUNCTIONS IN: steroid hydroxylase …	T
'17.3.1.1.99'	'hormone metabolism.brassinosteroid.synthesis-degradation.BRs.other'	'c42034.graph_c0'	'(at4g36380 : 444.0) Encodes a cytochrome P-450 gene that is involved in leaf blade expansion by controlling polar cell expansion in the leaf length direction. Member of the CYP90C CYP450 family. ROT3 was shown to be involved in brassinosteroid biosynthesis, most likely in the conversion step of typhasterol (TY) to castasterone (CS). As 6-deoxo-CS was unable to restore the phenotype of rot3-1, it…	T
'17.3.1.1.99'	'hormone metabolism.brassinosteroid.synthesis-degradation.BRs.other'	'c47712.graph_c0'	'(q69f95|c85a_phavu : 565.0) Cytochrome P450 85A (EC 1.14.-.-) (C6-oxidase) - Phaseolus vulgaris (Kidney bean) (French bean) & (at3g30180 : 424.0) Encodes a cytochrome p450 enzyme that catalyzes the last reaction in the production of brassinolide. It is capable of converting 6-deoxocastasterone into castasterone, a C-6 oxidation, as well as the further conversion of castasterone into brassinolide…	T
'17.3.1.2'	'hormone metabolism.brassinosteroid.synthesis-degradation.sterols'	''	''
'17.3.1.2.1'	'hormone metabolism.brassinosteroid.synthesis-degradation.sterols.SMT1'	''	''
'17.3.1.2.2'	'hormone metabolism.brassinosteroid.synthesis-degradation.sterols.SMT2'	''	''
'17.3.1.2.3'	'hormone metabolism.brassinosteroid.synthesis-degradation.sterols.CYP51'	''	''
'17.3.1.2.4'	'hormone metabolism.brassinosteroid.synthesis-degradation.sterols.FACKEL'	''	''
'17.3.1.2.5'	'hormone metabolism.brassinosteroid.synthesis-degradation.sterols.HYD1'	''	''
'17.3.1.2.6'	'hormone metabolism.brassinosteroid.synthesis-degradation.sterols.DWF7'	''	''
'17.3.1.2.7'	'hormone metabolism.brassinosteroid.synthesis-degradation.sterols.DWF5'	''	''
'17.3.1.2.8'	'hormone metabolism.brassinosteroid.synthesis-degradation.sterols.DWF1'	''	''
'17.3.1.2.99'	'hormone metabolism.brassinosteroid.synthesis-degradation.sterols.other'	''	''
'17.3.1.1001'	'hormone metabolism.brassinosteroid.synthesis-degradation'	'22(s),23(s)-homobrassinolide'	'hormone metabolism.brassinosteroid'	M
'17.3.1.1002'	'hormone metabolism.brassinosteroid.synthesis-degradation'	'24-epibrassinolide'	'hormone metabolism.brassinosteroid'	M
'17.3.1.1003'	'hormone metabolism.brassinosteroid.synthesis-degradation'	'24-epicastasterone'	'hormone metabolism.brassinosteroid'	M
'17.3.1.1004'	'hormone metabolism.brassinosteroid.synthesis-degradation'	'28-homocastasterone鈭毭€?	'hormone metabolism.brassinosteroid'	M
'17.3.1.1005'	'hormone metabolism.brassinosteroid.synthesis-degradation'	'brassinolide'	'hormone metabolism.brassinosteroid'	M
'17.3.1.1006'	'hormone metabolism.brassinosteroid.synthesis-degradation'	'castasterone'	'hormone metabolism.brassinosteroid'	M
'17.3.2'	'hormone metabolism.brassinosteroid.signal transduction'	''	''
'17.3.2.1'	'hormone metabolism.brassinosteroid.signal transduction.BRI'	'c33933.graph_c0'	'(loc_os11g40970.1 : 104.0) no description available & (at2g34930 : 101.0) disease resistance family protein / LRR family protein; INVOLVED IN: signal transduction, defense response to fungus, defense response; LOCATED IN: cell wall; EXPRESSED IN: 10 plant structures; EXPRESSED DURING: 7 growth stages; CONTAINS InterPro DOMAIN/s: Leucine-rich repeat-containing N-terminal domain, type 2 (InterPro:…	T
'17.3.2.1'	'hormone metabolism.brassinosteroid.signal transduction.BRI'	'c34877.graph_c0'	'(at1g74360 : 1206.0) Leucine-rich repeat protein kinase family protein; FUNCTIONS IN: protein serine/threonine kinase activity, protein kinase activity, ATP binding; INVOLVED IN: transmembrane receptor protein tyrosine kinase signaling pathway, protein amino acid phosphorylation; LOCATED IN: mitochondrion; EXPRESSED IN: 15 plant structures; EXPRESSED DURING: 9 growth stages; CONTAINS InterPro DO…	T
'17.3.2.1'	'hormone metabolism.brassinosteroid.signal transduction.BRI'	'c46650.graph_c0'	'(at4g18710 : 166.0) ATSK (shaggy-like kinase) family member that encodes an AtSK protein involved in the cross-talk between auxin and brassinosteroid signaling pathways. BR-INSENSITIVE 2 mutant indicated that the BR-insensitive dwarf phenotype was due to a semidominant mutation in the BIN2. BIN2 is not allelic to BRI1. BIN2-mediated phosphorylation appears to promote BZR1 export from the nucleus…	T
'17.3.2.2'	'hormone metabolism.brassinosteroid.signal transduction.BZR'	''	''
'17.3.2.99'	'hormone metabolism.brassinosteroid.signal transduction.other'	'c18733.graph_c0'	'(at2g17230 : 433.0) EXORDIUM like 5 (EXL5); FUNCTIONS IN: molecular_function unknown; INVOLVED IN: biological_process unknown; LOCATED IN: endomembrane system; EXPRESSED IN: 22 plant structures; EXPRESSED DURING: 13 growth stages; CONTAINS InterPro DOMAIN/s: Phosphate-induced protein 1 (InterPro:IPR006766); BEST Arabidopsis thaliana protein match is: EXORDIUM like 1 (TAIR:AT2G35150.1); Has 402 B…	T
'17.3.2.99'	'hormone metabolism.brassinosteroid.signal transduction.other'	'c45076.graph_c0'	'(at5g08130 : 342.0) Arabidopsis thaliana basic helix-loop-helix (bHLH) family protein involved in brassinosteroid signaling. It synergistically interacts with BES1 to bind to E box sequences (CANNTG).; BIM1; FUNCTIONS IN: protein binding, DNA binding, sequence-specific DNA binding transcription factor activity; INVOLVED IN: brassinosteroid mediated signaling pathway, regulation of transcription;…	T
'17.3.3'	'hormone metabolism.brassinosteroid.induced-regulated-responsive-activated'	''	''
'17.4'	'hormone metabolism.cytokinin'	''	''
'17.4.1'	'hormone metabolism.cytokinin.synthesis-degradation'	'c24023.graph_c0'	'(at2g36750 : 207.0) UDP-glucosyl transferase 73C1 (UGT73C1); CONTAINS InterPro DOMAIN/s: UDP-glucuronosyl/UDP-glucosyltransferase (InterPro:IPR002213); BEST Arabidopsis thaliana protein match is: don-glucosyltransferase 1 (TAIR:AT2G36800.1); Has 7705 Blast hits to 7611 proteins in 415 species: Archae - 0; Bacteria - 205; Metazoa - 2197; Fungi - 31; Plants - 5129; Viruses - 79; Other Eukaryotes -…	T
'17.4.1'	'hormone metabolism.cytokinin.synthesis-degradation'	'c25518.graph_c0'	'(at4g34135 : 339.0) The At4g34135 gene encodes a flavonol 7-O-glucosyltransferase (EC 2.4.1.237) that glucosylates also with a 20 fold lower activity flavonols (kaempferol and quercetin) at the 3-O-position.; UDP-glucosyltransferase 73B2 (UGT73B2); FUNCTIONS IN: flavonol 3-O-glucosyltransferase activity, UDP-glycosyltransferase activity, quercetin 7-O-glucosyltransferase activity, UDP-glucosyltr…	T
'17.4.1'	'hormone metabolism.cytokinin.synthesis-degradation'	'c37960.graph_c0'	'(at1g22400 : 371.0) UGT85A1; FUNCTIONS IN: in 6 functions; INVOLVED IN: metabolic process; LOCATED IN: cellular_component unknown; EXPRESSED IN: 22 plant structures; EXPRESSED DURING: 10 growth stages; CONTAINS InterPro DOMAIN/s: UDP-glucuronosyl/UDP-glucosyltransferase (InterPro:IPR002213); BEST Arabidopsis thaliana protein match is: UDP-glucosyl transferase 85A3 (TAIR:AT1G22380.1); Has 7940 Bl…	T
'17.4.1'	'hormone metabolism.cytokinin.synthesis-degradation'	'c38256.graph_c0'	'(at2g15480 : 278.0) UDP-glucosyl transferase 73B5 (UGT73B5); FUNCTIONS IN: quercetin 3-O-glucosyltransferase activity, UDP-glycosyltransferase activity, UDP-glucosyltransferase activity, transferase activity, transferring glycosyl groups; INVOLVED IN: response to other organism; LOCATED IN: endomembrane system; EXPRESSED IN: 9 plant structures; EXPRESSED DURING: L mature pollen stage, M germinat…	T
'17.4.1'	'hormone metabolism.cytokinin.synthesis-degradation'	'c41971.graph_c0'	'(at1g22360 : 271.0) UDP-glucosyl transferase 85A2 (UGT85A2); FUNCTIONS IN: UDP-glycosyltransferase activity, transferase activity, transferring glycosyl groups, glucuronosyltransferase activity; INVOLVED IN: metabolic process; LOCATED IN: cellular_component unknown; EXPRESSED IN: 21 plant structures; EXPRESSED DURING: 11 growth stages; CONTAINS InterPro DOMAIN/s: UDP-glucuronosyl/UDP-glucosyltra…	T
'17.4.1'	'hormone metabolism.cytokinin.synthesis-degradation'	'c41971.graph_c1'	'(loc_os02g51930.1 : 94.4) no description available & (at1g78270 : 94.0) UDP-glucosyl transferase 85A4 (UGT85A4); FUNCTIONS IN: transferase activity, transferring hexosyl groups, UDP-glycosyltransferase activity, glucuronosyltransferase activity; INVOLVED IN: metabolic process; LOCATED IN: cellular_component unknown; EXPRESSED IN: 17 plant structures; EXPRESSED DURING: 9 growth stages; CONTAINS I…	T
'17.4.1'	'hormone metabolism.cytokinin.synthesis-degradation'	'c48506.graph_c0'	'(loc_os07g30620.1 : 318.0) no description available & (at1g22360 : 259.0) UDP-glucosyl transferase 85A2 (UGT85A2); FUNCTIONS IN: UDP-glycosyltransferase activity, transferase activity, transferring glycosyl groups, glucuronosyltransferase activity; INVOLVED IN: metabolic process; LOCATED IN: cellular_component unknown; EXPRESSED IN: 21 plant structures; EXPRESSED DURING: 11 growth stages; CONTAI…	T
'17.4.1'	'hormone metabolism.cytokinin.synthesis-degradation'	'c51254.graph_c0'	'(at2g15490 : 370.0) UDP-glycosyltransferase 73B4 (UGT73B4); FUNCTIONS IN: quercetin 3-O-glucosyltransferase activity, UDP-glycosyltransferase activity, quercetin 7-O-glucosyltransferase activity, UDP-glucosyltransferase activity, transferase activity, transferring glycosyl groups; INVOLVED IN: response to other organism; LOCATED IN: endomembrane system; EXPRESSED IN: root; CONTAINS InterPro DOMA…	T
'17.4.1.1001'	'hormone metabolism.cytokinin.synthesis-degradation'	'6-benzylaminopurine'	'hormone metabolism.cytokinin'	M
'17.4.1.1002'	'hormone metabolism.cytokinin.synthesis-degradation'	'6-benzylaminopurine-9-(beta-glucoside)'	'hormone metabolism.cytokinin'	M
'17.4.1.1003'	'hormone metabolism.cytokinin.synthesis-degradation'	'zeatin'	'hormone metabolism.cytokinin'	M
'17.4.2'	'hormone metabolism.cytokinin.signal transduction'	''	''
'17.4.3'	'hormone metabolism.cytokinin.induced-regulated-responsive-activated'	''	''
'17.5'	'hormone metabolism.ethylene'	''	''
'17.5.1'	'hormone metabolism.ethylene.synthesis-degradation'	'c18069.graph_c0'	'(at1g49390 : 271.0) 2-oxoglutarate (2OG) and Fe(II)-dependent oxygenase superfamily protein; FUNCTIONS IN: oxidoreductase activity, acting on paired donors, with incorporation or reduction of molecular oxygen, 2-oxoglutarate as one donor, and incorporation of one atom each of oxygen into both donors, oxidoreductase activity; INVOLVED IN: flavonoid biosynthetic process; LOCATED IN: cellular_compo…	T
'17.5.1'	'hormone metabolism.ethylene.synthesis-degradation'	'c44088.graph_c0'	'(at1g49390 : 249.0) 2-oxoglutarate (2OG) and Fe(II)-dependent oxygenase superfamily protein; FUNCTIONS IN: oxidoreductase activity, acting on paired donors, with incorporation or reduction of molecular oxygen, 2-oxoglutarate as one donor, and incorporation of one atom each of oxygen into both donors, oxidoreductase activity; INVOLVED IN: flavonoid biosynthetic process; LOCATED IN: cellular_compo…	T
'17.5.1.1'	'hormone metabolism.ethylene.synthesis-degradation.1-aminocyclopropane-1-carboxylate synthase'	'c19553.graph_c0'	'(p31531|1a1c_soybn : 269.0) 1-aminocyclopropane-1-carboxylate synthase (EC 4.4.1.14) (ACC synthase) (S-adenosyl-L-methionine methylthioadenosine-lyase) - Glycine max (Soybean) & (at4g11280 : 219.0) encodes a a member of the 1-aminocyclopropane-1-carboxylate (ACC) synthase (S-adenosyl-L-methionine methylthioadenosine-lyase, EC 4.4.1.14) gene family; 1-aminocyclopropane-1-carboxylic acid (acc) syn…	T
'17.5.1.1'	'hormone metabolism.ethylene.synthesis-degradation.1-aminocyclopropane-1-carboxylate synthase'	'c42022.graph_c1'	'(p31531|1a1c_soybn : 723.0) 1-aminocyclopropane-1-carboxylate synthase (EC 4.4.1.14) (ACC synthase) (S-adenosyl-L-methionine methylthioadenosine-lyase) - Glycine max (Soybean) & (at4g11280 : 517.0) encodes a a member of the 1-aminocyclopropane-1-carboxylate (ACC) synthase (S-adenosyl-L-methionine methylthioadenosine-lyase, EC 4.4.1.14) gene family; 1-aminocyclopropane-1-carboxylic acid (acc) syn…	T
'17.5.1.1'	'hormone metabolism.ethylene.synthesis-degradation.1-aminocyclopropane-1-carboxylate synthase'	'c42719.graph_c0'	'(loc_os06g03990.1 : 427.0) no description available & (at1g62960 : 419.0) Encodes an aminotransferase with broad specificity for aspartate and aromatic amino aids such as tyrosine and phenylalanine. It does not act on branched chain amino acids and does not have ACC synthase activity.; ACC synthase 10 (ACS10); CONTAINS InterPro DOMAIN/s: 1-aminocyclopropane-1-carboxylate synthase (InterPro:IPR00…	T
'17.5.1.2'	'hormone metabolism.ethylene.synthesis-degradation.1-aminocyclopropane-1-carboxylate oxidase'	'c51729.graph_c0'	'(q08507|acco3_pethy : 152.0) 1-aminocyclopropane-1-carboxylate oxidase 3 (EC 1.14.17.4) (ACC oxidase 3) (Ethylene-forming enzyme) (EFE) - Petunia hybrida (Petunia) & (at1g05010 : 146.0) Encodes 1-aminocyclopropane-1-carboxylate oxidase; ethylene-forming enzyme (EFE); FUNCTIONS IN: 1-aminocyclopropane-1-carboxylate oxidase activity; INVOLVED IN: response to fungus, ethylene biosynthetic process; …	T
'17.5.1.20'	'hormone metabolism.ethylene.synthesis-degradation.XBAT32'	''	''
'17.5.1.1001'	'hormone metabolism.ethylene.synthesis-degradation'	'1-aminocyclopropanecarboxylate'	'ethylene biosynthesis precursor'	M
'17.5.1.1002'	'hormone metabolism.ethylene.synthesis-degradation'	'(s)-trans-2-amino-4-(2-aminoethoxy)-3-butenoate'	'ethylene biosynthesis inhibitor'	M
'17.5.2'	'hormone metabolism.ethylene.signal transduction'	'c16854.graph_c0'	'(at3g23240 : 139.0) encodes a member of the ERF (ethylene response factor) subfamily B-3 of ERF/AP2 transcription factor family (ERF1). The protein contains one AP2 domain. There are 18 members in this subfamily including ATERF-1, ATERF-2, AND ATERF-5. EREBP like protein that binds GCC box of ethylene regulated promoters such as basic chitinases. Constitutive expression of ERF1 phenocopies ethyl…	T
'17.5.2'	'hormone metabolism.ethylene.signal transduction'	'c17141.graph_c0'	'(at2g31230 : 138.0) encodes a member of the ERF (ethylene response factor) subfamily B-3 of ERF/AP2 transcription factor family. The protein contains one AP2 domain. There are 18 members in this subfamily including ATERF-1, ATERF-2, AND ATERF-5.; ethylene-responsive element binding factor 15 (ERF15); FUNCTIONS IN: DNA binding, transcription activator activity, sequence-specific DNA binding trans…	T
'17.5.2'	'hormone metabolism.ethylene.signal transduction'	'c23486.graph_c0'	'(loc_os01g54890.1 : 109.0) no description available & (at5g47220 : 102.0) Encodes a member of the ERF (ethylene response factor) subfamily B-3 of ERF/AP2 transcription factor family (ATERF-2). The protein contains one AP2 domain. Functions as activator of GCC box帽dependent transcription. Positive regulator of JA-responsive defense genes and resistance to F. oxysporum and enhances JA inhibition o…	T
'17.5.2'	'hormone metabolism.ethylene.signal transduction'	'c26216.graph_c0'	'(ipr004158 : 144.47507) Protein of unknown function DUF247, plant & (loc_os04g42650.1 : 108.0) no description available & (at3g50150 : 99.8) Plant protein of unknown function (DUF247); INVOLVED IN: biological_process unknown; LOCATED IN: mitochondrion; CONTAINS InterPro DOMAIN/s: Protein of unknown function DUF247, plant (InterPro:IPR004158); BEST Arabidopsis thaliana protein match is: Plant pro…	T
'17.5.2'	'hormone metabolism.ethylene.signal transduction'	'c26509.graph_c0'	'(at4g31980 : 246.0) unknown protein; CONTAINS InterPro DOMAIN/s: Protein of unknown function DUF247, plant (InterPro:IPR004158), Protein of unknown function DUF862, eukaryotic (InterPro:IPR008580); BEST Arabidopsis thaliana protein match is: Plant protein of unknown function (DUF247) (TAIR:AT5G11290.1); Has 1967 Blast hits to 1844 proteins in 183 species: Archae - 0; Bacteria - 6; Metazoa - 223;…	T
'17.5.2'	'hormone metabolism.ethylene.signal transduction'	'c29040.graph_c0'	'(at4g17500 : 219.0) Encodes a member of the ERF (ethylene response factor) subfamily B-3 of ERF/AP2 transcription factor family (ATERF-1). The protein contains one AP2 domain. There are 18 members in this subfamily including ATERF-1, ATERF-2, AND ATERF-5.; ethylene responsive element binding factor 1 (ERF-1); CONTAINS InterPro DOMAIN/s: DNA-binding, integrase-type (InterPro:IPR016177), Pathogene…	T
'17.5.2'	'hormone metabolism.ethylene.signal transduction'	'c29763.graph_c0'	'(q40477|erf4_tobac : 104.0) Ethylene-responsive transcription factor 4 (Ethylene-responsive element-binding factor 4 homolog) (EREBP-3) (NtERF3) - Nicotiana tabacum (Common tobacco) & (loc_os01g58420.1 : 97.8) no description available & (at5g44210 : 94.7) encodes a member of the ERF (ethylene response factor) subfamily B-1 of ERF/AP2 transcription factor family (ATERF-9). The protein contains on…	T
'17.5.2'	'hormone metabolism.ethylene.signal transduction'	'c33914.graph_c0'	'(at1g28360 : 149.0) encodes a member of the ERF (ethylene response factor) subfamily B-1 of ERF/AP2 transcription factor family (ERF12). The protein contains one AP2 domain. There are 15 members in this subfamily including ATERF-3, ATERF-4, ATERF-7, and leafy petiole.; ERF domain protein 12 (ERF12); CONTAINS InterPro DOMAIN/s: DNA-binding, integrase-type (InterPro:IPR016177), Pathogenesis-relate…	T
'17.5.2'	'hormone metabolism.ethylene.signal transduction'	'c34807.graph_c0'	'(at3g15210 : 99.0) Encodes a member of the ERF (ethylene response factor) subfamily B-1 of ERF/AP2 transcription factor family (ATERF-4). The protein contains one AP2 domain. Acts as a negative regulator of JA-responsive defense gene expression and resistance to the necrotrophic fungal pathogen Fusarium oxysporum and antagonizes JA inhibition of root elongation.; ethylene responsive element bind…	T
'17.5.2'	'hormone metabolism.ethylene.signal transduction'	'c35278.graph_c0'	'(at5g44210 : 108.0) encodes a member of the ERF (ethylene response factor) subfamily B-1 of ERF/AP2 transcription factor family (ATERF-9). The protein contains one AP2 domain. There are 15 members in this subfamily including ATERF-3, ATERF-4, ATERF-7, and leafy petiole.; erf domain protein 9 (ERF9); FUNCTIONS IN: transcription repressor activity, DNA binding, sequence-specific DNA binding transc…	T
'17.5.2'	'hormone metabolism.ethylene.signal transduction'	'c35557.graph_c0'	'(ipr004158 : 220.86584) Protein of unknown function DUF247, plant & (at2g44930 : 192.0) Plant protein of unknown function (DUF247); FUNCTIONS IN: molecular_function unknown; INVOLVED IN: biological_process unknown; LOCATED IN: cellular_component unknown; EXPRESSED IN: leaf apex, flower, cultured cell; EXPRESSED DURING: petal differentiation and expansion stage; CONTAINS InterPro DOMAIN/s: Protei…	T
'17.5.2'	'hormone metabolism.ethylene.signal transduction'	'c36071.graph_c0'	'(at5g25170 : 247.0) PPPDE putative thiol peptidase family protein; FUNCTIONS IN: molecular_function unknown; INVOLVED IN: biological_process unknown; LOCATED IN: plasma membrane; EXPRESSED IN: 23 plant structures; EXPRESSED DURING: 13 growth stages; CONTAINS InterPro DOMAIN/s: Protein of unknown function DUF862, eukaryotic (InterPro:IPR008580); BEST Arabidopsis thaliana protein match is: PPPDE p…	T
'17.5.2'	'hormone metabolism.ethylene.signal transduction'	'c36388.graph_c0'	'(loc_os07g10410.1 : 105.0) no description available & (at5g19790 : 104.0) encodes a member of the ERF (ethylene response factor) subfamily B-6 of ERF/AP2 transcription factor family (RAP2.11). The protein contains one AP2 domain. There are 12 members in this subfamily including RAP2.11.; related to AP2 11 (RAP2.11); FUNCTIONS IN: DNA binding, sequence-specific DNA binding transcription factor ac…	T
'17.5.2'	'hormone metabolism.ethylene.signal transduction'	'c36392.graph_c0'	'(at3g23230 : 100.0) encodes a member of the ERF (ethylene response factor) subfamily B-3 of ERF/AP2 transcription factor family. The protein contains one AP2 domain. There are 18 members in this subfamily including ATERF-1, ATERF-2, AND ATERF-5.; Integrase-type DNA-binding superfamily protein; CONTAINS InterPro DOMAIN/s: DNA-binding, integrase-type (InterPro:IPR016177), Pathogenesis-related tran…	T
'17.5.2'	'hormone metabolism.ethylene.signal transduction'	'c39071.graph_c0'	'(ipr004158 : 152.4169) Protein of unknown function DUF247, plant & (at4g31980 : 87.8) unknown protein; CONTAINS InterPro DOMAIN/s: Protein of unknown function DUF247, plant (InterPro:IPR004158), Protein of unknown function DUF862, eukaryotic (InterPro:IPR008580); BEST Arabidopsis thaliana protein match is: Plant protein of unknown function (DUF247) (TAIR:AT5G11290.1); Has 1967 Blast hits to 1844…	T
'17.5.2'	'hormone metabolism.ethylene.signal transduction'	'c39698.graph_c0'	'(q9sxs8|erf3_tobac : 141.0) Ethylene-responsive transcription factor 3 (Ethylene-responsive element-binding factor 3 homolog) (EREBP-5) (NtERF5) - Nicotiana tabacum (Common tobacco) & (at3g20310 : 134.0) Encodes a member of the ERF (ethylene response factor) subfamily B-1 of ERF/AP2 transcription factor family (ATERF-7). The protein contains one AP2 domain. Phosphorylated by PKS3 in vitro. Invol…	T
'17.5.2'	'hormone metabolism.ethylene.signal transduction'	'c40396.graph_c0'	'(at2g44840 : 122.0) encodes a member of the ERF (ethylene response factor) subfamily B-3 of ERF/AP2 transcription factor family. The protein contains one AP2 domain. There are 18 members in this subfamily including ATERF-1, ATERF-2, AND ATERF-5.; ethylene-responsive element binding factor 13 (ERF13); CONTAINS InterPro DOMAIN/s: DNA-binding, integrase-type (InterPro:IPR016177), Pathogenesis-relat…	T
'17.5.2'	'hormone metabolism.ethylene.signal transduction'	'c42615.graph_c0'	'(at3g23150 : 746.0) Involved in ethylene perception in Arabidopsis; ethylene response 2 (ETR2); FUNCTIONS IN: ethylene binding, protein histidine kinase activity, receptor activity, glycogen synthase kinase 3 activity; INVOLVED IN: negative regulation of ethylene mediated signaling pathway; LOCATED IN: endomembrane system, endoplasmic reticulum membrane, membrane; EXPRESSED IN: 22 plant structur…	T
'17.5.2'	'hormone metabolism.ethylene.signal transduction'	'c42711.graph_c0'	'(at3g23240 : 177.0) encodes a member of the ERF (ethylene response factor) subfamily B-3 of ERF/AP2 transcription factor family (ERF1). The protein contains one AP2 domain. There are 18 members in this subfamily including ATERF-1, ATERF-2, AND ATERF-5. EREBP like protein that binds GCC box of ethylene regulated promoters such as basic chitinases. Constitutive expression of ERF1 phenocopies ethyl…	T
'17.5.2'	'hormone metabolism.ethylene.signal transduction'	'c49347.graph_c0'	'(at5g51190 : 111.0) encodes a member of the ERF (ethylene response factor) subfamily B-3 of ERF/AP2 transcription factor family. The protein contains one AP2 domain. There are 18 members in this subfamily including ATERF-1, ATERF-2, AND ATERF-5.; Integrase-type DNA-binding superfamily protein; CONTAINS InterPro DOMAIN/s: DNA-binding, integrase-type (InterPro:IPR016177), Pathogenesis-related tran…	T
'17.5.2'	'hormone metabolism.ethylene.signal transduction'	'c49389.graph_c0'	'(at5g47230 : 191.0) encodes a member of the ERF (ethylene response factor) subfamily B-3 of ERF/AP2 transcription factor family (ATERF-5). The protein contains one AP2 domain. There are 18 members in this subfamily including ATERF-1, ATERF-2, AND ATERF-5.; ethylene responsive element binding factor 5 (ERF5); CONTAINS InterPro DOMAIN/s: DNA-binding, integrase-type (InterPro:IPR016177), Pathogenes…	T
'17.5.2'	'hormone metabolism.ethylene.signal transduction'	'c49669.graph_c0'	'(at5g51190 : 109.0) encodes a member of the ERF (ethylene response factor) subfamily B-3 of ERF/AP2 transcription factor family. The protein contains one AP2 domain. There are 18 members in this subfamily including ATERF-1, ATERF-2, AND ATERF-5.; Integrase-type DNA-binding superfamily protein; CONTAINS InterPro DOMAIN/s: DNA-binding, integrase-type (InterPro:IPR016177), Pathogenesis-related tran…	T
'17.5.2'	'hormone metabolism.ethylene.signal transduction'	'c49824.graph_c0'	'(at4g17490 : 95.5) Encodes a member of the ERF (ethylene response factor) subfamily B-3 of ERF/AP2 transcription factor family (ATERF-6). The protein contains one AP2 domain. There are 18 members in this subfamily including ATERF-1, ATERF-2, AND ATERF-5.; ethylene responsive element binding factor 6 (ERF6); CONTAINS InterPro DOMAIN/s: DNA-binding, integrase-type (InterPro:IPR016177), Pathogenesi…	T
'17.5.2'	'hormone metabolism.ethylene.signal transduction'	'c50205.graph_c0'	'(at4g34410 : 127.0) encodes a member of the ERF (ethylene response factor) subfamily B-3 of ERF/AP2 transcription factor family. The protein contains one AP2 domain. There are 18 members in this subfamily including ATERF-1, ATERF-2, AND ATERF-5.; redox responsive transcription factor 1 (RRTF1); CONTAINS InterPro DOMAIN/s: DNA-binding, integrase-type (InterPro:IPR016177), Pathogenesis-related tra…	T
'17.5.2'	'hormone metabolism.ethylene.signal transduction'	'c50375.graph_c0'	'(at3g23240 : 154.0) encodes a member of the ERF (ethylene response factor) subfamily B-3 of ERF/AP2 transcription factor family (ERF1). The protein contains one AP2 domain. There are 18 members in this subfamily including ATERF-1, ATERF-2, AND ATERF-5. EREBP like protein that binds GCC box of ethylene regulated promoters such as basic chitinases. Constitutive expression of ERF1 phenocopies ethyl…	T
'17.5.2'	'hormone metabolism.ethylene.signal transduction'	'c52959.graph_c0'	'(at3g23240 : 139.0) encodes a member of the ERF (ethylene response factor) subfamily B-3 of ERF/AP2 transcription factor family (ERF1). The protein contains one AP2 domain. There are 18 members in this subfamily including ATERF-1, ATERF-2, AND ATERF-5. EREBP like protein that binds GCC box of ethylene regulated promoters such as basic chitinases. Constitutive expression of ERF1 phenocopies ethyl…	T
'17.5.3'	'hormone metabolism.ethylene.induced-regulated-responsive-activated'	'c17584.graph_c0'	'(loc_os01g19820.3 : 120.0) no description available & (at3g62550 : 91.3) Adenine nucleotide alpha hydrolases-like superfamily protein; FUNCTIONS IN: molecular_function unknown; INVOLVED IN: response to stress; LOCATED IN: vacuole; EXPRESSED IN: 21 plant structures; EXPRESSED DURING: 13 growth stages; CONTAINS InterPro DOMAIN/s: UspA (InterPro:IPR006016), Rossmann-like alpha/beta/alpha sandwich f…	T
'17.5.3'	'hormone metabolism.ethylene.induced-regulated-responsive-activated'	'c31578.graph_c0'	'(loc_os10g22950.1 : 116.0) no description available & (at5g64220 : 110.0) Calmodulin-binding transcription activator protein with CG-1 and Ankyrin domains; FUNCTIONS IN: calmodulin binding, transcription regulator activity; INVOLVED IN: regulation of transcription; LOCATED IN: nucleus; EXPRESSED IN: 23 plant structures; EXPRESSED DURING: 13 growth stages; CONTAINS InterPro DOMAIN/s: Ankyrin repe…	T
'17.5.3'	'hormone metabolism.ethylene.induced-regulated-responsive-activated'	'c33858.graph_c0'	'(at3g62550 : 176.0) Adenine nucleotide alpha hydrolases-like superfamily protein; FUNCTIONS IN: molecular_function unknown; INVOLVED IN: response to stress; LOCATED IN: vacuole; EXPRESSED IN: 21 plant structures; EXPRESSED DURING: 13 growth stages; CONTAINS InterPro DOMAIN/s: UspA (InterPro:IPR006016), Rossmann-like alpha/beta/alpha sandwich fold (InterPro:IPR014729), Universal stress protein A …	T
'17.5.3'	'hormone metabolism.ethylene.induced-regulated-responsive-activated'	'c37726.graph_c0'	'(at3g24500 : 217.0) One of three genes in A. thaliana encoding multiprotein bridging factor 1, a highly conserved transcriptional coactivator. May serve as a bridging factor between a bZIP factor and TBP. Its expression is specifically elevated in response to pathogen infection, salinity, drought, heat, hydrogen peroxide, and application of abscisic acid or salicylic acid. Constitutive expressio…	T
'17.6'	'hormone metabolism.gibberelin'	''	''
'17.6.1'	'hormone metabolism.gibberelin.synthesis-degradation'	'c54221.graph_c0'	'(at1g52800 : 209.0) 2-oxoglutarate (2OG) and Fe(II)-dependent oxygenase superfamily protein; FUNCTIONS IN: oxidoreductase activity; LOCATED IN: cellular_component unknown; EXPRESSED IN: stem, root; CONTAINS InterPro DOMAIN/s: Oxoglutarate/iron-dependent oxygenase (InterPro:IPR005123); BEST Arabidopsis thaliana protein match is: 2-oxoglutarate (2OG) and Fe(II)-dependent oxygenase superfamily prot…	T
'17.6.1.1'	'hormone metabolism.gibberelin.synthesis-degradation.copalyl diphosphate synthase'	''	''
'17.6.1.2'	'hormone metabolism.gibberelin.synthesis-degradation.ent-kaurene synthase'	''	''
'17.6.1.3'	'hormone metabolism.gibberelin.synthesis-degradation.ent-kaurene oxidase'	''	''
'17.6.1.4'	'hormone metabolism.gibberelin.synthesis-degradation.ent-kaurenoic acid hydroxylase/oxygenase'	''	''
'17.6.1.11'	'hormone metabolism.gibberelin.synthesis-degradation.GA20 oxidase'	''	''
'17.6.1.12'	'hormone metabolism.gibberelin.synthesis-degradation.GA3 oxidase'	'c14859.graph_c0'	'(at1g15550 : 417.0) Involved in later steps of the gibberellic acid biosynthetic pathway. Activated by AGAMOUS in a cal-1, ap1-1 background. Deletion of 208 bp from -1016 to -809 (&#916;-808) resulted in loss of GA-negative feedback (this sequence, which contains a 43-bp sequence GNFEI, was shown to be sufficient for GA-negative feedback).; gibberellin 3-oxidase 1 (GA3OX1); CONTAINS InterPro DOM…	T
'17.6.1.13'	'hormone metabolism.gibberelin.synthesis-degradation.GA2 oxidase'	'c16464.graph_c0'	'(q9xhm5|g2ox2_pea : 89.7) Gibberellin 2-beta-dioxygenase 2 (EC 1.14.11.13) (Gibberellin 2-beta-hydroxylase 2) (Gibberellin 2-oxidase 2) (GA 2-oxidase 2) - Pisum sativum (Garden pea) & (at1g02400 : 88.6) Encodes a gibberellin 2-oxidase that acts on C19 gibberellins but not C20 gibberellins.; gibberellin 2-oxidase 6 (GA2OX6); CONTAINS InterPro DOMAIN/s: Oxoglutarate/iron-dependent oxygenase (Inter…	T
'17.6.1.13'	'hormone metabolism.gibberelin.synthesis-degradation.GA2 oxidase'	'c26588.graph_c0'	'(loc_os01g55240.1 : 270.0) no description available & (q9sq80|g2ox1_pea : 267.0) Gibberellin 2-beta-dioxygenase 1 (EC 1.14.11.13) (Gibberellin 2-beta-hydroxylase 1) (Gibberellin 2-oxidase 1) (GA 2-oxidase 1) (Protein SLENDER) - Pisum sativum (Garden pea) & (at1g30040 : 266.0) Encodes a gibberellin 2-oxidase that acts on C-19 gibberellins. AtGA2OX2 expression is responsive to cytokinin and KNOX a…	T
'17.6.1.13'	'hormone metabolism.gibberelin.synthesis-degradation.GA2 oxidase'	'c36345.graph_c0'	'(q9xhm5|g2ox2_pea : 144.0) Gibberellin 2-beta-dioxygenase 2 (EC 1.14.11.13) (Gibberellin 2-beta-hydroxylase 2) (Gibberellin 2-oxidase 2) (GA 2-oxidase 2) - Pisum sativum (Garden pea) & (at1g47990 : 139.0) Encodes a gibberellin 2-oxidase that acts on C19 gibberellins. AtGA2OX4 expression is responsive to cytokinin and KNOX activities.; gibberellin 2-oxidase 4 (GA2OX4); FUNCTIONS IN: C-19 gibberel…	T
'17.6.1.1001'	'hormone metabolism.gibberelin.synthesis-degradation'	'gibberellate (ga3)'	'hormone metabolism.gibberelin'	M
'17.6.2'	'hormone metabolism.gibberelin.signal transduction'	'c14857.graph_c0'	'(at5g37490 : 343.0) ARM repeat superfamily protein; FUNCTIONS IN: ubiquitin-protein ligase activity, binding; INVOLVED IN: response to chitin; LOCATED IN: ubiquitin ligase complex; EXPRESSED IN: 14 plant structures; EXPRESSED DURING: 7 growth stages; CONTAINS InterPro DOMAIN/s: U box domain (InterPro:IPR003613), Armadillo-like helical (InterPro:IPR011989), Armadillo-type fold (InterPro:IPR016024…	T
'17.6.2'	'hormone metabolism.gibberelin.signal transduction'	'c15105.graph_c0'	'(loc_os06g13870.1 : 303.0) no description available & (at5g37490 : 295.0) ARM repeat superfamily protein; FUNCTIONS IN: ubiquitin-protein ligase activity, binding; INVOLVED IN: response to chitin; LOCATED IN: ubiquitin ligase complex; EXPRESSED IN: 14 plant structures; EXPRESSED DURING: 7 growth stages; CONTAINS InterPro DOMAIN/s: U box domain (InterPro:IPR003613), Armadillo-like helical (InterP…	T
'17.6.2'	'hormone metabolism.gibberelin.signal transduction'	'c40345.graph_c0'	'(at5g37490 : 319.0) ARM repeat superfamily protein; FUNCTIONS IN: ubiquitin-protein ligase activity, binding; INVOLVED IN: response to chitin; LOCATED IN: ubiquitin ligase complex; EXPRESSED IN: 14 plant structures; EXPRESSED DURING: 7 growth stages; CONTAINS InterPro DOMAIN/s: U box domain (InterPro:IPR003613), Armadillo-like helical (InterPro:IPR011989), Armadillo-type fold (InterPro:IPR016024…	T
'17.6.2'	'hormone metabolism.gibberelin.signal transduction'	'c44954.graph_c0'	'(at3g63010 : 376.0) Encodes a gibberellin (GA) receptor ortholog of the rice GA receptor gene (OsGID1). Has GA-binding activity, showing higher affinity to GA4. Interacts with DELLA proteins in vivo in the presence of GA4.; GA INSENSITIVE DWARF1B (GID1B); FUNCTIONS IN: hydrolase activity; INVOLVED IN: floral organ morphogenesis, raffinose family oligosaccharide biosynthetic process, positive reg…	T
'17.6.3'	'hormone metabolism.gibberelin.induced-regulated-responsive-activated'	'c49294.graph_c0'	'(at1g75750 : 116.0) GA-responsive GAST1 protein homolog regulated by BR and GA antagonistically. Possibly involved in cell elongation based on expression data; GAST1 protein homolog 1 (GASA1); CONTAINS InterPro DOMAIN/s: Gibberellin regulated protein (InterPro:IPR003854); BEST Arabidopsis thaliana protein match is: Gibberellin-regulated family protein (TAIR:AT2G18420.1). & (loc_os05g35690.1 : 10…	T
'17.6.3'	'hormone metabolism.gibberelin.induced-regulated-responsive-activated'	'c50671.graph_c0'	'(at5g59845 : 108.0) Gibberellin-regulated family protein; FUNCTIONS IN: molecular_function unknown; INVOLVED IN: response to gibberellin stimulus; LOCATED IN: endomembrane system; EXPRESSED IN: 22 plant structures; EXPRESSED DURING: 13 growth stages; CONTAINS InterPro DOMAIN/s: Gibberellin regulated protein (InterPro:IPR003854); BEST Arabidopsis thaliana protein match is: Gibberellin-regulated f…	T
'17.7'	'hormone metabolism.jasmonate'	''	''
'17.7.1'	'hormone metabolism.jasmonate.synthesis-degradation'	''	''
'17.7.1.1'	'hormone metabolism.jasmonate.synthesis-degradation.lipases'	''	''
'17.7.1.2'	'hormone metabolism.jasmonate.synthesis-degradation.lipoxygenase'	'c16141.graph_c0'	'(p38417|lox4_soybn : 354.0) Lipoxygenase-4 (EC 1.13.11.12) (L-4) (VSP94) - Glycine max (Soybean) & (at1g55020 : 265.0) lipoxygenase, a defense gene conferring resistance Xanthomonas campestris; lipoxygenase 1 (LOX1); CONTAINS InterPro DOMAIN/s: Lipoxygenase, iron binding site (InterPro:IPR020833), Lipoxygenase, C-terminal (InterPro:IPR013819), Lipoxygenase, LH2 (InterPro:IPR001024), Lipase/lipoo…	T
'17.7.1.2'	'hormone metabolism.jasmonate.synthesis-degradation.lipoxygenase'	'c20512.graph_c0'	'(p38417|lox4_soybn : 523.0) Lipoxygenase-4 (EC 1.13.11.12) (L-4) (VSP94) - Glycine max (Soybean) & (at1g55020 : 421.0) lipoxygenase, a defense gene conferring resistance Xanthomonas campestris; lipoxygenase 1 (LOX1); CONTAINS InterPro DOMAIN/s: Lipoxygenase, iron binding site (InterPro:IPR020833), Lipoxygenase, C-terminal (InterPro:IPR013819), Lipoxygenase, LH2 (InterPro:IPR001024), Lipase/lipoo…	T
'17.7.1.2'	'hormone metabolism.jasmonate.synthesis-degradation.lipoxygenase'	'c26698.graph_c0'	'(p24095|loxx_soybn : 371.0) Seed lipoxygenase (EC 1.13.11.12) - Glycine max (Soybean) & (at1g55020 : 269.0) lipoxygenase, a defense gene conferring resistance Xanthomonas campestris; lipoxygenase 1 (LOX1); CONTAINS InterPro DOMAIN/s: Lipoxygenase, iron binding site (InterPro:IPR020833), Lipoxygenase, C-terminal (InterPro:IPR013819), Lipoxygenase, LH2 (InterPro:IPR001024), Lipase/lipooxygenase, P…	T
'17.7.1.2'	'hormone metabolism.jasmonate.synthesis-degradation.lipoxygenase'	'c36252.graph_c0'	'(ipr013819 : 1500.0) Lipoxygenase, C-terminal & (p24095|loxx_soybn : 1449.0) Seed lipoxygenase (EC 1.13.11.12) - Glycine max (Soybean) & (at1g55020 : 982.0) lipoxygenase, a defense gene conferring resistance Xanthomonas campestris; lipoxygenase 1 (LOX1); CONTAINS InterPro DOMAIN/s: Lipoxygenase, iron binding site (InterPro:IPR020833), Lipoxygenase, C-terminal (InterPro:IPR013819), Lipoxygenase, …	T
'17.7.1.2'	'hormone metabolism.jasmonate.synthesis-degradation.lipoxygenase'	'c38120.graph_c0'	'(p09186|lox3_soybn : 615.0) Seed lipoxygenase-3 (EC 1.13.11.12) (L-3) - Glycine max (Soybean) & (at1g55020 : 464.0) lipoxygenase, a defense gene conferring resistance Xanthomonas campestris; lipoxygenase 1 (LOX1); CONTAINS InterPro DOMAIN/s: Lipoxygenase, iron binding site (InterPro:IPR020833), Lipoxygenase, C-terminal (InterPro:IPR013819), Lipoxygenase, LH2 (InterPro:IPR001024), Lipase/lipooxyg…	T
'17.7.1.2'	'hormone metabolism.jasmonate.synthesis-degradation.lipoxygenase'	'c38935.graph_c0'	'(ipr013819 : 1500.0) Lipoxygenase, C-terminal & (at3g22400 : 1090.0) LOX5; FUNCTIONS IN: oxidoreductase activity, acting on single donors with incorporation of molecular oxygen, incorporation of two atoms of oxygen, lipoxygenase activity, iron ion binding, metal ion binding; INVOLVED IN: root development; LOCATED IN: chloroplast; EXPRESSED IN: 22 plant structures; EXPRESSED DURING: 13 growth sta…	T
'17.7.1.2'	'hormone metabolism.jasmonate.synthesis-degradation.lipoxygenase'	'c44162.graph_c1'	'(p38417|lox4_soybn : 1022.0) Lipoxygenase-4 (EC 1.13.11.12) (L-4) (VSP94) - Glycine max (Soybean) & (at1g55020 : 631.0) lipoxygenase, a defense gene conferring resistance Xanthomonas campestris; lipoxygenase 1 (LOX1); CONTAINS InterPro DOMAIN/s: Lipoxygenase, iron binding site (InterPro:IPR020833), Lipoxygenase, C-terminal (InterPro:IPR013819), Lipoxygenase, LH2 (InterPro:IPR001024), Lipase/lipo…	T
'17.7.1.2'	'hormone metabolism.jasmonate.synthesis-degradation.lipoxygenase'	'c44162.graph_c2'	'(p27481|loxb_phavu : 461.0) Lipoxygenase (EC 1.13.11.12) (Fragment) - Phaseolus vulgaris (Kidney bean) (French bean) & (loc_os03g49260.1 : 324.0) no description available & (at3g22400 : 322.0) LOX5; FUNCTIONS IN: oxidoreductase activity, acting on single donors with incorporation of molecular oxygen, incorporation of two atoms of oxygen, lipoxygenase activity, iron ion binding, metal ion binding…	T
'17.7.1.2'	'hormone metabolism.jasmonate.synthesis-degradation.lipoxygenase'	'c53450.graph_c0'	'(p38417|lox4_soybn : 296.0) Lipoxygenase-4 (EC 1.13.11.12) (L-4) (VSP94) - Glycine max (Soybean) & (at1g55020 : 171.0) lipoxygenase, a defense gene conferring resistance Xanthomonas campestris; lipoxygenase 1 (LOX1); CONTAINS InterPro DOMAIN/s: Lipoxygenase, iron binding site (InterPro:IPR020833), Lipoxygenase, C-terminal (InterPro:IPR013819), Lipoxygenase, LH2 (InterPro:IPR001024), Lipase/lipoo…	T
'17.7.1.3'	'hormone metabolism.jasmonate.synthesis-degradation.allene oxidase synthase'	'c43691.graph_c0'	'(at5g42650 : 545.0) Encodes a member of the cytochrome p450 CYP74 gene family that functions as an allene oxide synthase. This enzyme catalyzes dehydration of the hydroperoxide to an unstable allene oxide in the JA biosynthetic pathway. It shows a dual catalytic activity, the major one being a 13-AOS but also expressing a 9-AOS activity.; allene oxide synthase (AOS); FUNCTIONS IN: hydro-lyase ac…	T
'17.7.1.4'	'hormone metabolism.jasmonate.synthesis-degradation.allene oxidase cyclase'	'c24030.graph_c0'	'(loc_os03g32314.1 : 295.0) no description available & (at3g25780 : 253.0) Encodes allene oxide cyclase, one of the enzymes involved in jasmonic acid biosynthesis. One of four genes in Arabidopsis that encode this enzyme. mRNA expression is upregulated in senescing leaves. Note: Nomenclature for Arabidopsis allene oxide cyclase 3 (AOC3, AT3G25780) gene is based on Stenzel et al. 2003 Plant Molecu…	T
'17.7.1.5'	'hormone metabolism.jasmonate.synthesis-degradation.12-Oxo-PDA-reductase'	'c37957.graph_c0'	'(at1g76680 : 543.0) Encodes a member of an alpha/beta barrel fold family of FMN-containing oxidoreductases. One of the closely related 12-oxophytodienoic acid reductases. This enzyme is not expected to participate in jasmonic acid biosynthesis because during in vitro assays, it shows very little activity with the naturally occurring OPDA isomer. Shows activity towards 2,4,6-trinitrotoluene. Expr…	T
'17.7.1.5'	'hormone metabolism.jasmonate.synthesis-degradation.12-Oxo-PDA-reductase'	'c42912.graph_c0'	'(loc_os08g35740.1 : 290.0) no description available & (at2g06050 : 288.0) Encodes a 12-oxophytodienoate reductase that is required for jasmonate biosynthesis. Mutants are male sterile and defective in pollen dehiscence. Shows activity towards 2,4,6-trinitrotoluene.; oxophytodienoate-reductase 3 (OPR3); FUNCTIONS IN: 12-oxophytodienoate reductase activity; INVOLVED IN: response to jasmonic acid s…	T
'17.7.1.5'	'hormone metabolism.jasmonate.synthesis-degradation.12-Oxo-PDA-reductase'	'c44697.graph_c0'	'(at1g76680 : 288.0) Encodes a member of an alpha/beta barrel fold family of FMN-containing oxidoreductases. One of the closely related 12-oxophytodienoic acid reductases. This enzyme is not expected to participate in jasmonic acid biosynthesis because during in vitro assays, it shows very little activity with the naturally occurring OPDA isomer. Shows activity towards 2,4,6-trinitrotoluene. Expr…	T
'17.7.1.5'	'hormone metabolism.jasmonate.synthesis-degradation.12-Oxo-PDA-reductase'	'c47089.graph_c0'	'(at1g76690 : 524.0) Encodes one of the closely related 12-oxophytodienoic acid reductases. This enzyme is not expected to participate in jasmonic acid biosynthesis because during in vitro assays, it shows very little activity with the naturally occurring OPDA isomer. Shows activity towards 2,4,6-trinitrotoluene. Expressed predominately in root. Predicted to be a cytosolic protein.; 12-oxophytodi…	T
'17.7.1.5'	'hormone metabolism.jasmonate.synthesis-degradation.12-Oxo-PDA-reductase'	'c47749.graph_c0'	'(at1g76690 : 81.3) Encodes one of the closely related 12-oxophytodienoic acid reductases. This enzyme is not expected to participate in jasmonic acid biosynthesis because during in vitro assays, it shows very little activity with the naturally occurring OPDA isomer. Shows activity towards 2,4,6-trinitrotoluene. Expressed predominately in root. Predicted to be a cytosolic protein.; 12-oxophytodie…	T
'17.7.1.10'	'hormone metabolism.jasmonate.synthesis-degradation.jasmonate-O-methyltransferase'	'c27549.graph_c0'	'(at1g19640 : 177.0) Encodes a S-adenosyl-L-methionine:jasmonic acid carboxyl methyltransferase that catalyzes the formation of methyljasmonate from jasmonic acid. Its expression is induced in response to wounding or methyljasmonate treatment.; jasmonic acid carboxyl methyltransferase (JMT); CONTAINS InterPro DOMAIN/s: SAM dependent carboxyl methyltransferase (InterPro:IPR005299); BEST Arabidopsi…	T
'17.7.1.1001'	'hormone metabolism.jasmonate.synthesis-degradation'	'oxophytodienoic acid'	'hormone metabolism.jasmonate. Precursor of jasmonic acid'	M
'17.7.1.1002'	'hormone metabolism.jasmonate.synthesis-degradation'	'jasmonic acid'	'hormone metabolism.jasmonate'	M
'17.7.2'	'hormone metabolism.jasmonate.signal transduction'	'c48284.graph_c0'	'(loc_os03g28940.2 : 58.2) no description available & (gnl|cdd|38301 : 56.6) no description available & (at1g48500 : 55.1) jasmonate-zim-domain protein 4 (JAZ4); FUNCTIONS IN: protein binding; INVOLVED IN: biological_process unknown; LOCATED IN: cellular_component unknown; CONTAINS InterPro DOMAIN/s: Tify (InterPro:IPR010399), CCT domain-like (InterPro:IPR018467); BEST Arabidopsis thaliana protei…	T
'17.7.2'	'hormone metabolism.jasmonate.signal transduction'	'c50517.graph_c0'	'(at1g19180 : 165.0) JAZ1 is a nuclear-localized protein involved in jasmonate signaling. JAZ1 transcript levels rise in response to a jasmonate stimulus. JAZ1 can interact with the COI1 F-box subunit of an SCF E3 ubiquitin ligase in a yeast-two-hybrid assay only in the presence of jasmonate-isoleucine (JA-ILE) or coronatine. Application of jasmonate methyl ester to Arabidopsis roots reduces the …	T
'17.7.3'	'hormone metabolism.jasmonate.induced-regulated-responsive-activated'	''	''
'17.8'	'hormone metabolism.salicylic acid'	''	''
'17.8.1'	'hormone metabolism.salicylic acid.synthesis-degradation'	'c34757.graph_c0'	'(at2g43840 : 270.0) UGT74F1 transfers UDP:glucose to salicylic acid (forming a glucoside), benzoic acid, quercetin, and athranilate in vitro. UGT74F1 shows a weak ability to catalyze the formation of the p-aminobenzoate-glucose ester in vitro. But, UGT75B1 appears to be the dominant pABA acylglucosyltransferase in vivo based on assays in leaves, flowers, and siliques. The true biological substra…	T
'17.8.1'	'hormone metabolism.salicylic acid.synthesis-degradation'	'c34757.graph_c1'	'(at1g05675 : 131.0) UDP-Glycosyltransferase superfamily protein; FUNCTIONS IN: transferase activity, transferring hexosyl groups; INVOLVED IN: metabolic process; CONTAINS InterPro DOMAIN/s: UDP-glucuronosyl/UDP-glucosyltransferase (InterPro:IPR002213); BEST Arabidopsis thaliana protein match is: Uridine diphosphate glycosyltransferase 74E2 (TAIR:AT1G05680.1). & (loc_os09g34250.1 : 127.0) no desc…	T
'17.8.1.1'	'hormone metabolism.salicylic acid.synthesis-degradation.synthesis'	''	''
'17.8.1.1.2'	'hormone metabolism.salicylic acid.synthesis-degradation.synthesis.isochorismate pyruvate lyase'	''	''
'17.8.1.1.3'	'hormone metabolism.salicylic acid.synthesis-degradation.synthesis.benzoic acid-2-hydroxylase'	''	''
'17.8.1.1.4'	'hormone metabolism.salicylic acid.synthesis-degradation.synthesis.SA glucosyltransferase ether bond making SAG'	'c34757.graph_c0'	'(at2g43840 : 270.0) UGT74F1 transfers UDP:glucose to salicylic acid (forming a glucoside), benzoic acid, quercetin, and athranilate in vitro. UGT74F1 shows a weak ability to catalyze the formation of the p-aminobenzoate-glucose ester in vitro. But, UGT75B1 appears to be the dominant pABA acylglucosyltransferase in vivo based on assays in leaves, flowers, and siliques. The true biological substra…	T
'17.8.1.1.4'	'hormone metabolism.salicylic acid.synthesis-degradation.synthesis.SA glucosyltransferase ether bond making SAG'	'c34757.graph_c1'	'(at1g05675 : 131.0) UDP-Glycosyltransferase superfamily protein; FUNCTIONS IN: transferase activity, transferring hexosyl groups; INVOLVED IN: metabolic process; CONTAINS InterPro DOMAIN/s: UDP-glucuronosyl/UDP-glucosyltransferase (InterPro:IPR002213); BEST Arabidopsis thaliana protein match is: Uridine diphosphate glycosyltransferase 74E2 (TAIR:AT1G05680.1). & (loc_os09g34250.1 : 127.0) no desc…	T
'17.8.1.1.5'	'hormone metabolism.salicylic acid.synthesis-degradation.synthesis.SA glucosyltransferase ester and ether bond making SGE, SAG'	'c34757.graph_c0'	'(at2g43840 : 270.0) UGT74F1 transfers UDP:glucose to salicylic acid (forming a glucoside), benzoic acid, quercetin, and athranilate in vitro. UGT74F1 shows a weak ability to catalyze the formation of the p-aminobenzoate-glucose ester in vitro. But, UGT75B1 appears to be the dominant pABA acylglucosyltransferase in vivo based on assays in leaves, flowers, and siliques. The true biological substra…	T
'17.8.1.1.6'	'hormone metabolism.salicylic acid.synthesis-degradation.synthesis.SA methyltransferase'	''	''
'17.8.1.1.7'	'hormone metabolism.salicylic acid.synthesis-degradation.synthesis.methyl-SA methylesterase'	''	''
'17.8.2'	'hormone metabolism.salicylic acid.signal transduction'	''	''
'17.8.3'	'hormone metabolism.salicylic acid.induced-regulated-responsive-activated'	''	''
'17.8.1001'	'hormone metabolism.salicylic acid.synthesis-degradation'	'salicylic acid-glucose'	''	M
'17.8.1002'	'hormone metabolism.salicylic acid.synthesis-degradation.Methylsalicylate'	'methylsalicylate'	''	M
'18'	'Co-factor and vitamine metabolism'	''	''
'18.1'	'Co-factor and vitamine metabolism.molybdenum cofactor'	'c16848.graph_c0'	'(at2g43760 : 268.0) molybdopterin biosynthesis MoaE family protein; FUNCTIONS IN: molecular_function unknown; INVOLVED IN: Mo-molybdopterin cofactor biosynthetic process; LOCATED IN: cellular_component unknown; EXPRESSED IN: 22 plant structures; EXPRESSED DURING: 13 growth stages; CONTAINS InterPro DOMAIN/s: Molybdopterin biosynthesis MoaE (InterPro:IPR003448); Has 30201 Blast hits to 17322 prot…	T
'18.1.1'	'Co-factor and vitamine metabolism.molybdenum cofactor.gephyrin'	''	''
'18.2'	'Co-factor and vitamine metabolism.thiamine'	''	''
'18.2.1'	'Co-factor and vitamine metabolism.thiamine.thiamine diphosphokinase'	'c43401.graph_c0'	'(at2g44750 : 184.0) Encodes a thiamine pyrophosphokinase capable of producing thiamine pyrophosphate from free thiamine.; thiamin pyrophosphokinase 2 (TPK2); CONTAINS InterPro DOMAIN/s: Thiamin pyrophosphokinase, vitamin B1-binding domain (InterPro:IPR007373), Thiamin pyrophosphokinase, eukaryotic (InterPro:IPR016966), Thiamin pyrophosphokinase (InterPro:IPR006282), Thiamin pyrophosphokinase, ca…	T
'18.2.2'	'Co-factor and vitamine metabolism.thiamine.hydroxymethylpyrimidine kinase'	''	''
'18.3'	'Co-factor and vitamine metabolism.riboflavin'	''	''
'18.3.1'	'Co-factor and vitamine metabolism.riboflavin.GTP cyclohydrolase II'	'c45470.graph_c0'	'(at5g64300 : 438.0) encodes GTP cyclohydrolase II that can functionally complement E. coli mutant deficient in this gene. It also has 3,4-dihydroxy-2-butanone-4-phosphate synthase activity which makes it a bifunctional enzyme involved in the formation of the pyrimidine and of the carbohydrate from GTP and ribulose-5-phosphate, respectively; GTP cyclohydrolase II (GCH); FUNCTIONS IN: 3,4-dihydrox…	T
'18.3.2'	'Co-factor and vitamine metabolism.riboflavin.riboflavin synthase'	''	''
'18.4'	'Co-factor and vitamine metabolism.pantothenate'	''	''
'18.4.1'	'Co-factor and vitamine metabolism.pantothenate.branched-chain amino acid aminotransferase'	''	''
'18.4.2'	'Co-factor and vitamine metabolism.pantothenate.3-methyl-2-oxobutanoate hydroxymethyltransferase (KPHMT,PANB)'	''	''
'18.4.3'	'Co-factor and vitamine metabolism.pantothenate.2-dehydropantoate 2-reductase'	''	''
'18.4.4'	'Co-factor and vitamine metabolism.pantothenate.pantoate beta-alanine ligase (PANC, pantothenate synthetase)'	''	''
'18.4.5'	'Co-factor and vitamine metabolism.pantothenate.pantothenate kinase (PANK)'	''	''
'18.4.6'	'Co-factor and vitamine metabolism.pantothenate.phosphopantothenoylcysteine synthetase (PPCS)'	''	''
'18.4.7'	'Co-factor and vitamine metabolism.pantothenate.phosphopantothenoylcysteine decarboxylase (PPCDC)'	''	''
'18.4.8'	'Co-factor and vitamine metabolism.pantothenate.pantetheine-phosphate adenylyltransferase (PPAT)'	''	''
'18.4.9'	'Co-factor and vitamine metabolism.pantothenate.dephospho-CoA kinase (DPCK)'	''	''
'18.5'	'Co-factor and vitamine metabolism.folate & vitamine K'	''	''
'18.5.1'	'Co-factor and vitamine metabolism.folate & vitamine K.folate'	''	''
'18.5.1.1'	'Co-factor and vitamine metabolism.folate & vitamine K.folate.methylenetetrahydrofolate dehydrogenase (NADP+ dependent)'	''	''
'18.5.2'	'Co-factor and vitamine metabolism.folate & vitamine K.vitamine K'	''	''
'18.5.2.1'	'Co-factor and vitamine metabolism.folate & vitamine K.vitamine K.isochorismate synthase'	''	''
'18.5.2.4'	'Co-factor and vitamine metabolism.folate & vitamine K.vitamine K.o-Succinyl-BenzoylCoa Synthetase'	''	''
'18.5.2.5'	'Co-factor and vitamine metabolism.folate & vitamine K.vitamine K.naphthoate synthase'	''	''
'18.5.2.7'	'Co-factor and vitamine metabolism.folate & vitamine K.vitamine K.DHNA Phytyltransferase'	''	''
'18.5.2.8'	'Co-factor and vitamine metabolism.folate & vitamine K.vitamine K.2-phytyl-1,4-naphthoquinone methyltransferase'	''	''
'18.5.2.8.1'	'Co-factor and vitamine metabolism.folate & vitamine K.vitamine K.2-phytyl-1,4-naphthoquinone methyltransferase.PHYLLO'	''	''
'18.6'	'Co-factor and vitamine metabolism.biotin'	''	''
'18.6.1'	'Co-factor and vitamine metabolism.biotin.biotin synthase'	''	''
'18.6.2'	'Co-factor and vitamine metabolism.biotin.Diaminopelargonic acid aminotransferase and dethiobiotin synthetase'	''	''
'18.7'	'Co-factor and vitamine metabolism.iron-sulphur clusters'	''	''
'18.8'	'Co-factor and vitamine metabolism.ubiquinone'	''	''
'18.8.1'	'Co-factor and vitamine metabolism.ubiquinone.hexaprenyldihydroxybenzoate methyltransferase'	''	''
'18.10'	'Co-factor and vitamine metabolism.coenzyme M'	''	''
'18.10.3'	'Co-factor and vitamine metabolism.coenzyme M.2-hydroxyacid dehydrogenase'	''	''
'18.11'	'Co-factor and vitamine metabolism.lipoic acid'	''	''
'18.12'	'Co-factor and vitamine metabolism.NADH kinase'	''	''
'18.13'	'Co-factor and vitamine metabolism.isochorismatase'	''	''
'18.1001'	'Co-factor and vitamine metabolism'	'nicotinate'	'Co-factor metabolism; energy misc'	M
'18.1002'	'Co-factor and vitamine metabolism'	'nicotinamide'	'Co-factor metabolism; energy misc'	M
'18.1003'	'Co-factor and vitamine metabolism'	'nad'	'Co-factor metabolism; energy misc'	M
'18.1004'	'Co-factor and vitamine metabolism'	'nadh'	'Co-factor metabolism; energy misc'	M
'18.1005'	'Co-factor and vitamine metabolism'	'nadp'	'Co-factor metabolism; energy misc'	M
'18.1006'	'Co-factor and vitamine metabolism'	'nadph'	'Co-factor metabolism; energy misc'	M
'18.1007'	'Co-factor and vitamine metabolism'	'ppi'	'Co-factor metabolism; energy misc'	M
'18.1008'	'Co-factor and vitamine metabolism'	'pantothenate'	''	M
'18.1009'	'Co-factor and vitamine metabolism.lumichrome'	'lumichrome'	'7,8-Dimethylalloxazine; Riboflavin metabolism'	M
'19'	'tetrapyrrole synthesis'	''	''
'19.1'	'tetrapyrrole synthesis.glu-tRNA synthetase'	''	''
'19.2'	'tetrapyrrole synthesis.glu-tRNA reductase'	'c34546.graph_c0'	'(p49295|hem12_cucsa : 189.0) Glutamyl-tRNA reductase 2, chloroplast precursor (EC 1.2.1.70) (GluTR) - Cucumis sativus (Cucumber) & (at1g58290 : 188.0) Encodes a protein with glutamyl-tRNA reductase (GluTR) activity, catalyzing the NADPH-dependent reduction of Glu-tRNA(Glu) to glutamate 1-semialdehyde (GSA) with the release of free tRNA(Glu). It is involved in the early steps of chlorophyll biosy…	T
'19.2'	'tetrapyrrole synthesis.glu-tRNA reductase'	'c50927.graph_c0'	'(p49295|hem12_cucsa : 422.0) Glutamyl-tRNA reductase 2, chloroplast precursor (EC 1.2.1.70) (GluTR) - Cucumis sativus (Cucumber) & (at1g58290 : 387.0) Encodes a protein with glutamyl-tRNA reductase (GluTR) activity, catalyzing the NADPH-dependent reduction of Glu-tRNA(Glu) to glutamate 1-semialdehyde (GSA) with the release of free tRNA(Glu). It is involved in the early steps of chlorophyll biosy…	T
'19.3'	'tetrapyrrole synthesis.GSA'	''	''
'19.4'	'tetrapyrrole synthesis.ALA dehydratase'	''	''
'19.5'	'tetrapyrrole synthesis.porphobilinogen deaminase'	''	''
'19.6'	'tetrapyrrole synthesis.uroporphyrinogen III synthase'	'c22127.graph_c0'	'(at2g26540 : 256.0) Encodes a uroporphyrinogen-III synthase involved in tetrapyrrole biosynthesis. The protein localizes to the chloroplast. Member of the plant-specific DUF724 protein family. Arabidopsis has 10 DUF724 proteins. Loss of function mutant has a WT phenotype; HEMD; FUNCTIONS IN: uroporphyrinogen-III synthase activity; INVOLVED IN: uroporphyrinogen III biosynthetic process, porphyrin…	T
'19.7'	'tetrapyrrole synthesis.uroporphyrinogen decarboxylase'	''	''
'19.8'	'tetrapyrrole synthesis.coproporphyrinogen III oxidase'	''	''
'19.9'	'tetrapyrrole synthesis.protoporphyrin IX oxidase'	''	''
'19.10'	'tetrapyrrole synthesis.magnesium chelatase'	''	''
'19.11'	'tetrapyrrole synthesis.magnesium protoporphyrin IX methyltransferase'	''	''
'19.12'	'tetrapyrrole synthesis.magnesium-protoporphyrin IX monomethyl ester (oxidative) cyclase'	''	''
'19.13'	'tetrapyrrole synthesis.divinyl chlorophyllide-a 8-vinyl-reductase'	''	''
'19.14'	'tetrapyrrole synthesis.protochlorophyllide reductase'	''	''
'19.15'	'tetrapyrrole synthesis.chlorophyll synthase'	''	''
'19.16'	'tetrapyrrole synthesis.chlorophyll b synthase'	''	''
'19.20'	'tetrapyrrole synthesis.ferrochelatase'	'c45319.graph_c0'	'(p42044|hemh_cucsa : 192.0) Ferrochelatase-2, chloroplast precursor (EC 4.99.1.1) (Ferrochelatase II) (Protoheme ferro-lyase 2) (Heme synthetase 2) - Cucumis sativus (Cucumber) & (loc_os09g12560.2 : 188.0) no description available & (at5g26030 : 186.0) encodes ferrochelatase I located in plastids. Involved in heme biosynthesis in non-photosynthetic tissues and induced by oxidative stress in phot…	T
'19.21'	'tetrapyrrole synthesis.heme oxygenase'	''	''
'19.30'	'tetrapyrrole synthesis.uroporphyrin-III C-methyltransferase'	''	''
'19.32'	'tetrapyrrole synthesis.sirohydrochlorin ferrochelatase'	''	''
'19.33'	'tetrapyrrole synthesis.5-aminolevulinate synthase'	''	''
'19.40'	'tetrapyrrole synthesis.regulation'	'c49480.graph_c0'	'(loc_os11g16550.1 : 229.0) no description available & (at3g59400 : 211.0) GUN, genomes uncoupled, is necessary for coupling the expression of some nuclear genes to the functional state of the chloroplast. Binds to the magnesium chelatase complex and promotes formation of the substrate,a tetrapyrrole signaling molecule. Porphyrin-binding protein that enhances the activity of Mg-chelatase. Althoug…	T
'19.99'	'tetrapyrrole synthesis.unspecified'	''	''
'20'	'stress'	''	''
'20.1'	'stress.biotic'	'c17371.graph_c0'	'(at1g50180 : 554.0) NB-ARC domain-containing disease resistance protein; FUNCTIONS IN: ATP binding; INVOLVED IN: apoptosis, defense response; LOCATED IN: cellular_component unknown; EXPRESSED IN: shoot; CONTAINS InterPro DOMAIN/s: NB-ARC (InterPro:IPR002182), Disease resistance protein (InterPro:IPR000767); BEST Arabidopsis thaliana protein match is: Disease resistance protein (CC-NBS-LRR class)…	T
'20.1'	'stress.biotic'	'c19992.graph_c0'	'(p19873|ith5_cucma : 87.8) Inhibitor of trypsin and hageman factor (CMTI-V) - Cucurbita maxima (Pumpkin) (Winter squash) & (at2g38870 : 79.3) Predicted to encode a PR (pathogenesis-related) peptide that belongs to the PR-6 proteinase inhibitor family. Six putative PR-6-type protein encoding genes are found in Arabidopsis: At2g38900, At2g38870, At5g43570, At5g43580, At3g50020 and At3g46860.; Seri…	T
'20.1'	'stress.biotic'	'c21523.graph_c0'	'(at5g15870 : 191.0) glycosyl hydrolase family 81 protein; FUNCTIONS IN: hydrolase activity, acting on glycosyl bonds, endo-1,3(4)-beta-glucanase activity; INVOLVED IN: response to cyclopentenone; EXPRESSED IN: 23 plant structures; EXPRESSED DURING: 13 growth stages; CONTAINS InterPro DOMAIN/s: Glycoside hydrolase, family 81 (InterPro:IPR005200); BEST Arabidopsis thaliana protein match is: glycos…	T
'20.1'	'stress.biotic'	'c23948.graph_c0'	'(p16273|prpx_horvu : 222.0) Pathogen-related protein - Hordeum vulgare (Barley) & (at1g78780 : 221.0) pathogenesis-related family protein; FUNCTIONS IN: molecular_function unknown; INVOLVED IN: biological_process unknown; LOCATED IN: cellular_component unknown; EXPRESSED IN: 14 plant structures; EXPRESSED DURING: M germinated pollen stage, LP.04 four leaves visible, 4 anthesis, C globular stage,…	T
'20.1'	'stress.biotic'	'c24023.graph_c0'	'(at2g36750 : 207.0) UDP-glucosyl transferase 73C1 (UGT73C1); CONTAINS InterPro DOMAIN/s: UDP-glucuronosyl/UDP-glucosyltransferase (InterPro:IPR002213); BEST Arabidopsis thaliana protein match is: don-glucosyltransferase 1 (TAIR:AT2G36800.1); Has 7705 Blast hits to 7611 proteins in 415 species: Archae - 0; Bacteria - 205; Metazoa - 2197; Fungi - 31; Plants - 5129; Viruses - 79; Other Eukaryotes -…	T
'20.1'	'stress.biotic'	'c24260.graph_c0'	'(at2g35980 : 152.0) Encodes a protein whose sequence is similar to tobacco hairpin-induced gene (HIN1) and Arabidopsis non-race specific disease resistance gene (NDR1). Expression of this gene is induced by cucumber mosaic virus, spermine and during senescence. The gene product is localized to the chloroplast.; YELLOW-LEAF-SPECIFIC GENE 9 (YLS9); FUNCTIONS IN: molecular_function unknown; INVOLVE…	T
'20.1'	'stress.biotic'	'c24506.graph_c0'	'(at5g06320 : 176.0) encodes a protein whose sequence is similar to tobacco hairpin-induced gene (HIN1) and Arabidopsis non-race specific disease resistance gene (NDR1). Expression of this gene is induced by cucumber mosaic virus, spermine and Pseudomonas syringae pv. tomato DC3000. The gene product is localized to the plasma membrane.; NDR1/HIN1-like 3 (NHL3); FUNCTIONS IN: molecular_function un…	T
'20.1'	'stress.biotic'	'c24913.graph_c0'	'(at1g19670 : 262.0) Chlorophyllase is the first enzyme involved in chlorophyll degradation. It catalyzes the hydrolysis of the ester bond to yield chlorophyllide and phytol. AtCLH1 lacks a typical signal sequence for the chloroplast. Its expression is induced rapidly by methyljasmonate, a known promoter of senescence and chlorophyll degradation.; chlorophyllase 1 (CLH1); FUNCTIONS IN: chlorophyl…	T
'20.1'	'stress.biotic'	'c25518.graph_c0'	'(at4g34135 : 339.0) The At4g34135 gene encodes a flavonol 7-O-glucosyltransferase (EC 2.4.1.237) that glucosylates also with a 20 fold lower activity flavonols (kaempferol and quercetin) at the 3-O-position.; UDP-glucosyltransferase 73B2 (UGT73B2); FUNCTIONS IN: flavonol 3-O-glucosyltransferase activity, UDP-glycosyltransferase activity, quercetin 7-O-glucosyltransferase activity, UDP-glucosyltr…	T
'20.1'	'stress.biotic'	'c25804.graph_c0'	'(at5g42500 : 167.0) Disease resistance-responsive (dirigent-like protein) family protein; FUNCTIONS IN: molecular_function unknown; INVOLVED IN: defense response; LOCATED IN: endomembrane system; CONTAINS InterPro DOMAIN/s: Plant disease resistance response protein (InterPro:IPR004265); BEST Arabidopsis thaliana protein match is: Disease resistance-responsive (dirigent-like protein) family prote…	T
'20.1'	'stress.biotic'	'c27059.graph_c0'	'(loc_os09g21210.1 : 368.0) no description available & (at5g15870 : 349.0) glycosyl hydrolase family 81 protein; FUNCTIONS IN: hydrolase activity, acting on glycosyl bonds, endo-1,3(4)-beta-glucanase activity; INVOLVED IN: response to cyclopentenone; EXPRESSED IN: 23 plant structures; EXPRESSED DURING: 13 growth stages; CONTAINS InterPro DOMAIN/s: Glycoside hydrolase, family 81 (InterPro:IPR00520…	T
'20.1'	'stress.biotic'	'c29082.graph_c0'	'(at1g20030 : 416.0) Pathogenesis-related thaumatin superfamily protein; CONTAINS InterPro DOMAIN/s: Thaumatin, conserved site (InterPro:IPR017949), Thaumatin, pathogenesis-related (InterPro:IPR001938); BEST Arabidopsis thaliana protein match is: Pathogenesis-related thaumatin superfamily protein (TAIR:AT1G75800.1); Has 35333 Blast hits to 34131 proteins in 2444 species: Archae - 798; Bacteria - …	T
'20.1'	'stress.biotic'	'c32474.graph_c0'	'(loc_os06g08154.1 : 130.0) no description available & (at5g49290 : 122.0) receptor like protein 56 (RLP56); CONTAINS InterPro DOMAIN/s: Leucine-rich repeat, typical subtype (InterPro:IPR003591), Leucine-rich repeat-containing N-terminal domain, type 2 (InterPro:IPR013210), Leucine-rich repeat (InterPro:IPR001611); BEST Arabidopsis thaliana protein match is: receptor like protein 14 (TAIR:AT1G741…	T
'20.1'	'stress.biotic'	'c34936.graph_c0'	'(p27054|chi4_phavu : 282.0) Endochitinase PR4 precursor (EC 3.2.1.14) - Phaseolus vulgaris (Kidney bean) (French bean) & (at3g54420 : 233.0) encodes an EP3 chitinase that is expressed during somatic embryogenesis in 'nursing' cells surrounding the embryos but not in embryos themselves. The gene is also expressed in mature pollen and growing pollen tubes until they enter the receptive synergid, b…	T
'20.1'	'stress.biotic'	'c35082.graph_c0'	'(at5g15870 : 140.0) glycosyl hydrolase family 81 protein; FUNCTIONS IN: hydrolase activity, acting on glycosyl bonds, endo-1,3(4)-beta-glucanase activity; INVOLVED IN: response to cyclopentenone; EXPRESSED IN: 23 plant structures; EXPRESSED DURING: 13 growth stages; CONTAINS InterPro DOMAIN/s: Glycoside hydrolase, family 81 (InterPro:IPR005200); BEST Arabidopsis thaliana protein match is: glycos…	T
'20.1'	'stress.biotic'	'c35249.graph_c0'	'(at2g35980 : 177.0) Encodes a protein whose sequence is similar to tobacco hairpin-induced gene (HIN1) and Arabidopsis non-race specific disease resistance gene (NDR1). Expression of this gene is induced by cucumber mosaic virus, spermine and during senescence. The gene product is localized to the chloroplast.; YELLOW-LEAF-SPECIFIC GENE 9 (YLS9); FUNCTIONS IN: molecular_function unknown; INVOLVE…	T
'20.1'	'stress.biotic'	'c38141.graph_c0'	'(at4g38670 : 234.0) Pathogenesis-related thaumatin superfamily protein; INVOLVED IN: response to other organism; EXPRESSED IN: 18 plant structures; EXPRESSED DURING: 11 growth stages; CONTAINS InterPro DOMAIN/s: Thaumatin, conserved site (InterPro:IPR017949), Thaumatin, pathogenesis-related (InterPro:IPR001938); BEST Arabidopsis thaliana protein match is: Pathogenesis-related thaumatin superfami…	T
'20.1'	'stress.biotic'	'c38256.graph_c0'	'(at2g15480 : 278.0) UDP-glucosyl transferase 73B5 (UGT73B5); FUNCTIONS IN: quercetin 3-O-glucosyltransferase activity, UDP-glycosyltransferase activity, UDP-glucosyltransferase activity, transferase activity, transferring glycosyl groups; INVOLVED IN: response to other organism; LOCATED IN: endomembrane system; EXPRESSED IN: 9 plant structures; EXPRESSED DURING: L mature pollen stage, M germinat…	T
'20.1'	'stress.biotic'	'c39495.graph_c0'	'(at1g65690 : 174.0) Late embryogenesis abundant (LEA) hydroxyproline-rich glycoprotein family; CONTAINS InterPro DOMAIN/s: Late embryogenesis abundant protein, group 2 (InterPro:IPR004864); BEST Arabidopsis thaliana protein match is: NDR1/HIN1-like 25 (TAIR:AT5G36970.1); Has 985 Blast hits to 984 proteins in 28 species: Archae - 0; Bacteria - 0; Metazoa - 0; Fungi - 0; Plants - 985; Viruses - 0;…	T
'20.1'	'stress.biotic'	'c39918.graph_c0'	'(at2g20142 : 142.0) Toll-Interleukin-Resistance (TIR) domain family protein; FUNCTIONS IN: transmembrane receptor activity; INVOLVED IN: signal transduction, innate immune response; LOCATED IN: intrinsic to membrane; EXPRESSED IN: 13 plant structures; EXPRESSED DURING: 9 growth stages; CONTAINS InterPro DOMAIN/s: Toll-Interleukin receptor (InterPro:IPR000157); BEST Arabidopsis thaliana protein m…	T
'20.1'	'stress.biotic'	'c40018.graph_c0'	'(at5g66900 : 317.0) Disease resistance protein (CC-NBS-LRR class) family; FUNCTIONS IN: ATP binding; INVOLVED IN: apoptosis, defense response; CONTAINS InterPro DOMAIN/s: NB-ARC (InterPro:IPR002182), Powdery mildew resistance protein, RPW8 domain (InterPro:IPR008808), Disease resistance protein (InterPro:IPR000767); BEST Arabidopsis thaliana protein match is: Disease resistance protein (CC-NBS-L…	T
'20.1'	'stress.biotic'	'c40032.graph_c0'	'(q9fsg7|tp1a_maldo : 363.0) Thaumatin-like protein 1a precursor (Allergen Mal d 2) (Mdtl1) (Pathogenesis-related protein 5a) (PR-5a) - Malus domestica (Apple) (Malus sylvestris) & (loc_os03g14050.2 : 270.0) no description available & (at1g20030 : 269.0) Pathogenesis-related thaumatin superfamily protein; CONTAINS InterPro DOMAIN/s: Thaumatin, conserved site (InterPro:IPR017949), Thaumatin, patho…	T
'20.1'	'stress.biotic'	'c41764.graph_c0'	'(at5g66900 : 300.0) Disease resistance protein (CC-NBS-LRR class) family; FUNCTIONS IN: ATP binding; INVOLVED IN: apoptosis, defense response; CONTAINS InterPro DOMAIN/s: NB-ARC (InterPro:IPR002182), Powdery mildew resistance protein, RPW8 domain (InterPro:IPR008808), Disease resistance protein (InterPro:IPR000767); BEST Arabidopsis thaliana protein match is: Disease resistance protein (CC-NBS-L…	T
'20.1'	'stress.biotic'	'c42753.graph_c0'	'(loc_os09g21210.1 : 516.0) no description available & (at5g15870 : 514.0) glycosyl hydrolase family 81 protein; FUNCTIONS IN: hydrolase activity, acting on glycosyl bonds, endo-1,3(4)-beta-glucanase activity; INVOLVED IN: response to cyclopentenone; EXPRESSED IN: 23 plant structures; EXPRESSED DURING: 13 growth stages; CONTAINS InterPro DOMAIN/s: Glycoside hydrolase, family 81 (InterPro:IPR00520…	T
'20.1'	'stress.biotic'	'c43645.graph_c0'	'(loc_os11g07770.1 : 142.0) no description available & (at1g22900 : 140.0) Disease resistance-responsive (dirigent-like protein) family protein; FUNCTIONS IN: molecular_function unknown; INVOLVED IN: defense response; LOCATED IN: endomembrane system; EXPRESSED IN: stamen; EXPRESSED DURING: 4 anthesis; CONTAINS InterPro DOMAIN/s: Plant disease resistance response protein (InterPro:IPR004265); BEST…	T
'20.1'	'stress.biotic'	'c44240.graph_c0'	'(at5g36930 : 149.0) Disease resistance protein (TIR-NBS-LRR class) family; FUNCTIONS IN: transmembrane receptor activity, ATP binding; INVOLVED IN: signal transduction, defense response, apoptosis, innate immune response; LOCATED IN: intrinsic to membrane; EXPRESSED IN: 19 plant structures; EXPRESSED DURING: 13 growth stages; CONTAINS InterPro DOMAIN/s: NB-ARC (InterPro:IPR002182), Toll-Interleu…	T
'20.1'	'stress.biotic'	'c44325.graph_c1'	'(loc_os08g32880.1 : 514.0) no description available & (at3g07040 : 444.0) Contains an N-terminal tripartite nucleotide binding site and a C-terminal tandem array of leucine-rich repeats. Confers resistance to Pseudomonas syringae strains that carry the avirulence genes avrB and avrRpm1.; RESISTANCE TO P. SYRINGAE PV MACULICOLA 1 (RPM1); FUNCTIONS IN: protein binding, nucleotide binding; INVOLVED…	T
'20.1'	'stress.biotic'	'c45061.graph_c1'	'(at1g64140 : 503.0) BEST Arabidopsis thaliana protein match is: loricrin-related (TAIR:AT5G64550.1); Has 3596 Blast hits to 2004 proteins in 150 species: Archae - 0; Bacteria - 54; Metazoa - 1597; Fungi - 38; Plants - 513; Viruses - 9; Other Eukaryotes - 1385 (source: NCBI BLink). & (loc_os06g33180.3 : 406.0) no description available & (gnl|cdd|38301 : 56.6) no description available & (gnl|cdd|8…	T
'20.1'	'stress.biotic'	'c45125.graph_c0'	'(at5g41750 : 499.0) Disease resistance protein (TIR-NBS-LRR class) family; FUNCTIONS IN: transmembrane receptor activity, nucleoside-triphosphatase activity, nucleotide binding, ATP binding; INVOLVED IN: signal transduction, apoptosis, defense response, innate immune response; LOCATED IN: intrinsic to membrane; CONTAINS InterPro DOMAIN/s: ATPase, AAA+ type, core (InterPro:IPR003593), NB-ARC (Int…	T
'20.1'	'stress.biotic'	'c45234.graph_c0'	'(at1g45616 : 95.9) receptor like protein 6 (RLP6); INVOLVED IN: signal transduction, defense response; LOCATED IN: membrane; EXPRESSED IN: leaf; CONTAINS InterPro DOMAIN/s: Leucine-rich repeat-containing N-terminal domain, type 2 (InterPro:IPR013210), Leucine-rich repeat (InterPro:IPR001611); BEST Arabidopsis thaliana protein match is: receptor like protein 7 (TAIR:AT1G47890.1); Has 122755 Blast…	T
'20.1'	'stress.biotic'	'c45940.graph_c0'	'(at5g41540 : 137.0) Disease resistance protein (TIR-NBS-LRR class) family; FUNCTIONS IN: transmembrane receptor activity, nucleoside-triphosphatase activity, nucleotide binding, ATP binding; INVOLVED IN: signal transduction, defense response, apoptosis, innate immune response; LOCATED IN: intrinsic to membrane; CONTAINS InterPro DOMAIN/s: ATPase, AAA+ type, core (InterPro:IPR003593), NB-ARC (Int…	T
'20.1'	'stress.biotic'	'c47025.graph_c0'	'(at4g36010 : 347.0) Pathogenesis-related thaumatin superfamily protein; CONTAINS InterPro DOMAIN/s: Thaumatin, pathogenesis-related (InterPro:IPR001938); BEST Arabidopsis thaliana protein match is: Pathogenesis-related thaumatin superfamily protein (TAIR:AT2G17860.1); Has 35333 Blast hits to 34131 proteins in 2444 species: Archae - 798; Bacteria - 22429; Metazoa - 974; Fungi - 991; Plants - 531;…	T
'20.1'	'stress.biotic'	'c47473.graph_c0'	'(at5g25910 : 230.0) putative disease resistance protein induced by chitin oligomers.; receptor like protein 52 (RLP52); FUNCTIONS IN: kinase activity; INVOLVED IN: signal transduction, defense response to fungus, response to chitin, defense response; LOCATED IN: endomembrane system; EXPRESSED IN: stem, stamen; EXPRESSED DURING: 4 anthesis; CONTAINS InterPro DOMAIN/s: Leucine-rich repeat-containi…	T
'20.1'	'stress.biotic'	'c47478.graph_c0'	'(loc_os10g35950.1 : 296.0) no description available & (at5g17540 : 239.0) HXXXD-type acyl-transferase family protein; FUNCTIONS IN: transferase activity, transferring acyl groups other than amino-acyl groups; INVOLVED IN: biological_process unknown; LOCATED IN: cellular_component unknown; EXPRESSED IN: 9 plant structures; EXPRESSED DURING: 4 anthesis, C globular stage, F mature embryo stage, pet…	T
'20.1'	'stress.biotic'	'c47496.graph_c0'	'(at5g15870 : 769.0) glycosyl hydrolase family 81 protein; FUNCTIONS IN: hydrolase activity, acting on glycosyl bonds, endo-1,3(4)-beta-glucanase activity; INVOLVED IN: response to cyclopentenone; EXPRESSED IN: 23 plant structures; EXPRESSED DURING: 13 growth stages; CONTAINS InterPro DOMAIN/s: Glycoside hydrolase, family 81 (InterPro:IPR005200); BEST Arabidopsis thaliana protein match is: glycos…	T
'20.1'	'stress.biotic'	'c47539.graph_c0'	'(at1g58602 : 65.5) LRR and NB-ARC domains-containing disease resistance protein; FUNCTIONS IN: ATP binding; INVOLVED IN: apoptosis, defense response; CONTAINS InterPro DOMAIN/s: NB-ARC (InterPro:IPR002182), Disease resistance protein (InterPro:IPR000767); BEST Arabidopsis thaliana protein match is: Disease resistance protein (CC-NBS-LRR class) family (TAIR:AT1G59218.2); Has 17542 Blast hits to 1…	T
'20.1'	'stress.biotic'	'c47539.graph_c1'	'(loc_os07g08890.1 : 255.0) no description available & (at3g46730 : 251.0) NB-ARC domain-containing disease resistance protein; FUNCTIONS IN: ATP binding; INVOLVED IN: defense response, apoptosis; LOCATED IN: endomembrane system; CONTAINS InterPro DOMAIN/s: NB-ARC (InterPro:IPR002182), Disease resistance protein (InterPro:IPR000767); BEST Arabidopsis thaliana protein match is: NB-ARC domain-conta…	T
'20.1'	'stress.biotic'	'c48100.graph_c1'	'(loc_os11g29090.1 : 162.0) no description available & (at4g27190 : 161.0) NB-ARC domain-containing disease resistance protein; FUNCTIONS IN: nucleoside-triphosphatase activity, nucleotide binding, ATP binding; INVOLVED IN: apoptosis, defense response; LOCATED IN: cellular_component unknown; CONTAINS InterPro DOMAIN/s: ATPase, AAA+ type, core (InterPro:IPR003593), NB-ARC (InterPro:IPR002182), Dis…	T
'20.1'	'stress.biotic'	'c48240.graph_c0'	'(at2g33060 : 82.4) receptor like protein 27 (RLP27); FUNCTIONS IN: kinase activity; INVOLVED IN: signal transduction, defense response; LOCATED IN: endomembrane system; CONTAINS InterPro DOMAIN/s: Leucine-rich repeat, typical subtype (InterPro:IPR003591), Leucine-rich repeat (InterPro:IPR001611); BEST Arabidopsis thaliana protein match is: receptor like protein 26 (TAIR:AT2G33050.1); Has 94044 B…	T
'20.1'	'stress.biotic'	'c48275.graph_c0'	'(loc_os08g43010.1 : 236.0) no description available & (at3g14470 : 194.0) NB-ARC domain-containing disease resistance protein; FUNCTIONS IN: protein binding; INVOLVED IN: apoptosis, defense response; LOCATED IN: endomembrane system; EXPRESSED IN: 23 plant structures; EXPRESSED DURING: 14 growth stages; CONTAINS InterPro DOMAIN/s: Leucine-rich repeat-containing protein (InterPro:IPR015766), NB-AR…	T
'20.1'	'stress.biotic'	'c48303.graph_c0'	'(at4g13820 : 178.0) Leucine-rich repeat (LRR) family protein; FUNCTIONS IN: kinase activity; INVOLVED IN: signal transduction; LOCATED IN: endomembrane system; EXPRESSED IN: stem, leaf whorl, hypocotyl, root, leaf; EXPRESSED DURING: LP.06 six leaves visible; CONTAINS InterPro DOMAIN/s: Leucine-rich repeat-containing N-terminal domain, type 2 (InterPro:IPR013210), Leucine-rich repeat (InterPro:IP…	T
'20.1'	'stress.biotic'	'c48342.graph_c0'	'(loc_os12g11370.1 : 132.0) no description available & (at2g32660 : 131.0) receptor like protein 22 (RLP22); CONTAINS InterPro DOMAIN/s: Leucine-rich repeat (InterPro:IPR001611); BEST Arabidopsis thaliana protein match is: receptor like protein 27 (TAIR:AT2G33060.1); Has 72946 Blast hits to 23279 proteins in 925 species: Archae - 37; Bacteria - 3607; Metazoa - 12485; Fungi - 751; Plants - 51027; …	T
'20.1'	'stress.biotic'	'c48412.graph_c0'	'(loc_os04g55420.1 : 303.0) no description available & (at1g74170 : 298.0) receptor like protein 13 (RLP13); CONTAINS InterPro DOMAIN/s: Leucine-rich repeat, typical subtype (InterPro:IPR003591), Leucine-rich repeat (InterPro:IPR001611); BEST Arabidopsis thaliana protein match is: receptor like protein 15 (TAIR:AT1G74190.1); Has 30201 Blast hits to 17322 proteins in 780 species: Archae - 12; Bact…	T
'20.1'	'stress.biotic'	'c48505.graph_c2'	'(loc_os07g08890.1 : 171.0) no description available & (at3g46730 : 156.0) NB-ARC domain-containing disease resistance protein; FUNCTIONS IN: ATP binding; INVOLVED IN: defense response, apoptosis; LOCATED IN: endomembrane system; CONTAINS InterPro DOMAIN/s: NB-ARC (InterPro:IPR002182), Disease resistance protein (InterPro:IPR000767); BEST Arabidopsis thaliana protein match is: NB-ARC domain-conta…	T
'20.1'	'stress.biotic'	'c48554.graph_c0'	'(at3g46730 : 351.0) NB-ARC domain-containing disease resistance protein; FUNCTIONS IN: ATP binding; INVOLVED IN: defense response, apoptosis; LOCATED IN: endomembrane system; CONTAINS InterPro DOMAIN/s: NB-ARC (InterPro:IPR002182), Disease resistance protein (InterPro:IPR000767); BEST Arabidopsis thaliana protein match is: NB-ARC domain-containing disease resistance protein (TAIR:AT3G46530.1); H…	T
'20.1'	'stress.biotic'	'c48683.graph_c1'	'(at2g15080 : 85.5) receptor like protein 19 (RLP19); FUNCTIONS IN: kinase activity; INVOLVED IN: signal transduction, defense response; LOCATED IN: endomembrane system; EXPRESSED IN: 10 plant structures; EXPRESSED DURING: 9 growth stages; CONTAINS InterPro DOMAIN/s: Leucine-rich repeat-containing N-terminal domain, type 2 (InterPro:IPR013210), Leucine-rich repeat (InterPro:IPR001611); BEST Arabi…	T
'20.1'	'stress.biotic'	'c48684.graph_c1'	'(at5g46450 : 134.0) Disease resistance protein (TIR-NBS-LRR class) family; FUNCTIONS IN: transmembrane receptor activity, nucleoside-triphosphatase activity, nucleotide binding, ATP binding; INVOLVED IN: signal transduction, defense response, apoptosis, innate immune response; LOCATED IN: intrinsic to membrane; EXPRESSED IN: 18 plant structures; EXPRESSED DURING: 11 growth stages; CONTAINS Inter…	T
'20.1'	'stress.biotic'	'c48782.graph_c0'	'(loc_os08g32880.1 : 352.0) no description available & (at3g07040 : 313.0) Contains an N-terminal tripartite nucleotide binding site and a C-terminal tandem array of leucine-rich repeats. Confers resistance to Pseudomonas syringae strains that carry the avirulence genes avrB and avrRpm1.; RESISTANCE TO P. SYRINGAE PV MACULICOLA 1 (RPM1); FUNCTIONS IN: protein binding, nucleotide binding; INVOLVED…	T
'20.1'	'stress.biotic'	'c49094.graph_c0'	'(at4g27190 : 194.0) NB-ARC domain-containing disease resistance protein; FUNCTIONS IN: nucleoside-triphosphatase activity, nucleotide binding, ATP binding; INVOLVED IN: apoptosis, defense response; LOCATED IN: cellular_component unknown; CONTAINS InterPro DOMAIN/s: ATPase, AAA+ type, core (InterPro:IPR003593), NB-ARC (InterPro:IPR002182), Disease resistance protein (InterPro:IPR000767); BEST Ara…	T
'20.1'	'stress.biotic'	'c49179.graph_c0'	'(at3g11080 : 224.0) receptor like protein 35 (RLP35); FUNCTIONS IN: kinase activity; INVOLVED IN: signal transduction, defense response; LOCATED IN: endomembrane system; EXPRESSED IN: stem, stamen; EXPRESSED DURING: 4 anthesis; CONTAINS InterPro DOMAIN/s: Leucine-rich repeat-containing N-terminal domain, type 2 (InterPro:IPR013210), Leucine-rich repeat (InterPro:IPR001611); BEST Arabidopsis thal…	T
'20.1'	'stress.biotic'	'c49193.graph_c0'	'(at1g45616 : 230.0) receptor like protein 6 (RLP6); INVOLVED IN: signal transduction, defense response; LOCATED IN: membrane; EXPRESSED IN: leaf; CONTAINS InterPro DOMAIN/s: Leucine-rich repeat-containing N-terminal domain, type 2 (InterPro:IPR013210), Leucine-rich repeat (InterPro:IPR001611); BEST Arabidopsis thaliana protein match is: receptor like protein 7 (TAIR:AT1G47890.1); Has 122755 Blas…	T
'20.1'	'stress.biotic'	'c49567.graph_c0'	'(at3g04720 : 208.0) Encodes a protein similar to the antifungal chitin-binding protein hevein from rubber tree latex. mRNA levels increase in response to ethylene and turnip crinkle virus infection.; pathogenesis-related 4 (PR4); FUNCTIONS IN: chitin binding; INVOLVED IN: in 6 processes; LOCATED IN: endomembrane system; EXPRESSED IN: 20 plant structures; EXPRESSED DURING: 10 growth stages; CONTA…	T
'20.1'	'stress.biotic'	'c49894.graph_c0'	'(at1g58170 : 167.0) Disease resistance-responsive (dirigent-like protein) family protein; FUNCTIONS IN: molecular_function unknown; INVOLVED IN: N-terminal protein myristoylation, lignan biosynthetic process, defense response; LOCATED IN: endomembrane system; EXPRESSED IN: 17 plant structures; EXPRESSED DURING: 6 growth stages; CONTAINS InterPro DOMAIN/s: Plant disease resistance response protei…	T
'20.1'	'stress.biotic'	'c50082.graph_c0'	'(at1g70890 : 99.0) MLP-like protein 43 (MLP43); FUNCTIONS IN: molecular_function unknown; INVOLVED IN: response to biotic stimulus, defense response; LOCATED IN: chloroplast; EXPRESSED IN: 17 plant structures; EXPRESSED DURING: 10 growth stages; CONTAINS InterPro DOMAIN/s: Bet v I allergen (InterPro:IPR000916); BEST Arabidopsis thaliana protein match is: MLP-like protein 28 (TAIR:AT1G70830.5); H…	T
'20.1'	'stress.biotic'	'c51254.graph_c0'	'(at2g15490 : 370.0) UDP-glycosyltransferase 73B4 (UGT73B4); FUNCTIONS IN: quercetin 3-O-glucosyltransferase activity, UDP-glycosyltransferase activity, quercetin 7-O-glucosyltransferase activity, UDP-glucosyltransferase activity, transferase activity, transferring glycosyl groups; INVOLVED IN: response to other organism; LOCATED IN: endomembrane system; EXPRESSED IN: root; CONTAINS InterPro DOMA…	T
'20.1'	'stress.biotic'	'c51705.graph_c0'	'(at5g15870 : 102.0) glycosyl hydrolase family 81 protein; FUNCTIONS IN: hydrolase activity, acting on glycosyl bonds, endo-1,3(4)-beta-glucanase activity; INVOLVED IN: response to cyclopentenone; EXPRESSED IN: 23 plant structures; EXPRESSED DURING: 13 growth stages; CONTAINS InterPro DOMAIN/s: Glycoside hydrolase, family 81 (InterPro:IPR005200); BEST Arabidopsis thaliana protein match is: glycos…	T
'20.1'	'stress.biotic'	'c52047.graph_c0'	'(p18646|10kd_vigun : 165.0) 10 kDa protein precursor (Clone PSAS10) - Vigna unguiculata (Cowpea) & (at2g02130 : 52.8) Predicted to encode a PR (pathogenesis-related) protein. Belongs to the plant defensin (PDF) family with the following members: At1g75830/PDF1.1, At5g44420/PDF1.2a, At2g26020/PDF1.2b, At5g44430/PDF1.2c, At2g26010/PDF1.3, At1g19610/PDF1.4, At1g55010/PDF1.5, At2g02120/PDF2.1, At2g0…	T
'20.1'	'stress.biotic'	'c52580.graph_c0'	'(at5g06320 : 70.5) encodes a protein whose sequence is similar to tobacco hairpin-induced gene (HIN1) and Arabidopsis non-race specific disease resistance gene (NDR1). Expression of this gene is induced by cucumber mosaic virus, spermine and Pseudomonas syringae pv. tomato DC3000. The gene product is localized to the plasma membrane.; NDR1/HIN1-like 3 (NHL3); FUNCTIONS IN: molecular_function unk…	T
'20.1'	'stress.biotic'	'c52909.graph_c0'	'(at1g72840 : 184.0) Disease resistance protein (TIR-NBS-LRR class); FUNCTIONS IN: transmembrane receptor activity, ATP binding; INVOLVED IN: signal transduction, defense response, apoptosis, innate immune response; LOCATED IN: intrinsic to membrane; EXPRESSED IN: ovule, embryo, sperm cell, root, seed; EXPRESSED DURING: E expanded cotyledon stage, D bilateral stage; CONTAINS InterPro DOMAIN/s: NB…	T
'20.1'	'stress.biotic'	'c53127.graph_c0'	'(at2g42900 : 135.0) Plant basic secretory protein (BSP) family protein; CONTAINS InterPro DOMAIN/s: Uncharacterised protein family, basic secretory protein (InterPro:IPR007541); Has 52 Blast hits to 52 proteins in 16 species: Archae - 0; Bacteria - 0; Metazoa - 1; Fungi - 0; Plants - 51; Viruses - 0; Other Eukaryotes - 0 (source: NCBI BLink). & (loc_os05g50500.1 : 125.0) no description available…	T
'20.1.1'	'stress.biotic.respiratory burst'	'c44864.graph_c0'	'(loc_os11g33120.1 : 1150.0) no description available & (at5g47910 : 1123.0) NADPH/respiratory burst oxidase protein D (RbohD).Interacts with AtrbohF gene to fine tune the spatial control of ROI production and hypersensitive response to cell in and around infection site.; respiratory burst oxidase homologue D (RBOHD); FUNCTIONS IN: NAD(P)H oxidase activity; INVOLVED IN: oxygen and reactive oxygen…	T
'20.1.1'	'stress.biotic.respiratory burst'	'c46499.graph_c0'	'(at1g64060 : 350.0) Interacts with AtrbohD gene to fine tune the spatial control of ROI production and hypersensitive response to cell in and around infection site.; respiratory burst oxidase protein F (RBOH F); FUNCTIONS IN: NAD(P)H oxidase activity; INVOLVED IN: in 10 processes; LOCATED IN: plasma membrane, integral to plasma membrane; EXPRESSED IN: 22 plant structures; EXPRESSED DURING: 13 gr…	T
'20.1.1'	'stress.biotic.respiratory burst'	'c46499.graph_c1'	'(at1g64060 : 425.0) Interacts with AtrbohD gene to fine tune the spatial control of ROI production and hypersensitive response to cell in and around infection site.; respiratory burst oxidase protein F (RBOH F); FUNCTIONS IN: NAD(P)H oxidase activity; INVOLVED IN: in 10 processes; LOCATED IN: plasma membrane, integral to plasma membrane; EXPRESSED IN: 22 plant structures; EXPRESSED DURING: 13 gr…	T
'20.1.2'	'stress.biotic.receptors'	'c39918.graph_c0'	'(at2g20142 : 142.0) Toll-Interleukin-Resistance (TIR) domain family protein; FUNCTIONS IN: transmembrane receptor activity; INVOLVED IN: signal transduction, innate immune response; LOCATED IN: intrinsic to membrane; EXPRESSED IN: 13 plant structures; EXPRESSED DURING: 9 growth stages; CONTAINS InterPro DOMAIN/s: Toll-Interleukin receptor (InterPro:IPR000157); BEST Arabidopsis thaliana protein m…	T
'20.1.2'	'stress.biotic.receptors'	'c41686.graph_c0'	'(at1g27170 : 998.0) transmembrane receptors;ATP binding; FUNCTIONS IN: transmembrane receptor activity, ATP binding; INVOLVED IN: signal transduction, defense response, apoptosis, innate immune response; CONTAINS InterPro DOMAIN/s: Leucine-rich repeat, typical subtype (InterPro:IPR003591), NB-ARC (InterPro:IPR002182), Leucine-rich repeat (InterPro:IPR001611), Disease resistance protein (InterPro…	T
'20.1.2'	'stress.biotic.receptors'	'c44240.graph_c0'	'(at5g36930 : 149.0) Disease resistance protein (TIR-NBS-LRR class) family; FUNCTIONS IN: transmembrane receptor activity, ATP binding; INVOLVED IN: signal transduction, defense response, apoptosis, innate immune response; LOCATED IN: intrinsic to membrane; EXPRESSED IN: 19 plant structures; EXPRESSED DURING: 13 growth stages; CONTAINS InterPro DOMAIN/s: NB-ARC (InterPro:IPR002182), Toll-Interleu…	T
'20.1.2'	'stress.biotic.receptors'	'c45125.graph_c0'	'(at5g41750 : 499.0) Disease resistance protein (TIR-NBS-LRR class) family; FUNCTIONS IN: transmembrane receptor activity, nucleoside-triphosphatase activity, nucleotide binding, ATP binding; INVOLVED IN: signal transduction, apoptosis, defense response, innate immune response; LOCATED IN: intrinsic to membrane; CONTAINS InterPro DOMAIN/s: ATPase, AAA+ type, core (InterPro:IPR003593), NB-ARC (Int…	T
'20.1.2'	'stress.biotic.receptors'	'c45940.graph_c0'	'(at5g41540 : 137.0) Disease resistance protein (TIR-NBS-LRR class) family; FUNCTIONS IN: transmembrane receptor activity, nucleoside-triphosphatase activity, nucleotide binding, ATP binding; INVOLVED IN: signal transduction, defense response, apoptosis, innate immune response; LOCATED IN: intrinsic to membrane; CONTAINS InterPro DOMAIN/s: ATPase, AAA+ type, core (InterPro:IPR003593), NB-ARC (Int…	T
'20.1.2'	'stress.biotic.receptors'	'c48684.graph_c1'	'(at5g46450 : 134.0) Disease resistance protein (TIR-NBS-LRR class) family; FUNCTIONS IN: transmembrane receptor activity, nucleoside-triphosphatase activity, nucleotide binding, ATP binding; INVOLVED IN: signal transduction, defense response, apoptosis, innate immune response; LOCATED IN: intrinsic to membrane; EXPRESSED IN: 18 plant structures; EXPRESSED DURING: 11 growth stages; CONTAINS Inter…	T
'20.1.2'	'stress.biotic.receptors'	'c58023.graph_c0'	'(at1g63740 : 115.0) Disease resistance protein (TIR-NBS-LRR class) family; FUNCTIONS IN: transmembrane receptor activity, nucleoside-triphosphatase activity, nucleotide binding, ATP binding; INVOLVED IN: signal transduction, defense response, apoptosis, innate immune response; LOCATED IN: intrinsic to membrane; EXPRESSED IN: 17 plant structures; EXPRESSED DURING: 10 growth stages; CONTAINS Inter…	T
'20.1.3'	'stress.biotic.signalling'	'c41768.graph_c0'	'(at3g18690 : 75.9) Encodes a nuclear-localized member of a plant specific gene family involved in mediating responses to pathogens. Interacts with WRKY transcriptional regulators.; MAP kinase substrate 1 (MKS1); CONTAINS InterPro DOMAIN/s: VQ (InterPro:IPR008889); BEST Arabidopsis thaliana protein match is: VQ motif-containing protein (TAIR:AT1G21326.1); Has 153 Blast hits to 153 proteins in 16 …	T
'20.1.3'	'stress.biotic.signalling'	'c48284.graph_c0'	'(loc_os03g28940.2 : 58.2) no description available & (gnl|cdd|38301 : 56.6) no description available & (at1g48500 : 55.1) jasmonate-zim-domain protein 4 (JAZ4); FUNCTIONS IN: protein binding; INVOLVED IN: biological_process unknown; LOCATED IN: cellular_component unknown; CONTAINS InterPro DOMAIN/s: Tify (InterPro:IPR010399), CCT domain-like (InterPro:IPR018467); BEST Arabidopsis thaliana protei…	T
'20.1.3'	'stress.biotic.signalling'	'c50517.graph_c0'	'(at1g19180 : 165.0) JAZ1 is a nuclear-localized protein involved in jasmonate signaling. JAZ1 transcript levels rise in response to a jasmonate stimulus. JAZ1 can interact with the COI1 F-box subunit of an SCF E3 ubiquitin ligase in a yeast-two-hybrid assay only in the presence of jasmonate-isoleucine (JA-ILE) or coronatine. Application of jasmonate methyl ester to Arabidopsis roots reduces the …	T
'20.1.3.1'	'stress.biotic.signalling.MLO-like'	'c35373.graph_c0'	'(at3g45290 : 177.0) A member of a large family of seven-transmembrane domain proteins specific to plants, homologs of the barley mildew resistance locus o (MLO) protein. The Arabidopsis genome contains 15 genes encoding MLO proteins, with localization in plasma membrane. Phylogenetic analysis revealed four clades of closely-related AtMLO genes. ATMLO3 belongs to the clade IV, with AtMLO2, AtMLO6…	T
'20.1.3.1'	'stress.biotic.signalling.MLO-like'	'c41225.graph_c0'	'(at5g53760 : 121.0) A member of a large family of seven-transmembrane domain proteins specific to plants, homologs of the barley mildew resistance locus o (MLO) protein. The Arabidopsis genome contains 15 genes encoding MLO proteins, with localization in plasma membrane. Phylogenetic analysis revealed four clades of closely-related AtMLO genes. ATMLO11 belongs to the clade I, with AtMLO4 and AtM…	T
'20.1.3.1'	'stress.biotic.signalling.MLO-like'	'c47731.graph_c0'	'(at2g39200 : 475.0) A member of a large family of seven-transmembrane domain proteins specific to plants, homologs of the barley mildew resistance locus o (MLO) protein. The Arabidopsis genome contains 15 genes encoding MLO proteins, with localization in plasma membrane. Phylogenetic analysis revealed four clades of closely-related AtMLO genes. ATMLO6 belongs to the clade IV, with AtMLO2, AtMLO3…	T
'20.1.4'	'stress.biotic.kinases'	'c47473.graph_c0'	'(at5g25910 : 230.0) putative disease resistance protein induced by chitin oligomers.; receptor like protein 52 (RLP52); FUNCTIONS IN: kinase activity; INVOLVED IN: signal transduction, defense response to fungus, response to chitin, defense response; LOCATED IN: endomembrane system; EXPRESSED IN: stem, stamen; EXPRESSED DURING: 4 anthesis; CONTAINS InterPro DOMAIN/s: Leucine-rich repeat-containi…	T
'20.1.4'	'stress.biotic.kinases'	'c48342.graph_c0'	'(loc_os12g11370.1 : 132.0) no description available & (at2g32660 : 131.0) receptor like protein 22 (RLP22); CONTAINS InterPro DOMAIN/s: Leucine-rich repeat (InterPro:IPR001611); BEST Arabidopsis thaliana protein match is: receptor like protein 27 (TAIR:AT2G33060.1); Has 72946 Blast hits to 23279 proteins in 925 species: Archae - 37; Bacteria - 3607; Metazoa - 12485; Fungi - 751; Plants - 51027; …	T
'20.1.4'	'stress.biotic.kinases'	'c48683.graph_c1'	'(at2g15080 : 85.5) receptor like protein 19 (RLP19); FUNCTIONS IN: kinase activity; INVOLVED IN: signal transduction, defense response; LOCATED IN: endomembrane system; EXPRESSED IN: 10 plant structures; EXPRESSED DURING: 9 growth stages; CONTAINS InterPro DOMAIN/s: Leucine-rich repeat-containing N-terminal domain, type 2 (InterPro:IPR013210), Leucine-rich repeat (InterPro:IPR001611); BEST Arabi…	T
'20.1.4'	'stress.biotic.kinases'	'c49179.graph_c0'	'(at3g11080 : 224.0) receptor like protein 35 (RLP35); FUNCTIONS IN: kinase activity; INVOLVED IN: signal transduction, defense response; LOCATED IN: endomembrane system; EXPRESSED IN: stem, stamen; EXPRESSED DURING: 4 anthesis; CONTAINS InterPro DOMAIN/s: Leucine-rich repeat-containing N-terminal domain, type 2 (InterPro:IPR013210), Leucine-rich repeat (InterPro:IPR001611); BEST Arabidopsis thal…	T
'20.1.5'	'stress.biotic.regulation of transcription'	''	''
'20.1.7'	'stress.biotic.PR-proteins'	'c17240.graph_c0'	'(loc_os08g42840.1 : 309.0) no description available & (at2g34930 : 250.0) disease resistance family protein / LRR family protein; INVOLVED IN: signal transduction, defense response to fungus, defense response; LOCATED IN: cell wall; EXPRESSED IN: 10 plant structures; EXPRESSED DURING: 7 growth stages; CONTAINS InterPro DOMAIN/s: Leucine-rich repeat-containing N-terminal domain, type 2 (InterPro:…	T
'20.1.7'	'stress.biotic.PR-proteins'	'c17371.graph_c0'	'(at1g50180 : 554.0) NB-ARC domain-containing disease resistance protein; FUNCTIONS IN: ATP binding; INVOLVED IN: apoptosis, defense response; LOCATED IN: cellular_component unknown; EXPRESSED IN: shoot; CONTAINS InterPro DOMAIN/s: NB-ARC (InterPro:IPR002182), Disease resistance protein (InterPro:IPR000767); BEST Arabidopsis thaliana protein match is: Disease resistance protein (CC-NBS-LRR class)…	T
'20.1.7'	'stress.biotic.PR-proteins'	'c17659.graph_c0'	'(loc_os06g04810.1 : 276.0) no description available & (at2g34930 : 219.0) disease resistance family protein / LRR family protein; INVOLVED IN: signal transduction, defense response to fungus, defense response; LOCATED IN: cell wall; EXPRESSED IN: 10 plant structures; EXPRESSED DURING: 7 growth stages; CONTAINS InterPro DOMAIN/s: Leucine-rich repeat-containing N-terminal domain, type 2 (InterPro:…	T
'20.1.7'	'stress.biotic.PR-proteins'	'c26069.graph_c0'	'(at1g56540 : 73.9) Disease resistance protein (TIR-NBS-LRR class) family; FUNCTIONS IN: transmembrane receptor activity, nucleoside-triphosphatase activity, nucleotide binding, ATP binding; INVOLVED IN: signal transduction, defense response, apoptosis, innate immune response; LOCATED IN: intrinsic to membrane; EXPRESSED IN: 14 plant structures; EXPRESSED DURING: 8 growth stages; CONTAINS InterPr…	T
'20.1.7'	'stress.biotic.PR-proteins'	'c28097.graph_c0'	'(at5g66900 : 291.0) Disease resistance protein (CC-NBS-LRR class) family; FUNCTIONS IN: ATP binding; INVOLVED IN: apoptosis, defense response; CONTAINS InterPro DOMAIN/s: NB-ARC (InterPro:IPR002182), Powdery mildew resistance protein, RPW8 domain (InterPro:IPR008808), Disease resistance protein (InterPro:IPR000767); BEST Arabidopsis thaliana protein match is: Disease resistance protein (CC-NBS-L…	T
'20.1.7'	'stress.biotic.PR-proteins'	'c33933.graph_c0'	'(loc_os11g40970.1 : 104.0) no description available & (at2g34930 : 101.0) disease resistance family protein / LRR family protein; INVOLVED IN: signal transduction, defense response to fungus, defense response; LOCATED IN: cell wall; EXPRESSED IN: 10 plant structures; EXPRESSED DURING: 7 growth stages; CONTAINS InterPro DOMAIN/s: Leucine-rich repeat-containing N-terminal domain, type 2 (InterPro:…	T
'20.1.7'	'stress.biotic.PR-proteins'	'c35714.graph_c0'	'(at3g14470 : 144.0) NB-ARC domain-containing disease resistance protein; FUNCTIONS IN: protein binding; INVOLVED IN: apoptosis, defense response; LOCATED IN: endomembrane system; EXPRESSED IN: 23 plant structures; EXPRESSED DURING: 14 growth stages; CONTAINS InterPro DOMAIN/s: Leucine-rich repeat-containing protein (InterPro:IPR015766), NB-ARC (InterPro:IPR002182), Leucine-rich repeat (InterPro:…	T
'20.1.7'	'stress.biotic.PR-proteins'	'c39918.graph_c0'	'(at2g20142 : 142.0) Toll-Interleukin-Resistance (TIR) domain family protein; FUNCTIONS IN: transmembrane receptor activity; INVOLVED IN: signal transduction, innate immune response; LOCATED IN: intrinsic to membrane; EXPRESSED IN: 13 plant structures; EXPRESSED DURING: 9 growth stages; CONTAINS InterPro DOMAIN/s: Toll-Interleukin receptor (InterPro:IPR000157); BEST Arabidopsis thaliana protein m…	T
'20.1.7'	'stress.biotic.PR-proteins'	'c40018.graph_c0'	'(at5g66900 : 317.0) Disease resistance protein (CC-NBS-LRR class) family; FUNCTIONS IN: ATP binding; INVOLVED IN: apoptosis, defense response; CONTAINS InterPro DOMAIN/s: NB-ARC (InterPro:IPR002182), Powdery mildew resistance protein, RPW8 domain (InterPro:IPR008808), Disease resistance protein (InterPro:IPR000767); BEST Arabidopsis thaliana protein match is: Disease resistance protein (CC-NBS-L…	T
'20.1.7'	'stress.biotic.PR-proteins'	'c40808.graph_c0'	'(at5g66900 : 163.0) Disease resistance protein (CC-NBS-LRR class) family; FUNCTIONS IN: ATP binding; INVOLVED IN: apoptosis, defense response; CONTAINS InterPro DOMAIN/s: NB-ARC (InterPro:IPR002182), Powdery mildew resistance protein, RPW8 domain (InterPro:IPR008808), Disease resistance protein (InterPro:IPR000767); BEST Arabidopsis thaliana protein match is: Disease resistance protein (CC-NBS-L…	T
'20.1.7'	'stress.biotic.PR-proteins'	'c41686.graph_c0'	'(at1g27170 : 998.0) transmembrane receptors;ATP binding; FUNCTIONS IN: transmembrane receptor activity, ATP binding; INVOLVED IN: signal transduction, defense response, apoptosis, innate immune response; CONTAINS InterPro DOMAIN/s: Leucine-rich repeat, typical subtype (InterPro:IPR003591), NB-ARC (InterPro:IPR002182), Leucine-rich repeat (InterPro:IPR001611), Disease resistance protein (InterPro…	T
'20.1.7'	'stress.biotic.PR-proteins'	'c41764.graph_c0'	'(at5g66900 : 300.0) Disease resistance protein (CC-NBS-LRR class) family; FUNCTIONS IN: ATP binding; INVOLVED IN: apoptosis, defense response; CONTAINS InterPro DOMAIN/s: NB-ARC (InterPro:IPR002182), Powdery mildew resistance protein, RPW8 domain (InterPro:IPR008808), Disease resistance protein (InterPro:IPR000767); BEST Arabidopsis thaliana protein match is: Disease resistance protein (CC-NBS-L…	T
'20.1.7'	'stress.biotic.PR-proteins'	'c43553.graph_c0'	'(at5g24090 : 177.0) Chitinase A (class III) expressed exclusively under environmental stress conditions.; chitinase A (CHIA); FUNCTIONS IN: cation binding, hydrolase activity, hydrolyzing O-glycosyl compounds, catalytic activity; INVOLVED IN: response to salt stress, response to cold, cellular response to water deprivation, response to wounding, response to light intensity; LOCATED IN: endomembr…	T
'20.1.7'	'stress.biotic.PR-proteins'	'c44240.graph_c0'	'(at5g36930 : 149.0) Disease resistance protein (TIR-NBS-LRR class) family; FUNCTIONS IN: transmembrane receptor activity, ATP binding; INVOLVED IN: signal transduction, defense response, apoptosis, innate immune response; LOCATED IN: intrinsic to membrane; EXPRESSED IN: 19 plant structures; EXPRESSED DURING: 13 growth stages; CONTAINS InterPro DOMAIN/s: NB-ARC (InterPro:IPR002182), Toll-Interleu…	T
'20.1.7'	'stress.biotic.PR-proteins'	'c45125.graph_c0'	'(at5g41750 : 499.0) Disease resistance protein (TIR-NBS-LRR class) family; FUNCTIONS IN: transmembrane receptor activity, nucleoside-triphosphatase activity, nucleotide binding, ATP binding; INVOLVED IN: signal transduction, apoptosis, defense response, innate immune response; LOCATED IN: intrinsic to membrane; CONTAINS InterPro DOMAIN/s: ATPase, AAA+ type, core (InterPro:IPR003593), NB-ARC (Int…	T
'20.1.7'	'stress.biotic.PR-proteins'	'c45234.graph_c0'	'(at1g45616 : 95.9) receptor like protein 6 (RLP6); INVOLVED IN: signal transduction, defense response; LOCATED IN: membrane; EXPRESSED IN: leaf; CONTAINS InterPro DOMAIN/s: Leucine-rich repeat-containing N-terminal domain, type 2 (InterPro:IPR013210), Leucine-rich repeat (InterPro:IPR001611); BEST Arabidopsis thaliana protein match is: receptor like protein 7 (TAIR:AT1G47890.1); Has 122755 Blast…	T
'20.1.7'	'stress.biotic.PR-proteins'	'c45686.graph_c0'	'(loc_os05g41290.1 : 72.8) no description available & (at3g14460 : 66.6) LRR and NB-ARC domains-containing disease resistance protein; FUNCTIONS IN: ATP binding; INVOLVED IN: apoptosis, defense response; CONTAINS InterPro DOMAIN/s: NB-ARC (InterPro:IPR002182), Leucine-rich repeat (InterPro:IPR001611), Disease resistance protein (InterPro:IPR000767); BEST Arabidopsis thaliana protein match is: NB-…	T
'20.1.7'	'stress.biotic.PR-proteins'	'c45940.graph_c0'	'(at5g41540 : 137.0) Disease resistance protein (TIR-NBS-LRR class) family; FUNCTIONS IN: transmembrane receptor activity, nucleoside-triphosphatase activity, nucleotide binding, ATP binding; INVOLVED IN: signal transduction, defense response, apoptosis, innate immune response; LOCATED IN: intrinsic to membrane; CONTAINS InterPro DOMAIN/s: ATPase, AAA+ type, core (InterPro:IPR003593), NB-ARC (Int…	T
'20.1.7'	'stress.biotic.PR-proteins'	'c47473.graph_c0'	'(at5g25910 : 230.0) putative disease resistance protein induced by chitin oligomers.; receptor like protein 52 (RLP52); FUNCTIONS IN: kinase activity; INVOLVED IN: signal transduction, defense response to fungus, response to chitin, defense response; LOCATED IN: endomembrane system; EXPRESSED IN: stem, stamen; EXPRESSED DURING: 4 anthesis; CONTAINS InterPro DOMAIN/s: Leucine-rich repeat-containi…	T
'20.1.7'	'stress.biotic.PR-proteins'	'c47539.graph_c0'	'(at1g58602 : 65.5) LRR and NB-ARC domains-containing disease resistance protein; FUNCTIONS IN: ATP binding; INVOLVED IN: apoptosis, defense response; CONTAINS InterPro DOMAIN/s: NB-ARC (InterPro:IPR002182), Disease resistance protein (InterPro:IPR000767); BEST Arabidopsis thaliana protein match is: Disease resistance protein (CC-NBS-LRR class) family (TAIR:AT1G59218.2); Has 17542 Blast hits to 1…	T
'20.1.7'	'stress.biotic.PR-proteins'	'c48240.graph_c0'	'(at2g33060 : 82.4) receptor like protein 27 (RLP27); FUNCTIONS IN: kinase activity; INVOLVED IN: signal transduction, defense response; LOCATED IN: endomembrane system; CONTAINS InterPro DOMAIN/s: Leucine-rich repeat, typical subtype (InterPro:IPR003591), Leucine-rich repeat (InterPro:IPR001611); BEST Arabidopsis thaliana protein match is: receptor like protein 26 (TAIR:AT2G33050.1); Has 94044 B…	T
'20.1.7'	'stress.biotic.PR-proteins'	'c48275.graph_c0'	'(loc_os08g43010.1 : 236.0) no description available & (at3g14470 : 194.0) NB-ARC domain-containing disease resistance protein; FUNCTIONS IN: protein binding; INVOLVED IN: apoptosis, defense response; LOCATED IN: endomembrane system; EXPRESSED IN: 23 plant structures; EXPRESSED DURING: 14 growth stages; CONTAINS InterPro DOMAIN/s: Leucine-rich repeat-containing protein (InterPro:IPR015766), NB-AR…	T
'20.1.7'	'stress.biotic.PR-proteins'	'c48303.graph_c0'	'(at4g13820 : 178.0) Leucine-rich repeat (LRR) family protein; FUNCTIONS IN: kinase activity; INVOLVED IN: signal transduction; LOCATED IN: endomembrane system; EXPRESSED IN: stem, leaf whorl, hypocotyl, root, leaf; EXPRESSED DURING: LP.06 six leaves visible; CONTAINS InterPro DOMAIN/s: Leucine-rich repeat-containing N-terminal domain, type 2 (InterPro:IPR013210), Leucine-rich repeat (InterPro:IP…	T
'20.1.7'	'stress.biotic.PR-proteins'	'c48342.graph_c0'	'(loc_os12g11370.1 : 132.0) no description available & (at2g32660 : 131.0) receptor like protein 22 (RLP22); CONTAINS InterPro DOMAIN/s: Leucine-rich repeat (InterPro:IPR001611); BEST Arabidopsis thaliana protein match is: receptor like protein 27 (TAIR:AT2G33060.1); Has 72946 Blast hits to 23279 proteins in 925 species: Archae - 37; Bacteria - 3607; Metazoa - 12485; Fungi - 751; Plants - 51027; …	T
'20.1.7'	'stress.biotic.PR-proteins'	'c48503.graph_c0'	'(at3g14460 : 63.5) LRR and NB-ARC domains-containing disease resistance protein; FUNCTIONS IN: ATP binding; INVOLVED IN: apoptosis, defense response; CONTAINS InterPro DOMAIN/s: NB-ARC (InterPro:IPR002182), Leucine-rich repeat (InterPro:IPR001611), Disease resistance protein (InterPro:IPR000767); BEST Arabidopsis thaliana protein match is: NB-ARC domain-containing disease resistance protein (TAI…	T
'20.1.7'	'stress.biotic.PR-proteins'	'c48683.graph_c1'	'(at2g15080 : 85.5) receptor like protein 19 (RLP19); FUNCTIONS IN: kinase activity; INVOLVED IN: signal transduction, defense response; LOCATED IN: endomembrane system; EXPRESSED IN: 10 plant structures; EXPRESSED DURING: 9 growth stages; CONTAINS InterPro DOMAIN/s: Leucine-rich repeat-containing N-terminal domain, type 2 (InterPro:IPR013210), Leucine-rich repeat (InterPro:IPR001611); BEST Arabi…	T
'20.1.7'	'stress.biotic.PR-proteins'	'c48684.graph_c1'	'(at5g46450 : 134.0) Disease resistance protein (TIR-NBS-LRR class) family; FUNCTIONS IN: transmembrane receptor activity, nucleoside-triphosphatase activity, nucleotide binding, ATP binding; INVOLVED IN: signal transduction, defense response, apoptosis, innate immune response; LOCATED IN: intrinsic to membrane; EXPRESSED IN: 18 plant structures; EXPRESSED DURING: 11 growth stages; CONTAINS Inter…	T
'20.1.7'	'stress.biotic.PR-proteins'	'c49179.graph_c0'	'(at3g11080 : 224.0) receptor like protein 35 (RLP35); FUNCTIONS IN: kinase activity; INVOLVED IN: signal transduction, defense response; LOCATED IN: endomembrane system; EXPRESSED IN: stem, stamen; EXPRESSED DURING: 4 anthesis; CONTAINS InterPro DOMAIN/s: Leucine-rich repeat-containing N-terminal domain, type 2 (InterPro:IPR013210), Leucine-rich repeat (InterPro:IPR001611); BEST Arabidopsis thal…	T
'20.1.7'	'stress.biotic.PR-proteins'	'c49179.graph_c1'	'(at1g47890 : 340.0) receptor like protein 7 (RLP7); FUNCTIONS IN: kinase activity; INVOLVED IN: signal transduction, defense response; LOCATED IN: endomembrane system; EXPRESSED IN: stem, stamen; EXPRESSED DURING: 4 anthesis; CONTAINS InterPro DOMAIN/s: Leucine-rich repeat-containing N-terminal domain, type 2 (InterPro:IPR013210), Leucine-rich repeat (InterPro:IPR001611); BEST Arabidopsis thalia…	T
'20.1.7'	'stress.biotic.PR-proteins'	'c49193.graph_c0'	'(at1g45616 : 230.0) receptor like protein 6 (RLP6); INVOLVED IN: signal transduction, defense response; LOCATED IN: membrane; EXPRESSED IN: leaf; CONTAINS InterPro DOMAIN/s: Leucine-rich repeat-containing N-terminal domain, type 2 (InterPro:IPR013210), Leucine-rich repeat (InterPro:IPR001611); BEST Arabidopsis thaliana protein match is: receptor like protein 7 (TAIR:AT1G47890.1); Has 122755 Blas…	T
'20.1.7'	'stress.biotic.PR-proteins'	'c51645.graph_c0'	'(gnl|cdd|38975 : 51.5) no description available & (at5g35450 : 51.2) Disease resistance protein (CC-NBS-LRR class) family; FUNCTIONS IN: ATP binding; INVOLVED IN: defense response, apoptosis; LOCATED IN: plasma membrane; EXPRESSED IN: 21 plant structures; EXPRESSED DURING: 10 growth stages; CONTAINS InterPro DOMAIN/s: NB-ARC (InterPro:IPR002182), Disease resistance protein (InterPro:IPR000767); …	T
'20.1.7'	'stress.biotic.PR-proteins'	'c51676.graph_c0'	'(p29024|chia_phaan : 481.0) Acidic endochitinase precursor (EC 3.2.1.14) - Phaseolus angularis (Adzuki bean) (Vigna angularis) & (loc_os07g19040.1 : 362.0) no description available & (at5g24090 : 340.0) Chitinase A (class III) expressed exclusively under environmental stress conditions.; chitinase A (CHIA); FUNCTIONS IN: cation binding, hydrolase activity, hydrolyzing O-glycosyl compounds, catal…	T
'20.1.7'	'stress.biotic.PR-proteins'	'c51934.graph_c0'	'(p23472|chly_hevbr : 409.0) Hevamine-A precursor [Includes: Chitinase (EC 3.2.1.14); Lysozyme (EC 3.2.1.17)] - Hevea brasiliensis (Para rubber tree) & (at5g24090 : 385.0) Chitinase A (class III) expressed exclusively under environmental stress conditions.; chitinase A (CHIA); FUNCTIONS IN: cation binding, hydrolase activity, hydrolyzing O-glycosyl compounds, catalytic activity; INVOLVED IN: resp…	T
'20.1.7'	'stress.biotic.PR-proteins'	'c51993.graph_c0'	'(loc_os01g65700.1 : 186.0) no description available & (at1g58170 : 51.2) Disease resistance-responsive (dirigent-like protein) family protein; FUNCTIONS IN: molecular_function unknown; INVOLVED IN: N-terminal protein myristoylation, lignan biosynthetic process, defense response; LOCATED IN: endomembrane system; EXPRESSED IN: 17 plant structures; EXPRESSED DURING: 6 growth stages; CONTAINS InterP…	T
'20.1.7'	'stress.biotic.PR-proteins'	'c58023.graph_c0'	'(at1g63740 : 115.0) Disease resistance protein (TIR-NBS-LRR class) family; FUNCTIONS IN: transmembrane receptor activity, nucleoside-triphosphatase activity, nucleotide binding, ATP binding; INVOLVED IN: signal transduction, defense response, apoptosis, innate immune response; LOCATED IN: intrinsic to membrane; EXPRESSED IN: 17 plant structures; EXPRESSED DURING: 10 growth stages; CONTAINS Inter…	T
'20.1.7.6'	'stress.biotic.PR-proteins.proteinase inhibitors'	''	''
'20.1.7.6.1'	'stress.biotic.PR-proteins.proteinase inhibitors.trypsin inhibitor'	'c39006.graph_c0'	'(at1g17860 : 93.6) Kunitz family trypsin and protease inhibitor protein; FUNCTIONS IN: endopeptidase inhibitor activity; INVOLVED IN: biological_process unknown; LOCATED IN: apoplast, cell wall; EXPRESSED IN: 17 plant structures; EXPRESSED DURING: 13 growth stages; CONTAINS InterPro DOMAIN/s: Proteinase inhibitor I3, Kunitz legume (InterPro:IPR002160), Kunitz inhibitor ST1-like (InterPro:IPR0110…	T
'20.1.7.6.1'	'stress.biotic.PR-proteins.proteinase inhibitors.trypsin inhibitor'	'c48075.graph_c0'	'(loc_os03g29350.4 : 69.3) no description available & (at1g19110 : 67.4) inter-alpha-trypsin inhibitor heavy chain-related; FUNCTIONS IN: molecular_function unknown; INVOLVED IN: biological_process unknown; LOCATED IN: plasma membrane, membrane; EXPRESSED IN: 24 plant structures; EXPRESSED DURING: 15 growth stages; CONTAINS InterPro DOMAIN/s: von Willebrand factor, type A (InterPro:IPR002035); BE…	T
'20.1.7.6.1'	'stress.biotic.PR-proteins.proteinase inhibitors.trypsin inhibitor'	'c52011.graph_c0'	'(at1g17860 : 174.0) Kunitz family trypsin and protease inhibitor protein; FUNCTIONS IN: endopeptidase inhibitor activity; INVOLVED IN: biological_process unknown; LOCATED IN: apoplast, cell wall; EXPRESSED IN: 17 plant structures; EXPRESSED DURING: 13 growth stages; CONTAINS InterPro DOMAIN/s: Proteinase inhibitor I3, Kunitz legume (InterPro:IPR002160), Kunitz inhibitor ST1-like (InterPro:IPR011…	T
'20.1.7.6.1'	'stress.biotic.PR-proteins.proteinase inhibitors.trypsin inhibitor'	'c52363.graph_c0'	'(at1g17860 : 75.9) Kunitz family trypsin and protease inhibitor protein; FUNCTIONS IN: endopeptidase inhibitor activity; INVOLVED IN: biological_process unknown; LOCATED IN: apoplast, cell wall; EXPRESSED IN: 17 plant structures; EXPRESSED DURING: 13 growth stages; CONTAINS InterPro DOMAIN/s: Proteinase inhibitor I3, Kunitz legume (InterPro:IPR002160), Kunitz inhibitor ST1-like (InterPro:IPR0110…	T
'20.1.7.10'	'stress.biotic.PR-proteins.NPR'	''	''
'20.1.7.10.1'	'stress.biotic.PR-proteins.NPR.NPR1'	''	''
'20.1.7.12'	'stress.biotic.PR-proteins.plant defensins'	''	''
'20.1.1001'	'stress.biotic'	'melezitose'	'commonly found in honeys and in honey dew produced by apids but lacking from plant nectar'	M
'20.2'	'stress.abiotic'	'c17431.graph_c0'	'(at5g20150 : 159.0) SPX domain gene 1 (SPX1); CONTAINS InterPro DOMAIN/s: SPX, N-terminal (InterPro:IPR004331); BEST Arabidopsis thaliana protein match is: SPX domain gene 2 (TAIR:AT2G26660.1); Has 1126 Blast hits to 1124 proteins in 197 species: Archae - 3; Bacteria - 7; Metazoa - 241; Fungi - 471; Plants - 313; Viruses - 0; Other Eukaryotes - 91 (source: NCBI BLink). & (loc_os06g40120.1 : 154.…	T
'20.2'	'stress.abiotic'	'c18531.graph_c0'	'(at2g37570 : 87.0) encodes a protein that can complement the salt-sensitive phenotype of a calcineurin (CaN)-deficient yeast mutant. This gene occurs in a single-copy and is 75% identical to tobacco SLT1 gene.; sodium- and lithium-tolerant 1 (SLT1); FUNCTIONS IN: molecular_function unknown; INVOLVED IN: hyperosmotic salinity response; LOCATED IN: cellular_component unknown; EXPRESSED IN: 24 plan…	T
'20.2'	'stress.abiotic'	'c34422.graph_c0'	'(at2g26660 : 369.0) SPX domain gene 2 (SPX2); CONTAINS InterPro DOMAIN/s: SPX, N-terminal (InterPro:IPR004331); BEST Arabidopsis thaliana protein match is: SPX domain gene 1 (TAIR:AT5G20150.1); Has 1206 Blast hits to 1202 proteins in 209 species: Archae - 0; Bacteria - 6; Metazoa - 245; Fungi - 512; Plants - 320; Viruses - 0; Other Eukaryotes - 123 (source: NCBI BLink). & (loc_os06g40120.1 : 348…	T
'20.2'	'stress.abiotic'	'c34424.graph_c0'	'(loc_os04g52890.1 : 274.0) no description available & (at5g62100 : 196.0) A member of Arabidopsis BAG (Bcl-2-associated athanogene) proteins, plant homologs of mammalian regulators of apoptosis. Plant BAG proteins are multi-functional and remarkably similar to their animal counterparts, as they regulate apoptotic-like processes ranging from pathogen attack, to abiotic stress, to plant developmen…	T
'20.2.1'	'stress.abiotic.heat'	'c16495.graph_c0'	'(at5g16650 : 183.0) Chaperone DnaJ-domain superfamily protein; FUNCTIONS IN: unfolded protein binding, heat shock protein binding; INVOLVED IN: protein folding; LOCATED IN: cellular_component unknown; EXPRESSED IN: 24 plant structures; EXPRESSED DURING: 15 growth stages; CONTAINS InterPro DOMAIN/s: Molecular chaperone, heat shock protein, Hsp40, DnaJ (InterPro:IPR015609), Heat shock protein DnaJ…	T
'20.2.1'	'stress.abiotic.heat'	'c18321.graph_c0'	'(at2g01710 : 223.0) Chaperone DnaJ-domain superfamily protein; FUNCTIONS IN: unfolded protein binding, heat shock protein binding; INVOLVED IN: protein folding; LOCATED IN: cellular_component unknown; EXPRESSED IN: 22 plant structures; EXPRESSED DURING: 13 growth stages; CONTAINS InterPro DOMAIN/s: Molecular chaperone, heat shock protein, Hsp40, DnaJ (InterPro:IPR015609), Heat shock protein DnaJ…	T
'20.2.1'	'stress.abiotic.heat'	'c20300.graph_c1'	'(at4g13830 : 87.8) DnaJ-like protein (J20); nuclear gene; DNAJ-like 20 (J20); FUNCTIONS IN: heat shock protein binding; INVOLVED IN: protein folding, response to stress; LOCATED IN: nucleus; EXPRESSED IN: 23 plant structures; EXPRESSED DURING: 13 growth stages; CONTAINS InterPro DOMAIN/s: Molecular chaperone, heat shock protein, Hsp40, DnaJ (InterPro:IPR015609), Heat shock protein DnaJ, N-termin…	T
'20.2.1'	'stress.abiotic.heat'	'c24017.graph_c0'	'(loc_os08g43334.2 : 151.0) no description available & (at4g11660 : 147.0) member of Heat Stress Transcription Factor (Hsf) family; AT-HSFB2B; FUNCTIONS IN: transcription repressor activity, sequence-specific DNA binding transcription factor activity; INVOLVED IN: response to chitin; LOCATED IN: nucleus; EXPRESSED IN: 24 plant structures; EXPRESSED DURING: 14 growth stages; CONTAINS InterPro DOMA…	T
'20.2.1'	'stress.abiotic.heat'	'c34478.graph_c0'	'(at2g47440 : 634.0) Tetratricopeptide repeat (TPR)-like superfamily protein; FUNCTIONS IN: binding, heat shock protein binding; INVOLVED IN: protein folding; LOCATED IN: cellular_component unknown; EXPRESSED IN: 22 plant structures; EXPRESSED DURING: 13 growth stages; CONTAINS InterPro DOMAIN/s: Tetratricopeptide TPR-1 (InterPro:IPR001440), Tetratricopeptide-like helical (InterPro:IPR011990), He…	T
'20.2.1'	'stress.abiotic.heat'	'c41333.graph_c0'	'(at2g29970 : 328.0) Double Clp-N motif-containing P-loop nucleoside triphosphate hydrolases superfamily protein; BEST Arabidopsis thaliana protein match is: Double Clp-N motif-containing P-loop nucleoside triphosphate hydrolases superfamily protein (TAIR:AT1G07200.2); Has 10913 Blast hits to 10488 proteins in 2533 species: Archae - 15; Bacteria - 9122; Metazoa - 6; Fungi - 149; Plants - 525; Vir…	T
'20.2.1'	'stress.abiotic.heat'	'c42184.graph_c1'	'(p04793|hsp13_soybn : 107.0) 17.5 kDa class I heat shock protein (HSP 17.5-M) - Glycine max (Soybean) & (at5g59720 : 93.2) encodes a low molecular weight heat shock protein that contains the heat shock element in the promoter region. Expression is induced in response to heat shock.; heat shock protein 18.2 (HSP18.2); CONTAINS InterPro DOMAIN/s: Heat shock protein Hsp20 (InterPro:IPR002068), HSP2…	T
'20.2.1'	'stress.abiotic.heat'	'c45073.graph_c0'	'(at5g18750 : 583.0) DNAJ heat shock N-terminal domain-containing protein; FUNCTIONS IN: unfolded protein binding, heat shock protein binding; INVOLVED IN: protein folding; LOCATED IN: cellular_component unknown; EXPRESSED IN: 19 plant structures; EXPRESSED DURING: 8 growth stages; CONTAINS InterPro DOMAIN/s: Molecular chaperone, heat shock protein, Hsp40, DnaJ (InterPro:IPR015609), Heat shock pr…	T
'20.2.1'	'stress.abiotic.heat'	'c45821.graph_c0'	'(at5g57130 : 620.0) Clp amino terminal domain-containing protein; INVOLVED IN: protein metabolic process; LOCATED IN: cellular_component unknown; EXPRESSED IN: 17 plant structures; EXPRESSED DURING: 9 growth stages; CONTAINS InterPro DOMAIN/s: Clp, N-terminal (InterPro:IPR004176); BEST Arabidopsis thaliana protein match is: Double Clp-N motif-containing P-loop nucleoside triphosphate hydrolases …	T
'20.2.1'	'stress.abiotic.heat'	'c46883.graph_c0'	'(at3g52490 : 526.0) Double Clp-N motif-containing P-loop nucleoside triphosphate hydrolases superfamily protein; INVOLVED IN: protein metabolic process; LOCATED IN: cellular_component unknown; EXPRESSED IN: 21 plant structures; EXPRESSED DURING: 10 growth stages; CONTAINS InterPro DOMAIN/s: Clp, N-terminal (InterPro:IPR004176); BEST Arabidopsis thaliana protein match is: Double Clp-N motif-conta…	T
'20.2.1'	'stress.abiotic.heat'	'c46883.graph_c1'	'(at3g52490 : 73.6) Double Clp-N motif-containing P-loop nucleoside triphosphate hydrolases superfamily protein; INVOLVED IN: protein metabolic process; LOCATED IN: cellular_component unknown; EXPRESSED IN: 21 plant structures; EXPRESSED DURING: 10 growth stages; CONTAINS InterPro DOMAIN/s: Clp, N-terminal (InterPro:IPR004176); BEST Arabidopsis thaliana protein match is: Double Clp-N motif-contai…	T
'20.2.1'	'stress.abiotic.heat'	'c46939.graph_c0'	'(loc_os06g34440.1 : 420.0) no description available & (at3g04980 : 376.0) DNAJ heat shock N-terminal domain-containing protein; FUNCTIONS IN: unfolded protein binding, heat shock protein binding; INVOLVED IN: protein folding; LOCATED IN: cellular_component unknown; EXPRESSED IN: 12 plant structures; EXPRESSED DURING: 6 growth stages; CONTAINS InterPro DOMAIN/s: Molecular chaperone, heat shock pr…	T
'20.2.1'	'stress.abiotic.heat'	'c47882.graph_c1'	'(loc_os02g54130.2 : 94.7) no description available & (at3g14200 : 90.1) Chaperone DnaJ-domain superfamily protein; FUNCTIONS IN: heat shock protein binding; INVOLVED IN: protein folding; LOCATED IN: cellular_component unknown; EXPRESSED IN: 19 plant structures; EXPRESSED DURING: 11 growth stages; CONTAINS InterPro DOMAIN/s: Molecular chaperone, heat shock protein, Hsp40, DnaJ (InterPro:IPR015609…	T
'20.2.1'	'stress.abiotic.heat'	'c50672.graph_c0'	'(loc_os09g20320.1 : 86.7) no description available & (at4g13830 : 68.2) DnaJ-like protein (J20); nuclear gene; DNAJ-like 20 (J20); FUNCTIONS IN: heat shock protein binding; INVOLVED IN: protein folding, response to stress; LOCATED IN: nucleus; EXPRESSED IN: 23 plant structures; EXPRESSED DURING: 13 growth stages; CONTAINS InterPro DOMAIN/s: Molecular chaperone, heat shock protein, Hsp40, DnaJ (I…	T
'20.2.1'	'stress.abiotic.heat'	'c50903.graph_c0'	'(loc_os08g43334.2 : 108.0) no description available & (at5g62020 : 107.0) member of Heat Stress Transcription Factor (Hsf) family; heat shock transcription factor B2A (HSFB2A); FUNCTIONS IN: DNA binding, sequence-specific DNA binding transcription factor activity; INVOLVED IN: response to chitin; LOCATED IN: nucleus; EXPRESSED IN: 18 plant structures; EXPRESSED DURING: 11 growth stages; CONTAINS…	T
'20.2.1'	'stress.abiotic.heat'	'c51953.graph_c0'	'(at4g36990 : 231.0) encodes a protein whose sequence is similar to heat shock factors that regulate the expression of heat shock proteins. Transcript level is increased in response to heat shock. However, overexpression of this gene did not result in the increase of decrease of heat shock proteins.; heat shock factor 4 (HSF4); FUNCTIONS IN: transcription repressor activity, DNA binding, sequence…	T
'20.2.2'	'stress.abiotic.cold'	'c19038.graph_c0'	'(at3g16510 : 101.0) Calcium-dependent lipid-binding (CaLB domain) family protein; CONTAINS InterPro DOMAIN/s: C2 membrane targeting protein (InterPro:IPR018029), C2 calcium/lipid-binding domain, CaLB (InterPro:IPR008973), C2 calcium-dependent membrane targeting (InterPro:IPR000008); BEST Arabidopsis thaliana protein match is: Calcium-dependent lipid-binding (CaLB domain) family protein (TAIR:AT4…	T
'20.2.2'	'stress.abiotic.cold'	'c22651.graph_c0'	'(gnl|cdd|36139 : 64.2) no description available & (loc_os02g02870.1 : 58.2) no description available & (p27484|grp2_nicsy : 56.2) Glycine-rich protein 2 - Nicotiana sylvestris (Wood tobacco) & (at4g36020 : 55.8) Encodes a cold shock domain protein. Involved in cold acclimation by blocking the secondary structure of mRNA which in turn facilitates translation at cold temperature.; cold shock domai…	T
'20.2.2'	'stress.abiotic.cold'	'c35251.graph_c0'	'(at5g23950 : 133.0) Calcium-dependent lipid-binding (CaLB domain) family protein; CONTAINS InterPro DOMAIN/s: C2 calcium/lipid-binding domain, CaLB (InterPro:IPR008973), C2 calcium-dependent membrane targeting (InterPro:IPR000008); BEST Arabidopsis thaliana protein match is: Calcium-dependent lipid-binding (CaLB domain) family protein (TAIR:AT1G07310.1); Has 7173 Blast hits to 1801 proteins in 1…	T
'20.2.2'	'stress.abiotic.cold'	'c38927.graph_c0'	'(loc_os05g04490.1 : 285.0) no description available & (at4g33420 : 207.0) Peroxidase superfamily protein; FUNCTIONS IN: peroxidase activity, heme binding; INVOLVED IN: response to oxidative stress, oxidation reduction; EXPRESSED IN: 20 plant structures; EXPRESSED DURING: 10 growth stages; CONTAINS InterPro DOMAIN/s: Haem peroxidase (InterPro:IPR010255), Plant peroxidase (InterPro:IPR000823), Per…	T
'20.2.2'	'stress.abiotic.cold'	'c40707.graph_c0'	'(at1g05260 : 88.2) Encodes a cold-inducible cationic peroxidase that is involved in the stress response. In response to low temperature, RCI3 transcripts accumulate in the aerial part and in roots of etiolated seedlings but only in roots of light-grown seedlings.; RARE COLD INDUCIBLE GENE 3 (RCI3); FUNCTIONS IN: peroxidase activity; INVOLVED IN: response to desiccation, response to cold, hyperos…	T
'20.2.2'	'stress.abiotic.cold'	'c41307.graph_c0'	'(loc_os08g44850.1 : 164.0) no description available & (at5g23950 : 157.0) Calcium-dependent lipid-binding (CaLB domain) family protein; CONTAINS InterPro DOMAIN/s: C2 calcium/lipid-binding domain, CaLB (InterPro:IPR008973), C2 calcium-dependent membrane targeting (InterPro:IPR000008); BEST Arabidopsis thaliana protein match is: Calcium-dependent lipid-binding (CaLB domain) family protein (TAIR:A…	T
'20.2.2'	'stress.abiotic.cold'	'c42569.graph_c0'	'(loc_os05g04490.1 : 252.0) no description available & (at1g05260 : 205.0) Encodes a cold-inducible cationic peroxidase that is involved in the stress response. In response to low temperature, RCI3 transcripts accumulate in the aerial part and in roots of etiolated seedlings but only in roots of light-grown seedlings.; RARE COLD INDUCIBLE GENE 3 (RCI3); FUNCTIONS IN: peroxidase activity; INVOLVED…	T
'20.2.3'	'stress.abiotic.drought/salt'	'c14358.graph_c0'	'(at2g45750 : 294.0) S-adenosyl-L-methionine-dependent methyltransferases superfamily protein; CONTAINS InterPro DOMAIN/s: Protein of unknown function DUF248, methyltransferase putative (InterPro:IPR004159); BEST Arabidopsis thaliana protein match is: S-adenosyl-L-methionine-dependent methyltransferases superfamily protein (TAIR:AT4G00750.1); Has 1101 Blast hits to 1086 proteins in 99 species: Ar…	T
'20.2.3'	'stress.abiotic.drought/salt'	'c21712.graph_c0'	'(at5g25610 : 318.0) responsive to dehydration 22 (RD22) mediated by ABA; RESPONSIVE TO DESSICATION 22 (RD22); FUNCTIONS IN: nutrient reservoir activity; INVOLVED IN: response to desiccation, response to salt stress, response to abscisic acid stimulus; LOCATED IN: endomembrane system; EXPRESSED IN: 21 plant structures; EXPRESSED DURING: 13 growth stages; CONTAINS InterPro DOMAIN/s: BURP (InterPro…	T
'20.2.3'	'stress.abiotic.drought/salt'	'c24030.graph_c0'	'(loc_os03g32314.1 : 295.0) no description available & (at3g25780 : 253.0) Encodes allene oxide cyclase, one of the enzymes involved in jasmonic acid biosynthesis. One of four genes in Arabidopsis that encode this enzyme. mRNA expression is upregulated in senescing leaves. Note: Nomenclature for Arabidopsis allene oxide cyclase 3 (AOC3, AT3G25780) gene is based on Stenzel et al. 2003 Plant Molecu…	T
'20.2.3'	'stress.abiotic.drought/salt'	'c31078.graph_c0'	'(at4g00750 : 892.0) S-adenosyl-L-methionine-dependent methyltransferases superfamily protein; CONTAINS InterPro DOMAIN/s: Protein of unknown function DUF248, methyltransferase putative (InterPro:IPR004159); BEST Arabidopsis thaliana protein match is: S-adenosyl-L-methionine-dependent methyltransferases superfamily protein (TAIR:AT2G45750.1); Has 1807 Blast hits to 1807 proteins in 277 species: A…	T
'20.2.3'	'stress.abiotic.drought/salt'	'c43712.graph_c0'	'(at1g31850 : 379.0) S-adenosyl-L-methionine-dependent methyltransferases superfamily protein; CONTAINS InterPro DOMAIN/s: Protein of unknown function DUF248, methyltransferase putative (InterPro:IPR004159); BEST Arabidopsis thaliana protein match is: S-adenosyl-L-methionine-dependent methyltransferases superfamily protein (TAIR:AT4G19120.2); Has 35333 Blast hits to 34131 proteins in 2444 species…	T
'20.2.3'	'stress.abiotic.drought/salt'	'c44671.graph_c0'	'(at3g05700 : 73.6) Drought-responsive family protein; CONTAINS InterPro DOMAIN/s: Drought induced 19/ RING finger protein 114 (InterPro:IPR008598); BEST Arabidopsis thaliana protein match is: Drought-responsive family protein (TAIR:AT5G26990.1); Has 30201 Blast hits to 17322 proteins in 780 species: Archae - 12; Bacteria - 1396; Metazoa - 17338; Fungi - 3422; Plants - 5037; Viruses - 0; Other Eu…	T
'20.2.3'	'stress.abiotic.drought/salt'	'c47153.graph_c0'	'(loc_os01g35050.4 : 938.0) no description available & (at3g21620 : 917.0) ERD (early-responsive to dehydration stress) family protein; FUNCTIONS IN: molecular_function unknown; INVOLVED IN: biological_process unknown; LOCATED IN: plasma membrane; EXPRESSED IN: flower; EXPRESSED DURING: petal differentiation and expansion stage; CONTAINS InterPro DOMAIN/s: Protein of unknown function DUF221 (Inte…	T
'20.2.4'	'stress.abiotic.touch/wounding'	'c16724.graph_c0'	'(at4g10270 : 97.8) Wound-responsive family protein; CONTAINS InterPro DOMAIN/s: Protein of unknown function wound-induced (InterPro:IPR022251); BEST Arabidopsis thaliana protein match is: Wound-responsive family protein (TAIR:AT4G10265.1); Has 183 Blast hits to 182 proteins in 16 species: Archae - 0; Bacteria - 0; Metazoa - 0; Fungi - 0; Plants - 183; Viruses - 0; Other Eukaryotes - 0 (source: N…	T
'20.2.4'	'stress.abiotic.touch/wounding'	'c18758.graph_c0'	'(at5g42050 : 285.0) DCD (Development and Cell Death) domain protein; CONTAINS InterPro DOMAIN/s: Development/cell death domain (InterPro:IPR013989), Kelch related (InterPro:IPR013089); BEST Arabidopsis thaliana protein match is: DCD (Development and Cell Death) domain protein (TAIR:AT3G27090.1); Has 30201 Blast hits to 17322 proteins in 780 species: Archae - 12; Bacteria - 1396; Metazoa - 17338;…	T
'20.2.4'	'stress.abiotic.touch/wounding'	'c24913.graph_c0'	'(at1g19670 : 262.0) Chlorophyllase is the first enzyme involved in chlorophyll degradation. It catalyzes the hydrolysis of the ester bond to yield chlorophyllide and phytol. AtCLH1 lacks a typical signal sequence for the chloroplast. Its expression is induced rapidly by methyljasmonate, a known promoter of senescence and chlorophyll degradation.; chlorophyllase 1 (CLH1); FUNCTIONS IN: chlorophyl…	T
'20.2.4'	'stress.abiotic.touch/wounding'	'c49622.graph_c0'	'(at3g10985 : 122.0) A senescence-associated gene whose expression is induced in response to treatment with Nep1, a fungal protein that causes necrosis.; senescence associated gene 20 (SAG20); CONTAINS InterPro DOMAIN/s: Wound-induced protein, Wun1, subgroup (InterPro:IPR016533), Wound-induced protein, Wun1 (InterPro:IPR009798); BEST Arabidopsis thaliana protein match is: Nuclear transport factor…	T
'20.2.4'	'stress.abiotic.touch/wounding'	'c51771.graph_c0'	'(at4g10270 : 108.0) Wound-responsive family protein; CONTAINS InterPro DOMAIN/s: Protein of unknown function wound-induced (InterPro:IPR022251); BEST Arabidopsis thaliana protein match is: Wound-responsive family protein (TAIR:AT4G10265.1); Has 183 Blast hits to 182 proteins in 16 species: Archae - 0; Bacteria - 0; Metazoa - 0; Fungi - 0; Plants - 183; Viruses - 0; Other Eukaryotes - 0 (source: …	T
'20.2.5'	'stress.abiotic.light'	''	''
'20.2.6'	'stress.abiotic.heavy metals'	''	''
'20.2.99'	'stress.abiotic.unspecified'	'c49265.graph_c0'	'(q9zra4|ab19a_prupe : 222.0) Auxin-binding protein ABP19a precursor - Prunus persica (Peach) & (at1g72610 : 213.0) germin-like protein (GLP1); germin-like protein 1 (GER1); INVOLVED IN: biological_process unknown; LOCATED IN: extracellular matrix; EXPRESSED IN: 23 plant structures; EXPRESSED DURING: 13 growth stages; CONTAINS InterPro DOMAIN/s: Cupin, RmlC-type (InterPro:IPR011051), Cupin 1 (Int…	T
'20.2.99'	'stress.abiotic.unspecified'	'c49419.graph_c0'	'(q9zra4|ab19a_prupe : 304.0) Auxin-binding protein ABP19a precursor - Prunus persica (Peach) & (at5g20630 : 277.0) Encodes a germin-like protein. Its transcripts are more abundant in RNA from leaves collected in the evening, suggesting some kind of circadian regulation.; germin 3 (GER3); INVOLVED IN: response to cold, peptidyl-cysteine S-nitrosylation; LOCATED IN: extracellular matrix, apoplast,…	T
'20.2.99'	'stress.abiotic.unspecified'	'c50082.graph_c0'	'(at1g70890 : 99.0) MLP-like protein 43 (MLP43); FUNCTIONS IN: molecular_function unknown; INVOLVED IN: response to biotic stimulus, defense response; LOCATED IN: chloroplast; EXPRESSED IN: 17 plant structures; EXPRESSED DURING: 10 growth stages; CONTAINS InterPro DOMAIN/s: Bet v I allergen (InterPro:IPR000916); BEST Arabidopsis thaliana protein match is: MLP-like protein 28 (TAIR:AT1G70830.5); H…	T
'20.2.99'	'stress.abiotic.unspecified'	'c50560.graph_c0'	'(at2g38310 : 268.0) Encodes a member of the PYR (pyrabactin resistance )/PYL(PYR1-like)/RCAR (regulatory components of ABA receptor) family proteins with 14 members. PYR/PYL/RCAR family proteins function as abscisic acid sensors. Mediate ABA-dependent regulation of protein phosphatase 2Cs ABI1 and ABI2.; PYR1-like 4 (PYL4); CONTAINS InterPro DOMAIN/s: Polyketide cyclase/dehydrase (InterPro:IPR01…	T
'20.2.99'	'stress.abiotic.unspecified'	'c51051.graph_c0'	'(p43211|mal11_maldo : 162.0) Major allergen Mal d 1 (Mal d I) - Malus domestica (Apple) (Malus sylvestris) & (loc_os03g18850.1 : 99.0) no description available & (ipr000916 : 68.48977) Bet v I domain & (at1g24020 : 56.6) MLP-like protein 423 (MLP423); INVOLVED IN: response to biotic stimulus, defense response; EXPRESSED IN: 22 plant structures; EXPRESSED DURING: 14 growth stages; CONTAINS InterP…	T
'20.2.99'	'stress.abiotic.unspecified'	'c52540.graph_c0'	'(q40374|pr1_medtr : 269.0) Pathogenesis-related protein PR-1 precursor - Medicago truncatula (Barrel medic) & (at4g30320 : 213.0) CAP (Cysteine-rich secretory proteins, Antigen 5, and Pathogenesis-related 1 protein) superfamily protein; FUNCTIONS IN: molecular_function unknown; INVOLVED IN: biological_process unknown; LOCATED IN: endomembrane system, extracellular region; EXPRESSED IN: root; CON…	T
'20.2.1001'	'stress.abiotic'	'betaine'	''	M
'20.1001'	'stress'	'ascorbate'	'hormone metabolism.ethylene; stress; redox'	M
'20.1002'	'stress'	'dehydroascorbate'	'stress; redox regulation'	M
[truncated: 3,400 more rows]
